# Supplementary material for: Narrow Precursor Mass Range for DIA–MS Enhances Protein Identification and Quantification in Arabidopsis
Source: Life (Basel). 2021 Sep 18;11(9):982. doi: 10.3390/life11090982 (PMC8469718; doi:10.3390/life11090982)
Supplement: Supplementary file 1 [file life-11-00982-s001.zip]

Archive with 21 entries (18 files):
- Supplemental_materials/
- Supplemental_materials/Supplementary material.pdf
- Supplemental_materials/Table S1_cDIA_lib_Candidates.tsv
- Supplemental_materials/Table S2_GPF_DIA1_Candidates.tsv
- Supplemental_materials/Table S3_GPF_DIA2_Candidates.tsv
- Supplemental_materials/Table S4_GPF_DIA3_Candidates.tsv
- Supplemental_materials/Table S5_cGPF_DIA_lib_Candidates.tsv
- Supplemental_materials/Table S6. Protein identification and quantitation of spike-in protiens by cDIA and cGPF-DIA.xls
- Supplemental_materials/Table S7. Peptide identification and quantitation of spike-in proteins by cDIA-MS.xls
- Supplemental_materials/Table S8. Peptide identification and quantitation of spike-in proteins by cGPF-DIA-MS.xls
- __MACOSX/
- __MACOSX/Supplemental_materials/
- __MACOSX/Supplemental_materials/._Supplementary material.docx
- __MACOSX/Supplemental_materials/._Table S1_cDIA_lib_Candidates.tsv
- __MACOSX/Supplemental_materials/._Table S2_GPF_DIA1_Candidates.tsv
- __MACOSX/Supplemental_materials/._Table S3_GPF_DIA2_Candidates.tsv
- __MACOSX/Supplemental_materials/._Table S4_GPF_DIA3_Candidates.tsv
- __MACOSX/Supplemental_materials/._Table S5_cGPF_DIA_lib_Candidates.tsv
- __MACOSX/Supplemental_materials/._Table S6. Protein identification and quantitation of spike-in protiens by cDIA and cGPF-DIA.xls
- __MACOSX/Supplemental_materials/._Table S7. Peptide identification and quantitation of spike-in proteins by cDIA-MS.xls
- __MACOSX/Supplemental_materials/._Table S8. Peptide identification and quantitation of spike-in proteins by cGPF-DIA-MS.xls
