# Supplementary material for: Narrow Precursor Mass Range for DIA–MS Enhances Protein Identification and Quantification in Arabidopsis
Source: Life (Basel). 2021 Sep 18;11(9):982. doi: 10.3390/life11090982 (PMC8469718; doi:10.3390/life11090982)
Supplement: Supplementary file 1 [file life-11-00982-s001.zip › Supplemental_materials/Table S1_cDIA_lib_Candidates.tsv]

Valid	Comparison (group1/group2)	Condition Numerator	Condition Denominator	# of Ratios	Group	AVG Group Quantity Denominator	AVG Group Quantity Numerator	AVG Log2 Ratio	Absolute AVG Log2 Ratio	% Change	Ratio	[DEPRECATED] AVG Log2 Ratio	[DEPRECATED] Absolute AVG Log2 Ratio	[DEPRECATED] % Change	[DEPRECATED] Ratio	Standard Deviation	Pvalue	Qvalue	Degrees Of Freedom	Standard Error	ProteinGroups	ProteinNames	ProteinDescriptions	Genes	UniProtIds	Organisms	GO Biological Process	GO Molecular Function	GO Cellular Component	FASTAName	FASTAHeader	# Unique Total Peptides	# Unique Total EG.Id
TRUE	2/1	2	1	164	AT1G01300.1	1440746.625	1450420	0.009654084	0.009654084	0.671414032	1.00671414	0.115061514	0.115061514	8.302122274	1.083021223	0	0.014557222	0.259654364	162	0.032176195	AT1G01300.1	NaN	| Eukaryotic aspartyl protease family protein | Chr1:117065-118522 FORWARD LENGTH=485 | 201606	NaN	NaN	Unknown	NaN	NaN	NaN	TAIR11_novel2	>AT1G01300.1 | Eukaryotic aspartyl protease family protein | Chr1:117065-118522 FORWARD LENGTH=485 | 201606	27	45
TRUE	2/1	2	1	46	AT1G01610.1	195968.3281	185760.5938	-0.07717602	0.07717602	-5.20886945	0.947911306	-0.059016194	0.059016194	-4.008151407	0.959918486	0	0.397645431	0.595065806	44	0.047349912	AT1G01610.1	NaN	| glycerol-3-phosphate acyltransferase 4 | Chr1:221950-224255 REVERSE LENGTH=503 | 201606	NaN	NaN	Unknown	NaN	NaN	NaN	TAIR11_novel2	>AT1G01610.1 | glycerol-3-phosphate acyltransferase 4 | Chr1:221950-224255 REVERSE LENGTH=503 | 201606	24	36
TRUE	2/1	2	1	118	AT1G01800.1	1017244.75	1011983.688	-0.0074808	0.0074808	-0.517187481	0.994828125	0.106176987	0.106176987	7.637216413	1.076372164	0	0.180623112	0.481923772	116	0.054414738	AT1G01800.1	NaN	| NAD(P)-binding Rossmann-fold superfamily protein | Chr1:293396-294888 FORWARD LENGTH=295 | 201606	NaN	NaN	Unknown	NaN	NaN	NaN	TAIR11_novel2	>AT1G01800.1 | NAD(P)-binding Rossmann-fold superfamily protein | Chr1:293396-294888 FORWARD LENGTH=295 | 201606	25	44
TRUE	2/1	2	1	24	AT1G01930.1	31879.97852	34518.80078	0.114731688	0.114731688	8.277365257	1.082773653	0.075378336	0.075378336	5.363730825	1.053637308	0	0.627277774	0.676315338	22	0.103742264	AT1G01930.1	NaN	| zinc finger protein-like protein | Chr1:320041-322809 REVERSE LENGTH=580 | 201606	NaN	NaN	Unknown	NaN	NaN	NaN	TAIR11_novel2	>AT1G01930.1 | zinc finger protein-like protein | Chr1:320041-322809 REVERSE LENGTH=580 | 201606	15	22
TRUE	2/1	2	1	336	AT1G01960.1	456467.9688	517551.25	0.181188104	0.181188104	13.38172346	1.133817235	0.084527284	0.084527284	6.034025142	1.060340251	0	0.00767303	0.212529935	334	0.021811052	AT1G01960.1	NaN	| SEC7-like guanine nucleotide exchange family protein | Chr1:330830-337582 REVERSE LENGTH=1750 | 201606	NaN	NaN	Unknown	NaN	NaN	NaN	TAIR11_novel2	>AT1G01960.1 | SEC7-like guanine nucleotide exchange family protein | Chr1:330830-337582 REVERSE LENGTH=1750 | 201606	90	141
TRUE	2/1	2	1	410	AT1G02080.1;AT1G02080.2;AT1G02080.3	315769.0313	314375.3125	-0.006381758	0.006381758	-0.441372843	0.995586272	0.017864535	0.017864535	1.245973551	1.012459736	0	0.516938898	0.640352359	408	0.019067443	AT1G02080.1;AT1G02080.2;AT1G02080.3	NaN	| transcription regulator | Chr1:373335-386682 FORWARD LENGTH=2431 | 201606;| transcription regulator | Chr1:373694-386682 FORWARD LENGTH=2377 | 201606;| transcription regulator | Chr1:373694-386682 FORWARD LENGTH=2378 | 201606	NaN	NaN	Unknown	NaN	NaN	NaN	TAIR11_novel2	>AT1G02080.1 | transcription regulator | Chr1:373335-386682 FORWARD LENGTH=2431 | 201606;>AT1G02080.2 | transcription regulator | Chr1:373694-386682 FORWARD LENGTH=2377 | 201606;>AT1G02080.3 | transcription regulator | Chr1:373694-386682 FORWARD LENGTH=2378 | 201606	66	100
TRUE	2/1	2	1	64	AT1G02090.1	222004.1719	222448.6719	0.002885697	0.002885697	0.200221463	1.002002215	0.171181411	0.171181411	12.59801627	1.125980163	0	0.058555907	0.368320399	62	0.061123064	AT1G02090.1	NaN	| Proteasome component (PCI) domain protein | Chr1:387479-389568 REVERSE LENGTH=260 | 201606	NaN	NaN	Unknown	NaN	NaN	NaN	TAIR11_novel2	>AT1G02090.1 | Proteasome component (PCI) domain protein | Chr1:387479-389568 REVERSE LENGTH=260 | 201606	18	38
TRUE	2/1	2	1	40	AT1G02100.1;AT1G02100.2;AT1G02100.3	74161.10938	75280.28125	0.021609193	0.021609193	1.509108864	1.015091089	0.005544757	0.005544757	0.385072808	1.003850728	0	0.939009653	0.764288334	38	0.04926434	AT1G02100.1;AT1G02100.2;AT1G02100.3	NaN	| Leucine carboxyl methyltransferase | Chr1:389876-392448 FORWARD LENGTH=332 | 201606;| Leucine carboxyl methyltransferase | Chr1:389876-392293 FORWARD LENGTH=306 | 201606;| Leucine carboxyl methyltransferase | Chr1:389876-392448 FORWARD LENGTH=332 | 201606	NaN	NaN	Unknown	NaN	NaN	NaN	TAIR11_novel2	>AT1G02100.1 | Leucine carboxyl methyltransferase | Chr1:389876-392448 FORWARD LENGTH=332 | 201606;>AT1G02100.2 | Leucine carboxyl methyltransferase | Chr1:389876-392293 FORWARD LENGTH=306 | 201606;>AT1G02100.3 | Leucine carboxyl methyltransferase | Chr1:389876-392448 FORWARD LENGTH=332 | 201606	16	17
TRUE	2/1	2	1	29	AT1G02130.1	337480.5	329717.1875	-0.03357505	0.03357505	-2.300373651	0.976996263	0.056707352	0.056707352	4.008926524	1.040089265	0	0.55298422	0.652387188	27	0.06410624	AT1G02130.1	NaN	| RAS 5 | Chr1:400350-401788 REVERSE LENGTH=203 | 201606	NaN	NaN	Unknown	NaN	NaN	NaN	TAIR11_novel2	>AT1G02130.1 | RAS 5 | Chr1:400350-401788 REVERSE LENGTH=203 | 201606	15	29
TRUE	2/1	2	1	88	AT1G02140.1	792251.5	745056.25	-0.088609136	0.088609136	-5.957104531	0.940428955	0.006069071	0.006069071	0.421562005	1.00421562	0	0.886618447	0.754180004	86	0.029248081	AT1G02140.1	NaN	| mago nashi family protein | Chr1:403467-404401 REVERSE LENGTH=150 | 201606	NaN	NaN	Unknown	NaN	NaN	NaN	TAIR11_novel2	>AT1G02140.1 | mago nashi family protein | Chr1:403467-404401 REVERSE LENGTH=150 | 201606	21	33
TRUE	2/1	2	1	185	AT1G02500.1;AT1G02500.2	2078058.5	2172128.75	0.063873351	0.063873351	4.52683358	1.045268336	0.030034583	0.030034583	2.103660084	1.021036601	0	0.515094529	0.639811524	183	0.03182718	AT1G02500.1;AT1G02500.2	NaN	| S-adenosylmethionine synthetase 1 | Chr1:519037-520218 FORWARD LENGTH=393 | 201606;| S-adenosylmethionine synthetase 1 | Chr1:519037-520218 FORWARD LENGTH=393 | 201606	NaN	NaN	Unknown	NaN	NaN	NaN	TAIR11_novel2	>AT1G02500.1 | S-adenosylmethionine synthetase 1 | Chr1:519037-520218 FORWARD LENGTH=393 | 201606;>AT1G02500.2 | S-adenosylmethionine synthetase 1 | Chr1:519037-520218 FORWARD LENGTH=393 | 201606	34	91
TRUE	2/1	2	1	71	AT1G02560.1	331429.1875	374762.5625	0.17727618	0.17727618	13.07470091	1.130747009	0.003906173	0.003906173	0.271122149	1.002711221	0	0.939834995	0.764288334	69	0.035489188	AT1G02560.1	NaN	| nuclear encoded CLP protease 5 | Chr1:538000-539805 FORWARD LENGTH=298 | 201606	NaN	NaN	Unknown	NaN	NaN	NaN	TAIR11_novel2	>AT1G02560.1 | nuclear encoded CLP protease 5 | Chr1:538000-539805 FORWARD LENGTH=298 | 201606	10	31
TRUE	2/1	2	1	70	AT1G02690.1	432316.875	439121.25	0.0225302	0.0225302	1.573932315	1.015739323	-0.103227101	0.103227101	-6.905173656	0.930948263	0	0.033092709	0.322221853	68	0.032540775	AT1G02690.1	NaN	| importin alpha isoform 6 | Chr1:584397-587036 FORWARD LENGTH=538 | 201606	NaN	NaN	Unknown	NaN	NaN	NaN	TAIR11_novel2	>AT1G02690.1 | importin alpha isoform 6 | Chr1:584397-587036 FORWARD LENGTH=538 | 201606	20	27
TRUE	2/1	2	1	15	AT1G02810.1	44075.20703	39266.36328	-0.16667336	0.16667336	-10.91054149	0.890894585	-0.091274314	0.091274314	-6.130675252	0.938693247	0	0.555964576	0.653080547	13	0.101044335	AT1G02810.1	NaN	| Plant invertase/pectin methylesterase inhibitor superfamily | Chr1:618284-620333 FORWARD LENGTH=579 | 201606	NaN	NaN	Unknown	NaN	NaN	NaN	TAIR11_novel2	>AT1G02810.1 | Plant invertase/pectin methylesterase inhibitor superfamily | Chr1:618284-620333 FORWARD LENGTH=579 | 201606	7	10
TRUE	2/1	2	1	55	AT1G02880.2;AT1G02880.3;AT1G02880.6	75131.70313	72704.01563	-0.047386756	0.047386756	-3.23124247	0.967687575	-0.073634692	0.073634692	-4.975903467	0.950240965	0	0.138640639	0.452063054	53	0.033639281	AT1G02880.2;AT1G02880.3;AT1G02880.6	NaN	| thiamin pyrophosphokinase1 | Chr1:643063-644476 REVERSE LENGTH=264 | 201606;| thiamin pyrophosphokinase1 | Chr1:643063-644485 REVERSE LENGTH=267 | 201606;| thiamin pyrophosphokinase1 | Chr1:643063-644485 REVERSE LENGTH=273 | 201606	NaN	NaN	Unknown	NaN	NaN	NaN	TAIR11_novel2	>AT1G02880.2 | thiamin pyrophosphokinase1 | Chr1:643063-644476 REVERSE LENGTH=264 | 201606;>AT1G02880.3 | thiamin pyrophosphokinase1 | Chr1:643063-644485 REVERSE LENGTH=267 | 201606;>AT1G02880.6 | thiamin pyrophosphokinase1 | Chr1:643063-644485 REVERSE LENGTH=273 | 201606	12	20
TRUE	2/1	2	1	71	AT1G02890.1	20338.33789	23440.51172	0.204802282	0.204802282	15.25283848	1.152528385	0.145152986	0.145152986	10.58479133	1.105847913	0	0.166411335	0.471092055	69	0.071010088	AT1G02890.1	NaN	| AAA-type ATPase family protein | Chr1:645372-651797 REVERSE LENGTH=1246 | 201606	NaN	NaN	Unknown	NaN	NaN	NaN	TAIR11_novel2	>AT1G02890.1 | AAA-type ATPase family protein | Chr1:645372-651797 REVERSE LENGTH=1246 | 201606	47	64
TRUE	2/1	2	1	48	AT1G03030.1	260312.7813	261249.2813	0.005180919	0.005180919	0.359759515	1.003597595	0.150429636	0.150429636	10.98999523	1.109899952	0	0.063312293	0.376127435	46	0.05415779	AT1G03030.1	NaN	| P-loop containing nucleoside triphosphate hydrolases superfamily protein | Chr1:701621-703568 FORWARD LENGTH=301 | 201606	NaN	NaN	Unknown	NaN	NaN	NaN	TAIR11_novel2	>AT1G03030.1 | P-loop containing nucleoside triphosphate hydrolases superfamily protein | Chr1:701621-703568 FORWARD LENGTH=301 | 201606	24	42
TRUE	2/1	2	1	132	AT1G03090.2	328053.7188	317036	-0.049285405	0.049285405	-3.358510549	0.966414895	0.150987804	0.150987804	11.03294472	1.110329447	0	0.01487162	0.259654364	130	0.042165087	AT1G03090.2	NaN	| methylcrotonyl-CoA carboxylase alpha chain | Chr1:739715-743819 FORWARD LENGTH=734 | 201606	NaN	NaN	Unknown	NaN	NaN	NaN	TAIR11_novel2	>AT1G03090.2 | methylcrotonyl-CoA carboxylase alpha chain | Chr1:739715-743819 FORWARD LENGTH=734 | 201606	39	63
TRUE	2/1	2	1	60	AT1G03140.1	44876.79688	47236.97266	0.073946802	0.073946802	5.259234049	1.05259234	0.11116641	0.11116641	8.010113878	1.080101139	0	0.286967072	0.541851697	58	0.071054516	AT1G03140.1	NaN	| splicing factor Prp18 family protein | Chr1:754471-756223 REVERSE LENGTH=420 | 201606	NaN	NaN	Unknown	NaN	NaN	NaN	TAIR11_novel2	>AT1G03140.1 | splicing factor Prp18 family protein | Chr1:754471-756223 REVERSE LENGTH=420 | 201606	23	35
TRUE	2/1	2	1	49	AT1G03310.1;AT1G03310.2	97453.75781	91412.72656	-0.092322784	0.092322784	-6.19886948	0.938011305	-0.089289397	0.089289397	-6.001437255	0.939985627	0	0.125468051	0.440654251	47	0.039270258	AT1G03310.1;AT1G03310.2	NaN	| debranching enzyme 1 | Chr1:813975-816623 FORWARD LENGTH=882 | 201606;| debranching enzyme 1 | Chr1:813975-816623 FORWARD LENGTH=882 | 201606	NaN	NaN	Unknown	NaN	NaN	NaN	TAIR11_novel2	>AT1G03310.1 | debranching enzyme 1 | Chr1:813975-816623 FORWARD LENGTH=882 | 201606;>AT1G03310.2 | debranching enzyme 1 | Chr1:813975-816623 FORWARD LENGTH=882 | 201606	26	36
TRUE	2/1	2	1	42	AT1G03330.1	411515.7188	400285.625	-0.039917732	0.039917732	-2.728958637	0.972710414	-0.108163074	0.108163074	-7.22313989	0.927768601	0	0.105774063	0.427745699	40	0.044727088	AT1G03330.1	NaN	| Small nuclear ribonucleoprotein family protein | Chr1:818161-819297 REVERSE LENGTH=93 | 201606	NaN	NaN	Unknown	NaN	NaN	NaN	TAIR11_novel2	>AT1G03330.1 | Small nuclear ribonucleoprotein family protein | Chr1:818161-819297 REVERSE LENGTH=93 | 201606	8	12
TRUE	2/1	2	1	91	AT1G03360.1	96379.85156	96768.67188	0.005808482	0.005808482	0.403424892	1.004034249	0.114109904	0.114109904	8.230709084	1.082307091	0	0.036777062	0.328510453	89	0.03709539	AT1G03360.1	NaN	| ribosomal RNA processing 4 | Chr1:824653-826179 FORWARD LENGTH=322 | 201606	NaN	NaN	Unknown	NaN	NaN	NaN	TAIR11_novel2	>AT1G03360.1 | ribosomal RNA processing 4 | Chr1:824653-826179 FORWARD LENGTH=322 | 201606	15	26
TRUE	2/1	2	1	61	AT1G03760.1	33577.51563	37190.95313	0.147456231	0.147456231	10.76147962	1.107614796	0.238903195	0.238903195	18.00951559	1.180095156	0	0.000213228	0.089449223	59	0.041452081	AT1G03760.1	NaN	| Prefoldin chaperone subunit family protein | Chr1:941211-943320 REVERSE LENGTH=391 | 201606	NaN	NaN	Unknown	NaN	NaN	NaN	TAIR11_novel2	>AT1G03760.1 | Prefoldin chaperone subunit family protein | Chr1:941211-943320 REVERSE LENGTH=391 | 201606	24	36
TRUE	2/1	2	1	76	AT1G03860.1;AT1G03860.3	701262.625	720452.8125	0.038949102	0.038949102	2.73651936	1.027365194	0.042502493	0.042502493	2.989873612	1.029898736	0	0.533981695	0.647542313	74	0.046791927	AT1G03860.1;AT1G03860.3	NaN	| prohibitin 2 | Chr1:979611-981157 REVERSE LENGTH=286 | 201606;| prohibitin 2 | Chr1:979611-981157 REVERSE LENGTH=286 | 201606	NaN	NaN	Unknown	NaN	NaN	NaN	TAIR11_novel2	>AT1G03860.1 | prohibitin 2 | Chr1:979611-981157 REVERSE LENGTH=286 | 201606;>AT1G03860.3 | prohibitin 2 | Chr1:979611-981157 REVERSE LENGTH=286 | 201606	17	36
TRUE	2/1	2	1	89	AT1G03910.1;AT1G03910.2	100311.6563	102280.4063	0.028040539	0.028040539	1.962633331	1.019626333	-0.035182197	0.035182197	-2.409149361	0.975908506	0	0.564310201	0.65439704	87	0.041883157	AT1G03910.1;AT1G03910.2	NaN	| cactus-binding carboxy-terminal%2C cactin | Chr1:996432-1000231 FORWARD LENGTH=672 | 201606;| cactus-binding carboxy-terminal%2C cactin | Chr1:996432-1000231 FORWARD LENGTH=716 | 201606	NaN	NaN	Unknown	NaN	NaN	NaN	TAIR11_novel2	>AT1G03910.1 | cactus-binding carboxy-terminal%2C cactin | Chr1:996432-1000231 FORWARD LENGTH=672 | 201606;>AT1G03910.2 | cactus-binding carboxy-terminal%2C cactin | Chr1:996432-1000231 FORWARD LENGTH=716 | 201606	29	39
TRUE	2/1	2	1	187	AT1G04080.1;AT1G04080.3;AT1G04080.4	649681.125	634459.8125	-0.034203007	0.034203007	-2.342889752	0.976571102	0.146483883	0.146483883	10.68685371	1.106868537	0	0.015871685	0.260241431	185	0.041551409	AT1G04080.1;AT1G04080.3;AT1G04080.4	NaN	| Tetratricopeptide repeat (TPR)-like superfamily protein | Chr1:1051803-1056550 FORWARD LENGTH=768 | 201606;| Tetratricopeptide repeat (TPR)-like superfamily protein | Chr1:1051803-1056550 FORWARD LENGTH=823 | 201606;| Tetratricopeptide repeat (TPR)-like superfamily protein | Chr1:1051803-1056550 FORWARD LENGTH=768 | 201606	NaN	NaN	Unknown	NaN	NaN	NaN	TAIR11_novel2	>AT1G04080.1 | Tetratricopeptide repeat (TPR)-like superfamily protein | Chr1:1051803-1056550 FORWARD LENGTH=768 | 201606;>AT1G04080.3 | Tetratricopeptide repeat (TPR)-like superfamily protein | Chr1:1051803-1056550 FORWARD LENGTH=823 | 201606;>AT1G04080.4 | Tetratricopeptide repeat (TPR)-like superfamily protein | Chr1:1051803-1056550 FORWARD LENGTH=768 | 201606	26	41
TRUE	2/1	2	1	139	AT1G04280.1	250508.1094	251344.1406	0.00480675	0.00480675	0.333734206	1.003337342	-0.008750675	0.008750675	-0.604714783	0.993952852	0	0.777109493	0.730403513	137	0.021308675	AT1G04280.1	NaN	| P-loop containing nucleoside triphosphate hydrolases superfamily protein | Chr1:1143643-1146541 REVERSE LENGTH=534 | 201606	NaN	NaN	Unknown	NaN	NaN	NaN	TAIR11_novel2	>AT1G04280.1 | P-loop containing nucleoside triphosphate hydrolases superfamily protein | Chr1:1143643-1146541 REVERSE LENGTH=534 | 201606	29	48
TRUE	2/1	2	1	213	AT1G04410.1	4929510	4996425.5	0.019452095	0.019452095	1.357447292	1.013574473	0.026261408	0.026261408	1.836970567	1.018369706	0	0.529945267	0.646882753	211	0.028865812	AT1G04410.1	NaN	| Lactate/malate dehydrogenase family protein | Chr1:1189418-1191267 REVERSE LENGTH=332 | 201606	NaN	NaN	Unknown	NaN	NaN	NaN	TAIR11_novel2	>AT1G04410.1 | Lactate/malate dehydrogenase family protein | Chr1:1189418-1191267 REVERSE LENGTH=332 | 201606	32	80
TRUE	2/1	2	1	44	AT1G04430.1;AT1G04430.2;AT1G04430.3	49692.875	26656.17969	-0.898568981	0.898568981	-46.35814553	0.536418545	-0.187506557	0.187506557	-12.18779106	0.878122089	0	0.083563141	0.402068427	42	0.071730901	AT1G04430.1;AT1G04430.2;AT1G04430.3	NaN	| S-adenosyl-L-methionine-dependent methyltransferases superfamily protein | Chr1:1198860-1201301 FORWARD LENGTH=623 | 201606;| S-adenosyl-L-methionine-dependent methyltransferases superfamily protein | Chr1:1198860-1201301 FORWARD LENGTH=623 | 201606;| S-adenosyl-L-methionine-dependent methyltransferases superfamily protein | Chr1:1198860-1201301 FORWARD LENGTH=623 | 201606	NaN	NaN	Unknown	NaN	NaN	NaN	TAIR11_novel2	>AT1G04430.1 | S-adenosyl-L-methionine-dependent methyltransferases superfamily protein | Chr1:1198860-1201301 FORWARD LENGTH=623 | 201606;>AT1G04430.2 | S-adenosyl-L-methionine-dependent methyltransferases superfamily protein | Chr1:1198860-1201301 FORWARD LENGTH=623 | 201606;>AT1G04430.3 | S-adenosyl-L-methionine-dependent methyltransferases superfamily protein | Chr1:1198860-1201301 FORWARD LE…	28	41
TRUE	2/1	2	1	180	AT1G04510.1;AT1G04510.2	513470.9688	519506.5313	0.016859177	0.016859177	1.175443767	1.011754438	-0.010580756	0.010580756	-0.730719272	0.992692807	0	0.723937679	0.711888098	178	0.020673543	AT1G04510.1;AT1G04510.2	NaN	| MOS4-associated complex 3A | Chr1:1226749-1230592 FORWARD LENGTH=523 | 201606;| MOS4-associated complex 3A | Chr1:1226749-1230592 FORWARD LENGTH=523 | 201606	NaN	NaN	Unknown	NaN	NaN	NaN	TAIR11_novel2	>AT1G04510.1 | MOS4-associated complex 3A | Chr1:1226749-1230592 FORWARD LENGTH=523 | 201606;>AT1G04510.2 | MOS4-associated complex 3A | Chr1:1226749-1230592 FORWARD LENGTH=523 | 201606	27	50
TRUE	2/1	2	1	172	AT1G04690.1	871906.75	905778.4375	0.054984348	0.054984348	3.884783264	1.038847833	0.029187324	0.029187324	2.043714704	1.020437147	0	0.56146843	0.654377609	170	0.034669977	AT1G04690.1	NaN	| potassium channel beta subunit 1 | Chr1:1313662-1315420 FORWARD LENGTH=328 | 201606	NaN	NaN	Unknown	NaN	NaN	NaN	TAIR11_novel2	>AT1G04690.1 | potassium channel beta subunit 1 | Chr1:1313662-1315420 FORWARD LENGTH=328 | 201606	25	52
TRUE	2/1	2	1	35	AT1G04780.1	28872.5625	30746.29102	0.09071323	0.09071323	6.489650912	1.064896509	0.060083099	0.060083099	4.252580822	1.042525808	0	0.370838021	0.583730962	33	0.045296856	AT1G04780.1	NaN	| Ankyrin repeat family protein | Chr1:1340891-1342965 REVERSE LENGTH=664 | 201606	NaN	NaN	Unknown	NaN	NaN	NaN	TAIR11_novel2	>AT1G04780.1 | Ankyrin repeat family protein | Chr1:1340891-1342965 REVERSE LENGTH=664 | 201606	29	35
TRUE	2/1	2	1	285	AT1G04810.1	924173.375	952106.3125	0.042959148	0.042959148	3.02247806	1.030224781	0.032403469	0.032403469	2.27145065	1.022714506	0	0.145248583	0.457551288	283	0.015348477	AT1G04810.1	NaN	| 26S proteasome regulatory complex%2C non-ATPase subcomplex%2C Rpn2/Psmd1 subunit | Chr1:1350304-1355261 FORWARD LENGTH=1001 | 201606	NaN	NaN	Unknown	NaN	NaN	NaN	TAIR11_novel2	>AT1G04810.1 | 26S proteasome regulatory complex%2C non-ATPase subcomplex%2C Rpn2/Psmd1 subunit | Chr1:1350304-1355261 FORWARD LENGTH=1001 | 201606	37	79
TRUE	2/1	2	1	94	AT1G04870.2	211516.8906	217846.1719	0.042536888	0.042536888	2.992328996	1.02992329	0.033180397	0.033180397	2.326541256	1.023265413	0	0.456706655	0.618276838	92	0.030588199	AT1G04870.2	NaN	| protein arginine methyltransferase 10 | Chr1:1373485-1375598 REVERSE LENGTH=383 | 201606	NaN	NaN	Unknown	NaN	NaN	NaN	TAIR11_novel2	>AT1G04870.2 | protein arginine methyltransferase 10 | Chr1:1373485-1375598 REVERSE LENGTH=383 | 201606	21	41
TRUE	2/1	2	1	25	AT1G04950.1;AT1G04950.2;AT1G04950.3	53780.29297	48652.15625	-0.144573868	0.144573868	-9.53534545	0.904646545	-0.037715372	0.037715372	-2.580355187	0.974196448	0	0.71019512	0.705052306	23	0.068053782	AT1G04950.1;AT1G04950.2;AT1G04950.3	NaN	| TATA BOX ASSOCIATED FACTOR II 59 | Chr1:1403606-1407184 REVERSE LENGTH=549 | 201606;| TATA BOX ASSOCIATED FACTOR II 59 | Chr1:1403606-1407184 REVERSE LENGTH=549 | 201606;| TATA BOX ASSOCIATED FACTOR II 59 | Chr1:1403606-1407184 REVERSE LENGTH=549 | 201606	NaN	NaN	Unknown	NaN	NaN	NaN	TAIR11_novel2	>AT1G04950.1 | TATA BOX ASSOCIATED FACTOR II 59 | Chr1:1403606-1407184 REVERSE LENGTH=549 | 201606;>AT1G04950.2 | TATA BOX ASSOCIATED FACTOR II 59 | Chr1:1403606-1407184 REVERSE LENGTH=549 | 201606;>AT1G04950.3 | TATA BOX ASSOCIATED FACTOR II 59 | Chr1:1403606-1407184 REVERSE LENGTH=549 | 201606	18	22
TRUE	2/1	2	1	100	AT1G05180.1	281624.3438	276272.7813	-0.027678614	0.027678614	-1.900248547	0.980997515	-0.051562246	0.051562246	-3.510908491	0.964890915	0	0.404806385	0.596599825	98	0.04248058	AT1G05180.1	NaN	| NAD(P)-binding Rossmann-fold superfamily protein | Chr1:1498357-1501775 REVERSE LENGTH=540 | 201606	NaN	NaN	Unknown	NaN	NaN	NaN	TAIR11_novel2	>AT1G05180.1 | NAD(P)-binding Rossmann-fold superfamily protein | Chr1:1498357-1501775 REVERSE LENGTH=540 | 201606	25	50
TRUE	2/1	2	1	82	AT1G05520.1	187994.4375	413196.7813	1.136139041	1.136139041	119.7920251	2.197920251	0.178975761	0.178975761	13.20798816	1.132079882	0	0.197311938	0.493917602	80	0.094142063	AT1G05520.1	NaN	| Sec23/Sec24 protein transport family protein | Chr1:1631126-1635703 REVERSE LENGTH=783 | 201606	NaN	NaN	Unknown	NaN	NaN	NaN	TAIR11_novel2	>AT1G05520.1 | Sec23/Sec24 protein transport family protein | Chr1:1631126-1635703 REVERSE LENGTH=783 | 201606	23	33
TRUE	2/1	2	1	80	AT1G06130.1;AT1G06130.2	297069	313639.5938	0.078309633	0.078309633	5.578028589	1.055780286	-0.050166402	0.050166402	-3.417507679	0.965824923	0	0.319785851	0.556073977	78	0.03448915	AT1G06130.1;AT1G06130.2	NaN	| glyoxalase 2-4 | Chr1:1858034-1860640 REVERSE LENGTH=331 | 201606;| glyoxalase 2-4 | Chr1:1858034-1860640 REVERSE LENGTH=330 | 201606	NaN	NaN	Unknown	NaN	NaN	NaN	TAIR11_novel2	>AT1G06130.1 | glyoxalase 2-4 | Chr1:1858034-1860640 REVERSE LENGTH=331 | 201606;>AT1G06130.2 | glyoxalase 2-4 | Chr1:1858034-1860640 REVERSE LENGTH=330 | 201606	18	33
TRUE	2/1	2	1	56	AT1G06210.1	128209.9766	115085.5469	-0.155801866	0.155801866	-10.23666803	0.89763332	0.010930562	0.010930562	0.760526272	1.007605263	0	0.874069403	0.752470145	54	0.047148972	AT1G06210.1	NaN	| ENTH/VHS/GAT family protein | Chr1:1897567-1898986 FORWARD LENGTH=383 | 201606	NaN	NaN	Unknown	NaN	NaN	NaN	TAIR11_novel2	>AT1G06210.1 | ENTH/VHS/GAT family protein | Chr1:1897567-1898986 FORWARD LENGTH=383 | 201606	16	31
TRUE	2/1	2	1	171	AT1G06230.1;AT1G06230.2;AT1G06230.3;AT1G06230.4	446823.1563	399619.625	-0.16107652	0.16107652	-10.56425357	0.894357464	0.011489342	0.011489342	0.799560043	1.0079956	0	0.744644123	0.72108261	169	0.024338045	AT1G06230.1;AT1G06230.2;AT1G06230.3;AT1G06230.4	NaN	| global transcription factor group E4 | Chr1:1907626-1910183 FORWARD LENGTH=766 | 201606;| global transcription factor group E4 | Chr1:1907626-1910183 FORWARD LENGTH=766 | 201606;| global transcription factor group E4 | Chr1:1907626-1910183 FORWARD LENGTH=766 | 201606;| global transcription factor group E4 | Chr1:1907626-1910183 FORWARD LENGTH=766 | 201606	NaN	NaN	Unknown	NaN	NaN	NaN	TAIR11_novel2	>AT1G06230.1 | global transcription factor group E4 | Chr1:1907626-1910183 FORWARD LENGTH=766 | 201606;>AT1G06230.2 | global transcription factor group E4 | Chr1:1907626-1910183 FORWARD LENGTH=766 | 201606;>AT1G06230.3 | global transcription factor group E4 | Chr1:1907626-1910183 FORWARD LENGTH=766 | 201606;>AT1G06230.4 | global transcription factor group E4 | Chr1:1907626-1910183 FORWARD LENGTH=…	40	62
TRUE	2/1	2	1	83	AT1G06290.1	133857.2813	125197.625	-0.096488423	0.096488423	-6.469320286	0.935306797	-0.004809478	0.004809478	-0.332812547	0.996671875	0	0.9261457	0.761675781	81	0.035636313	AT1G06290.1	NaN	| acyl-CoA oxidase 3 | Chr1:1922423-1926002 FORWARD LENGTH=675 | 201606	NaN	NaN	Unknown	NaN	NaN	NaN	TAIR11_novel2	>AT1G06290.1 | acyl-CoA oxidase 3 | Chr1:1922423-1926002 FORWARD LENGTH=675 | 201606	44	68
TRUE	2/1	2	1	6	AT1G06310.1	249489.6563	233219	-0.097294676	0.097294676	-6.521575481	0.934784245	-0.097294711	0.097294711	-6.521577742	0.934784223	0	0.360554158	0.581472183	4	0.058450798	AT1G06310.1	NaN	| acyl-CoA oxidase 6 | Chr1:1926802-1930227 FORWARD LENGTH=675 | 201606	NaN	NaN	Unknown	NaN	NaN	NaN	TAIR11_novel2	>AT1G06310.1 | acyl-CoA oxidase 6 | Chr1:1926802-1930227 FORWARD LENGTH=675 | 201606	9	9
TRUE	2/1	2	1	185	AT1G06410.1;AT1G06410.2;AT1G06410.3	332033.5938	352861.5938	0.087773198	0.087773198	6.27285925	1.062728593	-0.001507547	0.001507547	-0.104440601	0.998955594	0	0.964988906	0.768324107	183	0.023708847	AT1G06410.1;AT1G06410.2;AT1G06410.3	NaN	| trehalose-phosphatase/synthase 7 | Chr1:1955413-1958153 FORWARD LENGTH=851 | 201606;| trehalose-phosphatase/synthase 7 | Chr1:1955413-1958153 FORWARD LENGTH=851 | 201606;| trehalose-phosphatase/synthase 7 | Chr1:1955413-1958153 FORWARD LENGTH=851 | 201606	NaN	NaN	Unknown	NaN	NaN	NaN	TAIR11_novel2	>AT1G06410.1 | trehalose-phosphatase/synthase 7 | Chr1:1955413-1958153 FORWARD LENGTH=851 | 201606;>AT1G06410.2 | trehalose-phosphatase/synthase 7 | Chr1:1955413-1958153 FORWARD LENGTH=851 | 201606;>AT1G06410.3 | trehalose-phosphatase/synthase 7 | Chr1:1955413-1958153 FORWARD LENGTH=851 | 201606	47	85
TRUE	2/1	2	1	175	AT1G06550.1	632516.0625	629987.75	-0.005778341	0.005778341	-0.399723051	0.996002769	0.024824295	0.024824295	1.735578152	1.017355782	0	0.411211056	0.598795619	173	0.020822532	AT1G06550.1	NaN	| ATP-dependent caseinolytic (Clp) protease/crotonase family protein | Chr1:2003834-2006564 REVERSE LENGTH=387 | 201606	NaN	NaN	Unknown	NaN	NaN	NaN	TAIR11_novel2	>AT1G06550.1 | ATP-dependent caseinolytic (Clp) protease/crotonase family protein | Chr1:2003834-2006564 REVERSE LENGTH=387 | 201606	35	56
TRUE	2/1	2	1	38	AT1G06560.1	70996.41406	70399.10156	-0.012189141	0.012189141	-0.841327704	0.991586723	-0.125092477	0.125092477	-8.305473478	0.916945265	0	0.07074152	0.386199602	36	0.04579321	AT1G06560.1	NaN	| NOL1/NOP2/sun family protein | Chr1:2007660-2011824 FORWARD LENGTH=599 | 201606	NaN	NaN	Unknown	NaN	NaN	NaN	TAIR11_novel2	>AT1G06560.1 | NOL1/NOP2/sun family protein | Chr1:2007660-2011824 FORWARD LENGTH=599 | 201606	21	21
TRUE	2/1	2	1	91	AT1G06720.2	91976.35156	88661.08594	-0.052961938	0.052961938	-3.604476117	0.963955239	0.029204125	0.029204125	2.044903072	1.020449031	0	0.506615795	0.63865536	89	0.030163778	AT1G06720.2	NaN	| P-loop containing nucleoside triphosphate hydrolases superfamily protein | Chr1:2060615-2067281 REVERSE LENGTH=1175 | 201606	NaN	NaN	Unknown	NaN	NaN	NaN	TAIR11_novel2	>AT1G06720.2 | P-loop containing nucleoside triphosphate hydrolases superfamily protein | Chr1:2060615-2067281 REVERSE LENGTH=1175 | 201606	39	45
TRUE	2/1	2	1	17	AT1G06760.1	198762.0156	187654.4688	-0.082963431	0.082963431	-5.58836498	0.94411635	-0.030558197	0.030558197	-2.095857912	0.979041421	0	0.54033077	0.649910472	15	0.032748495	AT1G06760.1	NaN	| winged-helix DNA-binding transcription factor family protein | Chr1:2076687-2077616 REVERSE LENGTH=274 | 201606	NaN	NaN	Unknown	NaN	NaN	NaN	TAIR11_novel2	>AT1G06760.1 | winged-helix DNA-binding transcription factor family protein | Chr1:2076687-2077616 REVERSE LENGTH=274 | 201606	10	15
TRUE	2/1	2	1	99	AT1G06840.1	368294.4063	368990.5625	0.002724432	0.002724432	0.189021673	1.001890217	-0.020385915	0.020385915	-1.403107371	0.985968926	0	0.622583163	0.675199654	97	0.028472477	AT1G06840.1	NaN	| Leucine-rich repeat protein kinase family protein | Chr1:2097854-2103208 REVERSE LENGTH=953 | 201606	NaN	NaN	Unknown	NaN	NaN	NaN	TAIR11_novel2	>AT1G06840.1 | Leucine-rich repeat protein kinase family protein | Chr1:2097854-2103208 REVERSE LENGTH=953 | 201606	30	50
TRUE	2/1	2	1	80	AT1G07040.1	236014.5781	229012.125	-0.043451991	0.043451991	-2.966957881	0.970330421	0.084959961	0.084959961	6.065830494	1.060658305	0	0.098410151	0.417792769	78	0.034923179	AT1G07040.1	NaN	| plant/protein | Chr1:2161225-2163035 REVERSE LENGTH=371 | 201606	NaN	NaN	Unknown	NaN	NaN	NaN	TAIR11_novel2	>AT1G07040.1 | plant/protein | Chr1:2161225-2163035 REVERSE LENGTH=371 | 201606	26	39
TRUE	2/1	2	1	39	AT1G07110.1	146232.4375	128532.4922	-0.186130258	0.186130258	-12.10398022	0.878960198	-0.036972396	0.036972396	-2.530171982	0.97469828	0	0.607370157	0.669142236	37	0.048840278	AT1G07110.1	NaN	| fructose-2%2C6-bisphosphatase | Chr1:2178363-2183980 REVERSE LENGTH=744 | 201606	NaN	NaN	Unknown	NaN	NaN	NaN	TAIR11_novel2	>AT1G07110.1 | fructose-2%2C6-bisphosphatase | Chr1:2178363-2183980 REVERSE LENGTH=744 | 201606	39	53
TRUE	2/1	2	1	173	AT1G07140.1	1075934.5	1046448.125	-0.040089458	0.040089458	-2.74053625	0.972594637	0.194997951	0.194997951	14.47225351	1.144722535	0	0.017927437	0.272648694	171	0.056276804	AT1G07140.1	NaN	| Pleckstrin homology (PH) domain superfamily protein | Chr1:2192360-2193688 REVERSE LENGTH=228 | 201606	NaN	NaN	Unknown	NaN	NaN	NaN	TAIR11_novel2	>AT1G07140.1 | Pleckstrin homology (PH) domain superfamily protein | Chr1:2192360-2193688 REVERSE LENGTH=228 | 201606	25	49
TRUE	2/1	2	1	105	AT1G07240.1	152057.8281	135119.8906	-0.170380025	0.170380025	-11.13914207	0.888608579	-0.001657793	0.001657793	-0.114843455	0.998851565	0	0.960693679	0.766666452	103	0.023147295	AT1G07240.1	NaN	| UDP-glucosyl transferase 71C5 | Chr1:2223889-2225331 FORWARD LENGTH=480 | 201606	NaN	NaN	Unknown	NaN	NaN	NaN	TAIR11_novel2	>AT1G07240.1 | UDP-glucosyl transferase 71C5 | Chr1:2223889-2225331 FORWARD LENGTH=480 | 201606	23	37
TRUE	2/1	2	1	114	AT1G07360.1	316861.75	311893.5	-0.022800029	0.022800029	-1.56795511	0.984320449	0.086349957	0.086349957	6.168071119	1.061680711	0	0.026900212	0.306370292	112	0.026550579	AT1G07360.1	NaN	| CCCH-type zinc fingerfamily protein with RNA-binding domain-containing protein | Chr1:2260562-2262795 REVERSE LENGTH=481 | 201606	NaN	NaN	Unknown	NaN	NaN	NaN	TAIR11_novel2	>AT1G07360.1 | CCCH-type zinc fingerfamily protein with RNA-binding domain-containing protein | Chr1:2260562-2262795 REVERSE LENGTH=481 | 201606	27	43
TRUE	2/1	2	1	63	AT1G07750.1	155463.3438	158171.6094	0.024916218	0.024916218	1.742060578	1.017420606	0.10376931	0.10376931	7.457733179	1.074577332	0	0.320492707	0.55660444	61	0.070997644	AT1G07750.1	NaN	| RmlC-like cupins superfamily protein | Chr1:2404300-2405863 REVERSE LENGTH=356 | 201606	NaN	NaN	Unknown	NaN	NaN	NaN	TAIR11_novel2	>AT1G07750.1 | RmlC-like cupins superfamily protein | Chr1:2404300-2405863 REVERSE LENGTH=356 | 201606	23	45
TRUE	2/1	2	1	92	AT1G07770.1;AT1G07770.2;AT1G07770.3;AT5G59850.1	3973299.5	4055068.5	0.02938874	0.02938874	2.057962155	1.020579622	0.16278553	0.16278553	11.94464603	1.11944646	0	0.004987528	0.190115164	90	0.0389384	AT1G07770.1;AT1G07770.2;AT1G07770.3;AT5G59850.1	NaN	| ribosomal protein S15A | Chr1:2408413-2409065 REVERSE LENGTH=130 | 201606;| ribosomal protein S15A | Chr1:2408413-2409065 REVERSE LENGTH=130 | 201606;| ribosomal protein S15A | Chr1:2408413-2409065 REVERSE LENGTH=130 | 201606;| Ribosomal protein S8 family protein | Chr5:24112499-24113084 REVERSE LENGTH=130 | 201606	NaN	NaN	Unknown	NaN	NaN	NaN	TAIR11_novel2	>AT1G07770.1 | ribosomal protein S15A | Chr1:2408413-2409065 REVERSE LENGTH=130 | 201606;>AT1G07770.2 | ribosomal protein S15A | Chr1:2408413-2409065 REVERSE LENGTH=130 | 201606;>AT1G07770.3 | ribosomal protein S15A | Chr1:2408413-2409065 REVERSE LENGTH=130 | 201606;>AT5G59850.1 | Ribosomal protein S8 family protein | Chr5:24112499-24113084 REVERSE LENGTH=130 | 201606	14	29
TRUE	2/1	2	1	52	AT1G07790.1	4118660.75	4295605.5	0.060686207	0.060686207	4.296172002	1.04296172	0.225472167	0.225472167	16.91598301	1.16915983	0	0.217656263	0.507459889	50	0.122954265	AT1G07790.1	NaN	| Histone superfamily protein | Chr1:2413049-2413495 FORWARD LENGTH=148 | 201606	NaN	NaN	Unknown	NaN	NaN	NaN	TAIR11_novel2	>AT1G07790.1 | Histone superfamily protein | Chr1:2413049-2413495 FORWARD LENGTH=148 | 201606	9	20
TRUE	2/1	2	1	21	AT1G07840.1;AT1G07840.2;AT1G07840.3	45432.625	55820.56641	0.2970681	0.2970681	22.8644975	1.228644975	-0.086109444	0.086109444	-5.794019454	0.942059805	0	0.462182661	0.621137886	19	0.077608694	AT1G07840.1;AT1G07840.2;AT1G07840.3	NaN	| Sas10/Utp3/C1D family | Chr1:2424603-2426425 FORWARD LENGTH=312 | 201606;| Sas10/Utp3/C1D family | Chr1:2424603-2426425 FORWARD LENGTH=312 | 201606;| Sas10/Utp3/C1D family | Chr1:2424603-2426131 FORWARD LENGTH=279 | 201606	NaN	NaN	Unknown	NaN	NaN	NaN	TAIR11_novel2	>AT1G07840.1 | Sas10/Utp3/C1D family | Chr1:2424603-2426425 FORWARD LENGTH=312 | 201606;>AT1G07840.2 | Sas10/Utp3/C1D family | Chr1:2424603-2426425 FORWARD LENGTH=312 | 201606;>AT1G07840.3 | Sas10/Utp3/C1D family | Chr1:2424603-2426131 FORWARD LENGTH=279 | 201606	6	8
TRUE	2/1	2	1	222	AT1G07890.1;AT1G07890.2;AT1G07890.3;AT1G07890.4;AT1G07890.5;AT1G07890.7;AT1G07890.8	3989961.25	3873308.25	-0.042808415	0.042808415	-2.923662479	0.970763375	0.036630705	0.036630705	2.571555338	1.025715553	0	0.405810447	0.59685984	220	0.030417606	AT1G07890.1;AT1G07890.2;AT1G07890.3;AT1G07890.4;AT1G07890.5;AT1G07890.7;AT1G07890.8	NaN	| ascorbate peroxidase 1 | Chr1:2438005-2439435 FORWARD LENGTH=250 | 201606;| ascorbate peroxidase 1 | Chr1:2438005-2439435 FORWARD LENGTH=250 | 201606;| ascorbate peroxidase 1 | Chr1:2438005-2439435 FORWARD LENGTH=250 | 201606;| ascorbate peroxidase 1 | Chr1:2438005-2439435 FORWARD LENGTH=250 | 201606;| ascorbate peroxidase 1 | Chr1:2438005-2439435 FORWARD LENGTH=250 | 201606;| ascorbate peroxid…	NaN	NaN	Unknown	NaN	NaN	NaN	TAIR11_novel2	>AT1G07890.1 | ascorbate peroxidase 1 | Chr1:2438005-2439435 FORWARD LENGTH=250 | 201606;>AT1G07890.2 | ascorbate peroxidase 1 | Chr1:2438005-2439435 FORWARD LENGTH=250 | 201606;>AT1G07890.3 | ascorbate peroxidase 1 | Chr1:2438005-2439435 FORWARD LENGTH=250 | 201606;>AT1G07890.4 | ascorbate peroxidase 1 | Chr1:2438005-2439435 FORWARD LENGTH=250 | 201606;>AT1G07890.5 | ascorbate peroxidase 1 | Chr…	29	64
TRUE	2/1	2	1	343	AT1G07920.1;AT1G07930.1;AT1G07940.1;AT1G07940.2;AT1G07940.3;AT1G07940.4;AT5G60390.1;AT5G60390.2;AT5G60390.3	46263400	43865712	-0.076777611	0.076777611	-5.182688691	0.948173113	0.032840259	0.032840259	2.302419037	1.02302419	0	0.447674031	0.615183373	341	0.029896439	AT1G07920.1;AT1G07930.1;AT1G07940.1;AT1G07940.2;AT1G07940.3;AT1G07940.4;AT5G60390.1;AT5G60390.2;AT5G60390.3	NaN	| GTP binding Elongation factor Tu family protein | Chr1:2455559-2457001 FORWARD LENGTH=449 | 201606;| GTP binding Elongation factor Tu family protein | Chr1:2459014-2460458 FORWARD LENGTH=449 | 201606;| GTP binding Elongation factor Tu family protein | Chr1:2463350-2464792 REVERSE LENGTH=449 | 201606;| GTP binding Elongation factor Tu family protein | Chr1:2463350-2464792 REVERSE LENGTH=449 | 20…	NaN	NaN	Unknown	NaN	NaN	NaN	TAIR11_novel2	>AT1G07920.1 | GTP binding Elongation factor Tu family protein | Chr1:2455559-2457001 FORWARD LENGTH=449 | 201606;>AT1G07930.1 | GTP binding Elongation factor Tu family protein | Chr1:2459014-2460458 FORWARD LENGTH=449 | 201606;>AT1G07940.1 | GTP binding Elongation factor Tu family protein | Chr1:2463350-2464792 REVERSE LENGTH=449 | 201606;>AT1G07940.2 | GTP binding Elongation factor Tu family pr…	47	126
TRUE	2/1	2	1	55	AT1G07970.1	45412.98047	56168.01953	0.30664421	0.30664421	23.68274214	1.236827421	0.045794338	0.045794338	3.225137339	1.032251373	0	0.494723453	0.63334144	53	0.045666792	AT1G07970.1	NaN	| cytochrome B561%2C amino-terminal protein | Chr1:2469528-2472518 REVERSE LENGTH=693 | 201606	NaN	NaN	Unknown	NaN	NaN	NaN	TAIR11_novel2	>AT1G07970.1 | cytochrome B561%2C amino-terminal protein | Chr1:2469528-2472518 REVERSE LENGTH=693 | 201606	31	41
TRUE	2/1	2	1	171	AT1G08130.1	240899.4219	406726.1563	0.755626841	0.755626841	68.83650159	1.688365016	0.067917302	0.067917302	4.820238904	1.048202389	0	0.284188632	0.541851697	169	0.043650797	AT1G08130.1	NaN	| DNA ligase 1 | Chr1:2542913-2547815 REVERSE LENGTH=790 | 201606	NaN	NaN	Unknown	NaN	NaN	NaN	TAIR11_novel2	>AT1G08130.1 | DNA ligase 1 | Chr1:2542913-2547815 REVERSE LENGTH=790 | 201606	41	65
TRUE	2/1	2	1	67	AT1G08190.1	71487.33594	70678.08594	-0.016424719	0.016424719	-1.132018685	0.988679813	-0.053118791	0.053118791	-3.614955892	0.963850441	0	0.368660012	0.583730962	65	0.040368739	AT1G08190.1	NaN	| vacuolar protein sorting 41 | Chr1:2567652-2573142 FORWARD LENGTH=980 | 201606	NaN	NaN	Unknown	NaN	NaN	NaN	TAIR11_novel2	>AT1G08190.1 | vacuolar protein sorting 41 | Chr1:2567652-2573142 FORWARD LENGTH=980 | 201606	36	48
TRUE	2/1	2	1	179	AT1G08200.1	543293	552313.8125	0.023757749	0.023757749	1.660395496	1.016603955	0.050704833	0.050704833	3.577082929	1.035770829	0	0.311560951	0.552670148	177	0.034533938	AT1G08200.1	NaN	| UDP-D-apiose/UDP-D-xylose synthase 2 | Chr1:2574259-2576609 REVERSE LENGTH=389 | 201606	NaN	NaN	Unknown	NaN	NaN	NaN	TAIR11_novel2	>AT1G08200.1 | UDP-D-apiose/UDP-D-xylose synthase 2 | Chr1:2574259-2576609 REVERSE LENGTH=389 | 201606	37	73
TRUE	2/1	2	1	47	AT1G08260.1	35167.92969	37099.84766	0.077152856	0.077152856	5.493408301	1.054934083	0.051230863	0.051230863	3.614855671	1.036148557	0	0.494606076	0.63334144	45	0.050980478	AT1G08260.1	NaN	| DNA polymerase epsilon catalytic subunit | Chr1:2590944-2606892 FORWARD LENGTH=2161 | 201606	NaN	NaN	Unknown	NaN	NaN	NaN	TAIR11_novel2	>AT1G08260.1 | DNA polymerase epsilon catalytic subunit | Chr1:2590944-2606892 FORWARD LENGTH=2161 | 201606	56	63
TRUE	2/1	2	1	137	AT1G08360.1	1470611	1476614.375	0.005877427	0.005877427	0.408223181	1.004082232	0.079776905	0.079776905	5.685459874	1.056854599	0	0.309100914	0.551561478	135	0.05395971	AT1G08360.1	NaN	| Ribosomal protein L1p/L10e family | Chr1:2636231-2637694 FORWARD LENGTH=216 | 201606	NaN	NaN	Unknown	NaN	NaN	NaN	TAIR11_novel2	>AT1G08360.1 | Ribosomal protein L1p/L10e family | Chr1:2636231-2637694 FORWARD LENGTH=216 | 201606	20	45
TRUE	2/1	2	1	72	AT1G08410.1	68945.05469	71241.46094	0.047270028	0.047270028	3.330777328	1.033307773	0.084601477	0.084601477	6.03947825	1.060394782	0	0.108358422	0.430186353	70	0.03587845	AT1G08410.1	NaN	| P-loop containing nucleoside triphosphate hydrolases superfamily protein | Chr1:2646307-2649106 FORWARD LENGTH=589 | 201606	NaN	NaN	Unknown	NaN	NaN	NaN	TAIR11_novel2	>AT1G08410.1 | P-loop containing nucleoside triphosphate hydrolases superfamily protein | Chr1:2646307-2649106 FORWARD LENGTH=589 | 201606	27	38
TRUE	2/1	2	1	109	AT1G08450.1;AT1G08450.3	179179.4375	192072.4844	0.100245774	0.100245774	7.19560629	1.071956063	0.088885076	0.088885076	6.354794834	1.063547948	0	0.052905511	0.361077685	107	0.03132859	AT1G08450.1;AT1G08450.3	NaN	| calreticulin 3 | Chr1:2668008-2671800 REVERSE LENGTH=424 | 201606;| calreticulin 3 | Chr1:2668008-2671800 REVERSE LENGTH=399 | 201606	NaN	NaN	Unknown	NaN	NaN	NaN	TAIR11_novel2	>AT1G08450.1 | calreticulin 3 | Chr1:2668008-2671800 REVERSE LENGTH=424 | 201606;>AT1G08450.3 | calreticulin 3 | Chr1:2668008-2671800 REVERSE LENGTH=399 | 201606	13	22
TRUE	2/1	2	1	31	AT1G08470.1	148323.3281	152016.2656	0.035480178	0.035480178	2.489788725	1.024897887	-0.08350803	0.08350803	-5.623997434	0.943760026	0	0.253285043	0.522064865	29	0.04876706	AT1G08470.1	NaN	| strictosidine synthase-like 3 | Chr1:2682262-2683977 REVERSE LENGTH=390 | 201606	NaN	NaN	Unknown	NaN	NaN	NaN	TAIR11_novel2	>AT1G08470.1 | strictosidine synthase-like 3 | Chr1:2682262-2683977 REVERSE LENGTH=390 | 201606	19	26
TRUE	2/1	2	1	46	AT1G08640.1	114797.0547	143096.2031	0.317899765	0.317899765	24.65145862	1.246514586	0.119654283	0.119654283	8.647447639	1.086474476	0	0.037243848	0.329361005	44	0.038155176	AT1G08640.1	NaN	| Chloroplast J-like domain 1 | Chr1:2748714-2751209 REVERSE LENGTH=294 | 201606	NaN	NaN	Unknown	NaN	NaN	NaN	TAIR11_novel2	>AT1G08640.1 | Chloroplast J-like domain 1 | Chr1:2748714-2751209 REVERSE LENGTH=294 | 201606	10	22
TRUE	2/1	2	1	60	AT1G08680.1;AT1G08680.2;AT1G08680.5	79989.72656	77237.41406	-0.050514857	0.050514857	-3.44083249	0.965591675	0.015222034	0.015222034	1.060696949	1.010606969	0	0.818329886	0.739347512	58	0.045337934	AT1G08680.1;AT1G08680.2;AT1G08680.5	NaN	| ARF GAP-like zinc finger-containing protein ZIGA4 | Chr1:2762820-2768387 FORWARD LENGTH=649 | 201606;| ARF GAP-like zinc finger-containing protein ZIGA4 | Chr1:2762820-2768387 FORWARD LENGTH=648 | 201606;| ARF GAP-like zinc finger-containing protein ZIGA4 | Chr1:2762820-2767421 FORWARD LENGTH=580 | 201606	NaN	NaN	Unknown	NaN	NaN	NaN	TAIR11_novel2	>AT1G08680.1 | ARF GAP-like zinc finger-containing protein ZIGA4 | Chr1:2762820-2768387 FORWARD LENGTH=649 | 201606;>AT1G08680.2 | ARF GAP-like zinc finger-containing protein ZIGA4 | Chr1:2762820-2768387 FORWARD LENGTH=648 | 201606;>AT1G08680.5 | ARF GAP-like zinc finger-containing protein ZIGA4 | Chr1:2762820-2767421 FORWARD LENGTH=580 | 201606	24	37
TRUE	2/1	2	1	64	AT1G08820.1;AT1G08820.2;AT1G08820.3;AT1G08820.4;AT1G08820.5	221894.1563	231612.6094	0.061842125	0.061842125	4.379769747	1.043797697	0.036419354	0.036419354	2.556530005	1.0255653	0	0.54721456	0.650801993	62	0.041356722	AT1G08820.1;AT1G08820.2;AT1G08820.3;AT1G08820.4;AT1G08820.5	NaN	| vamp/synaptobrevin-associated protein 27-2 | Chr1:2821810-2824412 REVERSE LENGTH=386 | 201606;| vamp/synaptobrevin-associated protein 27-2 | Chr1:2821810-2824412 REVERSE LENGTH=386 | 201606;| vamp/synaptobrevin-associated protein 27-2 | Chr1:2821810-2824412 REVERSE LENGTH=386 | 201606;| vamp/synaptobrevin-associated protein 27-2 | Chr1:2821810-2824412 REVERSE LENGTH=386 | 201606;| vamp/synaptob…	NaN	NaN	Unknown	NaN	NaN	NaN	TAIR11_novel2	>AT1G08820.1 | vamp/synaptobrevin-associated protein 27-2 | Chr1:2821810-2824412 REVERSE LENGTH=386 | 201606;>AT1G08820.2 | vamp/synaptobrevin-associated protein 27-2 | Chr1:2821810-2824412 REVERSE LENGTH=386 | 201606;>AT1G08820.3 | vamp/synaptobrevin-associated protein 27-2 | Chr1:2821810-2824412 REVERSE LENGTH=386 | 201606;>AT1G08820.4 | vamp/synaptobrevin-associated protein 27-2 | Chr1:2821810…	28	47
TRUE	2/1	2	1	99	AT1G09020.1	246881.1875	250047.2656	0.018383922	0.018383922	1.282429883	1.012824299	0.026988147	0.026988147	1.888282545	1.018882825	0	0.449823603	0.616014535	97	0.024524568	AT1G09020.1	NaN	| sucrose nonfermenting-like protein | Chr1:2900149-2904212 REVERSE LENGTH=487 | 201606	NaN	NaN	Unknown	NaN	NaN	NaN	TAIR11_novel2	>AT1G09020.1 | sucrose nonfermenting-like protein | Chr1:2900149-2904212 REVERSE LENGTH=487 | 201606	22	28
TRUE	2/1	2	1	43	AT1G09070.1	414257.0313	382100.9375	-0.116572387	0.116572387	-7.762353159	0.922376468	-0.036208034	0.036208034	-2.478517252	0.975214827	0	0.55680294	0.653080547	41	0.041864906	AT1G09070.1	NaN	| soybean gene regulated by cold-2 | Chr1:2927767-2928741 FORWARD LENGTH=324 | 201606	NaN	NaN	Unknown	NaN	NaN	NaN	TAIR11_novel2	>AT1G09070.1 | soybean gene regulated by cold-2 | Chr1:2927767-2928741 FORWARD LENGTH=324 | 201606	11	19
TRUE	2/1	2	1	155	AT1G09100.1	412440.1563	375417.5313	-0.135688781	0.135688781	-8.976484088	0.910235159	-0.032415889	0.032415889	-2.221843465	0.977781565	0	0.553088654	0.652387188	153	0.037670646	AT1G09100.1	NaN	| 26S proteasome AAA-ATPase subunit RPT5B | Chr1:2936675-2939258 REVERSE LENGTH=423 | 201606	NaN	NaN	Unknown	NaN	NaN	NaN	TAIR11_novel2	>AT1G09100.1 | 26S proteasome AAA-ATPase subunit RPT5B | Chr1:2936675-2939258 REVERSE LENGTH=423 | 201606	27	57
TRUE	2/1	2	1	61	AT1G09130.1;AT1G09130.2;AT1G09130.3	279215.5938	286804.9375	0.038690345	0.038690345	2.718094519	1.027180945	0.014541751	0.014541751	1.013054356	1.010130544	0	0.744834628	0.72108261	59	0.030569843	AT1G09130.1;AT1G09130.2;AT1G09130.3	NaN	| ATP-dependent caseinolytic (Clp) protease/crotonase family protein | Chr1:2940063-2942217 REVERSE LENGTH=330 | 201606;| ATP-dependent caseinolytic (Clp) protease/crotonase family protein | Chr1:2940063-2942217 REVERSE LENGTH=330 | 201606;| ATP-dependent caseinolytic (Clp) protease/crotonase family protein | Chr1:2939731-2942217 REVERSE LENGTH=370 | 201606	NaN	NaN	Unknown	NaN	NaN	NaN	TAIR11_novel2	>AT1G09130.1 | ATP-dependent caseinolytic (Clp) protease/crotonase family protein | Chr1:2940063-2942217 REVERSE LENGTH=330 | 201606;>AT1G09130.2 | ATP-dependent caseinolytic (Clp) protease/crotonase family protein | Chr1:2940063-2942217 REVERSE LENGTH=330 | 201606;>AT1G09130.3 | ATP-dependent caseinolytic (Clp) protease/crotonase family protein | Chr1:2939731-2942217 REVERSE LENGTH=370 | 201606	18	29
TRUE	2/1	2	1	33	AT1G09290.1	63559.52344	60222.9375	-0.077795227	0.077795227	-5.249545241	0.947504548	0.015216382	0.015216382	1.060301014	1.01060301	0	0.891090692	0.754668665	31	0.075207289	AT1G09290.1	NaN	| hypothetical protein | Chr1:3001682-3003715 REVERSE LENGTH=348 | 201606	NaN	NaN	Unknown	NaN	NaN	NaN	TAIR11_novel2	>AT1G09290.1 | hypothetical protein | Chr1:3001682-3003715 REVERSE LENGTH=348 | 201606	21	27
TRUE	2/1	2	1	27	AT1G09520.1	27731.74219	30581.57813	0.141124604	0.141124604	10.27644033	1.102764403	-0.01954936	0.01954936	-1.345918823	0.986540812	0	0.850602312	0.746111176	25	0.069801098	AT1G09520.1	NaN	| hypothetical protein | Chr1:3071248-3072030 REVERSE LENGTH=260 | 201606	NaN	NaN	Unknown	NaN	NaN	NaN	TAIR11_novel2	>AT1G09520.1 | hypothetical protein | Chr1:3071248-3072030 REVERSE LENGTH=260 | 201606	12	14
TRUE	2/1	2	1	61	AT1G09590.1;AT1G09690.1	1812362.75	1843696.25	0.024729246	0.024729246	1.728875745	1.017288757	0.340810299	0.340810299	26.6467714	1.266467714	0	0.099302115	0.417792769	59	0.138970571	AT1G09590.1;AT1G09690.1	NaN	| Translation protein SH3-like family protein | Chr1:3106549-3107606 FORWARD LENGTH=164 | 201606;| Translation protein SH3-like family protein | Chr1:3136407-3137430 REVERSE LENGTH=164 | 201606	NaN	NaN	Unknown	NaN	NaN	NaN	TAIR11_novel2	>AT1G09590.1 | Translation protein SH3-like family protein | Chr1:3106549-3107606 FORWARD LENGTH=164 | 201606;>AT1G09690.1 | Translation protein SH3-like family protein | Chr1:3136407-3137430 REVERSE LENGTH=164 | 201606	18	37
TRUE	2/1	2	1	46	AT1G09630.1	454265.625	477010.3125	0.070484318	0.070484318	5.006913631	1.050069136	0.03788013	0.03788013	2.660424422	1.026604244	0	0.398161899	0.595065806	44	0.030428063	AT1G09630.1	NaN	| RAB GTPase 11C | Chr1:3118350-3119571 REVERSE LENGTH=217 | 201606	NaN	NaN	Unknown	NaN	NaN	NaN	TAIR11_novel2	>AT1G09630.1 | RAB GTPase 11C | Chr1:3118350-3119571 REVERSE LENGTH=217 | 201606	14	23
TRUE	2/1	2	1	195	AT1G09640.1	2429157	2320264.25	-0.066166616	0.066166616	-4.48273825	0.955172617	-0.01174235	0.01174235	-0.810614318	0.991893857	0	0.824837068	0.740016004	193	0.036628564	AT1G09640.1	NaN	| Translation elongation factor EF1B%2C gamma chain | Chr1:3120162-3122152 FORWARD LENGTH=414 | 201606	NaN	NaN	Unknown	NaN	NaN	NaN	TAIR11_novel2	>AT1G09640.1 | Translation elongation factor EF1B%2C gamma chain | Chr1:3120162-3122152 FORWARD LENGTH=414 | 201606	33	85
TRUE	2/1	2	1	291	AT1G09770.1	425143.7188	417180.8125	-0.027277818	0.027277818	-1.872991626	0.981270084	0.031132804	0.031132804	2.181413932	1.021814139	0	0.291720456	0.542524833	289	0.020388406	AT1G09770.1	NaN	| cell division cycle 5 | Chr1:3162002-3165122 FORWARD LENGTH=844 | 201606	NaN	NaN	Unknown	NaN	NaN	NaN	TAIR11_novel2	>AT1G09770.1 | cell division cycle 5 | Chr1:3162002-3165122 FORWARD LENGTH=844 | 201606	69	123
TRUE	2/1	2	1	113	AT1G09830.1	485308.25	422172.625	-0.201068353	0.201068353	-13.0093863	0.869906137	0.002929411	0.002929411	0.203257611	1.002032576	0	0.956303427	0.76533079	111	0.036808006	AT1G09830.1	NaN	| Glycinamide ribonucleotide (GAR) synthetase | Chr1:3192783-3194936 REVERSE LENGTH=532 | 201606	NaN	NaN	Unknown	NaN	NaN	NaN	TAIR11_novel2	>AT1G09830.1 | Glycinamide ribonucleotide (GAR) synthetase | Chr1:3192783-3194936 REVERSE LENGTH=532 | 201606	22	38
TRUE	2/1	2	1	6	AT1G09900.1	15637.29004	14269.66797	-0.132038747	0.132038747	-8.745902051	0.912540979	-0.132038787	0.132038787	-8.745904555	0.912540954	0	0.785142988	0.733236694	4	0.280603594	AT1G09900.1	NaN	| Pentatricopeptide repeat (PPR-like) superfamily protein | Chr1:3218133-3219929 FORWARD LENGTH=598 | 201606	NaN	NaN	Unknown	NaN	NaN	NaN	TAIR11_novel2	>AT1G09900.1 | Pentatricopeptide repeat (PPR-like) superfamily protein | Chr1:3218133-3219929 FORWARD LENGTH=598 | 201606	13	17
TRUE	2/1	2	1	59	AT1G10130.1	56668.46484	56440.6875	-0.005810559	0.005810559	-0.401947264	0.995980527	0.072238036	0.072238036	5.134636024	1.05134636	0	0.589552636	0.662013823	57	0.091509487	AT1G10130.1	NaN	| endoplasmic reticulum-type calcium-transporting ATPase 3 | Chr1:3311139-3321941 FORWARD LENGTH=998 | 201606	NaN	NaN	Unknown	NaN	NaN	NaN	TAIR11_novel2	>AT1G10130.1 | endoplasmic reticulum-type calcium-transporting ATPase 3 | Chr1:3311139-3321941 FORWARD LENGTH=998 | 201606	35	51
TRUE	2/1	2	1	59	AT1G10180.1	808073.375	894883.6875	0.147213881	0.147213881	10.74287499	1.10742875	0.100623608	0.100623608	7.223683876	1.072236839	0	0.227644279	0.511792953	57	0.056371164	AT1G10180.1	NaN	| LOW protein: exocyst complex component-like protein | Chr1:3338381-3341494 REVERSE LENGTH=769 | 201606	NaN	NaN	Unknown	NaN	NaN	NaN	TAIR11_novel2	>AT1G10180.1 | LOW protein: exocyst complex component-like protein | Chr1:3338381-3341494 REVERSE LENGTH=769 | 201606	29	37
TRUE	2/1	2	1	56	AT1G10200.1	70658.04688	65136.24609	-0.117393294	0.117393294	-7.814822268	0.921851777	0.138649106	0.138649106	10.08738097	1.10087381	0	0.118064228	0.436123736	54	0.059910089	AT1G10200.1	NaN	| GATA type zinc finger transcription factor family protein | Chr1:3346677-3347763 REVERSE LENGTH=190 | 201606	NaN	NaN	Unknown	NaN	NaN	NaN	TAIR11_novel2	>AT1G10200.1 | GATA type zinc finger transcription factor family protein | Chr1:3346677-3347763 REVERSE LENGTH=190 | 201606	15	24
TRUE	2/1	2	1	134	AT1G10270.1	215191.7813	209726.3438	-0.037114889	0.037114889	-2.539798439	0.974602016	-0.05195846	0.05195846	-3.537404126	0.964625959	0	0.298913823	0.545588174	132	0.034382033	AT1G10270.1	NaN	| glutamine-rich protein 23 | Chr1:3363535-3366276 FORWARD LENGTH=913 | 201606	NaN	NaN	Unknown	NaN	NaN	NaN	TAIR11_novel2	>AT1G10270.1 | glutamine-rich protein 23 | Chr1:3363535-3366276 FORWARD LENGTH=913 | 201606	38	54
TRUE	2/1	2	1	129	AT1G10290.1	499025.0625	506664.9063	0.021919631	0.021919631	1.530953919	1.015309539	-0.044538602	0.044538602	-3.040013855	0.969599861	0	0.352287334	0.576522546	127	0.032947658	AT1G10290.1	NaN	| dynamin-like protein 6 | Chr1:3370774-3377120 FORWARD LENGTH=914 | 201606	NaN	NaN	Unknown	NaN	NaN	NaN	TAIR11_novel2	>AT1G10290.1 | dynamin-like protein 6 | Chr1:3370774-3377120 FORWARD LENGTH=914 | 201606	37	58
TRUE	2/1	2	1	94	AT1G10670.1;AT1G10670.2;AT1G10670.4	270444.375	292474.6875	0.11297988	0.11297988	8.145968094	1.081459681	0.098642461	0.098642461	7.076542556	1.070765426	0	0.002617965	0.156890923	92	0.021973223	AT1G10670.1;AT1G10670.2;AT1G10670.4	NaN	| ATP-citrate lyase A-1 | Chr1:3535787-3538098 FORWARD LENGTH=423 | 201606;| ATP-citrate lyase A-1 | Chr1:3535787-3538098 FORWARD LENGTH=423 | 201606;| ATP-citrate lyase A-1 | Chr1:3535787-3538098 FORWARD LENGTH=423 | 201606	NaN	NaN	Unknown	NaN	NaN	NaN	TAIR11_novel2	>AT1G10670.1 | ATP-citrate lyase A-1 | Chr1:3535787-3538098 FORWARD LENGTH=423 | 201606;>AT1G10670.2 | ATP-citrate lyase A-1 | Chr1:3535787-3538098 FORWARD LENGTH=423 | 201606;>AT1G10670.4 | ATP-citrate lyase A-1 | Chr1:3535787-3538098 FORWARD LENGTH=423 | 201606	26	50
TRUE	2/1	2	1	187	AT1G10760.1;AT1G10760.2;AT1G10760.3	90995.13281	82363.82813	-0.143778494	0.143778494	-9.485457541	0.905145425	0.044918098	0.044918098	3.162461185	1.031624612	0	0.117529106	0.436123736	185	0.019742286	AT1G10760.1;AT1G10760.2;AT1G10760.3	NaN	| Pyruvate phosphate dikinase%2C PEP/pyruvate binding domain-containing protein | Chr1:3581210-3590043 REVERSE LENGTH=1399 | 201606;| Pyruvate phosphate dikinase%2C PEP/pyruvate binding domain-containing protein | Chr1:3581210-3590043 REVERSE LENGTH=1399 | 201606;| Pyruvate phosphate dikinase%2C PEP/pyruvate binding domain-containing protein | Chr1:3581210-3590043 REVERSE LENGTH=1399 | 201606	NaN	NaN	Unknown	NaN	NaN	NaN	TAIR11_novel2	>AT1G10760.1 | Pyruvate phosphate dikinase%2C PEP/pyruvate binding domain-containing protein | Chr1:3581210-3590043 REVERSE LENGTH=1399 | 201606;>AT1G10760.2 | Pyruvate phosphate dikinase%2C PEP/pyruvate binding domain-containing protein | Chr1:3581210-3590043 REVERSE LENGTH=1399 | 201606;>AT1G10760.3 | Pyruvate phosphate dikinase%2C PEP/pyruvate binding domain-containing protein | Chr1:3581210-3…	74	119
TRUE	2/1	2	1	19	AT1G11090.1	639753.5	432214.7813	-0.565767724	0.565767724	-32.44041943	0.675595806	-0.231050014	0.231050014	-14.79854426	0.852014557	0	0.49830143	0.635680187	17	0.225391823	AT1G11090.1	NaN	| alpha/beta-Hydrolases superfamily protein | Chr1:3702655-3703629 FORWARD LENGTH=324 | 201606	NaN	NaN	Unknown	NaN	NaN	NaN	TAIR11_novel2	>AT1G11090.1 | alpha/beta-Hydrolases superfamily protein | Chr1:3702655-3703629 FORWARD LENGTH=324 | 201606	8	11
TRUE	2/1	2	1	158	AT1G11660.1;AT1G11660.3;AT1G11660.4	193360.3906	185377.5781	-0.060825536	0.060825536	-4.128463164	0.958715368	0.03207152	0.03207152	2.247921737	1.022479217	0	0.532831571	0.647407518	156	0.035443981	AT1G11660.1;AT1G11660.3;AT1G11660.4	NaN	| heat shock protein 70 (Hsp 70) family protein | Chr1:3921056-3924347 FORWARD LENGTH=763 | 201606;| heat shock protein 70 (Hsp 70) family protein | Chr1:3921056-3924347 FORWARD LENGTH=763 | 201606;| heat shock protein 70 (Hsp 70) family protein | Chr1:3921056-3924347 FORWARD LENGTH=763 | 201606	NaN	NaN	Unknown	NaN	NaN	NaN	TAIR11_novel2	>AT1G11660.1 | heat shock protein 70 (Hsp 70) family protein | Chr1:3921056-3924347 FORWARD LENGTH=763 | 201606;>AT1G11660.3 | heat shock protein 70 (Hsp 70) family protein | Chr1:3921056-3924347 FORWARD LENGTH=763 | 201606;>AT1G11660.4 | heat shock protein 70 (Hsp 70) family protein | Chr1:3921056-3924347 FORWARD LENGTH=763 | 201606	55	96
TRUE	2/1	2	1	172	AT1G11680.1	452140.5625	430149.2813	-0.071933924	0.071933924	-4.863815166	0.951361848	0.034258991	0.034258991	2.403071712	1.024030717	0	0.28091625	0.53953926	170	0.021896651	AT1G11680.1	NaN	| CYTOCHROME P450 51G1 | Chr1:3938925-3940585 FORWARD LENGTH=488 | 201606	NaN	NaN	Unknown	NaN	NaN	NaN	TAIR11_novel2	>AT1G11680.1 | CYTOCHROME P450 51G1 | Chr1:3938925-3940585 FORWARD LENGTH=488 | 201606	35	66
TRUE	2/1	2	1	53	AT1G11930.1;AT1G11930.2	278452.3125	302420.4688	0.119125515	0.119125515	8.607634117	1.086076341	-0.07577835	0.07577835	-5.116992168	0.948830078	0	0.177081198	0.47900556	51	0.037976926	AT1G11930.1;AT1G11930.2	NaN	| Putative pyridoxal phosphate-dependent enzyme%2C YBL036C type | Chr1:4028783-4030298 FORWARD LENGTH=257 | 201606;| Putative pyridoxal phosphate-dependent enzyme%2C YBL036C type | Chr1:4028783-4030298 FORWARD LENGTH=255 | 201606	NaN	NaN	Unknown	NaN	NaN	NaN	TAIR11_novel2	>AT1G11930.1 | Putative pyridoxal phosphate-dependent enzyme%2C YBL036C type | Chr1:4028783-4030298 FORWARD LENGTH=257 | 201606;>AT1G11930.2 | Putative pyridoxal phosphate-dependent enzyme%2C YBL036C type | Chr1:4028783-4030298 FORWARD LENGTH=255 | 201606	12	23
TRUE	2/1	2	1	99	AT1G12000.1	170916.4688	230449.7969	0.431161081	0.431161081	34.83182666	1.348318267	0.004393446	0.004393446	0.304994654	1.003049947	0	0.915004676	0.759666778	97	0.028313822	AT1G12000.1	NaN	| Phosphofructokinase family protein | Chr1:4050159-4053727 REVERSE LENGTH=566 | 201606	NaN	NaN	Unknown	NaN	NaN	NaN	TAIR11_novel2	>AT1G12000.1 | Phosphofructokinase family protein | Chr1:4050159-4053727 REVERSE LENGTH=566 | 201606	30	60
TRUE	2/1	2	1	105	AT1G12310.1	839378.8125	850948.6875	0.019750092	0.019750092	1.3783854	1.013783854	0.126685649	0.126685649	9.178262978	1.09178263	0	0.007625961	0.212529935	103	0.032100158	AT1G12310.1	NaN	| Calcium-binding EF-hand family protein | Chr1:4187500-4187946 REVERSE LENGTH=148 | 201606	NaN	NaN	Unknown	NaN	NaN	NaN	TAIR11_novel2	>AT1G12310.1 | Calcium-binding EF-hand family protein | Chr1:4187500-4187946 REVERSE LENGTH=148 | 201606	22	45
TRUE	2/1	2	1	52	AT1G12410.1	186774.7969	180188.2813	-0.051794606	0.051794606	-3.526447752	0.964735522	0.039812893	0.039812893	2.798049622	1.027980496	0	0.353753704	0.577617952	50	0.029189655	AT1G12410.1	NaN	| CLP protease proteolytic subunit 2 | Chr1:4223099-4224954 FORWARD LENGTH=279 | 201606	NaN	NaN	Unknown	NaN	NaN	NaN	TAIR11_novel2	>AT1G12410.1 | CLP protease proteolytic subunit 2 | Chr1:4223099-4224954 FORWARD LENGTH=279 | 201606	13	22
TRUE	2/1	2	1	122	AT1G12470.1	157122.5625	153398.4844	-0.034606135	0.034606135	-2.370174	0.97629826	0.150769845	0.150769845	11.01617137	1.110161714	0	0.008981915	0.222738078	120	0.039114957	AT1G12470.1	NaN	| zinc ion binding protein | Chr1:4251359-4257201 FORWARD LENGTH=988 | 201606	NaN	NaN	Unknown	NaN	NaN	NaN	TAIR11_novel2	>AT1G12470.1 | zinc ion binding protein | Chr1:4251359-4257201 FORWARD LENGTH=988 | 201606	43	64
TRUE	2/1	2	1	15	AT1G12640.1	31015.43164	28312.9043	-0.131526457	0.131526457	-8.713492609	0.912865074	0.030841731	0.030841731	2.160800205	1.021608002	0	0.916174196	0.759915095	13	0.191808497	AT1G12640.1	NaN	| MBOAT (membrane bound O-acyl transferase) family protein | Chr1:4303586-4305666 REVERSE LENGTH=462 | 201606	NaN	NaN	Unknown	NaN	NaN	NaN	TAIR11_novel2	>AT1G12640.1 | MBOAT (membrane bound O-acyl transferase) family protein | Chr1:4303586-4305666 REVERSE LENGTH=462 | 201606	8	11
TRUE	2/1	2	1	9	AT1G12820.1	141509.1563	72894.59375	-0.957011679	0.957011679	-48.48771932	0.515122807	-0.073508486	0.073508486	-4.967590499	0.950324095	0	0.445240946	0.614395877	7	0.059082441	AT1G12820.1	NaN	| auxin signaling F-box 3 | Chr1:4368879-4370780 REVERSE LENGTH=577 | 201606	NaN	NaN	Unknown	NaN	NaN	NaN	TAIR11_novel2	>AT1G12820.1 | auxin signaling F-box 3 | Chr1:4368879-4370780 REVERSE LENGTH=577 | 201606	11	13
TRUE	2/1	2	1	171	AT1G12840.1	1442455.375	1494396	0.051035811	0.051035811	3.600847964	1.03600848	0.002298605	0.002298605	0.159454162	1.001594542	0	0.945847322	0.764288334	169	0.02335334	AT1G12840.1	NaN	| vacuolar ATP synthase subunit C (VATC) / V-ATPase C subunit / vacuolar proton pump C subunit (DET3) | Chr1:4375584-4378220 FORWARD LENGTH=375 | 201606	NaN	NaN	Unknown	NaN	NaN	NaN	TAIR11_novel2	>AT1G12840.1 | vacuolar ATP synthase subunit C (VATC) / V-ATPase C subunit / vacuolar proton pump C subunit (DET3) | Chr1:4375584-4378220 FORWARD LENGTH=375 | 201606	36	67
TRUE	2/1	2	1	49	AT1G12910.1	161391.3906	161879.4063	0.004355842	0.004355842	0.302380209	1.003023802	0.020017391	0.020017391	1.397170271	1.013971703	0	0.795746041	0.734497084	47	0.052761094	AT1G12910.1	NaN	| Transducin/WD40 repeat-like superfamily protein | Chr1:4395114-4396154 REVERSE LENGTH=346 | 201606	NaN	NaN	Unknown	NaN	NaN	NaN	TAIR11_novel2	>AT1G12910.1 | Transducin/WD40 repeat-like superfamily protein | Chr1:4395114-4396154 REVERSE LENGTH=346 | 201606	11	16
TRUE	2/1	2	1	131	AT1G12920.1	509081.2813	533223.625	0.066844683	0.066844683	4.74233578	1.047423358	-0.041073192	0.041073192	-2.806832205	0.971931678	0	0.176112706	0.478670177	129	0.020854037	AT1G12920.1	NaN	| eukaryotic release factor 1-2 | Chr1:4396555-4397859 REVERSE LENGTH=434 | 201606	NaN	NaN	Unknown	NaN	NaN	NaN	TAIR11_novel2	>AT1G12920.1 | eukaryotic release factor 1-2 | Chr1:4396555-4397859 REVERSE LENGTH=434 | 201606	25	45
TRUE	2/1	2	1	187	AT1G13020.1	315896.4063	325334.8125	0.042473682	0.042473682	2.987816912	1.029878169	0.000498523	0.000498523	0.034560944	1.000345609	0	0.991838848	0.775477785	185	0.033645602	AT1G13020.1	NaN	| eukaryotic initiation factor 4B2 | Chr1:4440927-4443520 REVERSE LENGTH=549 | 201606	NaN	NaN	Unknown	NaN	NaN	NaN	TAIR11_novel2	>AT1G13020.1 | eukaryotic initiation factor 4B2 | Chr1:4440927-4443520 REVERSE LENGTH=549 | 201606	43	64
TRUE	2/1	2	1	21	AT1G13160.1	92951.83594	65139.90234	-0.512941804	0.512941804	-29.92080072	0.700791993	-0.220204517	0.220204517	-14.15562656	0.858443734	0	0.507203508	0.638691324	19	0.218861877	AT1G13160.1	NaN	| ARM repeat superfamily protein | Chr1:4484634-4488388 FORWARD LENGTH=804 | 201606	NaN	NaN	Unknown	NaN	NaN	NaN	TAIR11_novel2	>AT1G13160.1 | ARM repeat superfamily protein | Chr1:4484634-4488388 FORWARD LENGTH=804 | 201606	21	25
TRUE	2/1	2	1	152	AT1G13220.3	76817.14063	76642.77344	-0.003278495	0.003278495	-0.226989948	0.997730101	0.072483726	0.072483726	5.152541932	1.051525419	0	0.139605394	0.452960818	150	0.033688178	AT1G13220.3	NaN	| nuclear matrix constituent protein-like protein | Chr1:4515660-4520071 FORWARD LENGTH=1141 | 201606	NaN	NaN	Unknown	NaN	NaN	NaN	TAIR11_novel2	>AT1G13220.3 | nuclear matrix constituent protein-like protein | Chr1:4515660-4520071 FORWARD LENGTH=1141 | 201606	65	92
TRUE	2/1	2	1	150	AT1G13320.1;AT1G13320.3	884885.5	872858.3125	-0.019743303	0.019743303	-1.359180086	0.986408199	0.185637489	0.185637489	13.73194137	1.137319414	0	0.060204371	0.371407849	148	0.067623643	AT1G13320.1;AT1G13320.3	NaN	| protein phosphatase 2A subunit A3 | Chr1:4563692-4567348 REVERSE LENGTH=587 | 201606;| protein phosphatase 2A subunit A3 | Chr1:4563692-4567348 REVERSE LENGTH=587 | 201606	NaN	NaN	Unknown	NaN	NaN	NaN	TAIR11_novel2	>AT1G13320.1 | protein phosphatase 2A subunit A3 | Chr1:4563692-4567348 REVERSE LENGTH=587 | 201606;>AT1G13320.3 | protein phosphatase 2A subunit A3 | Chr1:4563692-4567348 REVERSE LENGTH=587 | 201606	29	63
TRUE	2/1	2	1	264	AT1G13440.1	11425530	11846263	0.052170931	0.052170931	3.682393727	1.036823937	0.062160954	0.062160954	4.402839767	1.044028398	0	0.288729437	0.542524833	262	0.040433889	AT1G13440.1	NaN	| glyceraldehyde-3-phosphate dehydrogenase C2 | Chr1:4608465-4610494 REVERSE LENGTH=338 | 201606	NaN	NaN	Unknown	NaN	NaN	NaN	TAIR11_novel2	>AT1G13440.1 | glyceraldehyde-3-phosphate dehydrogenase C2 | Chr1:4608465-4610494 REVERSE LENGTH=338 | 201606	43	113
TRUE	2/1	2	1	67	AT1G13690.1	158016.5938	151626.4531	-0.059554596	0.059554596	-4.043968088	0.959560319	0.060609907	0.060609907	4.290656189	1.042906562	0	0.446471526	0.614574349	65	0.054405973	AT1G13690.1	NaN	| ATPase E1 | Chr1:4693380-4694179 FORWARD LENGTH=177 | 201606	NaN	NaN	Unknown	NaN	NaN	NaN	TAIR11_novel2	>AT1G13690.1 | ATPase E1 | Chr1:4693380-4694179 FORWARD LENGTH=177 | 201606	16	31
TRUE	2/1	2	1	182	AT1G13980.1;AT1G13980.2	224387.8594	208568.7813	-0.10547139	0.10547139	-7.049881473	0.929501185	-0.143112063	0.143112063	-9.443636067	0.905563639	0	0.002269244	0.150307554	180	0.031986711	AT1G13980.1;AT1G13980.2	NaN	| sec7 domain-containing protein | Chr1:4789587-4794397 FORWARD LENGTH=1451 | 201606;| sec7 domain-containing protein | Chr1:4789587-4794397 FORWARD LENGTH=1451 | 201606	NaN	NaN	Unknown	NaN	NaN	NaN	TAIR11_novel2	>AT1G13980.1 | sec7 domain-containing protein | Chr1:4789587-4794397 FORWARD LENGTH=1451 | 201606;>AT1G13980.2 | sec7 domain-containing protein | Chr1:4789587-4794397 FORWARD LENGTH=1451 | 201606	51	73
TRUE	2/1	2	1	148	AT1G14000.1	420936.3125	418284.1563	-0.009118618	0.009118618	-0.630061169	0.993699388	0.106850348	0.106850348	7.687466557	1.076874666	0	0.014698441	0.259654364	146	0.029850237	AT1G14000.1	NaN	| VH1-interacting kinase | Chr1:4797606-4800043 FORWARD LENGTH=438 | 201606	NaN	NaN	Unknown	NaN	NaN	NaN	TAIR11_novel2	>AT1G14000.1 | VH1-interacting kinase | Chr1:4797606-4800043 FORWARD LENGTH=438 | 201606	37	62
TRUE	2/1	2	1	27	AT1G14140.1	503759.875	523279.4688	0.05484544	0.05484544	3.874781363	1.038747814	-0.024074713	0.024074713	-1.654885722	0.983451143	0	0.876250698	0.752470145	25	0.103973292	AT1G14140.1	NaN	| Mitochondrial substrate carrier family protein | Chr1:4838131-4839602 REVERSE LENGTH=305 | 201606	NaN	NaN	Unknown	NaN	NaN	NaN	TAIR11_novel2	>AT1G14140.1 | Mitochondrial substrate carrier family protein | Chr1:4838131-4839602 REVERSE LENGTH=305 | 201606	16	18
TRUE	2/1	2	1	76	AT1G14210.1	533194.6875	530505.375	-0.007295038	0.007295038	-0.504377212	0.994956228	0.100950159	0.100950159	7.247956517	1.072479565	0	0.286041506	0.541851697	74	0.064653237	AT1G14210.1	NaN	| Ribonuclease T2 family protein | Chr1:4856902-4857941 REVERSE LENGTH=247 | 201606	NaN	NaN	Unknown	NaN	NaN	NaN	TAIR11_novel2	>AT1G14210.1 | Ribonuclease T2 family protein | Chr1:4856902-4857941 REVERSE LENGTH=247 | 201606	14	21
TRUE	2/1	2	1	47	AT1G14320.1	1483633.875	1454634.75	-0.028478167	0.028478167	-1.954601165	0.980453988	0.137378916	0.137378916	9.990499555	1.099904996	0	0.434045581	0.610160697	45	0.11886587	AT1G14320.1	NaN	| Ribosomal protein L16p/L10e family protein | Chr1:4888270-4889408 FORWARD LENGTH=220 | 201606	NaN	NaN	Unknown	NaN	NaN	NaN	TAIR11_novel2	>AT1G14320.1 | Ribosomal protein L16p/L10e family protein | Chr1:4888270-4889408 FORWARD LENGTH=220 | 201606	7	11
TRUE	2/1	2	1	97	AT1G14380.1;AT1G14380.3;AT1G14380.4	52035.73438	49564.27344	-0.07020212	0.07020212	-4.74954561	0.952504544	0.053295758	0.053295758	3.763263315	1.037632633	0	0.306469373	0.551410294	95	0.035716744	AT1G14380.1;AT1G14380.3;AT1G14380.4	NaN	| IQ-domain 28 | Chr1:4918279-4920761 REVERSE LENGTH=664 | 201606;| IQ-domain 28 | Chr1:4918279-4920761 REVERSE LENGTH=664 | 201606;| IQ-domain 28 | Chr1:4918279-4920761 REVERSE LENGTH=664 | 201606	NaN	NaN	Unknown	NaN	NaN	NaN	TAIR11_novel2	>AT1G14380.1 | IQ-domain 28 | Chr1:4918279-4920761 REVERSE LENGTH=664 | 201606;>AT1G14380.3 | IQ-domain 28 | Chr1:4918279-4920761 REVERSE LENGTH=664 | 201606;>AT1G14380.4 | IQ-domain 28 | Chr1:4918279-4920761 REVERSE LENGTH=664 | 201606	49	73
TRUE	2/1	2	1	384	AT1G14610.1	987660.3125	1002479.438	0.021485801	0.021485801	1.500427304	1.015004273	0.068923876	0.068923876	4.893397874	1.048933979	0	0.009247568	0.222738078	382	0.018216441	AT1G14610.1	NaN	| valyl-tRNA synthetase / valine-tRNA ligase (VALRS) | Chr1:5008502-5014486 REVERSE LENGTH=1108 | 201606	NaN	NaN	Unknown	NaN	NaN	NaN	TAIR11_novel2	>AT1G14610.1 | valyl-tRNA synthetase / valine-tRNA ligase (VALRS) | Chr1:5008502-5014486 REVERSE LENGTH=1108 | 201606	83	151
TRUE	2/1	2	1	177	AT1G14650.1;AT1G14650.2;AT1G14650.3	692878.9375	689623.125	-0.006795148	0.006795148	-0.469896301	0.995301037	0.061997529	0.061997529	4.391013953	1.04391014	0	0.208537421	0.504263907	175	0.03391412	AT1G14650.1;AT1G14650.2;AT1G14650.3	NaN	| SWAP (Suppressor-of-White-APricot)/surp domain-containing protein / ubiquitin family protein | Chr1:5028077-5030520 FORWARD LENGTH=785 | 201606;| SWAP (Suppressor-of-White-APricot)/surp domain-containing protein / ubiquitin family protein | Chr1:5028077-5030520 FORWARD LENGTH=785 | 201606;| SWAP (Suppressor-of-White-APricot)/surp domain-containing protein / ubiquitin family protein | Chr1:50280…	NaN	NaN	Unknown	NaN	NaN	NaN	TAIR11_novel2	>AT1G14650.1 | SWAP (Suppressor-of-White-APricot)/surp domain-containing protein / ubiquitin family protein | Chr1:5028077-5030520 FORWARD LENGTH=785 | 201606;>AT1G14650.2 | SWAP (Suppressor-of-White-APricot)/surp domain-containing protein / ubiquitin family protein | Chr1:5028077-5030520 FORWARD LENGTH=785 | 201606;>AT1G14650.3 | SWAP (Suppressor-of-White-APricot)/surp domain-containing protein …	42	73
TRUE	2/1	2	1	85	AT1G14710.1;AT1G14710.2	88109.28906	90182.35938	0.033551129	0.033551129	2.352839677	1.023528397	-0.049265362	0.049265362	-3.357167942	0.966428321	0	0.557822958	0.653340138	83	0.057643111	AT1G14710.1;AT1G14710.2	NaN	| hydroxyproline-rich glycoprotein family protein | Chr1:5062168-5064697 REVERSE LENGTH=601 | 201606;| hydroxyproline-rich glycoprotein family protein | Chr1:5062168-5064697 REVERSE LENGTH=601 | 201606	NaN	NaN	Unknown	NaN	NaN	NaN	TAIR11_novel2	>AT1G14710.1 | hydroxyproline-rich glycoprotein family protein | Chr1:5062168-5064697 REVERSE LENGTH=601 | 201606;>AT1G14710.2 | hydroxyproline-rich glycoprotein family protein | Chr1:5062168-5064697 REVERSE LENGTH=601 | 201606	25	40
TRUE	2/1	2	1	131	AT1G14810.1	639528.1875	649277.8125	0.021827962	0.021827962	1.52450278	1.015245028	0.027638622	0.027638622	1.934231759	1.019342318	0	0.550944871	0.652162338	129	0.031913949	AT1G14810.1	NaN	| semialdehyde dehydrogenase family protein | Chr1:5102684-5104633 REVERSE LENGTH=375 | 201606	NaN	NaN	Unknown	NaN	NaN	NaN	TAIR11_novel2	>AT1G14810.1 | semialdehyde dehydrogenase family protein | Chr1:5102684-5104633 REVERSE LENGTH=375 | 201606	26	54
TRUE	2/1	2	1	203	AT3G60190.1	519034.8125	508185.9375	-0.030474852	0.030474852	-2.090201801	0.979097982	0.099447481	0.099447481	7.13630768	1.071363077	0	0.005527895	0.193246006	201	0.024525968	AT3G60190.1	NaN	| DYNAMIN-like 1E | Chr3:22244367-22247651 REVERSE LENGTH=624 | 201606	NaN	NaN	Unknown	NaN	NaN	NaN	TAIR11_novel2	>AT3G60190.1 | DYNAMIN-like 1E | Chr3:22244367-22247651 REVERSE LENGTH=624 | 201606	55	97
TRUE	2/1	2	1	362	AT1G14850.1	652277.375	644809.875	-0.01661175	0.01661175	-1.144835048	0.98855165	0.063937232	0.063937232	4.531462016	1.04531462	0	0.063455052	0.376127435	360	0.023756104	AT1G14850.1	NaN	| nucleoporin 155 | Chr1:5116921-5123259 REVERSE LENGTH=1464 | 201606	NaN	NaN	Unknown	NaN	NaN	NaN	TAIR11_novel2	>AT1G14850.1 | nucleoporin 155 | Chr1:5116921-5123259 REVERSE LENGTH=1464 | 201606	84	128
TRUE	2/1	2	1	72	AT1G14910.1	329656.375	332902.9063	0.014138484	0.014138484	0.984822833	1.009848228	-0.061696503	0.061696503	-4.186324178	0.958136758	0	0.309501795	0.55171106	70	0.041473154	AT1G14910.1	NaN	| ENTH/ANTH/VHS superfamily protein | Chr1:5139928-5143571 REVERSE LENGTH=692 | 201606	NaN	NaN	Unknown	NaN	NaN	NaN	TAIR11_novel2	>AT1G14910.1 | ENTH/ANTH/VHS superfamily protein | Chr1:5139928-5143571 REVERSE LENGTH=692 | 201606	25	32
TRUE	2/1	2	1	57	AT1G15060.1;AT1G15060.3	136737.5625	145273.6719	0.087363652	0.087363652	6.242695291	1.062426953	-0.059189759	0.059189759	-4.019699116	0.959803009	0	0.481027847	0.629709032	55	0.057116082	AT1G15060.1;AT1G15060.3	NaN	| alpha/beta hydrolase family protein | Chr1:5184053-5186856 REVERSE LENGTH=578 | 201606;| alpha/beta hydrolase family protein | Chr1:5184053-5186856 REVERSE LENGTH=578 | 201606	NaN	NaN	Unknown	NaN	NaN	NaN	TAIR11_novel2	>AT1G15060.1 | alpha/beta hydrolase family protein | Chr1:5184053-5186856 REVERSE LENGTH=578 | 201606;>AT1G15060.3 | alpha/beta hydrolase family protein | Chr1:5184053-5186856 REVERSE LENGTH=578 | 201606	23	30
TRUE	2/1	2	1	26	AT1G15270.1	77688.40625	76300.82031	-0.026000748	0.026000748	-1.786091393	0.982139086	0.008003239	0.008003239	0.55628377	1.005562838	0	0.890139064	0.754474753	24	0.03893441	AT1G15270.1	NaN	| Translation machinery associated TMA7 | Chr1:5250833-5252020 REVERSE LENGTH=64 | 201606	NaN	NaN	Unknown	NaN	NaN	NaN	TAIR11_novel2	>AT1G15270.1 | Translation machinery associated TMA7 | Chr1:5250833-5252020 REVERSE LENGTH=64 | 201606	5	11
TRUE	2/1	2	1	62	AT1G15390.1	160796.7344	152388.625	-0.07748289	0.07748289	-5.229029935	0.947709701	0.003995377	0.003995377	0.277322266	1.002773223	0	0.953259214	0.764463782	60	0.046658926	AT1G15390.1	NaN	| peptide deformylase 1A | Chr1:5294653-5295625 FORWARD LENGTH=269 | 201606	NaN	NaN	Unknown	NaN	NaN	NaN	TAIR11_novel2	>AT1G15390.1 | peptide deformylase 1A | Chr1:5294653-5295625 FORWARD LENGTH=269 | 201606	20	29
TRUE	2/1	2	1	105	AT1G15440.1	158956.9219	159206.8594	0.002266654	0.002266654	0.157235996	1.00157236	0.043010004	0.043010004	3.026109758	1.030261098	0	0.402042283	0.595504151	103	0.035271063	AT1G15440.1	NaN	| periodic tryptophan protein 2 | Chr1:5306159-5309460 REVERSE LENGTH=900 | 201606	NaN	NaN	Unknown	NaN	NaN	NaN	TAIR11_novel2	>AT1G15440.1 | periodic tryptophan protein 2 | Chr1:5306159-5309460 REVERSE LENGTH=900 | 201606	31	38
TRUE	2/1	2	1	138	AT1G15500.1	1453091	1479201.125	0.025693172	0.025693172	1.796867849	1.017968678	0.010413659	0.010413659	0.724431223	1.007244312	0	0.714218911	0.707055653	136	0.019600286	AT1G15500.1	NaN	| TLC ATP/ADP transporter | Chr1:5326426-5328688 FORWARD LENGTH=618 | 201606	NaN	NaN	Unknown	NaN	NaN	NaN	TAIR11_novel2	>AT1G15500.1 | TLC ATP/ADP transporter | Chr1:5326426-5328688 FORWARD LENGTH=618 | 201606	26	59
TRUE	2/1	2	1	181	AT1G15690.1	2148830.25	2150232.5	0.000941144	0.000941144	0.065256434	1.000652564	0.094753318	0.094753318	6.788279809	1.067882798	0	0.170959159	0.47521171	179	0.047602138	AT1G15690.1	NaN	| Inorganic H pyrophosphatase family protein | Chr1:5399115-5402185 FORWARD LENGTH=770 | 201606	NaN	NaN	Unknown	NaN	NaN	NaN	TAIR11_novel2	>AT1G15690.1 | Inorganic H pyrophosphatase family protein | Chr1:5399115-5402185 FORWARD LENGTH=770 | 201606	28	51
TRUE	2/1	2	1	348	AT1G15750.1;AT1G15750.2;AT1G15750.3;AT1G15750.4	1131994	1279739.125	0.176983435	0.176983435	13.05175867	1.130517587	0.030430691	0.030430691	2.131697648	1.021316976	0	0.168015315	0.472881773	346	0.015247365	AT1G15750.1;AT1G15750.2;AT1G15750.3;AT1G15750.4	NaN	| Transducin family protein / WD-40 repeat family protein | Chr1:5415086-5420359 REVERSE LENGTH=1131 | 201606;| Transducin family protein / WD-40 repeat family protein | Chr1:5415086-5420359 REVERSE LENGTH=1131 | 201606;| Transducin family protein / WD-40 repeat family protein | Chr1:5415086-5420359 REVERSE LENGTH=1131 | 201606;| Transducin family protein / WD-40 repeat family protein | Chr1:5415…	NaN	NaN	Unknown	NaN	NaN	NaN	TAIR11_novel2	>AT1G15750.1 | Transducin family protein / WD-40 repeat family protein | Chr1:5415086-5420359 REVERSE LENGTH=1131 | 201606;>AT1G15750.2 | Transducin family protein / WD-40 repeat family protein | Chr1:5415086-5420359 REVERSE LENGTH=1131 | 201606;>AT1G15750.3 | Transducin family protein / WD-40 repeat family protein | Chr1:5415086-5420359 REVERSE LENGTH=1131 | 201606;>AT1G15750.4 | Transducin fami…	64	121
TRUE	2/1	2	1	106	AT1G15910.1	155830.7813	168002.6719	0.10850394	0.10850394	7.810966824	1.078109668	-0.015954351	0.015954351	-1.099779066	0.989002209	0	0.816269401	0.739179738	104	0.047263162	AT1G15910.1	NaN	| XH/XS domain-containing protein | Chr1:5465951-5468723 FORWARD LENGTH=634 | 201606	NaN	NaN	Unknown	NaN	NaN	NaN	TAIR11_novel2	>AT1G15910.1 | XH/XS domain-containing protein | Chr1:5465951-5468723 FORWARD LENGTH=634 | 201606	36	53
TRUE	2/1	2	1	86	AT1G15930.1;AT1G15930.2	3930383.25	4033993.5	0.037538763	0.037538763	2.636136056	1.026361361	0.096146367	0.096146367	6.891443158	1.068914432	0	0.329687464	0.563308643	84	0.067443058	AT1G15930.1;AT1G15930.2	NaN	| Ribosomal protein L7Ae/L30e/S12e/Gadd45 family protein | Chr1:5471702-5472741 FORWARD LENGTH=144 | 201606;| Ribosomal protein L7Ae/L30e/S12e/Gadd45 family protein | Chr1:5471702-5472741 FORWARD LENGTH=144 | 201606	NaN	NaN	Unknown	NaN	NaN	NaN	TAIR11_novel2	>AT1G15930.1 | Ribosomal protein L7Ae/L30e/S12e/Gadd45 family protein | Chr1:5471702-5472741 FORWARD LENGTH=144 | 201606;>AT1G15930.2 | Ribosomal protein L7Ae/L30e/S12e/Gadd45 family protein | Chr1:5471702-5472741 FORWARD LENGTH=144 | 201606	16	25
TRUE	2/1	2	1	117	AT1G15950.1;AT1G15950.3	259230.25	260438.7344	0.006709954	0.006709954	0.46618185	1.004661818	0.051302053	0.051302053	3.619968709	1.036199687	0	0.138077828	0.452063054	115	0.023702806	AT1G15950.1;AT1G15950.3	NaN	| cinnamoyl coa reductase 1 | Chr1:5478855-5481915 FORWARD LENGTH=344 | 201606;| cinnamoyl coa reductase 1 | Chr1:5478855-5481915 FORWARD LENGTH=344 | 201606	NaN	NaN	Unknown	NaN	NaN	NaN	TAIR11_novel2	>AT1G15950.1 | cinnamoyl coa reductase 1 | Chr1:5478855-5481915 FORWARD LENGTH=344 | 201606;>AT1G15950.3 | cinnamoyl coa reductase 1 | Chr1:5478855-5481915 FORWARD LENGTH=344 | 201606	20	34
TRUE	2/1	2	1	19	AT1G16000.1	161894.7344	191278.4219	0.24061807	0.24061807	18.14987227	1.181498723	0.156989008	0.156989008	11.49577239	1.114957724	0	0.027339668	0.309276158	17	0.043889318	AT1G16000.1	NaN	| GAG1At protein | Chr1:5494576-5495149 FORWARD LENGTH=86 | 201606	NaN	NaN	Unknown	NaN	NaN	NaN	TAIR11_novel2	>AT1G16000.1 | GAG1At protein | Chr1:5494576-5495149 FORWARD LENGTH=86 | 201606	2	6
TRUE	2/1	2	1	38	AT1G16240.1;AT1G16240.2;AT1G16240.3;AT1G16240.4	84620.03906	78949.53125	-0.100068651	0.100068651	-6.701140623	0.932988594	0.045310173	0.045310173	3.190501056	1.031905011	0	0.509397509	0.638942497	36	0.046521458	AT1G16240.1;AT1G16240.2;AT1G16240.3;AT1G16240.4	NaN	| syntaxin of plants 51 | Chr1:5555183-5556340 REVERSE LENGTH=232 | 201606;| syntaxin of plants 51 | Chr1:5555183-5556340 REVERSE LENGTH=232 | 201606;| syntaxin of plants 51 | Chr1:5555193-5556340 REVERSE LENGTH=228 | 201606;| syntaxin of plants 51 | Chr1:5555183-5556340 REVERSE LENGTH=232 | 201606	NaN	NaN	Unknown	NaN	NaN	NaN	TAIR11_novel2	>AT1G16240.1 | syntaxin of plants 51 | Chr1:5555183-5556340 REVERSE LENGTH=232 | 201606;>AT1G16240.2 | syntaxin of plants 51 | Chr1:5555183-5556340 REVERSE LENGTH=232 | 201606;>AT1G16240.3 | syntaxin of plants 51 | Chr1:5555193-5556340 REVERSE LENGTH=228 | 201606;>AT1G16240.4 | syntaxin of plants 51 | Chr1:5555183-5556340 REVERSE LENGTH=232 | 201606	14	30
TRUE	2/1	2	1	169	AT1G16350.1	639849.875	622756.9375	-0.039064264	0.039064264	-2.671398115	0.973286019	0.072221845	0.072221845	5.133456196	1.051334562	0	0.066471649	0.380983756	167	0.027016664	AT1G16350.1	NaN	| Aldolase-type TIM barrel family protein | Chr1:5590951-5592872 FORWARD LENGTH=502 | 201606	NaN	NaN	Unknown	NaN	NaN	NaN	TAIR11_novel2	>AT1G16350.1 | Aldolase-type TIM barrel family protein | Chr1:5590951-5592872 FORWARD LENGTH=502 | 201606	38	73
TRUE	2/1	2	1	62	AT1G16610.1;AT1G16610.2;AT1G16610.3;AT1G16610.4;AT1G16610.5;AT1G16610.6;AT1G16610.7	225774.9375	227009.75	0.007868916	0.007868916	0.546921865	1.005469219	0.14443697	0.14443697	10.52992124	1.105299212	0	0.100921018	0.41953522	60	0.059452448	AT1G16610.1;AT1G16610.2;AT1G16610.3;AT1G16610.4;AT1G16610.5;AT1G16610.6;AT1G16610.7	NaN	| arginine/serine-rich 45 | Chr1:5675925-5678686 REVERSE LENGTH=414 | 201606;| arginine/serine-rich 45 | Chr1:5675925-5678686 REVERSE LENGTH=407 | 201606;| arginine/serine-rich 45 | Chr1:5675925-5678686 REVERSE LENGTH=425 | 201606;| arginine/serine-rich 45 | Chr1:5676278-5678686 REVERSE LENGTH=381 | 201606;| arginine/serine-rich 45 | Chr1:5676177-5678686 REVERSE LENGTH=383 | 201606;| arginine/ser…	NaN	NaN	Unknown	NaN	NaN	NaN	TAIR11_novel2	>AT1G16610.1 | arginine/serine-rich 45 | Chr1:5675925-5678686 REVERSE LENGTH=414 | 201606;>AT1G16610.2 | arginine/serine-rich 45 | Chr1:5675925-5678686 REVERSE LENGTH=407 | 201606;>AT1G16610.3 | arginine/serine-rich 45 | Chr1:5675925-5678686 REVERSE LENGTH=425 | 201606;>AT1G16610.4 | arginine/serine-rich 45 | Chr1:5676278-5678686 REVERSE LENGTH=381 | 201606;>AT1G16610.5 | arginine/serine-rich 45 …	13	20
TRUE	2/1	2	1	31	AT1G16850.1	108094.1563	100922.2891	-0.099043696	0.099043696	-6.634833405	0.933651666	0.15169172	0.15169172	11.08713284	1.110871328	0	0.373547879	0.584561206	29	0.114082173	AT1G16850.1	NaN	| transmembrane protein | Chr1:5765062-5765618 REVERSE LENGTH=152 | 201606	NaN	NaN	Unknown	NaN	NaN	NaN	TAIR11_novel2	>AT1G16850.1 | transmembrane protein | Chr1:5765062-5765618 REVERSE LENGTH=152 | 201606	10	17
TRUE	2/1	2	1	82	AT1G16870.1	155192.5	152151.4375	-0.028550874	0.028550874	-1.959542181	0.980404578	0.069438867	0.069438867	4.930847826	1.049308478	0	0.225469763	0.510807734	80	0.039150711	AT1G16870.1	NaN	| mitochondrial 28S ribosomal protein S29-like protein | Chr1:5770964-5773157 REVERSE LENGTH=480 | 201606	NaN	NaN	Unknown	NaN	NaN	NaN	TAIR11_novel2	>AT1G16870.1 | mitochondrial 28S ribosomal protein S29-like protein | Chr1:5770964-5773157 REVERSE LENGTH=480 | 201606	26	39
TRUE	2/1	2	1	83	AT1G16890.2	519111.625	528752.75	0.026548466	0.026548466	1.857235426	1.018572354	-0.045091283	0.045091283	-3.077151028	0.96922849	0	0.318380052	0.555387451	81	0.030944028	AT1G16890.2	NaN	| ubiquitin-conjugating enzyme 36 | Chr1:5776550-5778327 REVERSE LENGTH=153 | 201606	NaN	NaN	Unknown	NaN	NaN	NaN	TAIR11_novel2	>AT1G16890.2 | ubiquitin-conjugating enzyme 36 | Chr1:5776550-5778327 REVERSE LENGTH=153 | 201606	14	30
TRUE	2/1	2	1	51	AT1G16970.1	67481.85156	65608.88281	-0.040608404	0.040608404	-2.775514759	0.972244852	-0.129931837	0.129931837	-8.612537317	0.913874627	0	0.038396562	0.332682092	49	0.041832698	AT1G16970.1	NaN	| ATP-dependent DNA helicase 2 subunit Ku70-like protein | Chr1:5801159-5805724 REVERSE LENGTH=621 | 201606	NaN	NaN	Unknown	NaN	NaN	NaN	TAIR11_novel2	>AT1G16970.1 | ATP-dependent DNA helicase 2 subunit Ku70-like protein | Chr1:5801159-5805724 REVERSE LENGTH=621 | 201606	36	48
TRUE	2/1	2	1	218	AT1G17290.1	2601142	2577514.75	-0.013164477	0.013164477	-0.908341413	0.990916586	0.22519964	0.22519964	16.89389949	1.168938995	0	0.00170152	0.129779592	216	0.04887392	AT1G17290.1	NaN	| alanine aminotransferas | Chr1:5922771-5926093 FORWARD LENGTH=543 | 201606	NaN	NaN	Unknown	NaN	NaN	NaN	TAIR11_novel2	>AT1G17290.1 | alanine aminotransferas | Chr1:5922771-5926093 FORWARD LENGTH=543 | 201606	42	81
TRUE	2/1	2	1	30	AT1G17330.1	52346.83984	50785.1875	-0.043694677	0.043694677	-2.983279121	0.970167209	-0.006256485	0.006256485	-0.432727543	0.995672725	0	0.932510869	0.763550126	28	0.049867505	AT1G17330.1	NaN	| Metal-dependent phosphohydrolase | Chr1:5929966-5931595 FORWARD LENGTH=222 | 201606	NaN	NaN	Unknown	NaN	NaN	NaN	TAIR11_novel2	>AT1G17330.1 | Metal-dependent phosphohydrolase | Chr1:5929966-5931595 FORWARD LENGTH=222 | 201606	12	16
TRUE	2/1	2	1	16	AT1G17450.1;AT1G17450.2;AT1G17450.3	14398.98438	13887.97266	-0.052131043	0.052131043	-3.548942797	0.964510572	-0.025012026	0.025012026	-1.718759374	0.982812406	0	0.835550546	0.741890968	14	0.07910722	AT1G17450.1;AT1G17450.2;AT1G17450.3	NaN	| B-block binding subunit of TFIIIC | Chr1:5988643-5996693 REVERSE LENGTH=1753 | 201606;| B-block binding subunit of TFIIIC | Chr1:5988579-5996693 REVERSE LENGTH=1844 | 201606;| B-block binding subunit of TFIIIC | Chr1:5988858-5996693 REVERSE LENGTH=1800 | 201606	NaN	NaN	Unknown	NaN	NaN	NaN	TAIR11_novel2	>AT1G17450.1 | B-block binding subunit of TFIIIC | Chr1:5988643-5996693 REVERSE LENGTH=1753 | 201606;>AT1G17450.2 | B-block binding subunit of TFIIIC | Chr1:5988579-5996693 REVERSE LENGTH=1844 | 201606;>AT1G17450.3 | B-block binding subunit of TFIIIC | Chr1:5988858-5996693 REVERSE LENGTH=1800 | 201606	3	3
TRUE	2/1	2	1	50	AT1G17880.1	2904956	2840582.75	-0.032329381	0.032329381	-2.215980208	0.977840198	-0.006375739	0.006375739	-0.440957458	0.995590425	0	0.944604555	0.764288334	48	0.062621393	AT1G17880.1	NaN	| basic transcription factor 3 | Chr1:6152572-6153425 REVERSE LENGTH=165 | 201606	NaN	NaN	Unknown	NaN	NaN	NaN	TAIR11_novel2	>AT1G17880.1 | basic transcription factor 3 | Chr1:6152572-6153425 REVERSE LENGTH=165 | 201606	17	32
TRUE	2/1	2	1	90	AT1G17890.1	879425.25	859693.8125	-0.032738033	0.032738033	-2.243674207	0.977563258	0.060790665	0.060790665	4.303723821	1.043037238	0	0.244348771	0.516233479	88	0.035744248	AT1G17890.1	NaN	| NAD(P)-binding Rossmann-fold superfamily protein | Chr1:6154478-6155596 REVERSE LENGTH=328 | 201606	NaN	NaN	Unknown	NaN	NaN	NaN	TAIR11_novel2	>AT1G17890.1 | NAD(P)-binding Rossmann-fold superfamily protein | Chr1:6154478-6155596 REVERSE LENGTH=328 | 201606	21	33
TRUE	2/1	2	1	13	AT1G17930.1;AT1G17930.2	12837.55176	15278.51465	0.251134201	0.251134201	19.01423992	1.190142399	0.119230144	0.119230144	8.615510974	1.08615511	0	0.140499614	0.452960818	11	0.049944526	AT1G17930.1;AT1G17930.2	NaN	| Aminotransferase-like%2C plant mobile domain family protein | Chr1:6166638-6168432 REVERSE LENGTH=478 | 201606;| Aminotransferase-like%2C plant mobile domain family protein | Chr1:6166638-6168432 REVERSE LENGTH=478 | 201606	NaN	NaN	Unknown	NaN	NaN	NaN	TAIR11_novel2	>AT1G17930.1 | Aminotransferase-like%2C plant mobile domain family protein | Chr1:6166638-6168432 REVERSE LENGTH=478 | 201606;>AT1G17930.2 | Aminotransferase-like%2C plant mobile domain family protein | Chr1:6166638-6168432 REVERSE LENGTH=478 | 201606	8	11
TRUE	2/1	2	1	204	AT1G18070.1;AT1G18070.2;AT1G18070.3	554748.6875	568408.5625	0.035093938	0.035093938	2.46235373	1.024623537	0.118182003	0.118182003	8.536628786	1.085366288	0	0.013580729	0.25528814	202	0.032798994	AT1G18070.1;AT1G18070.2;AT1G18070.3	NaN	| Translation elongation factor EF1A/initiation factor IF2gamma family protein | Chr1:6214236-6218211 REVERSE LENGTH=532 | 201606;| Translation elongation factor EF1A/initiation factor IF2gamma family protein | Chr1:6214236-6218211 REVERSE LENGTH=532 | 201606;| Translation elongation factor EF1A/initiation factor IF2gamma family protein | Chr1:6214236-6218211 REVERSE LENGTH=543 | 201606	NaN	NaN	Unknown	NaN	NaN	NaN	TAIR11_novel2	>AT1G18070.1 | Translation elongation factor EF1A/initiation factor IF2gamma family protein | Chr1:6214236-6218211 REVERSE LENGTH=532 | 201606;>AT1G18070.2 | Translation elongation factor EF1A/initiation factor IF2gamma family protein | Chr1:6214236-6218211 REVERSE LENGTH=532 | 201606;>AT1G18070.3 | Translation elongation factor EF1A/initiation factor IF2gamma family protein | Chr1:6214236-621821…	38	85
TRUE	2/1	2	1	167	AT1G18080.1	5594546	5540526	-0.013998113	0.013998113	-0.965583266	0.990344167	0.013440803	0.013440803	0.935998774	1.009359988	0	0.780138267	0.731205551	165	0.033223242	AT1G18080.1	NaN	| Transducin/WD40 repeat-like superfamily protein | Chr1:6222325-6223901 FORWARD LENGTH=327 | 201606	NaN	NaN	Unknown	NaN	NaN	NaN	TAIR11_novel2	>AT1G18080.1 | Transducin/WD40 repeat-like superfamily protein | Chr1:6222325-6223901 FORWARD LENGTH=327 | 201606	30	57
TRUE	2/1	2	1	89	AT1G18260.1	104496.6016	102787.2813	-0.023794265	0.023794265	-1.635766414	0.983642336	-0.07129363	0.07129363	-4.821582652	0.951784173	0	0.443442478	0.613603473	87	0.06375411	AT1G18260.1	NaN	| HCP-like superfamily protein | Chr1:6279047-6282008 REVERSE LENGTH=678 | 201606	NaN	NaN	Unknown	NaN	NaN	NaN	TAIR11_novel2	>AT1G18260.1 | HCP-like superfamily protein | Chr1:6279047-6282008 REVERSE LENGTH=678 | 201606	29	38
TRUE	2/1	2	1	228	AT1G18270.1;AT1G18270.2	219946.9375	211804.8281	-0.054420037	0.054420037	-3.701851668	0.962981483	0.056727283	0.056727283	4.010363379	1.040103634	0	0.099896403	0.417792769	226	0.023744236	AT1G18270.1;AT1G18270.2	NaN	| ketose-bisphosphate aldolase class-II family protein | Chr1:6283634-6293772 REVERSE LENGTH=1373 | 201606;| ketose-bisphosphate aldolase class-II family protein | Chr1:6283634-6293772 REVERSE LENGTH=1374 | 201606	NaN	NaN	Unknown	NaN	NaN	NaN	TAIR11_novel2	>AT1G18270.1 | ketose-bisphosphate aldolase class-II family protein | Chr1:6283634-6293772 REVERSE LENGTH=1373 | 201606;>AT1G18270.2 | ketose-bisphosphate aldolase class-II family protein | Chr1:6283634-6293772 REVERSE LENGTH=1374 | 201606	41	70
TRUE	2/1	2	1	146	AT1G18450.1	185680.625	192092.6563	0.048979082	0.048979082	3.453258115	1.034532581	0.016495291	0.016495291	1.149927872	1.011499279	0	0.738993999	0.718146107	144	0.034125991	AT1G18450.1	NaN	| actin-related protein 4 | Chr1:6348199-6351766 FORWARD LENGTH=441 | 201606	NaN	NaN	Unknown	NaN	NaN	NaN	TAIR11_novel2	>AT1G18450.1 | actin-related protein 4 | Chr1:6348199-6351766 FORWARD LENGTH=441 | 201606	35	75
TRUE	2/1	2	1	88	AT1G18480.1	182780.5313	192898.2656	0.077727761	0.077727761	5.535455174	1.055354552	0.04137329	0.04137329	2.90929461	1.029092946	0	0.363612028	0.582213172	86	0.031174699	AT1G18480.1	NaN	| Calcineurin-like metallo-phosphoesterase superfamily protein | Chr1:6361639-6362814 FORWARD LENGTH=391 | 201606	NaN	NaN	Unknown	NaN	NaN	NaN	TAIR11_novel2	>AT1G18480.1 | Calcineurin-like metallo-phosphoesterase superfamily protein | Chr1:6361639-6362814 FORWARD LENGTH=391 | 201606	22	28
TRUE	2/1	2	1	55	AT1G18540.1	2086086.625	2045179.75	-0.028571421	0.028571421	-1.960938463	0.980390615	0.098298721	0.098298721	7.051033281	1.070510333	0	0.14142033	0.45456491	53	0.045172859	AT1G18540.1	NaN	| Ribosomal protein L6 family protein | Chr1:6377448-6378548 REVERSE LENGTH=233 | 201606	NaN	NaN	Unknown	NaN	NaN	NaN	TAIR11_novel2	>AT1G18540.1 | Ribosomal protein L6 family protein | Chr1:6377448-6378548 REVERSE LENGTH=233 | 201606	15	30
TRUE	2/1	2	1	17	AT1G18580.1	18949.92188	19563.38281	0.045963956	0.045963956	3.23727423	1.032372742	-0.168265283	0.168265283	-11.0087919	0.889912081	0	0.080616488	0.398190882	15	0.061258309	AT1G18580.1	NaN	| galacturonosyltransferase 11 | Chr1:6396144-6398005 FORWARD LENGTH=537 | 201606	NaN	NaN	Unknown	NaN	NaN	NaN	TAIR11_novel2	>AT1G18580.1 | galacturonosyltransferase 11 | Chr1:6396144-6398005 FORWARD LENGTH=537 | 201606	16	18
TRUE	2/1	2	1	66	AT1G18590.1	269121.7813	258777.4531	-0.056547237	0.056547237	-3.84373501	0.96156265	0.030180808	0.030180808	2.114009377	1.021140094	0	0.569425649	0.656371369	64	0.036298634	AT1G18590.1	NaN	| sulfotransferase 17 | Chr1:6398634-6399674 FORWARD LENGTH=346 | 201606	NaN	NaN	Unknown	NaN	NaN	NaN	TAIR11_novel2	>AT1G18590.1 | sulfotransferase 17 | Chr1:6398634-6399674 FORWARD LENGTH=346 | 201606	27	41
TRUE	2/1	2	1	28	AT1G18630.1	92612.36719	86583.14063	-0.097118727	0.097118727	-6.510174338	0.934898257	0.133944064	0.133944064	9.728939307	1.097289393	0	0.194318703	0.491557964	26	0.068108272	AT1G18630.1	NaN	| glycine-rich RNA-binding protein 6 | Chr1:6415226-6416283 FORWARD LENGTH=155 | 201606	NaN	NaN	Unknown	NaN	NaN	NaN	TAIR11_novel2	>AT1G18630.1 | glycine-rich RNA-binding protein 6 | Chr1:6415226-6416283 FORWARD LENGTH=155 | 201606	9	14
TRUE	2/1	2	1	78	AT1G18850.1	102172.3438	98663.42188	-0.050417508	0.050417508	-3.434316711	0.965656833	0.097938918	0.097938918	7.024338432	1.070243384	0	0.30038767	0.546898528	76	0.0646564	AT1G18850.1	NaN	| hypothetical protein | Chr1:6504928-6506127 REVERSE LENGTH=399 | 201606	NaN	NaN	Unknown	NaN	NaN	NaN	TAIR11_novel2	>AT1G18850.1 | hypothetical protein | Chr1:6504928-6506127 REVERSE LENGTH=399 | 201606	20	30
TRUE	2/1	2	1	147	AT1G19520.1	356535.8125	343803.5625	-0.052462502	0.052462502	-3.571099888	0.964289001	0.000699174	0.000699174	0.048474803	1.000484748	0	0.988898823	0.774542351	145	0.034651434	AT1G19520.1	NaN	| pentatricopeptide (PPR) repeat-containing protein | Chr1:6760032-6762581 FORWARD LENGTH=725 | 201606	NaN	NaN	Unknown	NaN	NaN	NaN	TAIR11_novel2	>AT1G19520.1 | pentatricopeptide (PPR) repeat-containing protein | Chr1:6760032-6762581 FORWARD LENGTH=725 | 201606	39	67
TRUE	2/1	2	1	111	AT1G19570.1	808386.1875	820097.625	0.020750988	0.020750988	1.4487429	1.014487429	-0.027507251	0.027507251	-1.888595619	0.981114044	0	0.58134385	0.659520089	109	0.034312629	AT1G19570.1	NaN	| dehydroascorbate reductase | Chr1:6773462-6774413 REVERSE LENGTH=213 | 201606	NaN	NaN	Unknown	NaN	NaN	NaN	TAIR11_novel2	>AT1G19570.1 | dehydroascorbate reductase | Chr1:6773462-6774413 REVERSE LENGTH=213 | 201606	25	52
TRUE	2/1	2	1	113	AT1G19880.1	163887.7188	160036.2813	-0.034308737	0.034308737	-2.35004644	0.976499536	-0.002648353	0.002648353	-0.183401431	0.998165986	0	0.951427033	0.764463782	111	0.029933077	AT1G19880.1	NaN	| Regulator of chromosome condensation (RCC1) family protein | Chr1:6900648-6903818 REVERSE LENGTH=538 | 201606	NaN	NaN	Unknown	NaN	NaN	NaN	TAIR11_novel2	>AT1G19880.1 | Regulator of chromosome condensation (RCC1) family protein | Chr1:6900648-6903818 REVERSE LENGTH=538 | 201606	20	33
TRUE	2/1	2	1	60	AT1G75840.1	171523.4531	172977.6094	0.012179448	0.012179448	0.847788581	1.008477886	0.081714168	0.081714168	5.8274705	1.058274705	0	0.026516795	0.305458913	58	0.024637498	AT1G75840.1	NaN	| RAC-like GTP binding protein 5 | Chr1:28475964-28477377 FORWARD LENGTH=196 | 201606	NaN	NaN	Unknown	NaN	NaN	NaN	TAIR11_novel2	>AT1G75840.1 | RAC-like GTP binding protein 5 | Chr1:28475964-28477377 FORWARD LENGTH=196 | 201606	8	13
TRUE	2/1	2	1	248	AT1G20200.1	2403183.5	2403252.25	4.13E-05	4.13E-05	0.002860789	1.000028608	0.037855588	0.037855588	2.658678043	1.02658678	0	0.209603084	0.504263907	246	0.020813287	AT1G20200.1	NaN	| PAM domain (PCI/PINT associated module) protein | Chr1:7001409-7004154 REVERSE LENGTH=488 | 201606	NaN	NaN	Unknown	NaN	NaN	NaN	TAIR11_novel2	>AT1G20200.1 | PAM domain (PCI/PINT associated module) protein | Chr1:7001409-7004154 REVERSE LENGTH=488 | 201606	40	81
TRUE	2/1	2	1	60	AT1G20220.1	171217.2813	186150.9844	0.120644923	0.120644923	8.72207701	1.08722077	0.081178926	0.081178926	5.788215615	1.057882156	0	0.005195325	0.192303423	58	0.019202128	AT1G20220.1	NaN	| Alba DNA/RNA-binding protein | Chr1:7005090-7007285 REVERSE LENGTH=315 | 201606	NaN	NaN	Unknown	NaN	NaN	NaN	TAIR11_novel2	>AT1G20220.1 | Alba DNA/RNA-binding protein | Chr1:7005090-7007285 REVERSE LENGTH=315 | 201606	14	26
TRUE	2/1	2	1	236	AT1G20260.1	2118849.5	2133594.25	0.010004724	0.010004724	0.695884724	1.006958847	-0.016522665	0.016522665	-1.138730655	0.988612693	0	0.538177888	0.649373799	234	0.01853503	AT1G20260.1	NaN	| ATPase%2C V1 complex%2C subunit B protein | Chr1:7016971-7020290 FORWARD LENGTH=487 | 201606	NaN	NaN	Unknown	NaN	NaN	NaN	TAIR11_novel2	>AT1G20260.1 | ATPase%2C V1 complex%2C subunit B protein | Chr1:7016971-7020290 FORWARD LENGTH=487 | 201606	45	108
TRUE	2/1	2	1	161	AT1G20330.1	581669.5625	612772.5	0.07515174	0.07515174	5.347183264	1.053471833	0.05387174	0.05387174	3.804698064	1.038046981	0	0.030026824	0.317316801	159	0.016998219	AT1G20330.1	NaN	| sterol methyltransferase 2 | Chr1:7038968-7040053 REVERSE LENGTH=361 | 201606	NaN	NaN	Unknown	NaN	NaN	NaN	TAIR11_novel2	>AT1G20330.1 | sterol methyltransferase 2 | Chr1:7038968-7040053 REVERSE LENGTH=361 | 201606	25	53
TRUE	2/1	2	1	46	AT1G20410.1	25335.69336	28672.06445	0.178474474	0.178474474	13.16865912	1.131686591	0.171448573	0.171448573	12.61886947	1.126188695	0	0.141553123	0.45456491	44	0.078409653	AT1G20410.1	NaN	| Pseudouridine synthase family protein | Chr1:7079049-7082504 REVERSE LENGTH=504 | 201606	NaN	NaN	Unknown	NaN	NaN	NaN	TAIR11_novel2	>AT1G20410.1 | Pseudouridine synthase family protein | Chr1:7079049-7082504 REVERSE LENGTH=504 | 201606	20	23
TRUE	2/1	2	1	40	AT1G20575.1	61234.91797	62160.44141	0.021642193	0.021642193	1.511430844	1.015114308	0.026355149	0.026355149	1.843587796	1.018435878	0	0.708519191	0.704057771	38	0.047828754	AT1G20575.1	NaN	| Nucleotide-diphospho-sugar transferases superfamily protein | Chr1:7126987-7128677 REVERSE LENGTH=246 | 201606	NaN	NaN	Unknown	NaN	NaN	NaN	TAIR11_novel2	>AT1G20575.1 | Nucleotide-diphospho-sugar transferases superfamily protein | Chr1:7126987-7128677 REVERSE LENGTH=246 | 201606	11	14
TRUE	2/1	2	1	36	AT1G20580.1	223388.3438	261592.3125	0.227766236	0.227766236	17.10204217	1.171020422	0.033042375	0.033042375	2.316752188	1.023167522	0	0.640713881	0.681748822	34	0.047964908	AT1G20580.1	NaN	| Small nuclear ribonucleoprotein family protein | Chr1:7128979-7130371 FORWARD LENGTH=131 | 201606	NaN	NaN	Unknown	NaN	NaN	NaN	TAIR11_novel2	>AT1G20580.1 | Small nuclear ribonucleoprotein family protein | Chr1:7128979-7130371 FORWARD LENGTH=131 | 201606	3	8
TRUE	2/1	2	1	29	AT1G76300.1	535126.1875	557241.6875	0.058424059	0.058424059	4.132763546	1.041327635	0.158065975	0.158065975	11.57903465	1.115790346	0	0.071271264	0.386199602	27	0.057134546	AT1G76300.1	NaN	| snRNP core protein SMD3 | Chr1:28625957-28627080 FORWARD LENGTH=128 | 201606	NaN	NaN	Unknown	NaN	NaN	NaN	TAIR11_novel2	>AT1G76300.1 | snRNP core protein SMD3 | Chr1:28625957-28627080 FORWARD LENGTH=128 | 201606	4	8
TRUE	2/1	2	1	202	AT1G20620.1	2240542.25	2295537.75	0.034984226	0.034984226	2.45456206	1.024545621	0.070010789	0.070010789	4.972453363	1.049724534	0	0.102534462	0.423298971	200	0.029528216	AT1G20620.1	NaN	| catalase 3 | Chr1:7143142-7146193 FORWARD LENGTH=492 | 201606	NaN	NaN	Unknown	NaN	NaN	NaN	TAIR11_novel2	>AT1G20620.1 | catalase 3 | Chr1:7143142-7146193 FORWARD LENGTH=492 | 201606	33	64
TRUE	2/1	2	1	128	AT1G20760.1	257201.9375	251844.6563	-0.030367391	0.030367391	-2.08290859	0.979170914	0.024564028	0.024564028	1.717226341	1.017172263	0	0.430803436	0.60891219	126	0.021457239	AT1G20760.1	NaN	| Calcium-binding EF hand family protein | Chr1:7209515-7214773 FORWARD LENGTH=1019 | 201606	NaN	NaN	Unknown	NaN	NaN	NaN	TAIR11_novel2	>AT1G20760.1 | Calcium-binding EF hand family protein | Chr1:7209515-7214773 FORWARD LENGTH=1019 | 201606	37	59
TRUE	2/1	2	1	34	AT1G76540.1	68355.30469	66100.63281	-0.048389219	0.048389219	-3.298459257	0.967015407	0.026328726	0.026328726	1.841722511	1.018417225	0	0.822919209	0.739613515	32	0.079643761	AT1G76540.1	NaN	| cyclin-dependent kinase B2%3B1 | Chr1:28720554-28722351 REVERSE LENGTH=313 | 201606	NaN	NaN	Unknown	NaN	NaN	NaN	TAIR11_novel2	>AT1G76540.1 | cyclin-dependent kinase B2%3B1 | Chr1:28720554-28722351 REVERSE LENGTH=313 | 201606	12	15
TRUE	2/1	2	1	270	AT1G20950.1	918179.25	935394.9375	0.026799792	0.026799792	1.874981111	1.018749811	0.08555036	0.08555036	6.109245051	1.061092451	0	0.011439051	0.242729366	268	0.02324605	AT1G20950.1	NaN	| Phosphofructokinase family protein | Chr1:7297467-7301336 REVERSE LENGTH=614 | 201606	NaN	NaN	Unknown	NaN	NaN	NaN	TAIR11_novel2	>AT1G20950.1 | Phosphofructokinase family protein | Chr1:7297467-7301336 REVERSE LENGTH=614 | 201606	44	91
TRUE	2/1	2	1	678	AT1G20960.1;AT1G20960.2	656780.875	674491.875	0.038388947	0.038388947	2.696637596	1.026966376	0.062025633	0.062025633	4.393047502	1.043930475	0	0.001652219	0.129779592	676	0.013596391	AT1G20960.1;AT1G20960.2	NaN	| U5 small nuclear ribonucleoprotein helicase | Chr1:7302591-7309914 REVERSE LENGTH=2171 | 201606;| U5 small nuclear ribonucleoprotein helicase | Chr1:7302591-7309914 REVERSE LENGTH=2171 | 201606	NaN	NaN	Unknown	NaN	NaN	NaN	TAIR11_novel2	>AT1G20960.1 | U5 small nuclear ribonucleoprotein helicase | Chr1:7302591-7309914 REVERSE LENGTH=2171 | 201606;>AT1G20960.2 | U5 small nuclear ribonucleoprotein helicase | Chr1:7302591-7309914 REVERSE LENGTH=2171 | 201606	154	270
TRUE	2/1	2	1	75	AT1G21700.1	69113.84375	66251.3125	-0.061025681	0.061025681	-4.141762482	0.958582375	0.064344816	0.064344816	4.560997968	1.04560998	0	0.413771849	0.601654387	73	0.053996122	AT1G21700.1	NaN	| SWITCH/sucrose nonfermenting 3C | Chr1:7620156-7623978 REVERSE LENGTH=807 | 201606	NaN	NaN	Unknown	NaN	NaN	NaN	TAIR11_novel2	>AT1G21700.1 | SWITCH/sucrose nonfermenting 3C | Chr1:7620156-7623978 REVERSE LENGTH=807 | 201606	34	47
TRUE	2/1	2	1	51	AT1G78050.1	147165.0625	153580.6875	0.0615616	0.0615616	4.359475606	1.043594756	0.232656136	0.232656136	17.49962367	1.174996237	0	0.003185939	0.166492402	49	0.051111398	AT1G78050.1	NaN	| phosphoglycerate/bisphosphoglycerate mutase | Chr1:29348095-29349592 FORWARD LENGTH=332 | 201606	NaN	NaN	Unknown	NaN	NaN	NaN	TAIR11_novel2	>AT1G78050.1 | phosphoglycerate/bisphosphoglycerate mutase | Chr1:29348095-29349592 FORWARD LENGTH=332 | 201606	23	34
TRUE	2/1	2	1	60	AT1G22270.1	333863.5313	333250.9375	-0.002649579	0.002649579	-0.183486273	0.998165137	-0.177166194	0.177166194	-11.55614549	0.884438545	0	0.000855714	0.120395124	58	0.034507675	AT1G22270.1	NaN	| Trm112p-like protein | Chr1:7865548-7865922 FORWARD LENGTH=124 | 201606	NaN	NaN	Unknown	NaN	NaN	NaN	TAIR11_novel2	>AT1G22270.1 | Trm112p-like protein | Chr1:7865548-7865922 FORWARD LENGTH=124 | 201606	13	25
TRUE	2/1	2	1	85	AT1G22280.1;AT1G22280.3	413485.5313	418355.75	0.016893417	0.016893417	1.177845023	1.01177845	0.072505303	0.072505303	5.1541146	1.051541146	0	0.147888029	0.457551288	83	0.034204782	AT1G22280.1;AT1G22280.3	NaN	| phytochrome-associated protein phosphatase type 2C | Chr1:7874236-7875496 FORWARD LENGTH=281 | 201606;| phytochrome-associated protein phosphatase type 2C | Chr1:7874236-7875496 FORWARD LENGTH=287 | 201606	NaN	NaN	Unknown	NaN	NaN	NaN	TAIR11_novel2	>AT1G22280.1 | phytochrome-associated protein phosphatase type 2C | Chr1:7874236-7875496 FORWARD LENGTH=281 | 201606;>AT1G22280.3 | phytochrome-associated protein phosphatase type 2C | Chr1:7874236-7875496 FORWARD LENGTH=287 | 201606	11	22
TRUE	2/1	2	1	128	AT1G22300.1	3933321	4007713	0.027031268	0.027031268	1.891327964	1.01891328	0.184389874	0.184389874	13.63363072	1.136336307	0	0.025324834	0.300915458	126	0.056058091	AT1G22300.1	NaN	| general regulatory factor 10 | Chr1:7879146-7881103 REVERSE LENGTH=254 | 201606	NaN	NaN	Unknown	NaN	NaN	NaN	TAIR11_novel2	>AT1G22300.1 | general regulatory factor 10 | Chr1:7879146-7881103 REVERSE LENGTH=254 | 201606	30	73
TRUE	2/1	2	1	118	AT1G22360.1	495128.375	499613.75	0.013010552	0.013010552	0.905901424	1.009059014	0.033237103	0.033237103	2.330563367	1.023305634	0	0.448626771	0.615345348	116	0.03016506	AT1G22360.1	NaN	| UDP-glucosyl transferase 85A2 | Chr1:7895068-7897527 REVERSE LENGTH=481 | 201606	NaN	NaN	Unknown	NaN	NaN	NaN	TAIR11_novel2	>AT1G22360.1 | UDP-glucosyl transferase 85A2 | Chr1:7895068-7897527 REVERSE LENGTH=481 | 201606	28	46
TRUE	2/1	2	1	91	AT1G22440.1	349115.25	325814.2813	-0.099653536	0.099653536	-6.674291298	0.933257087	-0.01955699	0.01955699	-1.346440534	0.986535595	0	0.60106428	0.668085137	89	0.02568315	AT1G22440.1	NaN	| Zinc-binding alcohol dehydrogenase family protein | Chr1:7922560-7924759 FORWARD LENGTH=386 | 201606	NaN	NaN	Unknown	NaN	NaN	NaN	TAIR11_novel2	>AT1G22440.1 | Zinc-binding alcohol dehydrogenase family protein | Chr1:7922560-7924759 FORWARD LENGTH=386 | 201606	19	31
TRUE	2/1	2	1	74	AT1G22450.1	1328024.5	1379206	0.054556193	0.054556193	3.853957514	1.038539575	0.137357444	0.137357444	9.988862507	1.099888625	0	0.164376083	0.469754692	72	0.067170343	AT1G22450.1	NaN	| cytochrome C oxidase 6B | Chr1:7925447-7926918 FORWARD LENGTH=191 | 201606	NaN	NaN	Unknown	NaN	NaN	NaN	TAIR11_novel2	>AT1G22450.1 | cytochrome C oxidase 6B | Chr1:7925447-7926918 FORWARD LENGTH=191 | 201606	20	34
TRUE	2/1	2	1	37	AT1G22510.1;AT1G22510.2	63738.42578	59827.82031	-0.091346885	0.091346885	-6.135397009	0.93864603	-0.040869582	0.040869582	-2.793114236	0.972068858	0	0.585398046	0.660854833	35	0.050707075	AT1G22510.1;AT1G22510.2	NaN	| E3 ubiquitin-protein ligase RNF170-like protein (DUF 1232) | Chr1:7951003-7952597 REVERSE LENGTH=185 | 201606;| E3 ubiquitin-protein ligase RNF170-like protein (DUF 1232) | Chr1:7951003-7952593 REVERSE LENGTH=203 | 201606	NaN	NaN	Unknown	NaN	NaN	NaN	TAIR11_novel2	>AT1G22510.1 | E3 ubiquitin-protein ligase RNF170-like protein (DUF 1232) | Chr1:7951003-7952597 REVERSE LENGTH=185 | 201606;>AT1G22510.2 | E3 ubiquitin-protein ligase RNF170-like protein (DUF 1232) | Chr1:7951003-7952593 REVERSE LENGTH=203 | 201606	8	15
TRUE	2/1	2	1	314	AT1G22530.1	778423	785302.6875	0.012694496	0.012694496	0.883798076	1.008837981	0.065937303	0.065937303	4.676479043	1.04676479	0	0.091651933	0.409021127	312	0.026949039	AT1G22530.1	NaN	| PATELLIN 2 | Chr1:7955773-7958326 REVERSE LENGTH=683 | 201606	NaN	NaN	Unknown	NaN	NaN	NaN	TAIR11_novel2	>AT1G22530.1 | PATELLIN 2 | Chr1:7955773-7958326 REVERSE LENGTH=683 | 201606	82	144
TRUE	2/1	2	1	127	AT1G22780.1;AT1G34030.1;AT4G09800.1	5942019	5866439.5	-0.01846806	0.01846806	-1.27194982	0.987280502	0.083798468	0.083798468	5.98047276	1.059804728	0	0.164416033	0.469754692	125	0.041363964	AT1G22780.1;AT1G34030.1;AT4G09800.1	NaN	| Ribosomal protein S13/S18 family | Chr1:8067990-8069163 FORWARD LENGTH=152 | 201606;| Ribosomal protein S13/S18 family | Chr1:12370285-12371465 REVERSE LENGTH=152 | 201606;| S18 ribosomal protein | Chr4:6173818-6174963 FORWARD LENGTH=152 | 201606	NaN	NaN	Unknown	NaN	NaN	NaN	TAIR11_novel2	>AT1G22780.1 | Ribosomal protein S13/S18 family | Chr1:8067990-8069163 FORWARD LENGTH=152 | 201606;>AT1G34030.1 | Ribosomal protein S13/S18 family | Chr1:12370285-12371465 REVERSE LENGTH=152 | 201606;>AT4G09800.1 | S18 ribosomal protein | Chr4:6173818-6174963 FORWARD LENGTH=152 | 201606	15	39
TRUE	2/1	2	1	131	AT1G22920.1	162165.2188	153390.0938	-0.080259109	0.080259109	-5.411225087	0.945887749	0.051186442	0.051186442	3.611665434	1.036116654	0	0.161940144	0.468570457	129	0.025119891	AT1G22920.1	NaN	| COP9 signalosome 5A | Chr1:8109882-8111895 REVERSE LENGTH=357 | 201606	NaN	NaN	Unknown	NaN	NaN	NaN	TAIR11_novel2	>AT1G22920.1 | COP9 signalosome 5A | Chr1:8109882-8111895 REVERSE LENGTH=357 | 201606	23	45
TRUE	2/1	2	1	50	AT1G23100.1	776951.375	792938.9375	0.02938546	0.02938546	2.057730125	1.020577301	-0.026090901	0.026090901	-1.792228545	0.982077715	0	0.442966108	0.613603473	48	0.023137379	AT1G23100.1	NaN	| GroES-like family protein | Chr1:8195867-8196336 FORWARD LENGTH=97 | 201606	NaN	NaN	Unknown	NaN	NaN	NaN	TAIR11_novel2	>AT1G23100.1 | GroES-like family protein | Chr1:8195867-8196336 FORWARD LENGTH=97 | 201606	15	26
TRUE	2/1	2	1	148	AT1G23190.1	607353.5625	628835.3125	0.050145629	0.050145629	3.536943113	1.035369431	0.030144595	0.030144595	2.111446213	1.021114462	0	0.17168285	0.476080338	146	0.015163904	AT1G23190.1	NaN	| Phosphoglucomutase/phosphomannomutase family protein | Chr1:8219946-8224186 FORWARD LENGTH=583 | 201606	NaN	NaN	Unknown	NaN	NaN	NaN	TAIR11_novel2	>AT1G23190.1 | Phosphoglucomutase/phosphomannomutase family protein | Chr1:8219946-8224186 FORWARD LENGTH=583 | 201606	37	65
TRUE	2/1	2	1	85	AT1G23230.1;AT1G23230.2;AT1G23230.3	109322.7266	103951.4844	-0.072682988	0.072682988	-4.913198158	0.950868018	0.275723189	0.275723189	21.06007829	1.210600783	0	0.007549233	0.212529935	83	0.06923681	AT1G23230.1;AT1G23230.2;AT1G23230.3	NaN	| mediator of RNA polymerase II transcription subunit | Chr1:8244481-8251741 FORWARD LENGTH=1615 | 201606;| mediator of RNA polymerase II transcription subunit | Chr1:8244481-8251741 FORWARD LENGTH=1592 | 201606;| mediator of RNA polymerase II transcription subunit | Chr1:8244481-8251741 FORWARD LENGTH=1596 | 201606	NaN	NaN	Unknown	NaN	NaN	NaN	TAIR11_novel2	>AT1G23230.1 | mediator of RNA polymerase II transcription subunit | Chr1:8244481-8251741 FORWARD LENGTH=1615 | 201606;>AT1G23230.2 | mediator of RNA polymerase II transcription subunit | Chr1:8244481-8251741 FORWARD LENGTH=1592 | 201606;>AT1G23230.3 | mediator of RNA polymerase II transcription subunit | Chr1:8244481-8251741 FORWARD LENGTH=1596 | 201606	38	45
TRUE	2/1	2	1	83	AT1G23310.1	89089.07031	87493.35156	-0.026075055	0.026075055	-1.791149851	0.982088501	-0.051543467	0.051543467	-3.50965251	0.964903475	0	0.159076434	0.466738391	81	0.024997219	AT1G23310.1	NaN	| glutamate:glyoxylate aminotransferase | Chr1:8268720-8271329 REVERSE LENGTH=481 | 201606	NaN	NaN	Unknown	NaN	NaN	NaN	TAIR11_novel2	>AT1G23310.1 | glutamate:glyoxylate aminotransferase | Chr1:8268720-8271329 REVERSE LENGTH=481 | 201606	44	112
TRUE	2/1	2	1	16	AT1G23890.1;AT1G23890.2	123134.8984	171350.5313	0.476710962	0.476710962	39.15675688	1.391567569	0.266087264	0.266087264	20.25419845	1.202541984	0	0.043909409	0.341154029	14	0.080243482	AT1G23890.1;AT1G23890.2	NaN	| NHL domain-containing protein | Chr1:8439321-8440803 REVERSE LENGTH=261 | 201606;| NHL domain-containing protein | Chr1:8438900-8440803 REVERSE LENGTH=400 | 201606	NaN	NaN	Unknown	NaN	NaN	NaN	TAIR11_novel2	>AT1G23890.1 | NHL domain-containing protein | Chr1:8439321-8440803 REVERSE LENGTH=261 | 201606;>AT1G23890.2 | NHL domain-containing protein | Chr1:8438900-8440803 REVERSE LENGTH=400 | 201606	3	4
TRUE	2/1	2	1	134	AT1G23900.1;AT1G23900.2	621216.4375	604613.0625	-0.039083856	0.039083856	-2.672719844	0.973272802	-0.031257454	0.031257454	-2.143299411	0.978567006	0	0.475604544	0.62708048	132	0.030178257	AT1G23900.1;AT1G23900.2	NaN	| gamma-adaptin 1 | Chr1:8441379-8447152 FORWARD LENGTH=876 | 201606;| gamma-adaptin 1 | Chr1:8441379-8447152 FORWARD LENGTH=876 | 201606	NaN	NaN	Unknown	NaN	NaN	NaN	TAIR11_novel2	>AT1G23900.1 | gamma-adaptin 1 | Chr1:8441379-8447152 FORWARD LENGTH=876 | 201606;>AT1G23900.2 | gamma-adaptin 1 | Chr1:8441379-8447152 FORWARD LENGTH=876 | 201606	38	60
TRUE	2/1	2	1	114	AT1G24100.1	179790.9063	187963.9531	0.064135963	0.064135963	4.545862216	1.045458622	0.052083801	0.052083801	3.676132137	1.036761321	0	0.28727617	0.541851697	112	0.033590356	AT1G24100.1	NaN	| UDP-glucosyl transferase 74B1 | Chr1:8525547-8527010 REVERSE LENGTH=460 | 201606	NaN	NaN	Unknown	NaN	NaN	NaN	TAIR11_novel2	>AT1G24100.1 | UDP-glucosyl transferase 74B1 | Chr1:8525547-8527010 REVERSE LENGTH=460 | 201606	21	39
TRUE	2/1	2	1	121	AT1G24180.1	552460.5	589803.4375	0.094362913	0.094362913	6.759385965	1.06759386	-0.079625286	0.079625286	-5.369660007	0.9463034	0	0.355342556	0.57887305	119	0.059204319	AT1G24180.1	NaN	| Thiamin diphosphate-binding fold (THDP-binding) superfamily protein | Chr1:8560777-8563382 REVERSE LENGTH=393 | 201606	NaN	NaN	Unknown	NaN	NaN	NaN	TAIR11_novel2	>AT1G24180.1 | Thiamin diphosphate-binding fold (THDP-binding) superfamily protein | Chr1:8560777-8563382 REVERSE LENGTH=393 | 201606	30	61
TRUE	2/1	2	1	44	AT1G24340.1	44967.36719	43780.03125	-0.038605433	0.038605433	-2.640439082	0.973595609	0.157796174	0.157796174	11.55817004	1.1155817	0	0.035192794	0.326763806	42	0.049740011	AT1G24340.1	NaN	| FAD/NAD(P)-binding oxidoreductase family protein | Chr1:8635416-8638866 FORWARD LENGTH=709 | 201606	NaN	NaN	Unknown	NaN	NaN	NaN	TAIR11_novel2	>AT1G24340.1 | FAD/NAD(P)-binding oxidoreductase family protein | Chr1:8635416-8638866 FORWARD LENGTH=709 | 201606	33	41
TRUE	2/1	2	1	91	AT1G24360.1	1729200.5	1758520	0.024256585	0.024256585	1.695552367	1.016955524	0.031438068	0.031438068	2.203037031	1.02203037	0	0.525009654	0.643981139	89	0.033959527	AT1G24360.1	NaN	| NAD(P)-binding Rossmann-fold superfamily protein | Chr1:8640820-8643283 FORWARD LENGTH=319 | 201606	NaN	NaN	Unknown	NaN	NaN	NaN	TAIR11_novel2	>AT1G24360.1 | NAD(P)-binding Rossmann-fold superfamily protein | Chr1:8640820-8643283 FORWARD LENGTH=319 | 201606	21	42
TRUE	2/1	2	1	25	AT1G24490.1;AT1G24490.2	57088.12891	65696.99219	0.202636543	0.202636543	15.07995348	1.150799535	0.18503952	0.18503952	13.68481149	1.136848115	0	0.06895663	0.384416031	23	0.065549885	AT1G24490.1;AT1G24490.2	NaN	| OxaA/YidC-like membrane insertion protein | Chr1:8682364-8684966 FORWARD LENGTH=499 | 201606;| OxaA/YidC-like membrane insertion protein | Chr1:8682364-8684966 FORWARD LENGTH=462 | 201606	NaN	NaN	Unknown	NaN	NaN	NaN	TAIR11_novel2	>AT1G24490.1 | OxaA/YidC-like membrane insertion protein | Chr1:8682364-8684966 FORWARD LENGTH=499 | 201606;>AT1G24490.2 | OxaA/YidC-like membrane insertion protein | Chr1:8682364-8684966 FORWARD LENGTH=462 | 201606	5	7
TRUE	2/1	2	1	272	AT1G24510.1;AT1G24510.2;AT1G24510.3	1316846.375	1365923.375	0.052789505	0.052789505	3.72685842	1.037268584	0.088594101	0.088594101	6.33334646	1.063333465	0	0.00122394	0.124383397	270	0.018742649	AT1G24510.1;AT1G24510.2;AT1G24510.3	NaN	| TCP-1/cpn60 chaperonin family protein | Chr1:8685504-8688101 REVERSE LENGTH=535 | 201606;| TCP-1/cpn60 chaperonin family protein | Chr1:8685504-8687660 REVERSE LENGTH=459 | 201606;| TCP-1/cpn60 chaperonin family protein | Chr1:8685504-8687802 REVERSE LENGTH=482 | 201606	NaN	NaN	Unknown	NaN	NaN	NaN	TAIR11_novel2	>AT1G24510.1 | TCP-1/cpn60 chaperonin family protein | Chr1:8685504-8688101 REVERSE LENGTH=535 | 201606;>AT1G24510.2 | TCP-1/cpn60 chaperonin family protein | Chr1:8685504-8687660 REVERSE LENGTH=459 | 201606;>AT1G24510.3 | TCP-1/cpn60 chaperonin family protein | Chr1:8685504-8687802 REVERSE LENGTH=482 | 201606	26	62
TRUE	2/1	2	1	108	AT1G24800.1;AT1G24881.1;AT1G25055.1;AT1G25150.1;AT1G25150.2;AT1G25211.1	323730.0938	315183.3125	-0.038600331	0.038600331	-2.640094763	0.973599052	-0.021706115	0.021706115	-1.493291421	0.985067086	0	0.590092903	0.662255805	106	0.027713394	AT1G24800.1;AT1G24881.1;AT1G25055.1;AT1G25150.1;AT1G25150.2;AT1G25211.1	NaN	| F-box family protein | Chr1:8769741-8771042 FORWARD LENGTH=433 | 201606;| F-box family protein | Chr1:8784120-8785421 FORWARD LENGTH=433 | 201606;| F-box family protein | Chr1:8806649-8807950 FORWARD LENGTH=433 | 201606;| F-box family protein | Chr1:8821027-8822328 FORWARD LENGTH=433 | 201606;| F-box family protein | Chr1:8821027-8822328 FORWARD LENGTH=433 | 201606;| F-box family protein | Chr1…	NaN	NaN	Unknown	NaN	NaN	NaN	TAIR11_novel2	>AT1G24800.1 | F-box family protein | Chr1:8769741-8771042 FORWARD LENGTH=433 | 201606;>AT1G24881.1 | F-box family protein | Chr1:8784120-8785421 FORWARD LENGTH=433 | 201606;>AT1G25055.1 | F-box family protein | Chr1:8806649-8807950 FORWARD LENGTH=433 | 201606;>AT1G25150.1 | F-box family protein | Chr1:8821027-8822328 FORWARD LENGTH=433 | 201606;>AT1G25150.2 | F-box family protein | Chr1:8821027-…	20	36
TRUE	2/1	2	1	50	AT1G25260.1	253472.9844	243417.5938	-0.058398543	0.058398543	-3.967046291	0.960329537	-0.019694228	0.019694228	-1.355824608	0.986441754	0	0.657758806	0.686345584	48	0.030316249	AT1G25260.1	NaN	| Ribosomal protein L10 family protein | Chr1:8854163-8855766 REVERSE LENGTH=235 | 201606	NaN	NaN	Unknown	NaN	NaN	NaN	TAIR11_novel2	>AT1G25260.1 | Ribosomal protein L10 family protein | Chr1:8854163-8855766 REVERSE LENGTH=235 | 201606	16	22
TRUE	2/1	2	1	241	AT1G25350.1	573468.375	602555.8125	0.071380951	0.071380951	5.072195568	1.050721956	0.07669621	0.07669621	5.460022498	1.054600225	0	0.045457222	0.343155962	239	0.02636068	AT1G25350.1	NaN	| glutamine-tRNA ligase%2C putative / glutaminyl-tRNA synthetase%2C putative / GlnRS | Chr1:8889280-8894205 REVERSE LENGTH=795 | 201606	NaN	NaN	Unknown	NaN	NaN	NaN	TAIR11_novel2	>AT1G25350.1 | glutamine-tRNA ligase%2C putative / glutaminyl-tRNA synthetase%2C putative / GlnRS | Chr1:8889280-8894205 REVERSE LENGTH=795 | 201606	57	103
TRUE	2/1	2	1	7	AT1G26190.1;AT1G26190.6	16368.54395	16284.98828	-0.007383312	0.007383312	-0.510464855	0.994895351	-0.029315403	0.029315403	-2.011483108	0.979885169	0	0.921564627	0.761259883	5	0.179418747	AT1G26190.1;AT1G26190.6	NaN	| Phosphoribulokinase / Uridine kinase family | Chr1:9057285-9060433 REVERSE LENGTH=674 | 201606;| Phosphoribulokinase / Uridine kinase family | Chr1:9057476-9060433 REVERSE LENGTH=638 | 201606	NaN	NaN	Unknown	NaN	NaN	NaN	TAIR11_novel2	>AT1G26190.1 | Phosphoribulokinase / Uridine kinase family | Chr1:9057285-9060433 REVERSE LENGTH=674 | 201606;>AT1G26190.6 | Phosphoribulokinase / Uridine kinase family | Chr1:9057476-9060433 REVERSE LENGTH=638 | 201606	2	2
TRUE	2/1	2	1	146	AT1G26830.1	180729	106725.2188	-0.759926902	0.759926902	-40.94737494	0.590526251	-0.041325878	0.041325878	-2.82385399	0.97176146	0	0.457307861	0.618276838	144	0.038291409	AT1G26830.1	NaN	| cullin 3 | Chr1:9296063-9298374 FORWARD LENGTH=732 | 201606	NaN	NaN	Unknown	NaN	NaN	NaN	TAIR11_novel2	>AT1G26830.1 | cullin 3 | Chr1:9296063-9298374 FORWARD LENGTH=732 | 201606	51	71
TRUE	2/1	2	1	150	AT1G26850.1;AT1G26850.2	232882.5469	228279.0625	-0.028803979	0.028803979	-1.976740824	0.980232592	0.011606953	0.011606953	0.807777743	1.008077777	0	0.771014566	0.728743395	148	0.027491761	AT1G26850.1;AT1G26850.2	NaN	| S-adenosyl-L-methionine-dependent methyltransferases superfamily protein | Chr1:9301146-9303432 REVERSE LENGTH=616 | 201606;| S-adenosyl-L-methionine-dependent methyltransferases superfamily protein | Chr1:9301146-9303432 REVERSE LENGTH=616 | 201606	NaN	NaN	Unknown	NaN	NaN	NaN	TAIR11_novel2	>AT1G26850.1 | S-adenosyl-L-methionine-dependent methyltransferases superfamily protein | Chr1:9301146-9303432 REVERSE LENGTH=616 | 201606;>AT1G26850.2 | S-adenosyl-L-methionine-dependent methyltransferases superfamily protein | Chr1:9301146-9303432 REVERSE LENGTH=616 | 201606	43	73
TRUE	2/1	2	1	125	AT1G27400.1	2662122	2780092.75	0.062556326	0.062556326	4.431455433	1.044314554	0.202942252	0.202942252	15.10434167	1.151043417	0	0.013174788	0.252174465	123	0.055634189	AT1G27400.1	NaN	| Ribosomal protein L22p/L17e family protein | Chr1:9515230-9516725 FORWARD LENGTH=176 | 201606	NaN	NaN	Unknown	NaN	NaN	NaN	TAIR11_novel2	>AT1G27400.1 | Ribosomal protein L22p/L17e family protein | Chr1:9515230-9516725 FORWARD LENGTH=176 | 201606	16	36
TRUE	2/1	2	1	35	AT1G27540.1;AT1G27540.2;AT1G27540.3	146331.4531	140013.7813	-0.063671067	0.063671067	-4.317371105	0.956826289	-0.091211095	0.091211095	-6.126561855	0.938734381	0	0.145644766	0.457551288	33	0.041894093	AT1G27540.1;AT1G27540.2;AT1G27540.3	NaN	| F-box protein (DUF295) | Chr1:9566608-9567849 REVERSE LENGTH=413 | 201606;| F-box protein (DUF295) | Chr1:9566608-9567849 REVERSE LENGTH=383 | 201606;| F-box protein (DUF295) | Chr1:9566608-9567849 REVERSE LENGTH=413 | 201606	NaN	NaN	Unknown	NaN	NaN	NaN	TAIR11_novel2	>AT1G27540.1 | F-box protein (DUF295) | Chr1:9566608-9567849 REVERSE LENGTH=413 | 201606;>AT1G27540.2 | F-box protein (DUF295) | Chr1:9566608-9567849 REVERSE LENGTH=383 | 201606;>AT1G27540.3 | F-box protein (DUF295) | Chr1:9566608-9567849 REVERSE LENGTH=413 | 201606	8	9
TRUE	2/1	2	1	100	AT1G27680.1	142257.8281	136575.9375	-0.058804717	0.058804717	-3.994079412	0.960059206	0.037986539	0.037986539	2.66799665	1.026679967	0	0.365559907	0.58253516	98	0.028809047	AT1G27680.1	NaN	| ADPGLC-PPase large subunit | Chr1:9631630-9634450 FORWARD LENGTH=518 | 201606	NaN	NaN	Unknown	NaN	NaN	NaN	TAIR11_novel2	>AT1G27680.1 | ADPGLC-PPase large subunit | Chr1:9631630-9634450 FORWARD LENGTH=518 | 201606	24	38
TRUE	2/1	2	1	99	AT1G27770.1;AT1G27770.4	180002.0313	171980.1406	-0.065771207	0.065771207	-4.456555612	0.955434444	0.121259145	0.121259145	8.768374951	1.08768375	0	0.055851401	0.367216917	97	0.043161709	AT1G27770.1;AT1G27770.4	NaN	| autoinhibited Ca2+-ATPase 1 | Chr1:9671912-9676010 REVERSE LENGTH=1020 | 201606;| autoinhibited Ca2+-ATPase 1 | Chr1:9671912-9676010 REVERSE LENGTH=1020 | 201606	NaN	NaN	Unknown	NaN	NaN	NaN	TAIR11_novel2	>AT1G27770.1 | autoinhibited Ca2+-ATPase 1 | Chr1:9671912-9676010 REVERSE LENGTH=1020 | 201606;>AT1G27770.4 | autoinhibited Ca2+-ATPase 1 | Chr1:9671912-9676010 REVERSE LENGTH=1020 | 201606	37	56
TRUE	2/1	2	1	6	AT1G28010.1	36595.39453	34840.32031	-0.070904211	0.070904211	-4.795888229	0.952041118	-0.070904136	0.070904136	-4.795883231	0.952041168	0	0.683591063	0.695320239	4	0.100201033	AT1G28010.1	NaN	| P-glycoprotein 14 | Chr1:9763436-9767917 FORWARD LENGTH=1247 | 201606	NaN	NaN	Unknown	NaN	NaN	NaN	TAIR11_novel2	>AT1G28010.1 | P-glycoprotein 14 | Chr1:9763436-9767917 FORWARD LENGTH=1247 | 201606	6	6
TRUE	2/1	2	1	140	AT1G28130.1	564447.1875	564211.1875	-0.000603329	0.000603329	-0.04181082	0.999581892	0.016673094	0.016673094	1.162394693	1.011623947	0	0.630564468	0.677942436	138	0.023893907	AT1G28130.1	NaN	| Auxin-responsive GH3 family protein | Chr1:9825431-9827883 FORWARD LENGTH=609 | 201606	NaN	NaN	Unknown	NaN	NaN	NaN	TAIR11_novel2	>AT1G28130.1 | Auxin-responsive GH3 family protein | Chr1:9825431-9827883 FORWARD LENGTH=609 | 201606	37	73
TRUE	2/1	2	1	90	AT1G28200.1;AT1G28200.2	645815.5625	661965.0625	0.035632869	0.035632869	2.50063655	1.025006365	0.095858335	0.095858335	6.870104565	1.068701046	0	0.06016157	0.371407849	88	0.034659825	AT1G28200.1;AT1G28200.2	NaN	| FH interacting protein 1 | Chr1:9850395-9852300 REVERSE LENGTH=259 | 201606;| FH interacting protein 1 | Chr1:9850395-9852300 REVERSE LENGTH=259 | 201606	NaN	NaN	Unknown	NaN	NaN	NaN	TAIR11_novel2	>AT1G28200.1 | FH interacting protein 1 | Chr1:9850395-9852300 REVERSE LENGTH=259 | 201606;>AT1G28200.2 | FH interacting protein 1 | Chr1:9850395-9852300 REVERSE LENGTH=259 | 201606	18	29
TRUE	2/1	2	1	92	AT1G28290.1;AT1G28290.2	2048674.375	2100902	0.036318172	0.036318172	2.549337544	1.025493375	0.222626388	0.222626388	16.68558843	1.166855884	0	0.004114777	0.177040927	90	0.052013658	AT1G28290.1;AT1G28290.2	NaN	| arabinogalactan protein 31 | Chr1:9889331-9890843 REVERSE LENGTH=359 | 201606;| arabinogalactan protein 31 | Chr1:9889331-9890843 REVERSE LENGTH=315 | 201606	NaN	NaN	Unknown	NaN	NaN	NaN	TAIR11_novel2	>AT1G28290.1 | arabinogalactan protein 31 | Chr1:9889331-9890843 REVERSE LENGTH=359 | 201606;>AT1G28290.2 | arabinogalactan protein 31 | Chr1:9889331-9890843 REVERSE LENGTH=315 | 201606	13	24
TRUE	2/1	2	1	130	AT1G28350.1;AT1G28350.2	263565.9375	254151	-0.052478025	0.052478025	-3.572137428	0.964278626	0.063348189	0.063348189	4.488791218	1.044887912	0	0.272537562	0.534458157	128	0.039698352	AT1G28350.1;AT1G28350.2	NaN	| Nucleotidylyl transferase superfamily protein | Chr1:9944483-9949577 FORWARD LENGTH=748 | 201606;| Nucleotidylyl transferase superfamily protein | Chr1:9944483-9949577 FORWARD LENGTH=748 | 201606	NaN	NaN	Unknown	NaN	NaN	NaN	TAIR11_novel2	>AT1G28350.1 | Nucleotidylyl transferase superfamily protein | Chr1:9944483-9949577 FORWARD LENGTH=748 | 201606;>AT1G28350.2 | Nucleotidylyl transferase superfamily protein | Chr1:9944483-9949577 FORWARD LENGTH=748 | 201606	43	69
TRUE	2/1	2	1	24	AT2G42400.1	28988.51563	28967.94922	-0.001023908	0.001023908	-0.070946738	0.999290533	-0.113233045	0.113233045	-7.548607466	0.924513925	0	0.326287613	0.561785616	22	0.076415814	AT2G42400.1	NaN	| vascular plant one zinc finger protein 2 | Chr2:17654490-17656281 REVERSE LENGTH=450 | 201606	NaN	NaN	Unknown	NaN	NaN	NaN	TAIR11_novel2	>AT2G42400.1 | vascular plant one zinc finger protein 2 | Chr2:17654490-17656281 REVERSE LENGTH=450 | 201606	12	14
TRUE	2/1	2	1	79	AT1G29030.1;AT1G29030.2	35318.4375	39456.53125	0.159842611	0.159842611	11.71652554	1.117165255	0.154612318	0.154612318	11.31224588	1.113122459	0	0.014753413	0.259654364	77	0.042557502	AT1G29030.1;AT1G29030.2	NaN	| Apoptosis inhibitory protein 5 (API5) | Chr1:10129201-10133697 REVERSE LENGTH=556 | 201606;| Apoptosis inhibitory protein 5 (API5) | Chr1:10129201-10133697 REVERSE LENGTH=534 | 201606	NaN	NaN	Unknown	NaN	NaN	NaN	TAIR11_novel2	>AT1G29030.1 | Apoptosis inhibitory protein 5 (API5) | Chr1:10129201-10133697 REVERSE LENGTH=556 | 201606;>AT1G29030.2 | Apoptosis inhibitory protein 5 (API5) | Chr1:10129201-10133697 REVERSE LENGTH=534 | 201606	15	23
TRUE	2/1	2	1	24	AT1G29040.1	210623.9219	214124.8906	0.023783208	0.023783208	1.662189517	1.016621895	0.122966662	0.122966662	8.897185097	1.088971851	0	0.008171512	0.215368532	22	0.028657662	AT1G29040.1	NaN	| 50S ribosomal protein L34 | Chr1:10134120-10135180 FORWARD LENGTH=198 | 201606	NaN	NaN	Unknown	NaN	NaN	NaN	TAIR11_novel2	>AT1G29040.1 | 50S ribosomal protein L34 | Chr1:10134120-10135180 FORWARD LENGTH=198 | 201606	9	23
TRUE	2/1	2	1	18	AT1G29060.1	94072.20313	76767.16406	-0.293279139	0.293279139	-18.39548611	0.816045139	-0.051752556	0.051752556	-3.523635814	0.964763642	0	0.554419805	0.653080547	16	0.057627403	AT1G29060.1	NaN	| Target SNARE coiled-coil domain protein | Chr1:10147857-10149459 FORWARD LENGTH=134 | 201606	NaN	NaN	Unknown	NaN	NaN	NaN	TAIR11_novel2	>AT1G29060.1 | Target SNARE coiled-coil domain protein | Chr1:10147857-10149459 FORWARD LENGTH=134 | 201606	8	9
TRUE	2/1	2	1	183	AT1G29150.1;AT1G29150.2	791139.3125	779548.625	-0.021292748	0.021292748	-1.465062767	0.985349372	-0.009652448	0.009652448	-0.666823503	0.993331765	0	0.805377018	0.735802059	181	0.02703894	AT1G29150.1;AT1G29150.2	NaN	| non-ATPase subunit 9 | Chr1:10181240-10182499 FORWARD LENGTH=419 | 201606;| non-ATPase subunit 9 | Chr1:10181240-10182499 FORWARD LENGTH=419 | 201606	NaN	NaN	Unknown	NaN	NaN	NaN	TAIR11_novel2	>AT1G29150.1 | non-ATPase subunit 9 | Chr1:10181240-10182499 FORWARD LENGTH=419 | 201606;>AT1G29150.2 | non-ATPase subunit 9 | Chr1:10181240-10182499 FORWARD LENGTH=419 | 201606	32	66
TRUE	2/1	2	1	37	AT1G29220.1;AT1G29220.2	52335.42578	52555.03125	0.006041049	0.006041049	0.419611507	1.004196115	0.087743469	0.087743469	6.27066934	1.062706693	0	0.173267475	0.476080338	35	0.043160914	AT1G29220.1;AT1G29220.2	NaN	| transcriptional regulator family protein | Chr1:10210678-10212571 REVERSE LENGTH=351 | 201606;| transcriptional regulator family protein | Chr1:10210678-10212571 REVERSE LENGTH=363 | 201606	NaN	NaN	Unknown	NaN	NaN	NaN	TAIR11_novel2	>AT1G29220.1 | transcriptional regulator family protein | Chr1:10210678-10212571 REVERSE LENGTH=351 | 201606;>AT1G29220.2 | transcriptional regulator family protein | Chr1:10210678-10212571 REVERSE LENGTH=363 | 201606	8	12
TRUE	2/1	2	1	103	AT1G29310.1;AT1G29310.2;AT2G34250.1;AT2G34250.2;AT2G34250.3	1208065.75	1217967.75	0.011776957	0.011776957	0.819657374	1.008196574	0.134130985	0.134130985	9.743157059	1.097431571	0	0.25795272	0.526140963	101	0.081225589	AT1G29310.1;AT1G29310.2;AT2G34250.1;AT2G34250.2;AT2G34250.3	NaN	| SecY protein transport family protein | Chr1:10252662-10254526 FORWARD LENGTH=475 | 201606;| SecY protein transport family protein | Chr1:10252662-10254526 FORWARD LENGTH=475 | 201606;| SecY protein transport family protein | Chr2:14462635-14464572 FORWARD LENGTH=475 | 201606;| SecY protein transport family protein | Chr2:14462635-14464572 FORWARD LENGTH=475 | 201606;| SecY protein transport fa…	NaN	NaN	Unknown	NaN	NaN	NaN	TAIR11_novel2	>AT1G29310.1 | SecY protein transport family protein | Chr1:10252662-10254526 FORWARD LENGTH=475 | 201606;>AT1G29310.2 | SecY protein transport family protein | Chr1:10252662-10254526 FORWARD LENGTH=475 | 201606;>AT2G34250.1 | SecY protein transport family protein | Chr2:14462635-14464572 FORWARD LENGTH=475 | 201606;>AT2G34250.2 | SecY protein transport family protein | Chr2:14462635-14464572 FOR…	17	36
TRUE	2/1	2	1	52	AT1G29320.1;AT1G29320.2	84115.71875	75039.13281	-0.164732267	0.164732267	-10.79059428	0.892094057	-0.05493499	0.05493499	-3.736217975	0.96263782	0	0.395480358	0.594879449	50	0.043983672	AT1G29320.1;AT1G29320.2	NaN	| Transducin/WD40 repeat-like superfamily protein | Chr1:10255355-10258238 FORWARD LENGTH=468 | 201606;| Transducin/WD40 repeat-like superfamily protein | Chr1:10255355-10258238 FORWARD LENGTH=469 | 201606	NaN	NaN	Unknown	NaN	NaN	NaN	TAIR11_novel2	>AT1G29320.1 | Transducin/WD40 repeat-like superfamily protein | Chr1:10255355-10258238 FORWARD LENGTH=468 | 201606;>AT1G29320.2 | Transducin/WD40 repeat-like superfamily protein | Chr1:10255355-10258238 FORWARD LENGTH=469 | 201606	11	15
TRUE	2/1	2	1	52	AT1G29690.1	86679.03125	78380.26563	-0.145192567	0.145192567	-9.574132873	0.904258671	-0.08888495	0.08888495	-5.975081862	0.940249181	0	0.104039133	0.425799184	50	0.036875655	AT1G29690.1	NaN	| MAC/Perforin domain-containing protein | Chr1:10379310-10381861 REVERSE LENGTH=561 | 201606	NaN	NaN	Unknown	NaN	NaN	NaN	TAIR11_novel2	>AT1G29690.1 | MAC/Perforin domain-containing protein | Chr1:10379310-10381861 REVERSE LENGTH=561 | 201606	26	32
TRUE	2/1	2	1	468	AT1G29900.1	1892295.625	1734957	-0.125237585	0.125237585	-8.314695808	0.916853042	0.011112901	0.011112901	0.773261973	1.00773262	0	0.556817979	0.653080547	466	0.013085853	AT1G29900.1	NaN	| carbamoyl phosphate synthetase B | Chr1:10468164-10471976 FORWARD LENGTH=1187 | 201606	NaN	NaN	Unknown	NaN	NaN	NaN	TAIR11_novel2	>AT1G29900.1 | carbamoyl phosphate synthetase B | Chr1:10468164-10471976 FORWARD LENGTH=1187 | 201606	83	165
TRUE	2/1	2	1	179	AT1G29940.1	260951.5625	262521.0938	0.008651309	0.008651309	0.601464592	1.006014646	0.077321798	0.077321798	5.50576247	1.055057625	0	0.079915638	0.398190882	177	0.030295917	AT1G29940.1	NaN	| nuclear RNA polymerase A2 | Chr1:10479322-10486670 REVERSE LENGTH=1178 | 201606	NaN	NaN	Unknown	NaN	NaN	NaN	TAIR11_novel2	>AT1G29940.1 | nuclear RNA polymerase A2 | Chr1:10479322-10486670 REVERSE LENGTH=1178 | 201606	60	93
TRUE	2/1	2	1	103	AT1G29980.1;AT1G29980.2	886943.0625	934178.1875	0.074856266	0.074856266	5.325609613	1.053256096	0.040990666	0.040990666	2.882005126	1.028820051	0	0.314546251	0.554641885	101	0.02795849	AT1G29980.1;AT1G29980.2	NaN	| choice-of-anchor C domain protein%2C putative (Protein of unknown function%2C DUF642) | Chr1:10503411-10505994 REVERSE LENGTH=407 | 201606;| choice-of-anchor C domain protein%2C putative (Protein of unknown function%2C DUF642) | Chr1:10503411-10504617 REVERSE LENGTH=371 | 201606	NaN	NaN	Unknown	NaN	NaN	NaN	TAIR11_novel2	>AT1G29980.1 | choice-of-anchor C domain protein%2C putative (Protein of unknown function%2C DUF642) | Chr1:10503411-10505994 REVERSE LENGTH=407 | 201606;>AT1G29980.2 | choice-of-anchor C domain protein%2C putative (Protein of unknown function%2C DUF642) | Chr1:10503411-10504617 REVERSE LENGTH=371 | 201606	18	37
TRUE	2/1	2	1	72	AT1G29990.1	661243.4375	693930.625	0.069609939	0.069609939	4.943291025	1.04943291	-0.039671976	0.039671976	-2.712387603	0.972876124	0	0.390096789	0.591070364	70	0.031570441	AT1G29990.1	NaN	| prefoldin 6 | Chr1:10507666-10508821 FORWARD LENGTH=129 | 201606	NaN	NaN	Unknown	NaN	NaN	NaN	TAIR11_novel2	>AT1G29990.1 | prefoldin 6 | Chr1:10507666-10508821 FORWARD LENGTH=129 | 201606	19	32
TRUE	2/1	2	1	62	AT1G30070.1	223240.5469	237111.7969	0.086968356	0.086968356	6.213588971	1.06213589	0.138307124	0.138307124	10.06128855	1.100612886	0	0.065684048	0.380061491	60	0.050673812	AT1G30070.1	NaN	| SGS domain-containing protein | Chr1:10546794-10548072 REVERSE LENGTH=222 | 201606	NaN	NaN	Unknown	NaN	NaN	NaN	TAIR11_novel2	>AT1G30070.1 | SGS domain-containing protein | Chr1:10546794-10548072 REVERSE LENGTH=222 | 201606	17	31
TRUE	2/1	2	1	84	AT1G30230.1;AT1G30230.2	1267689.125	1330087.375	0.069320024	0.069320024	4.922204409	1.049222044	0.012227486	0.012227486	0.851146566	1.008511466	0	0.668384614	0.688959628	82	0.019594976	AT1G30230.1;AT1G30230.2	NaN	| translation elongation factor EF1B/ribosomal protein S6 family protein | Chr1:10639286-10640515 FORWARD LENGTH=231 | 201606;| translation elongation factor EF1B/ribosomal protein S6 family protein | Chr1:10639286-10640601 FORWARD LENGTH=260 | 201606	NaN	NaN	Unknown	NaN	NaN	NaN	TAIR11_novel2	>AT1G30230.1 | translation elongation factor EF1B/ribosomal protein S6 family protein | Chr1:10639286-10640515 FORWARD LENGTH=231 | 201606;>AT1G30230.2 | translation elongation factor EF1B/ribosomal protein S6 family protein | Chr1:10639286-10640601 FORWARD LENGTH=260 | 201606	14	29
TRUE	2/1	2	1	137	AT1G30360.1	708536.875	711753.1875	0.00653411	0.00653411	0.453937207	1.004539372	0.067961127	0.067961127	4.823423045	1.04823423	0	0.100008003	0.417792769	135	0.02832833	AT1G30360.1	NaN	| Early-responsive to dehydration stress protein (ERD4) | Chr1:10715892-10718799 FORWARD LENGTH=724 | 201606	NaN	NaN	Unknown	NaN	NaN	NaN	TAIR11_novel2	>AT1G30360.1 | Early-responsive to dehydration stress protein (ERD4) | Chr1:10715892-10718799 FORWARD LENGTH=724 | 201606	40	67
TRUE	2/1	2	1	32	AT1G30460.1	52449.19531	55142.85547	0.072253338	0.072253338	5.135751159	1.051357512	0.038330235	0.038330235	2.692458306	1.026924583	0	0.551810533	0.652162338	30	0.043462021	AT1G30460.1	NaN	| cleavage and polyadenylation specificity factor 30 | Chr1:10771469-10775323 REVERSE LENGTH=631 | 201606	NaN	NaN	Unknown	NaN	NaN	NaN	TAIR11_novel2	>AT1G30460.1 | cleavage and polyadenylation specificity factor 30 | Chr1:10771469-10775323 REVERSE LENGTH=631 | 201606	11	15
TRUE	2/1	2	1	247	AT1G30580.1	1666452.375	1702119	0.030551816	0.030551816	2.140272686	1.021402727	0.074363813	0.074363813	5.289663631	1.052896636	0	0.013599362	0.25528814	245	0.020714055	AT1G30580.1	NaN	| GTP binding protein | Chr1:10831953-10835454 REVERSE LENGTH=394 | 201606	NaN	NaN	Unknown	NaN	NaN	NaN	TAIR11_novel2	>AT1G30580.1 | GTP binding protein | Chr1:10831953-10835454 REVERSE LENGTH=394 | 201606	43	76
TRUE	2/1	2	1	62	AT1G30600.1	162419.9531	158382.0625	-0.036319924	0.036319924	-2.486080403	0.975139196	0.072320163	0.072320163	5.140621153	1.051406212	0	0.129600717	0.444647424	60	0.032343625	AT1G30600.1	NaN	| Subtilase family protein | Chr1:10841341-10844906 REVERSE LENGTH=832 | 201606	NaN	NaN	Unknown	NaN	NaN	NaN	TAIR11_novel2	>AT1G30600.1 | Subtilase family protein | Chr1:10841341-10844906 REVERSE LENGTH=832 | 201606	21	33
TRUE	2/1	2	1	24	AT1G30730.1	58384.76563	55252.54297	-0.07955111	0.07955111	-5.364794433	0.946352056	0.044922043	0.044922043	3.162743285	1.031627433	0	0.68301153	0.695023255	22	0.073488886	AT1G30730.1	NaN	| FAD-binding Berberine family protein | Chr1:10900854-10902434 FORWARD LENGTH=526 | 201606	NaN	NaN	Unknown	NaN	NaN	NaN	TAIR11_novel2	>AT1G30730.1 | FAD-binding Berberine family protein | Chr1:10900854-10902434 FORWARD LENGTH=526 | 201606	19	21
TRUE	2/1	2	1	28	AT3G59500.1;AT3G59500.2	200215.6719	195581.1875	-0.033787298	0.033787298	-2.314746059	0.976852539	0.103314191	0.103314191	7.423839451	1.074238395	0	0.368473596	0.583730962	26	0.076747976	AT3G59500.1;AT3G59500.2	NaN	| Integral membrane HRF1 family protein | Chr3:21987110-21988169 FORWARD LENGTH=269 | 201606;| Integral membrane HRF1 family protein | Chr3:21987110-21988169 FORWARD LENGTH=269 | 201606	NaN	NaN	Unknown	NaN	NaN	NaN	TAIR11_novel2	>AT3G59500.1 | Integral membrane HRF1 family protein | Chr3:21987110-21988169 FORWARD LENGTH=269 | 201606;>AT3G59500.2 | Integral membrane HRF1 family protein | Chr3:21987110-21988169 FORWARD LENGTH=269 | 201606	6	7
TRUE	2/1	2	1	223	AT1G31230.1	404976.0313	402933.7188	-0.007293984	0.007293984	-0.504304537	0.994956955	0.008305438	0.008305438	0.577349358	1.005773494	0	0.786692766	0.733236694	221	0.021200981	AT1G31230.1	NaN	| aspartate kinase-homoserine dehydrogenase i | Chr1:11158744-11163055 REVERSE LENGTH=911 | 201606	NaN	NaN	Unknown	NaN	NaN	NaN	TAIR11_novel2	>AT1G31230.1 | aspartate kinase-homoserine dehydrogenase i | Chr1:11158744-11163055 REVERSE LENGTH=911 | 201606	57	98
TRUE	2/1	2	1	101	AT1G31290.1;AT1G31290.2;AT1G31290.3	220186.9531	227439.3281	0.046752756	0.046752756	3.293735118	1.032937351	-0.057923879	0.057923879	-3.93544511	0.960645549	0	0.206070117	0.503942558	99	0.031350977	AT1G31290.1;AT1G31290.2;AT1G31290.3	NaN	| ARGONAUTE 3 | Chr1:11188293-11192317 FORWARD LENGTH=1194 | 201606;| ARGONAUTE 3 | Chr1:11188293-11192317 FORWARD LENGTH=1158 | 201606;| ARGONAUTE 3 | Chr1:11188293-11192317 FORWARD LENGTH=1120 | 201606	NaN	NaN	Unknown	NaN	NaN	NaN	TAIR11_novel2	>AT1G31290.1 | ARGONAUTE 3 | Chr1:11188293-11192317 FORWARD LENGTH=1194 | 201606;>AT1G31290.2 | ARGONAUTE 3 | Chr1:11188293-11192317 FORWARD LENGTH=1158 | 201606;>AT1G31290.3 | ARGONAUTE 3 | Chr1:11188293-11192317 FORWARD LENGTH=1120 | 201606	48	65
TRUE	2/1	2	1	67	AT1G31660.1	141147.6094	116554.3594	-0.276201729	0.276201729	-17.42378076	0.825762192	-0.02706475	0.02706475	-1.858498428	0.981415016	0	0.683856674	0.695320239	65	0.045506924	AT1G31660.1	NaN	| bystin-like protein | Chr1:11331176-11333440 REVERSE LENGTH=444 | 201606	NaN	NaN	Unknown	NaN	NaN	NaN	TAIR11_novel2	>AT1G31660.1 | bystin-like protein | Chr1:11331176-11333440 REVERSE LENGTH=444 | 201606	27	36
TRUE	2/1	2	1	174	AT1G31730.1	321619	324734.875	0.013909694	0.013909694	0.968809368	1.009688094	0.065300971	0.065300971	4.630319406	1.046303194	0	0.005279048	0.193246006	172	0.015970303	AT1G31730.1	NaN	| Adaptin family protein | Chr1:11359907-11363916 FORWARD LENGTH=938 | 201606	NaN	NaN	Unknown	NaN	NaN	NaN	TAIR11_novel2	>AT1G31730.1 | Adaptin family protein | Chr1:11359907-11363916 FORWARD LENGTH=938 | 201606	51	85
TRUE	2/1	2	1	83	AT1G31780.1	212341.8125	187724.9375	-0.177768171	0.177768171	-11.59304176	0.884069582	0.025925303	0.025925303	1.813248347	1.018132483	0	0.543459853	0.650396422	81	0.029279676	AT1G31780.1	NaN	| oligomeric golgi complex subunit | Chr1:11391341-11394610 FORWARD LENGTH=680 | 201606	NaN	NaN	Unknown	NaN	NaN	NaN	TAIR11_novel2	>AT1G31780.1 | oligomeric golgi complex subunit | Chr1:11391341-11394610 FORWARD LENGTH=680 | 201606	36	49
TRUE	2/1	2	1	91	AT1G31850.1;AT1G31850.2;AT1G31850.3;AT1G31850.4	244246.7969	232079.4063	-0.073721133	0.073721133	-4.981596803	0.950184032	-0.017106256	0.017106256	-1.178713376	0.988212866	0	0.778799301	0.731091507	89	0.041864571	AT1G31850.1;AT1G31850.2;AT1G31850.3;AT1G31850.4	NaN	| S-adenosyl-L-methionine-dependent methyltransferases superfamily protein | Chr1:11431165-11433443 FORWARD LENGTH=603 | 201606;| S-adenosyl-L-methionine-dependent methyltransferases superfamily protein | Chr1:11431165-11433443 FORWARD LENGTH=603 | 201606;| S-adenosyl-L-methionine-dependent methyltransferases superfamily protein | Chr1:11431165-11433443 FORWARD LENGTH=603 | 201606;| S-adenosyl-L-…	NaN	NaN	Unknown	NaN	NaN	NaN	TAIR11_novel2	>AT1G31850.1 | S-adenosyl-L-methionine-dependent methyltransferases superfamily protein | Chr1:11431165-11433443 FORWARD LENGTH=603 | 201606;>AT1G31850.2 | S-adenosyl-L-methionine-dependent methyltransferases superfamily protein | Chr1:11431165-11433443 FORWARD LENGTH=603 | 201606;>AT1G31850.3 | S-adenosyl-L-methionine-dependent methyltransferases superfamily protein | Chr1:11431165-11433443 FORW…	33	47
TRUE	2/1	2	1	95	AT1G31860.1	185974.0938	181756.2188	-0.033096941	0.033096941	-2.267990619	0.977320094	0.065275498	0.065275498	4.628471975	1.04628472	0	0.306717683	0.551434577	93	0.043811494	AT1G31860.1	NaN	| histidine biosynthesis bifunctional protein (HISIE) | Chr1:11434250-11436530 REVERSE LENGTH=281 | 201606	NaN	NaN	Unknown	NaN	NaN	NaN	TAIR11_novel2	>AT1G31860.1 | histidine biosynthesis bifunctional protein (HISIE) | Chr1:11434250-11436530 REVERSE LENGTH=281 | 201606	22	38
TRUE	2/1	2	1	123	AT1G31970.1	247467.9844	246866.0313	-0.003513556	0.003513556	-0.243244849	0.997567552	0.014815131	0.014815131	1.032197423	1.010321974	0	0.642991399	0.682338062	121	0.022010754	AT1G31970.1	NaN	| DEA(D/H)-box RNA helicase family protein | Chr1:11479921-11482707 FORWARD LENGTH=537 | 201606	NaN	NaN	Unknown	NaN	NaN	NaN	TAIR11_novel2	>AT1G31970.1 | DEA(D/H)-box RNA helicase family protein | Chr1:11479921-11482707 FORWARD LENGTH=537 | 201606	33	46
TRUE	2/1	2	1	62	AT1G32050.1	154716.7813	130401.1563	-0.246673024	0.246673024	-15.71621695	0.84283783	0.041359194	0.041359194	2.908289093	1.029082891	0	0.44126035	0.613603473	60	0.036640197	AT1G32050.1	NaN	| SCAMP family protein | Chr1:11528616-11530974 FORWARD LENGTH=264 | 201606	NaN	NaN	Unknown	NaN	NaN	NaN	TAIR11_novel2	>AT1G32050.1 | SCAMP family protein | Chr1:11528616-11530974 FORWARD LENGTH=264 | 201606	10	23
TRUE	2/1	2	1	57	AT1G32090.1	76802.47656	82291.38281	0.099588533	0.099588533	7.146782885	1.071467829	0.074598446	0.074598446	5.306788879	1.053067889	0	0.142203253	0.454797444	55	0.034423278	AT1G32090.1	NaN	| early-responsive to dehydration stress protein (ERD4) | Chr1:11540244-11544041 REVERSE LENGTH=806 | 201606	NaN	NaN	Unknown	NaN	NaN	NaN	TAIR11_novel2	>AT1G32090.1 | early-responsive to dehydration stress protein (ERD4) | Chr1:11540244-11544041 REVERSE LENGTH=806 | 201606	30	41
TRUE	2/1	2	1	43	AT1G32130.1;AT1G32130.2	85409.11719	79679.53125	-0.100180922	0.100180922	-6.708400843	0.932915992	0.045601558	0.045601558	3.211344807	1.032113448	0	0.415493106	0.602070321	41	0.037947837	AT1G32130.1;AT1G32130.2	NaN	| Transcription elongation factor (TFIIS) family protein | Chr1:11559146-11561786 REVERSE LENGTH=502 | 201606;| Transcription elongation factor (TFIIS) family protein | Chr1:11559146-11561786 REVERSE LENGTH=493 | 201606	NaN	NaN	Unknown	NaN	NaN	NaN	TAIR11_novel2	>AT1G32130.1 | Transcription elongation factor (TFIIS) family protein | Chr1:11559146-11561786 REVERSE LENGTH=502 | 201606;>AT1G32130.2 | Transcription elongation factor (TFIIS) family protein | Chr1:11559146-11561786 REVERSE LENGTH=493 | 201606	22	31
TRUE	2/1	2	1	6	AT1G32370.3	2398898.25	3021052.25	0.33267917	0.33267917	25.93498911	1.259349891	0.332679152	0.332679152	25.93498763	1.259349876	0	0.786655552	0.733236694	4	0.70954278	AT1G32370.3	NaN	| tobamovirus multiplication 2B | Chr1:11677005-11678072 FORWARD LENGTH=125 | 201606	NaN	NaN	Unknown	NaN	NaN	NaN	TAIR11_novel2	>AT1G32370.3 | tobamovirus multiplication 2B | Chr1:11677005-11678072 FORWARD LENGTH=125 | 201606	3	4
TRUE	2/1	2	1	111	AT1G32440.1	146146	142881.2656	-0.032593578	0.032593578	-2.233885549	0.977661145	0.075442426	0.075442426	5.368411579	1.053684116	0	0.104344781	0.42635684	109	0.031798164	AT1G32440.1	NaN	| plastidial pyruvate kinase 3 | Chr1:11712205-11714963 FORWARD LENGTH=571 | 201606	NaN	NaN	Unknown	NaN	NaN	NaN	TAIR11_novel2	>AT1G32440.1 | plastidial pyruvate kinase 3 | Chr1:11712205-11714963 FORWARD LENGTH=571 | 201606	27	47
TRUE	2/1	2	1	105	AT1G32490.1	156315.4844	161641.5	0.048336948	0.048336948	3.407222033	1.03407222	0.006026006	0.006026006	0.41856444	1.004185644	0	0.906735007	0.758225049	103	0.035393713	AT1G32490.1	NaN	| RNA helicase family protein | Chr1:11742356-11749286 REVERSE LENGTH=1044 | 201606	NaN	NaN	Unknown	NaN	NaN	NaN	TAIR11_novel2	>AT1G32490.1 | RNA helicase family protein | Chr1:11742356-11749286 REVERSE LENGTH=1044 | 201606	58	82
TRUE	2/1	2	1	200	AT1G33410.1;AT1G33410.2	315439.75	330362.1875	0.066684096	0.066684096	4.73067757	1.047306776	0.020717395	0.020717395	1.446380732	1.014463807	0	0.528126922	0.646073129	198	0.022669786	AT1G33410.1;AT1G33410.2	NaN	| SUPPRESSOR OF AUXIN RESISTANCE1 | Chr1:12109769-12118828 REVERSE LENGTH=1500 | 201606;| SUPPRESSOR OF AUXIN RESISTANCE1 | Chr1:12109769-12118828 REVERSE LENGTH=1504 | 201606	NaN	NaN	Unknown	NaN	NaN	NaN	TAIR11_novel2	>AT1G33410.1 | SUPPRESSOR OF AUXIN RESISTANCE1 | Chr1:12109769-12118828 REVERSE LENGTH=1500 | 201606;>AT1G33410.2 | SUPPRESSOR OF AUXIN RESISTANCE1 | Chr1:12109769-12118828 REVERSE LENGTH=1504 | 201606	59	78
TRUE	2/1	2	1	125	AT1G34130.1	305024.0313	315857.6875	0.050351776	0.050351776	3.551738598	1.035517386	0.07762678	0.07762678	5.528068478	1.055280685	0	0.036048805	0.326763806	123	0.025281996	AT1G34130.1	NaN	| staurosporin and temperature sensitive 3-like b | Chr1:12430000-12432985 FORWARD LENGTH=735 | 201606	NaN	NaN	Unknown	NaN	NaN	NaN	TAIR11_novel2	>AT1G34130.1 | staurosporin and temperature sensitive 3-like b | Chr1:12430000-12432985 FORWARD LENGTH=735 | 201606	23	38
TRUE	2/1	2	1	70	AT1G34360.1;AT1G34360.2	110557.875	109628.2813	-0.012181767	0.012181767	-0.840820928	0.991591791	-0.041945953	0.041945953	-2.865611609	0.971343884	0	0.595250221	0.666100958	68	0.054071858	AT1G34360.1;AT1G34360.2	NaN	| translation initiation factor 3 (IF-3) family protein | Chr1:12542986-12546025 FORWARD LENGTH=520 | 201606;| translation initiation factor 3 (IF-3) family protein | Chr1:12543589-12546025 FORWARD LENGTH=454 | 201606	NaN	NaN	Unknown	NaN	NaN	NaN	TAIR11_novel2	>AT1G34360.1 | translation initiation factor 3 (IF-3) family protein | Chr1:12542986-12546025 FORWARD LENGTH=520 | 201606;>AT1G34360.2 | translation initiation factor 3 (IF-3) family protein | Chr1:12543589-12546025 FORWARD LENGTH=454 | 201606	20	24
TRUE	2/1	2	1	210	AT1G35160.1	2552087.5	2599630.25	0.026628647	0.026628647	1.86289655	1.018628966	0.110505819	0.110505819	7.960668807	1.079606688	0	0.095262373	0.414116898	208	0.045556801	AT1G35160.1	NaN	| GF14 protein phi chain | Chr1:12867264-12868514 FORWARD LENGTH=267 | 201606	NaN	NaN	Unknown	NaN	NaN	NaN	TAIR11_novel2	>AT1G35160.1 | GF14 protein phi chain | Chr1:12867264-12868514 FORWARD LENGTH=267 | 201606	32	72
TRUE	2/1	2	1	105	AT1G35620.1	213539.5938	230248.8125	0.108690122	0.108690122	7.824880837	1.078248808	0.003182663	0.003182663	0.220848926	1.002208489	0	0.940426377	0.764288334	103	0.029303986	AT1G35620.1	NaN	| PDI-like 5-2 | Chr1:13156504-13158280 FORWARD LENGTH=440 | 201606	NaN	NaN	Unknown	NaN	NaN	NaN	TAIR11_novel2	>AT1G35620.1 | PDI-like 5-2 | Chr1:13156504-13158280 FORWARD LENGTH=440 | 201606	21	35
TRUE	2/1	2	1	198	AT1G35720.1	790936.1875	789753.625	-0.002158649	0.002158649	-0.149514274	0.998504857	0.040791869	0.040791869	2.86782946	1.028678295	0	0.160711222	0.468570457	196	0.020026093	AT1G35720.1	NaN	| annexin 1 | Chr1:13225304-13226939 FORWARD LENGTH=317 | 201606	NaN	NaN	Unknown	NaN	NaN	NaN	TAIR11_novel2	>AT1G35720.1 | annexin 1 | Chr1:13225304-13226939 FORWARD LENGTH=317 | 201606	36	72
TRUE	2/1	2	1	44	AT1G35780.1	226482.8906	263505.0625	0.218428612	0.218428612	16.34656453	1.163465645	0.211141169	0.211141169	15.7603484	1.157603484	0	0.070167961	0.385196852	42	0.077702761	AT1G35780.1	NaN	| N-lysine methyltransferase | Chr1:13277778-13280113 REVERSE LENGTH=286 | 201606	NaN	NaN	Unknown	NaN	NaN	NaN	TAIR11_novel2	>AT1G35780.1 | N-lysine methyltransferase | Chr1:13277778-13280113 REVERSE LENGTH=286 | 201606	17	26
TRUE	2/1	2	1	28	AT1G36050.1;AT1G36050.2	59860.39453	63938.54688	0.095084169	0.095084169	6.812772244	1.068127722	0.116643041	0.116643041	8.420911536	1.084209115	0	0.152986435	0.462412446	26	0.053709732	AT1G36050.1;AT1G36050.2	NaN	| Endoplasmic reticulum vesicle transporter protein | Chr1:13450467-13453683 FORWARD LENGTH=489 | 201606;| Endoplasmic reticulum vesicle transporter protein | Chr1:13450467-13453055 FORWARD LENGTH=386 | 201606	NaN	NaN	Unknown	NaN	NaN	NaN	TAIR11_novel2	>AT1G36050.1 | Endoplasmic reticulum vesicle transporter protein | Chr1:13450467-13453683 FORWARD LENGTH=489 | 201606;>AT1G36050.2 | Endoplasmic reticulum vesicle transporter protein | Chr1:13450467-13453055 FORWARD LENGTH=386 | 201606	16	19
TRUE	2/1	2	1	309	AT1G36160.1;AT1G36160.2	317276.6563	313744.75	-0.01615006	0.01615006	-1.113194488	0.988868055	-0.056786064	0.056786064	-3.859651653	0.961403483	0	0.025386576	0.300915458	307	0.017498634	AT1G36160.1;AT1G36160.2	NaN	| acetyl-CoA carboxylase 1 | Chr1:13534196-13543773 FORWARD LENGTH=2254 | 201606;| acetyl-CoA carboxylase 1 | Chr1:13534196-13543773 FORWARD LENGTH=2254 | 201606	NaN	NaN	Unknown	NaN	NaN	NaN	TAIR11_novel2	>AT1G36160.1 | acetyl-CoA carboxylase 1 | Chr1:13534196-13543773 FORWARD LENGTH=2254 | 201606;>AT1G36160.2 | acetyl-CoA carboxylase 1 | Chr1:13534196-13543773 FORWARD LENGTH=2254 | 201606	94	159
TRUE	2/1	2	1	165	AT1G36180.1	232027.4844	228955.4219	-0.019228977	0.019228977	-1.324008019	0.98675992	-0.020664955	0.020664955	-1.422175664	0.985778243	0	0.500907199	0.636598546	163	0.021171736	AT1G36180.1	NaN	| acetyl-CoA carboxylase 2 | Chr1:13546047-13558339 FORWARD LENGTH=2355 | 201606	NaN	NaN	Unknown	NaN	NaN	NaN	TAIR11_novel2	>AT1G36180.1 | acetyl-CoA carboxylase 2 | Chr1:13546047-13558339 FORWARD LENGTH=2355 | 201606	40	70
TRUE	2/1	2	1	126	AT1G36280.1	383047.6563	384262.4375	0.004568063	0.004568063	0.3171358	1.003171358	0.005131646	0.005131646	0.356331926	1.003563319	0	0.925319881	0.761513992	124	0.037716354	AT1G36280.1	NaN	| L-Aspartase-like family protein | Chr1:13640600-13642908 FORWARD LENGTH=527 | 201606	NaN	NaN	Unknown	NaN	NaN	NaN	TAIR11_novel2	>AT1G36280.1 | L-Aspartase-like family protein | Chr1:13640600-13642908 FORWARD LENGTH=527 | 201606	25	52
TRUE	2/1	2	1	120	AT1G36310.1;AT1G36310.2	126580.1328	130585.0313	0.044938546	0.044938546	3.163923397	1.031639234	0.005123104	0.005123104	0.35573779	1.003557378	0	0.854090282	0.747347555	118	0.019187285	AT1G36310.1;AT1G36310.2	NaN	| S-adenosyl-L-methionine-dependent methyltransferases superfamily protein | Chr1:13669644-13670934 FORWARD LENGTH=404 | 201606;| S-adenosyl-L-methionine-dependent methyltransferases superfamily protein | Chr1:13669644-13670934 FORWARD LENGTH=404 | 201606	NaN	NaN	Unknown	NaN	NaN	NaN	TAIR11_novel2	>AT1G36310.1 | S-adenosyl-L-methionine-dependent methyltransferases superfamily protein | Chr1:13669644-13670934 FORWARD LENGTH=404 | 201606;>AT1G36310.2 | S-adenosyl-L-methionine-dependent methyltransferases superfamily protein | Chr1:13669644-13670934 FORWARD LENGTH=404 | 201606	28	42
TRUE	2/1	2	1	94	AT1G36730.1	206987.2656	172379.0938	-0.263957198	0.263957198	-16.7199522	0.832800478	0.000449571	0.000449571	0.031166719	1.000311667	0	0.995012224	0.776692748	92	0.049446223	AT1G36730.1	NaN	| Translation initiation factor IF2/IF5 | Chr1:13898706-13900025 REVERSE LENGTH=439 | 201606	NaN	NaN	Unknown	NaN	NaN	NaN	TAIR11_novel2	>AT1G36730.1 | Translation initiation factor IF2/IF5 | Chr1:13898706-13900025 REVERSE LENGTH=439 | 201606	24	42
TRUE	2/1	2	1	77	AT1G42440.1	188870.875	186912.125	-0.015040087	0.015040087	-1.037084198	0.989629158	-0.008913782	0.008913782	-0.615951508	0.993840485	0	0.834394063	0.741687665	75	0.029256681	AT1G42440.1	NaN	| pre-rRNA-processing TSR1-like protein | Chr1:15895528-15899939 REVERSE LENGTH=793 | 201606	NaN	NaN	Unknown	NaN	NaN	NaN	TAIR11_novel2	>AT1G42440.1 | pre-rRNA-processing TSR1-like protein | Chr1:15895528-15899939 REVERSE LENGTH=793 | 201606	32	40
TRUE	2/1	2	1	331	AT1G43170.1;AT1G43170.2;AT1G43170.3;AT1G43170.5;AT1G43170.6;AT1G43170.7;AT1G43170.8;AT1G43170.9	8624692	8197880.5	-0.073221977	0.073221977	-4.94871585	0.950512842	0.098491609	0.098491609	7.065346943	1.070653469	0	0.005892416	0.200117802	329	0.024580675	AT1G43170.1;AT1G43170.2;AT1G43170.3;AT1G43170.5;AT1G43170.6;AT1G43170.7;AT1G43170.8;AT1G43170.9	NaN	| ribosomal protein 1 | Chr1:16266992-16268631 FORWARD LENGTH=389 | 201606;| ribosomal protein 1 | Chr1:16266992-16268631 FORWARD LENGTH=389 | 201606;| ribosomal protein 1 | Chr1:16266992-16268631 FORWARD LENGTH=389 | 201606;| ribosomal protein 1 | Chr1:16266992-16268631 FORWARD LENGTH=389 | 201606;| ribosomal protein 1 | Chr1:16266992-16268631 FORWARD LENGTH=389 | 201606;| ribosomal protein 1 | …	NaN	NaN	Unknown	NaN	NaN	NaN	TAIR11_novel2	>AT1G43170.1 | ribosomal protein 1 | Chr1:16266992-16268631 FORWARD LENGTH=389 | 201606;>AT1G43170.2 | ribosomal protein 1 | Chr1:16266992-16268631 FORWARD LENGTH=389 | 201606;>AT1G43170.3 | ribosomal protein 1 | Chr1:16266992-16268631 FORWARD LENGTH=389 | 201606;>AT1G43170.5 | ribosomal protein 1 | Chr1:16266992-16268631 FORWARD LENGTH=389 | 201606;>AT1G43170.6 | ribosomal protein 1 | Chr1:16266…	41	112
TRUE	2/1	2	1	83	AT1G43190.1;AT1G43190.2;AT1G43190.3	241122.6406	259184.0938	0.10421006	0.10421006	7.490567073	1.074905671	0.05617144	0.05617144	3.970297872	1.039702979	0	0.170325942	0.474454278	81	0.028000499	AT1G43190.1;AT1G43190.2;AT1G43190.3	NaN	| polypyrimidine tract-binding protein 3 | Chr1:16275432-16278185 REVERSE LENGTH=432 | 201606;| polypyrimidine tract-binding protein 3 | Chr1:16275432-16278185 REVERSE LENGTH=432 | 201606;| polypyrimidine tract-binding protein 3 | Chr1:16275432-16278185 REVERSE LENGTH=430 | 201606	NaN	NaN	Unknown	NaN	NaN	NaN	TAIR11_novel2	>AT1G43190.1 | polypyrimidine tract-binding protein 3 | Chr1:16275432-16278185 REVERSE LENGTH=432 | 201606;>AT1G43190.2 | polypyrimidine tract-binding protein 3 | Chr1:16275432-16278185 REVERSE LENGTH=432 | 201606;>AT1G43190.3 | polypyrimidine tract-binding protein 3 | Chr1:16275432-16278185 REVERSE LENGTH=430 | 201606	19	35
TRUE	2/1	2	1	39	AT1G43580.1	142066.4375	141778.2031	-0.002930014	0.002930014	-0.20288703	0.99797113	-0.166319266	0.166319266	-10.88867278	0.891113272	0	0.028155004	0.310134698	37	0.049807082	AT1G43580.1	NaN	| Sphingomyelin synthetase family protein | Chr1:16410673-16412612 REVERSE LENGTH=421 | 201606	NaN	NaN	Unknown	NaN	NaN	NaN	TAIR11_novel2	>AT1G43580.1 | Sphingomyelin synthetase family protein | Chr1:16410673-16412612 REVERSE LENGTH=421 | 201606	11	13
TRUE	2/1	2	1	11	AT1G43620.1;AT1G43620.2;AT1G43620.3;AT1G43620.4;AT1G43620.5;AT1G43620.6;AT1G43620.7	32075.08594	32327.11719	0.011291728	0.011291728	0.785753935	1.007857539	0.20164682	0.20164682	15.00103295	1.15001033	0	0.510584087	0.638942497	9	0.192034718	AT1G43620.1;AT1G43620.2;AT1G43620.3;AT1G43620.4;AT1G43620.5;AT1G43620.6;AT1G43620.7	NaN	| UDP-Glycosyltransferase superfamily protein | Chr1:16425654-16429500 REVERSE LENGTH=615 | 201606;| UDP-Glycosyltransferase superfamily protein | Chr1:16425654-16429500 REVERSE LENGTH=615 | 201606;| UDP-Glycosyltransferase superfamily protein | Chr1:16425654-16429500 REVERSE LENGTH=615 | 201606;| UDP-Glycosyltransferase superfamily protein | Chr1:16425654-16429500 REVERSE LENGTH=615 | 201606;| U…	NaN	NaN	Unknown	NaN	NaN	NaN	TAIR11_novel2	>AT1G43620.1 | UDP-Glycosyltransferase superfamily protein | Chr1:16425654-16429500 REVERSE LENGTH=615 | 201606;>AT1G43620.2 | UDP-Glycosyltransferase superfamily protein | Chr1:16425654-16429500 REVERSE LENGTH=615 | 201606;>AT1G43620.3 | UDP-Glycosyltransferase superfamily protein | Chr1:16425654-16429500 REVERSE LENGTH=615 | 201606;>AT1G43620.4 | UDP-Glycosyltransferase superfamily protein | Ch…	18	25
TRUE	2/1	2	1	88	AT1G43670.1	86992.60938	93816.10156	0.108942713	0.108942713	7.843760794	1.078437608	0.094099626	0.094099626	6.739904521	1.067399045	0	0.139310643	0.452960818	86	0.043379428	AT1G43670.1	NaN	| Inositol monophosphatase family protein | Chr1:16468184-16470347 FORWARD LENGTH=341 | 201606	NaN	NaN	Unknown	NaN	NaN	NaN	TAIR11_novel2	>AT1G43670.1 | Inositol monophosphatase family protein | Chr1:16468184-16470347 FORWARD LENGTH=341 | 201606	28	58
TRUE	2/1	2	1	50	AT1G43890.1;AT1G43890.2;AT1G43890.3	337895.375	350176.375	0.051505151	0.051505151	3.634556999	1.03634557	-0.017586906	0.017586906	-1.211631309	0.987883687	0	0.735679849	0.717576508	48	0.03554182	AT1G43890.1;AT1G43890.2;AT1G43890.3	NaN	| RAB GTPASE HOMOLOG B18 | Chr1:16646934-16648395 FORWARD LENGTH=212 | 201606;| RAB GTPASE HOMOLOG B18 | Chr1:16646934-16648395 FORWARD LENGTH=212 | 201606;| RAB GTPASE HOMOLOG B18 | Chr1:16646934-16648395 FORWARD LENGTH=212 | 201606	NaN	NaN	Unknown	NaN	NaN	NaN	TAIR11_novel2	>AT1G43890.1 | RAB GTPASE HOMOLOG B18 | Chr1:16646934-16648395 FORWARD LENGTH=212 | 201606;>AT1G43890.2 | RAB GTPASE HOMOLOG B18 | Chr1:16646934-16648395 FORWARD LENGTH=212 | 201606;>AT1G43890.3 | RAB GTPASE HOMOLOG B18 | Chr1:16646934-16648395 FORWARD LENGTH=212 | 201606	15	22
TRUE	2/1	2	1	114	AT1G43910.1	194691.0313	201581.3125	0.050175475	0.050175475	3.539085086	1.035390851	0.034749404	0.034749404	2.437887277	1.024378873	0	0.423488438	0.605251786	112	0.029849045	AT1G43910.1	NaN	| P-loop containing nucleoside triphosphate hydrolases superfamily protein | Chr1:16656050-16657628 REVERSE LENGTH=475 | 201606	NaN	NaN	Unknown	NaN	NaN	NaN	TAIR11_novel2	>AT1G43910.1 | P-loop containing nucleoside triphosphate hydrolases superfamily protein | Chr1:16656050-16657628 REVERSE LENGTH=475 | 201606	31	46
TRUE	2/1	2	1	82	AT1G44170.1;AT1G44170.2	495177.2813	494774.7188	-0.00117334	0.00117334	-0.081296642	0.999187034	-0.017579213	0.017579213	-1.21110455	0.987888955	0	0.61938617	0.674737225	80	0.024283751	AT1G44170.1;AT1G44170.2	NaN	| aldehyde dehydrogenase 3H1 | Chr1:16796564-16800031 REVERSE LENGTH=484 | 201606;| aldehyde dehydrogenase 3H1 | Chr1:16796564-16800031 REVERSE LENGTH=484 | 201606	NaN	NaN	Unknown	NaN	NaN	NaN	TAIR11_novel2	>AT1G44170.1 | aldehyde dehydrogenase 3H1 | Chr1:16796564-16800031 REVERSE LENGTH=484 | 201606;>AT1G44170.2 | aldehyde dehydrogenase 3H1 | Chr1:16796564-16800031 REVERSE LENGTH=484 | 201606	26	39
TRUE	2/1	2	1	164	AT1G44900.1;AT1G44900.2	340557.875	322038.4688	-0.080666959	0.080666959	-5.437961536	0.945620385	0.024849912	0.024849912	1.737384618	1.017373846	0	0.545713868	0.650801993	162	0.028360288	AT1G44900.1;AT1G44900.2	NaN	| minichromosome maintenance (MCM2/3/5) family protein | Chr1:16970291-16974457 FORWARD LENGTH=936 | 201606;| minichromosome maintenance (MCM2/3/5) family protein | Chr1:16970291-16974457 FORWARD LENGTH=934 | 201606	NaN	NaN	Unknown	NaN	NaN	NaN	TAIR11_novel2	>AT1G44900.1 | minichromosome maintenance (MCM2/3/5) family protein | Chr1:16970291-16974457 FORWARD LENGTH=936 | 201606;>AT1G44900.2 | minichromosome maintenance (MCM2/3/5) family protein | Chr1:16970291-16974457 FORWARD LENGTH=934 | 201606	52	72
TRUE	2/1	2	1	68	AT1G45145.1	694414.25	639738.4375	-0.118314386	0.118314386	-7.873659347	0.921263407	0.065901458	0.065901458	4.673878316	1.046738783	0	0.506839127	0.63865536	66	0.067873023	AT1G45145.1	NaN	| thioredoxin H-type 5 | Chr1:17075264-17076256 REVERSE LENGTH=118 | 201606	NaN	NaN	Unknown	NaN	NaN	NaN	TAIR11_novel2	>AT1G45145.1 | thioredoxin H-type 5 | Chr1:17075264-17076256 REVERSE LENGTH=118 | 201606	13	32
TRUE	2/1	2	1	68	AT1G47200.1	514745.4063	535896.5	0.058095344	0.058095344	4.109039827	1.041090398	0.055312246	0.055312246	3.90839705	1.03908397	0	0.376229289	0.585230839	66	0.042683863	AT1G47200.1	NaN	| WPP domain protein 2 | Chr1:17298181-17298723 REVERSE LENGTH=180 | 201606	NaN	NaN	Unknown	NaN	NaN	NaN	TAIR11_novel2	>AT1G47200.1 | WPP domain protein 2 | Chr1:17298181-17298723 REVERSE LENGTH=180 | 201606	16	27
TRUE	2/1	2	1	140	AT1G47260.1	952801.0625	1108738.625	0.218672376	0.218672376	16.36622467	1.163662247	0.100346684	0.100346684	7.203104424	1.072031044	0	0.036936217	0.328510453	138	0.032831903	AT1G47260.1	NaN	| gamma carbonic anhydrase 2 | Chr1:17321384-17323347 REVERSE LENGTH=278 | 201606	NaN	NaN	Unknown	NaN	NaN	NaN	TAIR11_novel2	>AT1G47260.1 | gamma carbonic anhydrase 2 | Chr1:17321384-17323347 REVERSE LENGTH=278 | 201606	18	38
TRUE	2/1	2	1	11	AT1G47380.1	38201.92969	42908.89063	0.167631087	0.167631087	12.32126486	1.123212649	0.109174222	0.109174222	7.861067828	1.078610678	0	0.116206716	0.436123736	9	0.041143998	AT1G47380.1	NaN	| Protein phosphatase 2C family protein | Chr1:17373004-17375305 REVERSE LENGTH=428 | 201606	NaN	NaN	Unknown	NaN	NaN	NaN	TAIR11_novel2	>AT1G47380.1 | Protein phosphatase 2C family protein | Chr1:17373004-17375305 REVERSE LENGTH=428 | 201606	12	12
TRUE	2/1	2	1	165	AT1G47550.1	302242.8125	307409.0938	0.024451812	0.024451812	1.709314841	1.017093148	-0.045901176	0.045901176	-3.131545829	0.968684542	0	0.145483464	0.457551288	163	0.021690228	AT1G47550.1	NaN	| exocyst complex component sec3A | Chr1:17457171-17463896 FORWARD LENGTH=887 | 201606	NaN	NaN	Unknown	NaN	NaN	NaN	TAIR11_novel2	>AT1G47550.1 | exocyst complex component sec3A | Chr1:17457171-17463896 FORWARD LENGTH=887 | 201606	46	71
TRUE	2/1	2	1	87	AT1G47900.1;AT1G47900.2;AT1G47900.3	1813634.375	1714966.75	-0.080703035	0.080703035	-5.440326141	0.945596739	0.015012437	0.015012437	1.046015698	1.010460157	0	0.806231804	0.735802059	85	0.042030859	AT1G47900.1;AT1G47900.2;AT1G47900.3	NaN	| filament-like protein (DUF869) | Chr1:17647340-17651035 REVERSE LENGTH=1054 | 201606;| filament-like protein (DUF869) | Chr1:17647340-17651035 REVERSE LENGTH=1052 | 201606;| filament-like protein (DUF869) | Chr1:17647340-17651035 REVERSE LENGTH=1054 | 201606	NaN	NaN	Unknown	NaN	NaN	NaN	TAIR11_novel2	>AT1G47900.1 | filament-like protein (DUF869) | Chr1:17647340-17651035 REVERSE LENGTH=1054 | 201606;>AT1G47900.2 | filament-like protein (DUF869) | Chr1:17647340-17651035 REVERSE LENGTH=1052 | 201606;>AT1G47900.3 | filament-like protein (DUF869) | Chr1:17647340-17651035 REVERSE LENGTH=1054 | 201606	56	66
TRUE	2/1	2	1	106	AT1G48050.1;AT1G48050.2;AT1G48050.3	221994.4844	219839.7813	-0.014071358	0.014071358	-0.970611108	0.990293889	0.000779708	0.000779708	0.054059878	1.000540599	0	0.989026267	0.774542351	104	0.039012712	AT1G48050.1;AT1G48050.2;AT1G48050.3	NaN	| Ku80 family protein | Chr1:17723498-17726859 FORWARD LENGTH=680 | 201606;| Ku80 family protein | Chr1:17723498-17726730 FORWARD LENGTH=663 | 201606;| Ku80 family protein | Chr1:17723956-17726859 FORWARD LENGTH=635 | 201606	NaN	NaN	Unknown	NaN	NaN	NaN	TAIR11_novel2	>AT1G48050.1 | Ku80 family protein | Chr1:17723498-17726859 FORWARD LENGTH=680 | 201606;>AT1G48050.2 | Ku80 family protein | Chr1:17723498-17726730 FORWARD LENGTH=663 | 201606;>AT1G48050.3 | Ku80 family protein | Chr1:17723956-17726859 FORWARD LENGTH=635 | 201606	23	32
TRUE	2/1	2	1	64	AT1G48090.1;AT1G48090.2;AT1G48090.3;AT1G48090.4;AT1G48090.5;AT1G48090.6	32410.98242	32778.28125	0.016257456	0.016257456	1.133254226	1.011332542	-0.07371252	0.07371252	-4.981029573	0.950189704	0	0.1228462	0.437500581	62	0.032344123	AT1G48090.1;AT1G48090.2;AT1G48090.3;AT1G48090.4;AT1G48090.5;AT1G48090.6	NaN	| calcium-dependent lipid-binding family protein | Chr1:17732582-17758194 REVERSE LENGTH=4146 | 201606;| calcium-dependent lipid-binding family protein | Chr1:17732582-17758194 REVERSE LENGTH=4173 | 201606;| calcium-dependent lipid-binding family protein | Chr1:17732582-17758194 REVERSE LENGTH=4154 | 201606;| calcium-dependent lipid-binding family protein | Chr1:17732582-17758194 REVERSE LENGTH=4…	NaN	NaN	Unknown	NaN	NaN	NaN	TAIR11_novel2	>AT1G48090.1 | calcium-dependent lipid-binding family protein | Chr1:17732582-17758194 REVERSE LENGTH=4146 | 201606;>AT1G48090.2 | calcium-dependent lipid-binding family protein | Chr1:17732582-17758194 REVERSE LENGTH=4173 | 201606;>AT1G48090.3 | calcium-dependent lipid-binding family protein | Chr1:17732582-17758194 REVERSE LENGTH=4154 | 201606;>AT1G48090.4 | calcium-dependent lipid-binding fami…	135	167
TRUE	2/1	2	1	268	AT1G48410.1;AT1G48410.2;AT1G48410.3	923677.8125	914471	-0.014452294	0.014452294	-0.996755836	0.990032442	0.114681944	0.114681944	8.273631976	1.08273632	0	0.000723962	0.118460224	266	0.023206351	AT1G48410.1;AT1G48410.2;AT1G48410.3	NaN	| Stabilizer of iron transporter SufD / Polynucleotidyl transferase | Chr1:17886285-17891892 REVERSE LENGTH=1048 | 201606;| Stabilizer of iron transporter SufD / Polynucleotidyl transferase | Chr1:17886285-17891892 REVERSE LENGTH=1050 | 201606;| Stabilizer of iron transporter SufD / Polynucleotidyl transferase | Chr1:17886285-17891892 REVERSE LENGTH=1050 | 201606	NaN	NaN	Unknown	NaN	NaN	NaN	TAIR11_novel2	>AT1G48410.1 | Stabilizer of iron transporter SufD / Polynucleotidyl transferase | Chr1:17886285-17891892 REVERSE LENGTH=1048 | 201606;>AT1G48410.2 | Stabilizer of iron transporter SufD / Polynucleotidyl transferase | Chr1:17886285-17891892 REVERSE LENGTH=1050 | 201606;>AT1G48410.3 | Stabilizer of iron transporter SufD / Polynucleotidyl transferase | Chr1:17886285-17891892 REVERSE LENGTH=1050 | 2…	51	80
TRUE	2/1	2	1	65	AT1G48520.1	78811.53906	81023.69531	0.03993701	0.03993701	2.806893859	1.028068939	-0.010467699	0.010467699	-0.722939718	0.992770603	0	0.877874133	0.752470145	63	0.046654386	AT1G48520.1	NaN	| GLU-ADT subunit B | Chr1:17940185-17942540 FORWARD LENGTH=550 | 201606	NaN	NaN	Unknown	NaN	NaN	NaN	TAIR11_novel2	>AT1G48520.1 | GLU-ADT subunit B | Chr1:17940185-17942540 FORWARD LENGTH=550 | 201606	38	51
TRUE	2/1	2	1	150	AT1G48600.1	592907.75	598811.6875	0.014294725	0.014294725	0.99575988	1.009957599	-0.029781153	0.029781153	-2.043112005	0.97956888	0	0.417943912	0.602776944	148	0.025334417	AT1G48600.1	NaN	| S-adenosyl-L-methionine-dependent methyltransferases superfamily protein | Chr1:17966448-17969077 FORWARD LENGTH=475 | 201606	NaN	NaN	Unknown	NaN	NaN	NaN	TAIR11_novel2	>AT1G48600.1 | S-adenosyl-L-methionine-dependent methyltransferases superfamily protein | Chr1:17966448-17969077 FORWARD LENGTH=475 | 201606	32	62
TRUE	2/1	2	1	138	AT1G48620.1	276782.625	315340.375	0.188156518	0.188156518	13.93069742	1.139306974	0.037059546	0.037059546	2.602049224	1.026020492	0	0.42299992	0.605251786	136	0.031845072	AT1G48620.1	NaN	| high mobility group A5 | Chr1:17974148-17976301 REVERSE LENGTH=479 | 201606	NaN	NaN	Unknown	NaN	NaN	NaN	TAIR11_novel2	>AT1G48620.1 | high mobility group A5 | Chr1:17974148-17976301 REVERSE LENGTH=479 | 201606	24	38
TRUE	2/1	2	1	55	AT1G48760.1;AT1G48760.2;AT1G48760.3	25161.33398	24739.1875	-0.024410293	0.024410293	-1.677758757	0.983222412	0.029946486	0.029946486	2.09742536	1.020974254	0	0.584936558	0.660854833	53	0.037425851	AT1G48760.1;AT1G48760.2;AT1G48760.3	NaN	| delta-adaptin | Chr1:18036652-18039261 REVERSE LENGTH=869 | 201606;| delta-adaptin | Chr1:18036652-18039261 REVERSE LENGTH=869 | 201606;| delta-adaptin | Chr1:18036652-18039261 REVERSE LENGTH=869 | 201606	NaN	NaN	Unknown	NaN	NaN	NaN	TAIR11_novel2	>AT1G48760.1 | delta-adaptin | Chr1:18036652-18039261 REVERSE LENGTH=869 | 201606;>AT1G48760.2 | delta-adaptin | Chr1:18036652-18039261 REVERSE LENGTH=869 | 201606;>AT1G48760.3 | delta-adaptin | Chr1:18036652-18039261 REVERSE LENGTH=869 | 201606	29	35
TRUE	2/1	2	1	181	AT1G48860.1	887347.5625	900517.4375	0.021254912	0.021254912	1.484184502	1.014841845	0.012782581	0.012782581	0.889957793	1.008899578	0	0.659464877	0.686486608	179	0.020019994	AT1G48860.1	NaN	| RNA 3'-terminal phosphate cyclase/enolpyruvate transferase%2C alpha/beta | Chr1:18068892-18071331 REVERSE LENGTH=521 | 201606	NaN	NaN	Unknown	NaN	NaN	NaN	TAIR11_novel2	>AT1G48860.1 | RNA 3'-terminal phosphate cyclase/enolpyruvate transferase%2C alpha/beta | Chr1:18068892-18071331 REVERSE LENGTH=521 | 201606	32	56
TRUE	2/1	2	1	110	AT1G48900.1	204649.1563	195930.5313	-0.062810493	0.062810493	-4.260278987	0.95739721	0.055948	0.055948	3.95419659	1.039541966	0	0.037293558	0.329361005	108	0.018311256	AT1G48900.1	NaN	| Signal recognition particle%2C SRP54 subunit protein | Chr1:18084972-18087743 REVERSE LENGTH=495 | 201606	NaN	NaN	Unknown	NaN	NaN	NaN	TAIR11_novel2	>AT1G48900.1 | Signal recognition particle%2C SRP54 subunit protein | Chr1:18084972-18087743 REVERSE LENGTH=495 | 201606	41	79
TRUE	2/1	2	1	240	AT1G48920.1	4949053.5	5084626	0.038989022	0.038989022	2.739362183	1.027393622	0.150966734	0.150966734	11.03132312	1.110313231	0	0.029813814	0.317299666	238	0.047649305	AT1G48920.1	NaN	| nucleolin like 1 | Chr1:18098186-18101422 FORWARD LENGTH=557 | 201606	NaN	NaN	Unknown	NaN	NaN	NaN	TAIR11_novel2	>AT1G48920.1 | nucleolin like 1 | Chr1:18098186-18101422 FORWARD LENGTH=557 | 201606	55	90
TRUE	2/1	2	1	162	AT1G49340.1;AT1G49340.2;AT1G49340.3;AT1G49340.4	177242.9844	151942.0938	-0.222206917	0.222206917	-14.27469229	0.857253077	-0.03196514	0.03196514	-2.191289338	0.978087107	0	0.430859202	0.60891219	160	0.027975396	AT1G49340.1;AT1G49340.2;AT1G49340.3;AT1G49340.4	NaN	| Phosphatidylinositol 3- and 4-kinase family protein | Chr1:18252355-18263967 FORWARD LENGTH=2028 | 201606;| Phosphatidylinositol 3- and 4-kinase family protein | Chr1:18252355-18263967 FORWARD LENGTH=2028 | 201606;| Phosphatidylinositol 3- and 4-kinase family protein | Chr1:18252355-18263967 FORWARD LENGTH=2021 | 201606;| Phosphatidylinositol 3- and 4-kinase family protein | Chr1:18252355-18263…	NaN	NaN	Unknown	NaN	NaN	NaN	TAIR11_novel2	>AT1G49340.1 | Phosphatidylinositol 3- and 4-kinase family protein | Chr1:18252355-18263967 FORWARD LENGTH=2028 | 201606;>AT1G49340.2 | Phosphatidylinositol 3- and 4-kinase family protein | Chr1:18252355-18263967 FORWARD LENGTH=2028 | 201606;>AT1G49340.3 | Phosphatidylinositol 3- and 4-kinase family protein | Chr1:18252355-18263967 FORWARD LENGTH=2021 | 201606;>AT1G49340.4 | Phosphatidylinositol …	94	131
TRUE	2/1	2	1	23	AT1G49400.1	68287.57813	69558.82813	0.026610459	0.026610459	1.861612368	1.018616124	0.213446975	0.213446975	15.94551178	1.159455118	0	0.057997212	0.368320399	21	0.072186404	AT1G49400.1	NaN	| Nucleic acid-binding%2C OB-fold-like protein | Chr1:18283156-18283643 FORWARD LENGTH=116 | 201606	NaN	NaN	Unknown	NaN	NaN	NaN	TAIR11_novel2	>AT1G49400.1 | Nucleic acid-binding%2C OB-fold-like protein | Chr1:18283156-18283643 FORWARD LENGTH=116 | 201606	6	11
TRUE	2/1	2	1	70	AT1G49430.1	85894.03906	92470.60156	0.10643676	0.10643676	7.656599424	1.076565994	-0.006754547	0.006754547	-0.467095215	0.995329048	0	0.962776092	0.767499864	68	0.099229259	AT1G49430.1	NaN	| long-chain acyl-CoA synthetase 2 | Chr1:18291188-18295641 FORWARD LENGTH=665 | 201606	NaN	NaN	Unknown	NaN	NaN	NaN	TAIR11_novel2	>AT1G49430.1 | long-chain acyl-CoA synthetase 2 | Chr1:18291188-18295641 FORWARD LENGTH=665 | 201606	33	55
TRUE	2/1	2	1	191	AT1G49630.1;AT1G49630.2;AT1G49630.3	235680.75	218930.9531	-0.106357985	0.106357985	-7.106985562	0.928930144	0.026252113	0.026252113	1.836314482	1.018363145	0	0.543019175	0.650396422	189	0.029775295	AT1G49630.1;AT1G49630.2;AT1G49630.3	NaN	| presequence protease 2 | Chr1:18368405-18375336 REVERSE LENGTH=1080 | 201606;| presequence protease 2 | Chr1:18368405-18375336 REVERSE LENGTH=1080 | 201606;| presequence protease 2 | Chr1:18368405-18375336 REVERSE LENGTH=1080 | 201606	NaN	NaN	Unknown	NaN	NaN	NaN	TAIR11_novel2	>AT1G49630.1 | presequence protease 2 | Chr1:18368405-18375336 REVERSE LENGTH=1080 | 201606;>AT1G49630.2 | presequence protease 2 | Chr1:18368405-18375336 REVERSE LENGTH=1080 | 201606;>AT1G49630.3 | presequence protease 2 | Chr1:18368405-18375336 REVERSE LENGTH=1080 | 201606	57	85
TRUE	2/1	2	1	119	AT1G49820.1	552139.625	552768.75	0.001642916	0.001642916	0.113943099	1.001139431	0.016675159	0.016675159	1.162539539	1.011625395	0	0.556474527	0.653080547	117	0.019511406	AT1G49820.1	NaN	| S-methyl-5-thioribose kinase | Chr1:18443005-18444907 FORWARD LENGTH=420 | 201606	NaN	NaN	Unknown	NaN	NaN	NaN	TAIR11_novel2	>AT1G49820.1 | S-methyl-5-thioribose kinase | Chr1:18443005-18444907 FORWARD LENGTH=420 | 201606	34	57
TRUE	2/1	2	1	296	AT1G50030.1;AT1G50030.2	198124.8594	194081.375	-0.029748235	0.029748235	-2.040876843	0.979591232	0.01877803	0.01877803	1.310101447	1.013101014	0	0.572982978	0.657480277	294	0.023027362	AT1G50030.1;AT1G50030.2	NaN	| target of rapamycin | Chr1:18522626-18539619 REVERSE LENGTH=2481 | 201606;| target of rapamycin | Chr1:18522626-18539619 REVERSE LENGTH=2454 | 201606	NaN	NaN	Unknown	NaN	NaN	NaN	TAIR11_novel2	>AT1G50030.1 | target of rapamycin | Chr1:18522626-18539619 REVERSE LENGTH=2481 | 201606;>AT1G50030.2 | target of rapamycin | Chr1:18522626-18539619 REVERSE LENGTH=2454 | 201606	59	86
TRUE	2/1	2	1	69	AT1G50110.1;AT1G50110.2	344107.3125	347389.6563	0.013696247	0.013696247	0.95387213	1.009538721	0.044378415	0.044378415	3.123877428	1.031238774	0	0.491622465	0.63334144	67	0.044120982	AT1G50110.1;AT1G50110.2	NaN	| D-aminoacid aminotransferase-like PLP-dependent enzymes superfamily protein | Chr1:18558203-18560219 REVERSE LENGTH=356 | 201606;| D-aminoacid aminotransferase-like PLP-dependent enzymes superfamily protein | Chr1:18558203-18559948 REVERSE LENGTH=321 | 201606	NaN	NaN	Unknown	NaN	NaN	NaN	TAIR11_novel2	>AT1G50110.1 | D-aminoacid aminotransferase-like PLP-dependent enzymes superfamily protein | Chr1:18558203-18560219 REVERSE LENGTH=356 | 201606;>AT1G50110.2 | D-aminoacid aminotransferase-like PLP-dependent enzymes superfamily protein | Chr1:18558203-18559948 REVERSE LENGTH=321 | 201606	12	24
TRUE	2/1	2	1	410	AT1G50200.1	1033483.938	1022398.938	-0.015557724	0.015557724	-1.07258561	0.989274144	0.0589884	0.0589884	4.173505275	1.041735053	0	0.129954941	0.444647424	408	0.026902141	AT1G50200.1	NaN	| Alanyl-tRNA synthetase | Chr1:18591429-18598311 REVERSE LENGTH=1003 | 201606	NaN	NaN	Unknown	NaN	NaN	NaN	TAIR11_novel2	>AT1G50200.1 | Alanyl-tRNA synthetase | Chr1:18591429-18598311 REVERSE LENGTH=1003 | 201606	82	161
TRUE	2/1	2	1	105	AT1G50370.1	681552.8125	702205	0.043066815	0.043066815	3.030166866	1.030301669	0.057829551	0.057829551	4.089861245	1.040898612	0	0.180920053	0.482134223	103	0.02960413	AT1G50370.1	NaN	| Calcineurin-like metallo-phosphoesterase superfamily protein | Chr1:18658894-18661672 FORWARD LENGTH=303 | 201606	NaN	NaN	Unknown	NaN	NaN	NaN	TAIR11_novel2	>AT1G50370.1 | Calcineurin-like metallo-phosphoesterase superfamily protein | Chr1:18658894-18661672 FORWARD LENGTH=303 | 201606	18	32
TRUE	2/1	2	1	224	AT1G50380.1;AT1G50380.2	574037.25	561688.9375	-0.031372969	0.031372969	-2.151134356	0.978488656	0.028611731	0.028611731	2.003010394	1.020030104	0	0.340626313	0.569583731	222	0.020708774	AT1G50380.1;AT1G50380.2	NaN	| Prolyl oligopeptidase family protein | Chr1:18662480-18666185 FORWARD LENGTH=710 | 201606;| Prolyl oligopeptidase family protein | Chr1:18662282-18666185 FORWARD LENGTH=776 | 201606	NaN	NaN	Unknown	NaN	NaN	NaN	TAIR11_novel2	>AT1G50380.1 | Prolyl oligopeptidase family protein | Chr1:18662480-18666185 FORWARD LENGTH=710 | 201606;>AT1G50380.2 | Prolyl oligopeptidase family protein | Chr1:18662282-18666185 FORWARD LENGTH=776 | 201606	57	95
TRUE	2/1	2	1	55	AT1G50460.1	90129.48438	89541.28125	-0.009446175	0.009446175	-0.652620093	0.993473799	0.134259865	0.134259865	9.752961172	1.097529612	0	0.069727174	0.384875653	53	0.049727517	AT1G50460.1	NaN	| hexokinase-like 1 | Chr1:18694031-18697429 FORWARD LENGTH=498 | 201606	NaN	NaN	Unknown	NaN	NaN	NaN	TAIR11_novel2	>AT1G50460.1 | hexokinase-like 1 | Chr1:18694031-18697429 FORWARD LENGTH=498 | 201606	20	26
TRUE	2/1	2	1	242	AT1G50480.1	766682.125	773731.1875	0.013203883	0.013203883	0.919424396	1.009194244	0.044652946	0.044652946	3.143502817	1.031435028	0	0.273236855	0.534900224	240	0.028113007	AT1G50480.1	NaN	| 10-formyltetrahydrofolate synthetase | Chr1:18702064-18704687 FORWARD LENGTH=634 | 201606	NaN	NaN	Unknown	NaN	NaN	NaN	TAIR11_novel2	>AT1G50480.1 | 10-formyltetrahydrofolate synthetase | Chr1:18702064-18704687 FORWARD LENGTH=634 | 201606	47	96
TRUE	2/1	2	1	147	AT1G50500.1;AT1G50500.2;AT1G50500.3	196408.0313	194628.1719	-0.013133372	0.013133372	-0.906204987	0.99093795	0.087160878	0.087160878	6.227763665	1.062277637	0	0.195136813	0.491838158	145	0.04625443	AT1G50500.1;AT1G50500.2;AT1G50500.3	NaN	| Membrane trafficking VPS53 family protein | Chr1:18708217-18715597 REVERSE LENGTH=828 | 201606;| Membrane trafficking VPS53 family protein | Chr1:18708217-18715597 REVERSE LENGTH=847 | 201606;| Membrane trafficking VPS53 family protein | Chr1:18708217-18715597 REVERSE LENGTH=828 | 201606	NaN	NaN	Unknown	NaN	NaN	NaN	TAIR11_novel2	>AT1G50500.1 | Membrane trafficking VPS53 family protein | Chr1:18708217-18715597 REVERSE LENGTH=828 | 201606;>AT1G50500.2 | Membrane trafficking VPS53 family protein | Chr1:18708217-18715597 REVERSE LENGTH=847 | 201606;>AT1G50500.3 | Membrane trafficking VPS53 family protein | Chr1:18708217-18715597 REVERSE LENGTH=828 | 201606	29	47
TRUE	2/1	2	1	123	AT1G50570.1;AT1G50570.2	318942.4375	317496.4688	-0.006555525	0.006555525	-0.453363548	0.995466365	0.018471915	0.018471915	1.288607503	1.012886075	0	0.653625932	0.685490196	121	0.028343735	AT1G50570.1;AT1G50570.2	NaN	| Calcium-dependent lipid-binding (CaLB domain) family protein | Chr1:18726400-18727566 REVERSE LENGTH=388 | 201606;| Calcium-dependent lipid-binding (CaLB domain) family protein | Chr1:18726400-18727566 REVERSE LENGTH=388 | 201606	NaN	NaN	Unknown	NaN	NaN	NaN	TAIR11_novel2	>AT1G50570.1 | Calcium-dependent lipid-binding (CaLB domain) family protein | Chr1:18726400-18727566 REVERSE LENGTH=388 | 201606;>AT1G50570.2 | Calcium-dependent lipid-binding (CaLB domain) family protein | Chr1:18726400-18727566 REVERSE LENGTH=388 | 201606	16	34
TRUE	2/1	2	1	73	AT1G50600.1;AT1G50600.2;AT1G50600.3	49072.31641	45860.89063	-0.097645001	0.097645001	-6.544271835	0.934557282	0.046556577	0.046556577	3.279690119	1.032796901	0	0.361708637	0.581924346	71	0.034911491	AT1G50600.1;AT1G50600.2;AT1G50600.3	NaN	| scarecrow-like 5 | Chr1:18737398-18739547 REVERSE LENGTH=597 | 201606;| scarecrow-like 5 | Chr1:18737398-18739559 REVERSE LENGTH=601 | 201606;| scarecrow-like 5 | Chr1:18737398-18738978 REVERSE LENGTH=526 | 201606	NaN	NaN	Unknown	NaN	NaN	NaN	TAIR11_novel2	>AT1G50600.1 | scarecrow-like 5 | Chr1:18737398-18739547 REVERSE LENGTH=597 | 201606;>AT1G50600.2 | scarecrow-like 5 | Chr1:18737398-18739559 REVERSE LENGTH=601 | 201606;>AT1G50600.3 | scarecrow-like 5 | Chr1:18737398-18738978 REVERSE LENGTH=526 | 201606	19	27
TRUE	2/1	2	1	106	AT1G50920.1	212419.0625	209130.7656	-0.022507924	0.022507924	-1.548023438	0.984519766	0.007430541	0.007430541	0.516374486	1.005163745	0	0.8344782	0.741687665	104	0.024469891	AT1G50920.1	NaN	| Nucleolar GTP-binding protein | Chr1:18870555-18872570 FORWARD LENGTH=671 | 201606	NaN	NaN	Unknown	NaN	NaN	NaN	TAIR11_novel2	>AT1G50920.1 | Nucleolar GTP-binding protein | Chr1:18870555-18872570 FORWARD LENGTH=671 | 201606	34	58
TRUE	2/1	2	1	15	AT1G51010.1	51927.41016	38658.38672	-0.425714841	0.425714841	-25.55302373	0.744469763	0.120108008	0.120108008	8.681622475	1.086816225	0	0.288289294	0.542505275	13	0.072618715	AT1G51010.1	NaN	| hypothetical protein | Chr1:18911597-18911845 FORWARD LENGTH=82 | 201606	NaN	NaN	Unknown	NaN	NaN	NaN	TAIR11_novel2	>AT1G51010.1 | hypothetical protein | Chr1:18911597-18911845 FORWARD LENGTH=82 | 201606	5	8
TRUE	2/1	2	1	126	AT2G35840.1;AT2G35840.2;AT2G35840.3;AT2G35840.4	182355.5781	192565.5	0.078594922	0.078594922	5.598908451	1.055989085	0.055258825	0.055258825	3.904549561	1.039045496	0	0.239473573	0.515612178	124	0.032271421	AT2G35840.1;AT2G35840.2;AT2G35840.3;AT2G35840.4	NaN	| Sucrose-6F-phosphate phosphohydrolase family protein | Chr2:15053952-15055776 FORWARD LENGTH=422 | 201606;| Sucrose-6F-phosphate phosphohydrolase family protein | Chr2:15053952-15055776 FORWARD LENGTH=422 | 201606;| Sucrose-6F-phosphate phosphohydrolase family protein | Chr2:15053952-15055776 FORWARD LENGTH=422 | 201606;| Sucrose-6F-phosphate phosphohydrolase family protein | Chr2:15053952-1505…	NaN	NaN	Unknown	NaN	NaN	NaN	TAIR11_novel2	>AT2G35840.1 | Sucrose-6F-phosphate phosphohydrolase family protein | Chr2:15053952-15055776 FORWARD LENGTH=422 | 201606;>AT2G35840.2 | Sucrose-6F-phosphate phosphohydrolase family protein | Chr2:15053952-15055776 FORWARD LENGTH=422 | 201606;>AT2G35840.3 | Sucrose-6F-phosphate phosphohydrolase family protein | Chr2:15053952-15055776 FORWARD LENGTH=422 | 201606;>AT2G35840.4 | Sucrose-6F-phosphate …	29	49
TRUE	2/1	2	1	46	AT1G51590.1	65726.19531	78056.625	0.248052611	0.248052611	18.76029737	1.187602974	0.216686577	0.216686577	16.20616239	1.162061624	0	0.295099026	0.543751279	44	0.138543398	AT1G51590.1	NaN	| alpha-mannosidase 1 | Chr1:19128315-19132132 REVERSE LENGTH=560 | 201606	NaN	NaN	Unknown	NaN	NaN	NaN	TAIR11_novel2	>AT1G51590.1 | alpha-mannosidase 1 | Chr1:19128315-19132132 REVERSE LENGTH=560 | 201606	23	29
TRUE	2/1	2	1	70	AT1G51630.1	280912.5	303447.375	0.111325518	0.111325518	8.022026432	1.080220264	0.024246035	0.024246035	1.694808737	1.016948087	0	0.610727602	0.670973974	68	0.032615289	AT1G51630.1	NaN	| O-fucosyltransferase family protein | Chr1:19142141-19144082 REVERSE LENGTH=423 | 201606	NaN	NaN	Unknown	NaN	NaN	NaN	TAIR11_novel2	>AT1G51630.1 | O-fucosyltransferase family protein | Chr1:19142141-19144082 REVERSE LENGTH=423 | 201606	24	39
TRUE	2/1	2	1	89	AT1G51680.1	336118.2813	334692.375	-0.006133328	0.006133328	-0.42422752	0.995757725	0.034591742	0.034591742	2.426693191	1.024266932	0	0.577336176	0.658781628	87	0.042611428	AT1G51680.1	NaN	| 4-coumarate:CoA ligase 1 | Chr1:19159007-19161464 REVERSE LENGTH=561 | 201606	NaN	NaN	Unknown	NaN	NaN	NaN	TAIR11_novel2	>AT1G51680.1 | 4-coumarate:CoA ligase 1 | Chr1:19159007-19161464 REVERSE LENGTH=561 | 201606	32	61
TRUE	2/1	2	1	95	AT1G51690.1;AT1G51690.4;AT1G51690.5	238025.9688	242083.6875	0.024386888	0.024386888	1.704737837	1.017047378	0.13663505	0.13663505	9.933802126	1.099338021	0	0.019310508	0.27896109	93	0.039635712	AT1G51690.1;AT1G51690.4;AT1G51690.5	NaN	| protein phosphatase 2A 55 kDa regulatory subunit B alpha isoform | Chr1:19166218-19169974 FORWARD LENGTH=513 | 201606;| protein phosphatase 2A 55 kDa regulatory subunit B alpha isoform | Chr1:19166218-19169974 FORWARD LENGTH=513 | 201606;| protein phosphatase 2A 55 kDa regulatory subunit B alpha isoform | Chr1:19164124-19169974 FORWARD LENGTH=610 | 201606	NaN	NaN	Unknown	NaN	NaN	NaN	TAIR11_novel2	>AT1G51690.1 | protein phosphatase 2A 55 kDa regulatory subunit B alpha isoform | Chr1:19166218-19169974 FORWARD LENGTH=513 | 201606;>AT1G51690.4 | protein phosphatase 2A 55 kDa regulatory subunit B alpha isoform | Chr1:19166218-19169974 FORWARD LENGTH=513 | 201606;>AT1G51690.5 | protein phosphatase 2A 55 kDa regulatory subunit B alpha isoform | Chr1:19164124-19169974 FORWARD LENGTH=610 | 201606	13	23
TRUE	2/1	2	1	155	AT1G51710.1	1128921	1157376.5	0.035913724	0.035913724	2.520592672	1.025205927	0.010276085	0.010276085	0.714826694	1.007148267	0	0.847560806	0.745460651	153	0.0368762	AT1G51710.1	NaN	| ubiquitin-specific protease 6 | Chr1:19175805-19179894 REVERSE LENGTH=482 | 201606	NaN	NaN	Unknown	NaN	NaN	NaN	TAIR11_novel2	>AT1G51710.1 | ubiquitin-specific protease 6 | Chr1:19175805-19179894 REVERSE LENGTH=482 | 201606	27	68
TRUE	2/1	2	1	57	AT1G52260.1	107659.2656	111387.4844	0.049114649	0.049114649	3.462979919	1.034629799	0.103752308	0.103752308	7.456466792	1.074564668	0	0.382738167	0.587547747	55	0.080911979	AT1G52260.1	NaN	| PDI-like 1-5 | Chr1:19460694-19463346 FORWARD LENGTH=537 | 201606	NaN	NaN	Unknown	NaN	NaN	NaN	TAIR11_novel2	>AT1G52260.1 | PDI-like 1-5 | Chr1:19460694-19463346 FORWARD LENGTH=537 | 201606	23	31
TRUE	2/1	2	1	70	AT1G52340.1	113452.9688	128665.375	0.181529503	0.181529503	13.40855724	1.134085572	0.061499987	0.061499987	4.355018825	1.043550188	0	0.179283441	0.480140297	68	0.031219707	AT1G52340.1	NaN	| NAD(P)-binding Rossmann-fold superfamily protein | Chr1:19489997-19491527 REVERSE LENGTH=285 | 201606	NaN	NaN	Unknown	NaN	NaN	NaN	TAIR11_novel2	>AT1G52340.1 | NAD(P)-binding Rossmann-fold superfamily protein | Chr1:19489997-19491527 REVERSE LENGTH=285 | 201606	15	25
TRUE	2/1	2	1	278	AT3G15980.1;AT3G15980.2;AT3G15980.3;AT3G15980.4;AT3G15980.6;AT3G15980.7	595472.8125	598758.8125	0.007939344	0.007939344	0.551830399	1.005518304	0.036230382	0.036230382	2.543097419	1.025430974	0	0.10540037	0.427546708	276	0.015431102	AT3G15980.1;AT3G15980.2;AT3G15980.3;AT3G15980.4;AT3G15980.6;AT3G15980.7	NaN	| Coatomer%2C beta' subunit | Chr3:5411699-5418313 REVERSE LENGTH=909 | 201606;| Coatomer%2C beta' subunit | Chr3:5412015-5418313 REVERSE LENGTH=918 | 201606;| Coatomer%2C beta' subunit | Chr3:5412015-5418313 REVERSE LENGTH=918 | 201606;| Coatomer%2C beta' subunit | Chr3:5412015-5418313 REVERSE LENGTH=918 | 201606;| Coatomer%2C beta' subunit | Chr3:5412015-5418313 REVERSE LENGTH=918 | 201606;| Co…	NaN	NaN	Unknown	NaN	NaN	NaN	TAIR11_novel2	>AT3G15980.1 | Coatomer%2C beta' subunit | Chr3:5411699-5418313 REVERSE LENGTH=909 | 201606;>AT3G15980.2 | Coatomer%2C beta' subunit | Chr3:5412015-5418313 REVERSE LENGTH=918 | 201606;>AT3G15980.3 | Coatomer%2C beta' subunit | Chr3:5412015-5418313 REVERSE LENGTH=918 | 201606;>AT3G15980.4 | Coatomer%2C beta' subunit | Chr3:5412015-5418313 REVERSE LENGTH=918 | 201606;>AT3G15980.6 | Coatomer%2C beta…	43	85
TRUE	2/1	2	1	12	AT1G52400.1;AT1G52400.2;AT1G52400.3	46940.11328	52180.82813	0.152698517	0.152698517	11.16468299	1.11164683	0.148988709	0.148988709	10.87919657	1.108791966	0	0.381796565	0.587217815	10	0.10753334	AT1G52400.1;AT1G52400.2;AT1G52400.3	NaN	| beta glucosidase 18 | Chr1:19515250-19517930 FORWARD LENGTH=528 | 201606;| beta glucosidase 18 | Chr1:19515250-19517646 FORWARD LENGTH=461 | 201606;| beta glucosidase 18 | Chr1:19515250-19517930 FORWARD LENGTH=528 | 201606	NaN	NaN	Unknown	NaN	NaN	NaN	TAIR11_novel2	>AT1G52400.1 | beta glucosidase 18 | Chr1:19515250-19517930 FORWARD LENGTH=528 | 201606;>AT1G52400.2 | beta glucosidase 18 | Chr1:19515250-19517646 FORWARD LENGTH=461 | 201606;>AT1G52400.3 | beta glucosidase 18 | Chr1:19515250-19517930 FORWARD LENGTH=528 | 201606	2	2
TRUE	2/1	2	1	397	AT3G15730.1	1766459.375	1771886.875	0.004425928	0.004425928	0.307253033	1.00307253	0.043551199	0.043551199	3.064764984	1.03064765	0	0.117960726	0.436123736	395	0.019234447	AT3G15730.1	NaN	| phospholipase D alpha 1 | Chr3:5330835-5333474 FORWARD LENGTH=810 | 201606	NaN	NaN	Unknown	NaN	NaN	NaN	TAIR11_novel2	>AT3G15730.1 | phospholipase D alpha 1 | Chr3:5330835-5333474 FORWARD LENGTH=810 | 201606	54	143
TRUE	2/1	2	1	84	AT1G52780.1	120331.6016	121701.0469	0.016326004	0.016326004	1.138059574	1.011380596	0.063558936	0.063558936	4.504055928	1.045040559	0	0.160923809	0.468570457	82	0.030946783	AT1G52780.1	NaN	| PII%2C uridylyltransferase (DUF2921) | Chr1:19658846-19662025 FORWARD LENGTH=1059 | 201606	NaN	NaN	Unknown	NaN	NaN	NaN	TAIR11_novel2	>AT1G52780.1 | PII%2C uridylyltransferase (DUF2921) | Chr1:19658846-19662025 FORWARD LENGTH=1059 | 201606	40	58
TRUE	2/1	2	1	56	AT1G52930.1	76109.48438	82510.77344	0.116506258	0.116506258	8.410632545	1.084106325	0.155234158	0.155234158	11.36023479	1.113602348	0	0.095766762	0.414522683	54	0.062706849	AT1G52930.1	NaN	| Ribosomal RNA processing Brix domain protein | Chr1:19711261-19713103 FORWARD LENGTH=320 | 201606	NaN	NaN	Unknown	NaN	NaN	NaN	TAIR11_novel2	>AT1G52930.1 | Ribosomal RNA processing Brix domain protein | Chr1:19711261-19713103 FORWARD LENGTH=320 | 201606	18	22
TRUE	2/1	2	1	82	AT1G52980.1	129458.4688	121943.6563	-0.086274636	0.086274636	-5.804805644	0.941951944	-0.079209358	0.079209358	-5.342374168	0.946576258	0	0.396473972	0.594879449	80	0.06398731	AT1G52980.1	NaN	| GTP-binding family protein | Chr1:19737493-19740201 FORWARD LENGTH=576 | 201606	NaN	NaN	Unknown	NaN	NaN	NaN	TAIR11_novel2	>AT1G52980.1 | GTP-binding family protein | Chr1:19737493-19740201 FORWARD LENGTH=576 | 201606	31	40
TRUE	2/1	2	1	94	AT1G53000.1	430703.2813	432808.3125	0.007033893	0.007033893	0.488742794	1.004887428	0.100698978	0.100698978	7.229285662	1.072292857	0	0.142417476	0.455193382	92	0.04683403	AT1G53000.1	NaN	| Nucleotide-diphospho-sugar transferases superfamily protein | Chr1:19745330-19747133 REVERSE LENGTH=290 | 201606	NaN	NaN	Unknown	NaN	NaN	NaN	TAIR11_novel2	>AT1G53000.1 | Nucleotide-diphospho-sugar transferases superfamily protein | Chr1:19745330-19747133 REVERSE LENGTH=290 | 201606	22	45
TRUE	2/1	2	1	82	AT1G53070.1	640000.125	635950	-0.009158845	0.009158845	-0.632831908	0.993671681	0.080756575	0.080756575	5.757250494	1.057572505	0	0.023688429	0.297037544	80	0.024131966	AT1G53070.1	NaN	| Legume lectin family protein | Chr1:19778371-19779189 FORWARD LENGTH=272 | 201606	NaN	NaN	Unknown	NaN	NaN	NaN	TAIR11_novel2	>AT1G53070.1 | Legume lectin family protein | Chr1:19778371-19779189 FORWARD LENGTH=272 | 201606	11	20
TRUE	2/1	2	1	104	AT1G53240.1	12098967	11941365	-0.018916118	0.018916118	-1.302607074	0.986973929	0.098971196	0.098971196	7.100943948	1.071009439	0	0.245116141	0.51649839	102	0.058335564	AT1G53240.1	NaN	| Lactate/malate dehydrogenase family protein | Chr1:19854966-19856802 REVERSE LENGTH=341 | 201606	NaN	NaN	Unknown	NaN	NaN	NaN	TAIR11_novel2	>AT1G53240.1 | Lactate/malate dehydrogenase family protein | Chr1:19854966-19856802 REVERSE LENGTH=341 | 201606	20	45
TRUE	2/1	2	1	71	AT1G53280.1	1363537.125	1317971.75	-0.049034534	0.049034534	-3.341704026	0.96658296	0.042512059	0.042512059	2.990556542	1.029905565	0	0.593659742	0.664994023	69	0.054608558	AT1G53280.1	NaN	| Class I glutamine amidotransferase-like superfamily protein | Chr1:19864942-19867341 REVERSE LENGTH=438 | 201606	NaN	NaN	Unknown	NaN	NaN	NaN	TAIR11_novel2	>AT1G53280.1 | Class I glutamine amidotransferase-like superfamily protein | Chr1:19864942-19867341 REVERSE LENGTH=438 | 201606	27	47
TRUE	2/1	2	1	20	AT1G53300.1	11590.16992	10674.2793	-0.118763052	0.118763052	-7.902305412	0.920976946	-0.065681189	0.065681189	-4.450593925	0.955494061	0	0.22135448	0.508638132	18	0.03497228	AT1G53300.1	NaN	| tetratricopetide-repeat thioredoxin-like 1 | Chr1:19879726-19882375 FORWARD LENGTH=699 | 201606	NaN	NaN	Unknown	NaN	NaN	NaN	TAIR11_novel2	>AT1G53300.1 | tetratricopetide-repeat thioredoxin-like 1 | Chr1:19879726-19882375 FORWARD LENGTH=699 | 201606	22	27
TRUE	2/1	2	1	313	AT1G53310.1;AT1G53310.2;AT1G53310.3	1647565.5	1670407.125	0.019863949	0.019863949	1.386386459	1.013863865	0.069601215	0.069601215	4.942656481	1.049426565	0	0.022547079	0.291030759	311	0.021005224	AT1G53310.1;AT1G53310.2;AT1G53310.3	NaN	| phosphoenolpyruvate carboxylase 1 | Chr1:19884261-19888070 REVERSE LENGTH=967 | 201606;| phosphoenolpyruvate carboxylase 1 | Chr1:19884261-19888070 REVERSE LENGTH=967 | 201606;| phosphoenolpyruvate carboxylase 1 | Chr1:19884261-19888070 REVERSE LENGTH=967 | 201606	NaN	NaN	Unknown	NaN	NaN	NaN	TAIR11_novel2	>AT1G53310.1 | phosphoenolpyruvate carboxylase 1 | Chr1:19884261-19888070 REVERSE LENGTH=967 | 201606;>AT1G53310.2 | phosphoenolpyruvate carboxylase 1 | Chr1:19884261-19888070 REVERSE LENGTH=967 | 201606;>AT1G53310.3 | phosphoenolpyruvate carboxylase 1 | Chr1:19884261-19888070 REVERSE LENGTH=967 | 201606	67	134
TRUE	2/1	2	1	101	AT1G53440.1	1580045.25	1883910.125	0.253764265	0.253764265	19.23140334	1.192314033	-0.029709361	0.029709361	-2.038237317	0.979617627	0	0.5395838	0.649804443	99	0.03329421	AT1G53440.1	NaN	| Leucine-rich repeat transmembrane protein kinase | Chr1:19945959-19951562 FORWARD LENGTH=1035 | 201606	NaN	NaN	Unknown	NaN	NaN	NaN	TAIR11_novel2	>AT1G53440.1 | Leucine-rich repeat transmembrane protein kinase | Chr1:19945959-19951562 FORWARD LENGTH=1035 | 201606	24	38
TRUE	2/1	2	1	132	AT1G53500.1	1051401.75	1035663.625	-0.021758538	0.021758538	-1.496870725	0.985031293	0.019780241	0.019780241	1.380503981	1.01380504	0	0.704004541	0.702247506	130	0.035859349	AT1G53500.1	NaN	| NAD-dependent epimerase/dehydratase family protein | Chr1:19967157-19969239 REVERSE LENGTH=667 | 201606	NaN	NaN	Unknown	NaN	NaN	NaN	TAIR11_novel2	>AT1G53500.1 | NAD-dependent epimerase/dehydratase family protein | Chr1:19967157-19969239 REVERSE LENGTH=667 | 201606	35	59
TRUE	2/1	2	1	301	AT1G53750.1	1542187.375	1535207.5	-0.006544398	0.006544398	-0.452595781	0.995474042	0.018541254	0.018541254	1.293475755	1.012934758	0	0.591822331	0.663423273	299	0.023900875	AT1G53750.1	NaN	| regulatory particle triple-A 1A | Chr1:20065921-20068324 REVERSE LENGTH=426 | 201606	NaN	NaN	Unknown	NaN	NaN	NaN	TAIR11_novel2	>AT1G53750.1 | regulatory particle triple-A 1A | Chr1:20065921-20068324 REVERSE LENGTH=426 | 201606	50	107
TRUE	2/1	2	1	26	AT1G53760.1	142738.4063	138883.5313	-0.039498034	0.039498034	-2.700657168	0.972993428	0.126975104	0.126975104	9.200170152	1.092001702	0	0.111768873	0.432797728	24	0.052375562	AT1G53760.1	NaN	| K+-H+ exchange-like protein | Chr1:20069159-20070918 REVERSE LENGTH=272 | 201606	NaN	NaN	Unknown	NaN	NaN	NaN	TAIR11_novel2	>AT1G53760.1 | K+-H+ exchange-like protein | Chr1:20069159-20070918 REVERSE LENGTH=272 | 201606	12	16
TRUE	2/1	2	1	99	AT1G53840.1	128028.4844	124365.9219	-0.041873604	0.041873604	-2.860740341	0.971392597	0.046519231	0.046519231	3.277016624	1.032770166	0	0.506752865	0.63865536	97	0.048144292	AT1G53840.1	NaN	| pectin methylesterase 1 | Chr1:20101533-20103458 FORWARD LENGTH=586 | 201606	NaN	NaN	Unknown	NaN	NaN	NaN	TAIR11_novel2	>AT1G53840.1 | pectin methylesterase 1 | Chr1:20101533-20103458 FORWARD LENGTH=586 | 201606	29	44
TRUE	2/1	2	1	112	AT1G53850.1;AT1G53850.2	1108732.625	1128010	0.024868361	0.024868361	1.738685646	1.017386856	0.083621673	0.083621673	5.967486196	1.059674862	0	0.090140405	0.408973036	110	0.033721933	AT1G53850.1;AT1G53850.2	NaN	| 20S proteasome alpha subunit E1 | Chr1:20104131-20105792 REVERSE LENGTH=237 | 201606;| 20S proteasome alpha subunit E1 | Chr1:20104131-20105792 REVERSE LENGTH=237 | 201606	NaN	NaN	Unknown	NaN	NaN	NaN	TAIR11_novel2	>AT1G53850.1 | 20S proteasome alpha subunit E1 | Chr1:20104131-20105792 REVERSE LENGTH=237 | 201606;>AT1G53850.2 | 20S proteasome alpha subunit E1 | Chr1:20104131-20105792 REVERSE LENGTH=237 | 201606	22	45
TRUE	2/1	2	1	13	AT1G53880.1;AT1G53900.1;AT1G53900.2;AT1G53900.3	16077.62695	18780.31641	0.224166888	0.224166888	16.81025105	1.16810251	0.01307231	0.01307231	0.910221028	1.00910221	0	0.922241079	0.761364232	11	0.086770889	AT1G53880.1;AT1G53900.1;AT1G53900.2;AT1G53900.3	NaN	| translation initiation factor eIF-2B subunit alpha | Chr1:20115961-20118269 FORWARD LENGTH=385 | 201606;| Eukaryotic translation initiation factor 2B (eIF-2B) family protein | Chr1:20127634-20130834 FORWARD LENGTH=580 | 201606;| Eukaryotic translation initiation factor 2B (eIF-2B) family protein | Chr1:20127562-20130834 FORWARD LENGTH=604 | 201606;| Eukaryotic translation initiation factor 2B (…	NaN	NaN	Unknown	NaN	NaN	NaN	TAIR11_novel2	>AT1G53880.1 | translation initiation factor eIF-2B subunit alpha | Chr1:20115961-20118269 FORWARD LENGTH=385 | 201606;>AT1G53900.1 | Eukaryotic translation initiation factor 2B (eIF-2B) family protein | Chr1:20127634-20130834 FORWARD LENGTH=580 | 201606;>AT1G53900.2 | Eukaryotic translation initiation factor 2B (eIF-2B) family protein | Chr1:20127562-20130834 FORWARD LENGTH=604 | 201606;>AT1G539…	8	10
TRUE	2/1	2	1	53	AT1G54030.1	92169.19531	91032.53125	-0.017902458	0.017902458	-1.233236396	0.987667636	0.017776491	0.017776491	1.23979499	1.01239795	0	0.87641544	0.752470145	51	0.078081287	AT1G54030.1	NaN	| GDSL-like Lipase/Acylhydrolase superfamily protein | Chr1:20167685-20169476 FORWARD LENGTH=417 | 201606	NaN	NaN	Unknown	NaN	NaN	NaN	TAIR11_novel2	>AT1G54030.1 | GDSL-like Lipase/Acylhydrolase superfamily protein | Chr1:20167685-20169476 FORWARD LENGTH=417 | 201606	17	25
TRUE	2/1	2	1	157	AT1G54100.1;AT1G54100.2	916771.75	956367.25	0.061002138	0.061002138	4.319013975	1.04319014	0.051212296	0.051212296	3.613522202	1.036135222	0	0.148008019	0.457551288	155	0.024338022	AT1G54100.1;AT1G54100.2	NaN	| aldehyde dehydrogenase 7B4 | Chr1:20195435-20198853 REVERSE LENGTH=508 | 201606;| aldehyde dehydrogenase 7B4 | Chr1:20195435-20198853 REVERSE LENGTH=508 | 201606	NaN	NaN	Unknown	NaN	NaN	NaN	TAIR11_novel2	>AT1G54100.1 | aldehyde dehydrogenase 7B4 | Chr1:20195435-20198853 REVERSE LENGTH=508 | 201606;>AT1G54100.2 | aldehyde dehydrogenase 7B4 | Chr1:20195435-20198853 REVERSE LENGTH=508 | 201606	38	66
TRUE	2/1	2	1	152	AT1G54220.1;AT1G54220.2	883276.875	859231.5	-0.039818856	0.039818856	-2.72229192	0.972777081	-0.029960893	0.029960893	-2.055315306	0.979446847	0	0.453574726	0.617607566	150	0.027552138	AT1G54220.1;AT1G54220.2	NaN	| Dihydrolipoamide acetyltransferase%2C long form protein | Chr1:20246460-20250208 REVERSE LENGTH=539 | 201606;| Dihydrolipoamide acetyltransferase%2C long form protein | Chr1:20246460-20250208 REVERSE LENGTH=539 | 201606	NaN	NaN	Unknown	NaN	NaN	NaN	TAIR11_novel2	>AT1G54220.1 | Dihydrolipoamide acetyltransferase%2C long form protein | Chr1:20246460-20250208 REVERSE LENGTH=539 | 201606;>AT1G54220.2 | Dihydrolipoamide acetyltransferase%2C long form protein | Chr1:20246460-20250208 REVERSE LENGTH=539 | 201606	33	53
TRUE	2/1	2	1	64	AT1G54270.2	514225.2188	514455.5313	0.000646013	0.000646013	0.044788255	1.000447883	0.027243225	0.027243225	1.906298663	1.019062987	0	0.546113768	0.650801993	62	0.030855304	AT1G54270.2	NaN	| eif4a-2 | Chr1:20260495-20262018 FORWARD LENGTH=407 | 201606	NaN	NaN	Unknown	NaN	NaN	NaN	TAIR11_novel2	>AT1G54270.2 | eif4a-2 | Chr1:20260495-20262018 FORWARD LENGTH=407 | 201606	11	16
TRUE	2/1	2	1	46	AT1G54440.1;AT1G54440.2	68055.40625	75250.10156	0.144983757	0.144983757	10.57182039	1.105718204	0.033463325	0.033463325	2.346610582	1.023466106	0	0.788411178	0.7336405	44	0.08498191	AT1G54440.1;AT1G54440.2	NaN	| Polynucleotidyl transferase%2C ribonuclease H fold protein with HRDC domain-containing protein | Chr1:20323284-20327931 FORWARD LENGTH=637 | 201606;| Polynucleotidyl transferase%2C ribonuclease H fold protein with HRDC domain-containing protein | Chr1:20323284-20327931 FORWARD LENGTH=639 | 201606	NaN	NaN	Unknown	NaN	NaN	NaN	TAIR11_novel2	>AT1G54440.1 | Polynucleotidyl transferase%2C ribonuclease H fold protein with HRDC domain-containing protein | Chr1:20323284-20327931 FORWARD LENGTH=637 | 201606;>AT1G54440.2 | Polynucleotidyl transferase%2C ribonuclease H fold protein with HRDC domain-containing protein | Chr1:20323284-20327931 FORWARD LENGTH=639 | 201606	26	30
TRUE	2/1	2	1	145	AT1G54490.1	137546.4531	131389.6719	-0.066067063	0.066067063	-4.476146865	0.955238531	0.023305552	0.023305552	1.628536188	1.016285362	0	0.615377186	0.673055469	143	0.031982997	AT1G54490.1	NaN	| exoribonuclease 4 | Chr1:20350300-20356650 FORWARD LENGTH=947 | 201606	NaN	NaN	Unknown	NaN	NaN	NaN	TAIR11_novel2	>AT1G54490.1 | exoribonuclease 4 | Chr1:20350300-20356650 FORWARD LENGTH=947 | 201606	40	60
TRUE	2/1	2	1	32	AT1G54570.1	37522.875	36032.24219	-0.058481942	0.058481942	-3.972597549	0.960274025	0.061192401	0.061192401	4.332772457	1.043327725	0	0.545056125	0.650801993	30	0.068062929	AT1G54570.1	NaN	| Esterase/lipase/thioesterase family protein | Chr1:20380649-20384953 REVERSE LENGTH=704 | 201606	NaN	NaN	Unknown	NaN	NaN	NaN	TAIR11_novel2	>AT1G54570.1 | Esterase/lipase/thioesterase family protein | Chr1:20380649-20384953 REVERSE LENGTH=704 | 201606	30	57
TRUE	2/1	2	1	82	AT3G54150.1	570810.8125	561354.5625	-0.02410037	0.02410037	-1.656634702	0.983433653	0.027540578	0.027540578	1.92730465	1.019273047	0	0.266209779	0.530570375	80	0.016943467	AT3G54150.1	NaN	| S-adenosyl-L-methionine-dependent methyltransferases superfamily protein | Chr3:20050802-20052742 REVERSE LENGTH=323 | 201606	NaN	NaN	Unknown	NaN	NaN	NaN	TAIR11_novel2	>AT3G54150.1 | S-adenosyl-L-methionine-dependent methyltransferases superfamily protein | Chr3:20050802-20052742 REVERSE LENGTH=323 | 201606	18	28
TRUE	2/1	2	1	249	AT1G55490.1;AT1G55490.2;AT1G55490.3;AT1G55490.4;AT1G55490.5	2195587.75	2153702.25	-0.027788384	0.027788384	-1.907712411	0.980922876	0.021397183	0.021397183	1.494192781	1.014941928	0	0.561646842	0.654377609	247	0.025462026	AT1G55490.1;AT1G55490.2;AT1G55490.3;AT1G55490.4;AT1G55490.5	NaN	| chaperonin 60 beta | Chr1:20715717-20718673 REVERSE LENGTH=600 | 201606;| chaperonin 60 beta | Chr1:20715717-20718673 REVERSE LENGTH=600 | 201606;| chaperonin 60 beta | Chr1:20715717-20718673 REVERSE LENGTH=600 | 201606;| chaperonin 60 beta | Chr1:20715717-20718673 REVERSE LENGTH=600 | 201606;| chaperonin 60 beta | Chr1:20715717-20718673 REVERSE LENGTH=600 | 201606	NaN	NaN	Unknown	NaN	NaN	NaN	TAIR11_novel2	>AT1G55490.1 | chaperonin 60 beta | Chr1:20715717-20718673 REVERSE LENGTH=600 | 201606;>AT1G55490.2 | chaperonin 60 beta | Chr1:20715717-20718673 REVERSE LENGTH=600 | 201606;>AT1G55490.3 | chaperonin 60 beta | Chr1:20715717-20718673 REVERSE LENGTH=600 | 201606;>AT1G55490.4 | chaperonin 60 beta | Chr1:20715717-20718673 REVERSE LENGTH=600 | 201606;>AT1G55490.5 | chaperonin 60 beta | Chr1:20715717-2…	61	129
TRUE	2/1	2	1	175	AT1G55540.1;AT1G55540.2	120429.4063	122397.0938	0.023381592	0.023381592	1.633892885	1.016338929	0.03651043	0.03651043	2.563004501	1.025630045	0	0.397005772	0.594879449	173	0.029711242	AT1G55540.1;AT1G55540.2	NaN	| Nuclear pore complex protein | Chr1:20734759-20743049 REVERSE LENGTH=1816 | 201606;| Nuclear pore complex protein | Chr1:20734759-20743049 REVERSE LENGTH=1819 | 201606	NaN	NaN	Unknown	NaN	NaN	NaN	TAIR11_novel2	>AT1G55540.1 | Nuclear pore complex protein | Chr1:20734759-20743049 REVERSE LENGTH=1816 | 201606;>AT1G55540.2 | Nuclear pore complex protein | Chr1:20734759-20743049 REVERSE LENGTH=1819 | 201606	35	50
TRUE	2/1	2	1	200	AT1G55850.1	163835.8281	162347.5313	-0.013165438	0.013165438	-0.908407454	0.990915925	0.089395434	0.089395434	6.39242479	1.063924248	0	0.094866205	0.414116898	198	0.036850396	AT1G55850.1	NaN	| cellulose synthase like E1 | Chr1:20876752-20879414 FORWARD LENGTH=729 | 201606	NaN	NaN	Unknown	NaN	NaN	NaN	TAIR11_novel2	>AT1G55850.1 | cellulose synthase like E1 | Chr1:20876752-20879414 FORWARD LENGTH=729 | 201606	36	62
TRUE	2/1	2	1	636	AT1G55860.1	632736.1875	645471.1875	0.028748589	0.028748589	2.01268716	1.020126872	0.032297783	0.032297783	2.263958897	1.022639589	0	0.082720983	0.402068427	634	0.012869957	AT1G55860.1	NaN	| LOW protein: E3 ubiquitin ligase-like protein | Chr1:20879900-20892910 REVERSE LENGTH=3681 | 201606	NaN	NaN	Unknown	NaN	NaN	NaN	TAIR11_novel2	>AT1G55860.1 | LOW protein: E3 ubiquitin ligase-like protein | Chr1:20879900-20892910 REVERSE LENGTH=3681 | 201606	154	236
TRUE	2/1	2	1	135	AT1G55890.1	455197.0938	462162.625	0.021909247	0.021909247	1.530223138	1.015302231	0.040606204	0.040606204	2.854591943	1.028545919	0	0.265820333	0.530570375	133	0.025084318	AT1G55890.1	NaN	| Tetratricopeptide repeat (TPR)-like superfamily protein | Chr1:20901364-20902560 FORWARD LENGTH=398 | 201606	NaN	NaN	Unknown	NaN	NaN	NaN	TAIR11_novel2	>AT1G55890.1 | Tetratricopeptide repeat (TPR)-like superfamily protein | Chr1:20901364-20902560 FORWARD LENGTH=398 | 201606	37	67
TRUE	2/1	2	1	82	AT1G55900.1;AT1G55900.2	467558.0938	469306.6875	0.005385389	0.005385389	0.373984276	1.003739843	0.086747743	0.086747743	6.197348303	1.061973483	0	0.088612724	0.407702328	80	0.034655878	AT1G55900.1;AT1G55900.2	NaN	| Haloacid dehalogenase-like hydrolase (HAD) superfamily protein | Chr1:20903163-20905420 FORWARD LENGTH=376 | 201606;| Haloacid dehalogenase-like hydrolase (HAD) superfamily protein | Chr1:20903163-20905420 FORWARD LENGTH=370 | 201606	NaN	NaN	Unknown	NaN	NaN	NaN	TAIR11_novel2	>AT1G55900.1 | Haloacid dehalogenase-like hydrolase (HAD) superfamily protein | Chr1:20903163-20905420 FORWARD LENGTH=376 | 201606;>AT1G55900.2 | Haloacid dehalogenase-like hydrolase (HAD) superfamily protein | Chr1:20903163-20905420 FORWARD LENGTH=370 | 201606	15	23
TRUE	2/1	2	1	652	AT1G56070.1;AT1G56070.2;AT1G56070.3	12494705	12963930	0.053186296	0.053186296	3.755390784	1.037553908	-0.001393131	0.001393131	-0.096517881	0.999034821	0	0.953885231	0.764463782	650	0.016679179	AT1G56070.1;AT1G56070.2;AT1G56070.3	NaN	| Ribosomal protein S5/Elongation factor G/III/V family protein | Chr1:20968245-20971077 REVERSE LENGTH=843 | 201606;| Ribosomal protein S5/Elongation factor G/III/V family protein | Chr1:20968245-20971077 REVERSE LENGTH=843 | 201606;| Ribosomal protein S5/Elongation factor G/III/V family protein | Chr1:20968245-20971077 REVERSE LENGTH=843 | 201606	NaN	NaN	Unknown	NaN	NaN	NaN	TAIR11_novel2	>AT1G56070.1 | Ribosomal protein S5/Elongation factor G/III/V family protein | Chr1:20968245-20971077 REVERSE LENGTH=843 | 201606;>AT1G56070.2 | Ribosomal protein S5/Elongation factor G/III/V family protein | Chr1:20968245-20971077 REVERSE LENGTH=843 | 201606;>AT1G56070.3 | Ribosomal protein S5/Elongation factor G/III/V family protein | Chr1:20968245-20971077 REVERSE LENGTH=843 | 201606	91	264
TRUE	2/1	2	1	317	AT1G56110.1	2634838.75	2610917.75	-0.013157663	0.013157663	-0.907873395	0.990921266	0.070014149	0.070014149	4.972697857	1.049726979	0	0.002058129	0.146261374	315	0.015590072	AT1G56110.1	NaN	| NOP56-like pre RNA processing ribonucleoprotein | Chr1:20984544-20986893 REVERSE LENGTH=522 | 201606	NaN	NaN	Unknown	NaN	NaN	NaN	TAIR11_novel2	>AT1G56110.1 | NOP56-like pre RNA processing ribonucleoprotein | Chr1:20984544-20986893 REVERSE LENGTH=522 | 201606	47	108
TRUE	2/1	2	1	169	AT1G56190.1;AT1G56190.2	1089340.5	1109093.875	0.025926508	0.025926508	1.813333388	1.018133334	0.104502134	0.104502134	7.51233074	1.075123307	0	0.010059086	0.229128676	167	0.027721456	AT1G56190.1;AT1G56190.2	NaN	| Phosphoglycerate kinase family protein | Chr1:21028403-21030454 FORWARD LENGTH=478 | 201606;| Phosphoglycerate kinase family protein | Chr1:21028622-21030454 FORWARD LENGTH=405 | 201606	NaN	NaN	Unknown	NaN	NaN	NaN	TAIR11_novel2	>AT1G56190.1 | Phosphoglycerate kinase family protein | Chr1:21028403-21030454 FORWARD LENGTH=478 | 201606;>AT1G56190.2 | Phosphoglycerate kinase family protein | Chr1:21028622-21030454 FORWARD LENGTH=405 | 201606	24	45
TRUE	2/1	2	1	147	AT1G57720.1;AT1G57720.2	2455869.5	2564589	0.062493738	0.062493738	4.426924965	1.04426925	0.051555671	0.051555671	3.638186124	1.036381861	0	0.315314127	0.554641885	145	0.035335604	AT1G57720.1;AT1G57720.2	NaN	| Translation elongation factor EF1B%2C gamma chain | Chr1:21377873-21380114 FORWARD LENGTH=413 | 201606;| Translation elongation factor EF1B%2C gamma chain | Chr1:21377873-21380114 FORWARD LENGTH=413 | 201606	NaN	NaN	Unknown	NaN	NaN	NaN	TAIR11_novel2	>AT1G57720.1 | Translation elongation factor EF1B%2C gamma chain | Chr1:21377873-21380114 FORWARD LENGTH=413 | 201606;>AT1G57720.2 | Translation elongation factor EF1B%2C gamma chain | Chr1:21377873-21380114 FORWARD LENGTH=413 | 201606	20	55
TRUE	2/1	2	1	113	AT1G58270.1	2647940.75	2582965.5	-0.035842467	0.035842467	-2.453803017	0.97546197	0.037725117	0.037725117	2.649394474	1.026493945	0	0.439132269	0.612521985	111	0.033521057	AT1G58270.1	NaN	| TRAF-like family protein | Chr1:21612394-21614089 REVERSE LENGTH=396 | 201606	NaN	NaN	Unknown	NaN	NaN	NaN	TAIR11_novel2	>AT1G58270.1 | TRAF-like family protein | Chr1:21612394-21614089 REVERSE LENGTH=396 | 201606	22	37
TRUE	2/1	2	1	71	AT1G58280.1;AT1G58280.3;AT1G58280.4	384533.6875	374877.4063	-0.036691115	0.036691115	-2.511166528	0.974888335	0.176319107	0.176319107	12.99971292	1.129997129	0	0.036829064	0.328510453	69	0.056972602	AT1G58280.1;AT1G58280.3;AT1G58280.4	NaN	| Phosphoglycerate mutase family protein | Chr1:21620497-21622468 REVERSE LENGTH=318 | 201606;| Phosphoglycerate mutase family protein | Chr1:21620497-21622611 REVERSE LENGTH=303 | 201606;| Phosphoglycerate mutase family protein | Chr1:21620497-21622267 REVERSE LENGTH=302 | 201606	NaN	NaN	Unknown	NaN	NaN	NaN	TAIR11_novel2	>AT1G58280.1 | Phosphoglycerate mutase family protein | Chr1:21620497-21622468 REVERSE LENGTH=318 | 201606;>AT1G58280.3 | Phosphoglycerate mutase family protein | Chr1:21620497-21622611 REVERSE LENGTH=303 | 201606;>AT1G58280.4 | Phosphoglycerate mutase family protein | Chr1:21620497-21622267 REVERSE LENGTH=302 | 201606	14	22
TRUE	2/1	2	1	352	AT1G59610.1	648710.9375	622606.1875	-0.059255849	0.059255849	-4.024095863	0.959759041	0.024228916	0.024228916	1.693601995	1.01693602	0	0.37099347	0.583730962	350	0.01872484	AT1G59610.1	NaN	| dynamin-like 3 | Chr1:21893413-21900780 FORWARD LENGTH=920 | 201606	NaN	NaN	Unknown	NaN	NaN	NaN	TAIR11_novel2	>AT1G59610.1 | dynamin-like 3 | Chr1:21893413-21900780 FORWARD LENGTH=920 | 201606	80	138
TRUE	2/1	2	1	91	AT1G59760.1	89791.25	89169.52344	-0.010024157	0.010024157	-0.692413306	0.993075867	0.148469523	0.148469523	10.83930138	1.108393014	0	0.01957298	0.279164481	89	0.043031249	AT1G59760.1	NaN	| RNA helicase%2C ATP-dependent%2C SK12/DOB1 protein | Chr1:21984571-21990110 REVERSE LENGTH=988 | 201606	NaN	NaN	Unknown	NaN	NaN	NaN	TAIR11_novel2	>AT1G59760.1 | RNA helicase%2C ATP-dependent%2C SK12/DOB1 protein | Chr1:21984571-21990110 REVERSE LENGTH=988 | 201606	49	63
TRUE	2/1	2	1	313	AT1G59870.1	867211.3125	849086.4375	-0.030472148	0.030472148	-2.090018285	0.979099817	0.016096601	0.016096601	1.121978874	1.011219789	0	0.562985194	0.654377609	311	0.019236015	AT1G59870.1	NaN	| ABC-2 and Plant PDR ABC-type transporter family protein | Chr1:22034661-22039844 FORWARD LENGTH=1469 | 201606	NaN	NaN	Unknown	NaN	NaN	NaN	TAIR11_novel2	>AT1G59870.1 | ABC-2 and Plant PDR ABC-type transporter family protein | Chr1:22034661-22039844 FORWARD LENGTH=1469 | 201606	86	167
TRUE	2/1	2	1	203	AT1G59900.1	1332687.25	1354630.125	0.023560731	0.023560731	1.646513464	1.016465135	0.216431797	0.216431797	16.18564218	1.161856422	0	0.000149082	0.07118008	201	0.038560853	AT1G59900.1	NaN	| pyruvate dehydrogenase complex E1 alpha subunit | Chr1:22051368-22053660 FORWARD LENGTH=389 | 201606	NaN	NaN	Unknown	NaN	NaN	NaN	TAIR11_novel2	>AT1G59900.1 | pyruvate dehydrogenase complex E1 alpha subunit | Chr1:22051368-22053660 FORWARD LENGTH=389 | 201606	38	73
TRUE	2/1	2	1	52	AT1G59990.1	75022.44531	80658.48438	0.104504009	0.104504009	7.512470487	1.075124705	-0.049382716	0.049382716	-3.365028904	0.966349711	0	0.333542103	0.565759557	50	0.034683424	AT1G59990.1	NaN	| DEA(D/H)-box RNA helicase family protein | Chr1:22090369-22092885 REVERSE LENGTH=581 | 201606	NaN	NaN	Unknown	NaN	NaN	NaN	TAIR11_novel2	>AT1G59990.1 | DEA(D/H)-box RNA helicase family protein | Chr1:22090369-22092885 REVERSE LENGTH=581 | 201606	22	26
TRUE	2/1	2	1	64	AT1G60080.1	120517.8125	124264.9453	0.044172983	0.044172983	3.10919418	1.031091942	-0.004601287	0.004601287	-0.318428829	0.996815712	0	0.931525553	0.763356607	62	0.036674605	AT1G60080.1	NaN	| 3'-5'-exoribonuclease family protein | Chr1:22152605-22154339 REVERSE LENGTH=302 | 201606	NaN	NaN	Unknown	NaN	NaN	NaN	TAIR11_novel2	>AT1G60080.1 | 3'-5'-exoribonuclease family protein | Chr1:22152605-22154339 REVERSE LENGTH=302 | 201606	18	26
TRUE	2/1	2	1	95	AT1G60095.1	129288.625	129416.5781	0.001427087	0.001427087	0.09896704	1.00098967	0.067795247	0.067795247	4.811371239	1.048113712	0	0.208828093	0.504263907	93	0.036917172	AT1G60095.1	NaN	| Mannose-binding lectin superfamily protein | Chr1:22159918-22162265 FORWARD LENGTH=601 | 201606	NaN	NaN	Unknown	NaN	NaN	NaN	TAIR11_novel2	>AT1G60095.1 | Mannose-binding lectin superfamily protein | Chr1:22159918-22162265 FORWARD LENGTH=601 | 201606	25	38
TRUE	2/1	2	1	69	AT1G60170.1	176998.7031	177170.5	0.001399616	0.001399616	0.097061093	1.000970611	-0.064206995	0.064206995	-4.352908433	0.956470916	0	0.274226429	0.535060405	67	0.040052967	AT1G60170.1	NaN	| pre-mRNA processing ribonucleoprotein binding region-containing protein | Chr1:22193008-22195177 FORWARD LENGTH=485 | 201606	NaN	NaN	Unknown	NaN	NaN	NaN	TAIR11_novel2	>AT1G60170.1 | pre-mRNA processing ribonucleoprotein binding region-containing protein | Chr1:22193008-22195177 FORWARD LENGTH=485 | 201606	22	39
TRUE	2/1	2	1	12	AT1G60430.1;AT1G60430.2;AT1G60430.3	185958.9531	109161.7031	-0.768517401	0.768517401	-41.29795781	0.587020422	-0.266465455	0.266465455	-16.86461638	0.831353836	0	0.35821014	0.580750353	10	0.182334276	AT1G60430.1;AT1G60430.2;AT1G60430.3	NaN	| actin-related protein C3 | Chr1:22264797-22265682 REVERSE LENGTH=174 | 201606;| actin-related protein C3 | Chr1:22264797-22265682 REVERSE LENGTH=174 | 201606;| actin-related protein C3 | Chr1:22264797-22265682 REVERSE LENGTH=174 | 201606	NaN	NaN	Unknown	NaN	NaN	NaN	TAIR11_novel2	>AT1G60430.1 | actin-related protein C3 | Chr1:22264797-22265682 REVERSE LENGTH=174 | 201606;>AT1G60430.2 | actin-related protein C3 | Chr1:22264797-22265682 REVERSE LENGTH=174 | 201606;>AT1G60430.3 | actin-related protein C3 | Chr1:22264797-22265682 REVERSE LENGTH=174 | 201606	8	9
TRUE	2/1	2	1	136	AT1G60710.1	348598.6563	394703.7188	0.179203104	0.179203104	13.22582909	1.132258291	0.108459406	0.108459406	7.80763884	1.078076388	0	0.002423254	0.152744537	134	0.024216231	AT1G60710.1	NaN	| NAD(P)-linked oxidoreductase superfamily protein | Chr1:22355073-22356627 REVERSE LENGTH=345 | 201606	NaN	NaN	Unknown	NaN	NaN	NaN	TAIR11_novel2	>AT1G60710.1 | NAD(P)-linked oxidoreductase superfamily protein | Chr1:22355073-22356627 REVERSE LENGTH=345 | 201606	34	63
TRUE	2/1	2	1	126	AT1G61010.1;AT1G61010.2;AT1G61010.3;AT1G61010.4;AT1G61010.5	359466.9375	350837.1875	-0.035057406	0.035057406	-2.400707576	0.975992924	-0.029276479	0.029276479	-2.008839356	0.979911606	0	0.605653305	0.669117827	124	0.039040336	AT1G61010.1;AT1G61010.2;AT1G61010.3;AT1G61010.4;AT1G61010.5	NaN	| cleavage and polyadenylation specificity factor 73-I | Chr1:22474954-22477660 REVERSE LENGTH=693 | 201606;| cleavage and polyadenylation specificity factor 73-I | Chr1:22474954-22477660 REVERSE LENGTH=693 | 201606;| cleavage and polyadenylation specificity factor 73-I | Chr1:22474954-22477660 REVERSE LENGTH=693 | 201606;| cleavage and polyadenylation specificity factor 73-I | Chr1:22474954-2247…	NaN	NaN	Unknown	NaN	NaN	NaN	TAIR11_novel2	>AT1G61010.1 | cleavage and polyadenylation specificity factor 73-I | Chr1:22474954-22477660 REVERSE LENGTH=693 | 201606;>AT1G61010.2 | cleavage and polyadenylation specificity factor 73-I | Chr1:22474954-22477660 REVERSE LENGTH=693 | 201606;>AT1G61010.3 | cleavage and polyadenylation specificity factor 73-I | Chr1:22474954-22477660 REVERSE LENGTH=693 | 201606;>AT1G61010.4 | cleavage and polyaden…	35	56
TRUE	2/1	2	1	9	AT1G61210.1;AT1G61210.2	197524.2813	269450.1563	0.447988412	0.447988412	36.41368775	1.364136877	0.174618304	0.174618304	12.86657523	1.128665752	0	0.203690951	0.500922809	7	0.082320079	AT1G61210.1;AT1G61210.2	NaN	| Transducin/WD40 repeat-like superfamily protein | Chr1:22564785-22571555 FORWARD LENGTH=1181 | 201606;| Transducin/WD40 repeat-like superfamily protein | Chr1:22564785-22571555 FORWARD LENGTH=1179 | 201606	NaN	NaN	Unknown	NaN	NaN	NaN	TAIR11_novel2	>AT1G61210.1 | Transducin/WD40 repeat-like superfamily protein | Chr1:22564785-22571555 FORWARD LENGTH=1181 | 201606;>AT1G61210.2 | Transducin/WD40 repeat-like superfamily protein | Chr1:22564785-22571555 FORWARD LENGTH=1179 | 201606	26	29
TRUE	2/1	2	1	41	AT1G61250.1;AT1G61250.2	897812.5625	840785.75	-0.094676065	0.094676065	-6.351750341	0.936482497	-0.053402822	0.053402822	-3.63392986	0.963660701	0	0.2854429	0.541851697	39	0.033698565	AT1G61250.1;AT1G61250.2	NaN	| secretory carrier 3 | Chr1:22586035-22588664 FORWARD LENGTH=289 | 201606;| secretory carrier 3 | Chr1:22586035-22588519 FORWARD LENGTH=274 | 201606	NaN	NaN	Unknown	NaN	NaN	NaN	TAIR11_novel2	>AT1G61250.1 | secretory carrier 3 | Chr1:22586035-22588664 FORWARD LENGTH=289 | 201606;>AT1G61250.2 | secretory carrier 3 | Chr1:22586035-22588519 FORWARD LENGTH=274 | 201606	6	10
TRUE	2/1	2	1	133	AT1G61730.1	330181.2188	325248.2813	-0.021716627	0.021716627	-1.494009114	0.985059909	0.058157403	0.058157403	4.113518294	1.041135183	0	0.188155215	0.488318735	131	0.030346584	AT1G61730.1	NaN	| DNA-binding storekeeper protein-related transcriptional regulator | Chr1:22793447-22794577 REVERSE LENGTH=376 | 201606	NaN	NaN	Unknown	NaN	NaN	NaN	TAIR11_novel2	>AT1G61730.1 | DNA-binding storekeeper protein-related transcriptional regulator | Chr1:22793447-22794577 REVERSE LENGTH=376 | 201606	26	47
TRUE	2/1	2	1	30	AT1G61820.1	22263.08203	18179.61133	-0.292331973	0.292331973	-18.34189308	0.816581069	-0.111867756	0.111867756	-7.461075023	0.92538925	0	0.371919644	0.58377056	28	0.083922098	AT1G61820.1	NaN	| beta glucosidase 46 | Chr1:22835452-22838444 FORWARD LENGTH=516 | 201606	NaN	NaN	Unknown	NaN	NaN	NaN	TAIR11_novel2	>AT1G61820.1 | beta glucosidase 46 | Chr1:22835452-22838444 FORWARD LENGTH=516 | 201606	19	25
TRUE	2/1	2	1	27	AT1G61900.1;AT1G61900.2;AT1G61900.3	89629.47656	99491.03125	0.150593207	0.150593207	11.0025798	1.110025798	0.204650462	0.204650462	15.2407106	1.152407106	0	0.112034744	0.432834152	25	0.0849734	AT1G61900.1;AT1G61900.2;AT1G61900.3	NaN	| hypothetical protein | Chr1:22882508-22884722 REVERSE LENGTH=433 | 201606;| hypothetical protein | Chr1:22882561-22884722 REVERSE LENGTH=413 | 201606;| hypothetical protein | Chr1:22882508-22884722 REVERSE LENGTH=429 | 201606	NaN	NaN	Unknown	NaN	NaN	NaN	TAIR11_novel2	>AT1G61900.1 | hypothetical protein | Chr1:22882508-22884722 REVERSE LENGTH=433 | 201606;>AT1G61900.2 | hypothetical protein | Chr1:22882561-22884722 REVERSE LENGTH=413 | 201606;>AT1G61900.3 | hypothetical protein | Chr1:22882508-22884722 REVERSE LENGTH=429 | 201606	9	18
TRUE	2/1	2	1	499	AT1G62020.1	1334903.875	1335536.375	0.000683411	0.000683411	0.047381689	1.000473817	0.034339044	0.034339044	2.408754047	1.02408754	0	0.160760454	0.468570457	497	0.016928964	AT1G62020.1	NaN	| Coatomer%2C alpha subunit | Chr1:22919814-22923728 FORWARD LENGTH=1216 | 201606	NaN	NaN	Unknown	NaN	NaN	NaN	TAIR11_novel2	>AT1G62020.1 | Coatomer%2C alpha subunit | Chr1:22919814-22923728 FORWARD LENGTH=1216 | 201606	91	181
TRUE	2/1	2	1	13	AT1G62120.1	187744.2813	211749.2969	0.173588216	0.173588216	12.78601695	1.12786017	0.300549865	0.300549865	23.16137377	1.231613738	0	0.572664891	0.657480277	11	0.339095143	AT1G62120.1	NaN	| Mitochondrial transcription termination factor family protein | Chr1:22960326-22961639 REVERSE LENGTH=437 | 201606	NaN	NaN	Unknown	NaN	NaN	NaN	TAIR11_novel2	>AT1G62120.1 | Mitochondrial transcription termination factor family protein | Chr1:22960326-22961639 REVERSE LENGTH=437 | 201606	11	14
TRUE	2/1	2	1	159	AT1G62390.1	225387.4531	218845.3906	-0.042495208	0.042495208	-2.902585042	0.97097415	-0.005763398	0.005763398	-0.398691448	0.996013086	0	0.878755223	0.752578053	157	0.026061241	AT1G62390.1	NaN	| Octicosapeptide/Phox/Bem1p (PB1) domain-containing protein / tetratricopeptide repeat (TPR)-containing protein | Chr1:23084632-23086887 REVERSE LENGTH=751 | 201606	NaN	NaN	Unknown	NaN	NaN	NaN	TAIR11_novel2	>AT1G62390.1 | Octicosapeptide/Phox/Bem1p (PB1) domain-containing protein / tetratricopeptide repeat (TPR)-containing protein | Chr1:23084632-23086887 REVERSE LENGTH=751 | 201606	50	85
TRUE	2/1	2	1	36	AT1G62570.1	166203.25	161954.3906	-0.037361013	0.037361013	-2.556423761	0.974435762	0.217721373	0.217721373	16.28954303	1.16289543	0	0.156185634	0.464954751	34	0.102807116	AT1G62570.1	NaN	| flavin-monooxygenase glucosinolate S-oxygenase 4 | Chr1:23169207-23171783 FORWARD LENGTH=461 | 201606	NaN	NaN	Unknown	NaN	NaN	NaN	TAIR11_novel2	>AT1G62570.1 | flavin-monooxygenase glucosinolate S-oxygenase 4 | Chr1:23169207-23171783 FORWARD LENGTH=461 | 201606	18	31
TRUE	2/1	2	1	121	AT1G62750.1	92010.05469	89545.26563	-0.039174368	0.039174368	-2.678825777	0.973211742	0.009204437	0.009204437	0.640042531	1.006400425	0	0.775824794	0.729941028	119	0.022260923	AT1G62750.1	NaN	| Translation elongation factor EFG/EF2 protein | Chr1:23233622-23236321 REVERSE LENGTH=783 | 201606	NaN	NaN	Unknown	NaN	NaN	NaN	TAIR11_novel2	>AT1G62750.1 | Translation elongation factor EFG/EF2 protein | Chr1:23233622-23236321 REVERSE LENGTH=783 | 201606	56	119
TRUE	2/1	2	1	100	AT1G62830.1	172708.7344	167436.7656	-0.044724697	0.044724697	-3.052520053	0.969474799	-0.039459109	0.039459109	-2.698031948	0.973019681	0	0.572859292	0.657480277	98	0.048110303	AT1G62830.1	NaN	| LSD1-like 1 | Chr1:23264638-23267172 REVERSE LENGTH=844 | 201606	NaN	NaN	Unknown	NaN	NaN	NaN	TAIR11_novel2	>AT1G62830.1 | LSD1-like 1 | Chr1:23264638-23267172 REVERSE LENGTH=844 | 201606	29	33
TRUE	2/1	2	1	30	AT1G63010.1;AT1G63010.2;AT1G63010.3;AT1G63010.4;AT1G63010.5;AT1G63010.6;AT1G63010.7	52976.11328	47474.19531	-0.158198454	0.158198454	-10.38565804	0.89614342	-0.099157967	0.099157967	-6.642228198	0.933577718	0	0.34395751	0.571247784	28	0.070450132	AT1G63010.1;AT1G63010.2;AT1G63010.3;AT1G63010.4;AT1G63010.5;AT1G63010.6;AT1G63010.7	NaN	| Major Facilitator Superfamily with SPX (SYG1/Pho81/XPR1) domain-containing protein | Chr1:23347972-23351026 REVERSE LENGTH=699 | 201606;| Major Facilitator Superfamily with SPX (SYG1/Pho81/XPR1) domain-containing protein | Chr1:23347972-23351026 REVERSE LENGTH=697 | 201606;| Major Facilitator Superfamily with SPX (SYG1/Pho81/XPR1) domain-containing protein | Chr1:23347972-23351026 REVERSE LENGT…	NaN	NaN	Unknown	NaN	NaN	NaN	TAIR11_novel2	>AT1G63010.1 | Major Facilitator Superfamily with SPX (SYG1/Pho81/XPR1) domain-containing protein | Chr1:23347972-23351026 REVERSE LENGTH=699 | 201606;>AT1G63010.2 | Major Facilitator Superfamily with SPX (SYG1/Pho81/XPR1) domain-containing protein | Chr1:23347972-23351026 REVERSE LENGTH=697 | 201606;>AT1G63010.3 | Major Facilitator Superfamily with SPX (SYG1/Pho81/XPR1) domain-containing protein…	6	9
TRUE	2/1	2	1	74	AT1G12780.1	276745.8438	267545.5	-0.048777387	0.048777387	-3.324474046	0.96675526	0.042170957	0.042170957	2.966208928	1.029662089	0	0.5597287	0.65390445	72	0.049518386	AT1G12780.1	NaN	| UDP-D-glucose/UDP-D-galactose 4-epimerase 1 | Chr1:4356124-4358120 REVERSE LENGTH=351 | 201606	NaN	NaN	Unknown	NaN	NaN	NaN	TAIR11_novel2	>AT1G12780.1 | UDP-D-glucose/UDP-D-galactose 4-epimerase 1 | Chr1:4356124-4358120 REVERSE LENGTH=351 | 201606	29	53
TRUE	2/1	2	1	16	AT1G63270.1	24265.20117	21311.14063	-0.187281009	0.187281009	-12.17406164	0.878259384	-0.038701199	0.038701199	-2.646901573	0.973530984	0	0.804232922	0.735423892	14	0.102927682	AT1G63270.1	NaN	| non-intrinsic ABC protein 10 | Chr1:23469664-23470353 REVERSE LENGTH=229 | 201606	NaN	NaN	Unknown	NaN	NaN	NaN	TAIR11_novel2	>AT1G63270.1 | non-intrinsic ABC protein 10 | Chr1:23469664-23470353 REVERSE LENGTH=229 | 201606	9	11
TRUE	2/1	2	1	206	AT1G63660.1	1504375	1414902.625	-0.088461468	0.088461468	-5.947478189	0.940525218	0.013178551	0.013178551	0.917652369	1.009176524	0	0.680414694	0.69380385	204	0.022089096	AT1G63660.1	NaN	| GMP synthase (glutamine-hydrolyzing)%2C putative / glutamine amidotransferase | Chr1:23604127-23607080 REVERSE LENGTH=534 | 201606	NaN	NaN	Unknown	NaN	NaN	NaN	TAIR11_novel2	>AT1G63660.1 | GMP synthase (glutamine-hydrolyzing)%2C putative / glutamine amidotransferase | Chr1:23604127-23607080 REVERSE LENGTH=534 | 201606	43	80
TRUE	2/1	2	1	359	AT1G63770.3;AT1G63770.4;AT1G63770.5;AT1G63770.6;AT1G63770.7	990746.5	972062.5	-0.027466889	0.027466889	-1.88585072	0.981141493	0.001213374	0.001213374	0.084140044	1.0008414	0	0.963955027	0.76792999	357	0.018571664	AT1G63770.3;AT1G63770.4;AT1G63770.5;AT1G63770.6;AT1G63770.7	NaN	| Peptidase M1 family protein | Chr1:23657791-23664243 REVERSE LENGTH=987 | 201606;| Peptidase M1 family protein | Chr1:23657791-23663476 REVERSE LENGTH=895 | 201606;| Peptidase M1 family protein | Chr1:23657791-23664243 REVERSE LENGTH=975 | 201606;| Peptidase M1 family protein | Chr1:23657791-23664243 REVERSE LENGTH=975 | 201606;| Peptidase M1 family protein | Chr1:23657791-23663476 REVERSE LENG…	NaN	NaN	Unknown	NaN	NaN	NaN	TAIR11_novel2	>AT1G63770.3 | Peptidase M1 family protein | Chr1:23657791-23664243 REVERSE LENGTH=987 | 201606;>AT1G63770.4 | Peptidase M1 family protein | Chr1:23657791-23663476 REVERSE LENGTH=895 | 201606;>AT1G63770.5 | Peptidase M1 family protein | Chr1:23657791-23664243 REVERSE LENGTH=975 | 201606;>AT1G63770.6 | Peptidase M1 family protein | Chr1:23657791-23664243 REVERSE LENGTH=975 | 201606;>AT1G63770.7 | …	82	166
TRUE	2/1	2	1	68	AT1G63780.1	181835.5625	169166.0313	-0.10419448	0.10419448	-6.967576131	0.930324239	-0.020478951	0.020478951	-1.409465406	0.985905346	0	0.673989926	0.692138981	66	0.03334052	AT1G63780.1	NaN	| Ribosomal RNA processing Brix domain protein | Chr1:23665045-23667243 REVERSE LENGTH=294 | 201606	NaN	NaN	Unknown	NaN	NaN	NaN	TAIR11_novel2	>AT1G63780.1 | Ribosomal RNA processing Brix domain protein | Chr1:23665045-23667243 REVERSE LENGTH=294 | 201606	16	23
TRUE	2/1	2	1	31	AT1G64040.1	52881.67188	76062.53125	0.524418162	0.524418162	43.83533756	1.438353376	0.069747992	0.069747992	4.953333646	1.049533336	0	0.315308024	0.554641885	29	0.046544554	AT1G64040.1	NaN	| type one serine/threonine protein phosphatase 3 | Chr1:23758626-23760274 REVERSE LENGTH=322 | 201606	NaN	NaN	Unknown	NaN	NaN	NaN	TAIR11_novel2	>AT1G64040.1 | type one serine/threonine protein phosphatase 3 | Chr1:23758626-23760274 REVERSE LENGTH=322 | 201606	11	17
TRUE	2/1	2	1	66	AT1G64090.1	394367.375	408160.3438	0.049595813	0.049595813	3.497492345	1.034974923	0.117331833	0.117331833	8.472687695	1.084726877	0	0.088632336	0.407702328	64	0.046706594	AT1G64090.1	NaN	| Reticulan like protein B3 | Chr1:23789395-23790669 FORWARD LENGTH=255 | 201606	NaN	NaN	Unknown	NaN	NaN	NaN	TAIR11_novel2	>AT1G64090.1 | Reticulan like protein B3 | Chr1:23789395-23790669 FORWARD LENGTH=255 | 201606	11	19
TRUE	2/1	2	1	228	AT1G64190.1	2757618.25	2823819	0.034224867	0.034224867	2.400649546	1.024006495	0.026269443	0.026269443	1.837537775	1.018375378	0	0.322929885	0.559019616	226	0.018341404	AT1G64190.1	NaN	| 6-phosphogluconate dehydrogenase family protein | Chr1:23825549-23827012 REVERSE LENGTH=487 | 201606	NaN	NaN	Unknown	NaN	NaN	NaN	TAIR11_novel2	>AT1G64190.1 | 6-phosphogluconate dehydrogenase family protein | Chr1:23825549-23827012 REVERSE LENGTH=487 | 201606	36	69
TRUE	2/1	2	1	169	AT1G64550.1	330611.4688	323480.4063	-0.031458443	0.031458443	-2.156931375	0.978430686	0.0180439	0.0180439	1.258561895	1.012585619	0	0.62418986	0.675524248	167	0.025404174	AT1G64550.1	NaN	| general control non-repressible 3 | Chr1:23968850-23973369 FORWARD LENGTH=715 | 201606	NaN	NaN	Unknown	NaN	NaN	NaN	TAIR11_novel2	>AT1G64550.1 | general control non-repressible 3 | Chr1:23968850-23973369 FORWARD LENGTH=715 | 201606	34	69
TRUE	2/1	2	1	113	AT1G64660.1	526623.125	526777.9375	0.00042405	0.00042405	0.029397209	1.000293972	0.05231775	0.05231775	3.69294568	1.036929457	0	0.193427444	0.490387674	111	0.027592797	AT1G64660.1	NaN	| methionine gamma-lyase | Chr1:24028977-24030537 FORWARD LENGTH=441 | 201606	NaN	NaN	Unknown	NaN	NaN	NaN	TAIR11_novel2	>AT1G64660.1 | methionine gamma-lyase | Chr1:24028977-24030537 FORWARD LENGTH=441 | 201606	24	39
TRUE	2/1	2	1	491	AT1G64790.1;AT1G64790.3	539136.8125	537426.25	-0.004584631	0.004584631	-0.317278001	0.99682722	0.030215718	0.030215718	2.116480316	1.021164803	0	0.142070562	0.454797444	489	0.014227407	AT1G64790.1;AT1G64790.3	NaN	| ILITYHIA | Chr1:24065232-24081908 REVERSE LENGTH=2610 | 201606;| ILITYHIA | Chr1:24065232-24082121 REVERSE LENGTH=2681 | 201606	NaN	NaN	Unknown	NaN	NaN	NaN	TAIR11_novel2	>AT1G64790.1 | ILITYHIA | Chr1:24065232-24081908 REVERSE LENGTH=2610 | 201606;>AT1G64790.3 | ILITYHIA | Chr1:24065232-24082121 REVERSE LENGTH=2681 | 201606	140	234
TRUE	2/1	2	1	155	AT1G64880.1	292289.6563	294646.5938	0.011586813	0.011586813	0.806370479	1.008063705	0.110228255	0.110228255	7.939899966	1.079399	0	0.027849037	0.310134698	153	0.034253534	AT1G64880.1	NaN	| Ribosomal protein S5 family protein | Chr1:24105713-24108780 FORWARD LENGTH=515 | 201606	NaN	NaN	Unknown	NaN	NaN	NaN	TAIR11_novel2	>AT1G64880.1 | Ribosomal protein S5 family protein | Chr1:24105713-24108780 FORWARD LENGTH=515 | 201606	41	60
TRUE	2/1	2	1	41	AT1G64950.1	66130.25	82803.84375	0.324387384	0.324387384	25.21326284	1.252132628	0.030880069	0.030880069	2.163515108	1.021635151	0	0.629273169	0.677401021	39	0.043399783	AT1G64950.1	NaN	| cytochrome P450%2C family 89%2C subfamily A%2C polypeptide 5 | Chr1:24127587-24129119 FORWARD LENGTH=510 | 201606	NaN	NaN	Unknown	NaN	NaN	NaN	TAIR11_novel2	>AT1G64950.1 | cytochrome P450%2C family 89%2C subfamily A%2C polypeptide 5 | Chr1:24127587-24129119 FORWARD LENGTH=510 | 201606	22	33
TRUE	2/1	2	1	56	AT1G64980.1;AT1G64980.2;AT1G64980.3	93361.38281	150654.9688	0.690350421	0.690350421	61.36754214	1.613675421	0.172078624	0.172078624	12.6680629	1.126680629	0	0.049532962	0.353389008	54	0.059006085	AT1G64980.1;AT1G64980.2;AT1G64980.3	NaN	| Nucleotide-diphospho-sugar transferases superfamily protein | Chr1:24137840-24138619 REVERSE LENGTH=259 | 201606;| Nucleotide-diphospho-sugar transferases superfamily protein | Chr1:24137840-24138679 REVERSE LENGTH=279 | 201606;| Nucleotide-diphospho-sugar transferases superfamily protein | Chr1:24137840-24138619 REVERSE LENGTH=259 | 201606	NaN	NaN	Unknown	NaN	NaN	NaN	TAIR11_novel2	>AT1G64980.1 | Nucleotide-diphospho-sugar transferases superfamily protein | Chr1:24137840-24138619 REVERSE LENGTH=259 | 201606;>AT1G64980.2 | Nucleotide-diphospho-sugar transferases superfamily protein | Chr1:24137840-24138679 REVERSE LENGTH=279 | 201606;>AT1G64980.3 | Nucleotide-diphospho-sugar transferases superfamily protein | Chr1:24137840-24138619 REVERSE LENGTH=259 | 201606	10	18
TRUE	2/1	2	1	80	AT1G65030.1	443062.875	436902.6875	-0.020199466	0.020199466	-1.390364178	0.986096358	0.114861406	0.114861406	8.287101369	1.082871014	0	0.139466669	0.452960818	78	0.053011652	AT1G65030.1	NaN	| Transducin/WD40 repeat-like superfamily protein | Chr1:24156798-24158511 FORWARD LENGTH=345 | 201606	NaN	NaN	Unknown	NaN	NaN	NaN	TAIR11_novel2	>AT1G65030.1 | Transducin/WD40 repeat-like superfamily protein | Chr1:24156798-24158511 FORWARD LENGTH=345 | 201606	16	24
TRUE	2/1	2	1	97	AT1G65220.1	716253.625	739767.4375	0.046601263	0.046601263	3.282889144	1.032828891	-0.089125246	0.089125246	-5.990741402	0.940092586	0	0.148228002	0.457551288	95	0.042132318	AT1G65220.1	NaN	| ARM repeat superfamily protein | Chr1:24226204-24228799 FORWARD LENGTH=411 | 201606	NaN	NaN	Unknown	NaN	NaN	NaN	TAIR11_novel2	>AT1G65220.1 | ARM repeat superfamily protein | Chr1:24226204-24228799 FORWARD LENGTH=411 | 201606	25	37
TRUE	2/1	2	1	58	AT1G65270.1;AT1G65270.2;AT1G65270.3	494838.5625	527920.4375	0.093362585	0.093362585	6.685387419	1.066853874	0.120694913	0.120694913	8.725844377	1.087258444	0	0.078482861	0.396982491	56	0.04617158	AT1G65270.1;AT1G65270.2;AT1G65270.3	NaN	| ER membrane protein complex subunit-like protein | Chr1:24241855-24244504 FORWARD LENGTH=292 | 201606;| ER membrane protein complex subunit-like protein | Chr1:24241855-24244504 FORWARD LENGTH=292 | 201606;| ER membrane protein complex subunit-like protein | Chr1:24241855-24244504 FORWARD LENGTH=292 | 201606	NaN	NaN	Unknown	NaN	NaN	NaN	TAIR11_novel2	>AT1G65270.1 | ER membrane protein complex subunit-like protein | Chr1:24241855-24244504 FORWARD LENGTH=292 | 201606;>AT1G65270.2 | ER membrane protein complex subunit-like protein | Chr1:24241855-24244504 FORWARD LENGTH=292 | 201606;>AT1G65270.3 | ER membrane protein complex subunit-like protein | Chr1:24241855-24244504 FORWARD LENGTH=292 | 201606	16	22
TRUE	2/1	2	1	364	AT1G65440.1;AT1G65440.4	230169.8594	256246.0781	0.154830999	0.154830999	11.32911964	1.113291196	0.02489985	0.02489985	1.740906221	1.017409062	0	0.355508023	0.57887305	362	0.018626957	AT1G65440.1;AT1G65440.4	NaN	| global transcription factor group B1 | Chr1:24306945-24314327 REVERSE LENGTH=1647 | 201606;| global transcription factor group B1 | Chr1:24306945-24314327 REVERSE LENGTH=1647 | 201606	NaN	NaN	Unknown	NaN	NaN	NaN	TAIR11_novel2	>AT1G65440.1 | global transcription factor group B1 | Chr1:24306945-24314327 REVERSE LENGTH=1647 | 201606;>AT1G65440.4 | global transcription factor group B1 | Chr1:24306945-24314327 REVERSE LENGTH=1647 | 201606	98	159
TRUE	2/1	2	1	65	AT1G65650.1	297340.875	306463.0625	0.043595397	0.043595397	3.067922464	1.030679225	0.038037572	0.038037572	2.671628411	1.026716284	0	0.63467885	0.680357441	63	0.054771909	AT1G65650.1	NaN	| Peptidase C12%2C ubiquitin carboxyl-terminal hydrolase 1 | Chr1:24415172-24417466 REVERSE LENGTH=330 | 201606	NaN	NaN	Unknown	NaN	NaN	NaN	TAIR11_novel2	>AT1G65650.1 | Peptidase C12%2C ubiquitin carboxyl-terminal hydrolase 1 | Chr1:24415172-24417466 REVERSE LENGTH=330 | 201606	15	22
TRUE	2/1	2	1	293	AT1G65930.1	3074291.5	3106871.5	0.015208607	0.015208607	1.05975637	1.010597564	0.019776884	0.019776884	1.380268115	1.013802681	0	0.580430035	0.659501427	291	0.02472864	AT1G65930.1	NaN	| cytosolic NADP+-dependent isocitrate dehydrogenase | Chr1:24539088-24541861 FORWARD LENGTH=410 | 201606	NaN	NaN	Unknown	NaN	NaN	NaN	TAIR11_novel2	>AT1G65930.1 | cytosolic NADP+-dependent isocitrate dehydrogenase | Chr1:24539088-24541861 FORWARD LENGTH=410 | 201606	48	118
TRUE	2/1	2	1	199	AT1G65960.2	153103.6875	176650.0781	0.206385357	0.206385357	15.37937525	1.153793753	0.027879732	0.027879732	1.951268919	1.019512689	0	0.309245	0.551561478	197	0.018910502	AT1G65960.2	NaN	| glutamate decarboxylase 2 | Chr1:24552094-24557253 FORWARD LENGTH=494 | 201606	NaN	NaN	Unknown	NaN	NaN	NaN	TAIR11_novel2	>AT1G65960.2 | glutamate decarboxylase 2 | Chr1:24552094-24557253 FORWARD LENGTH=494 | 201606	39	90
TRUE	2/1	2	1	96	AT1G65980.1	2456978	2450963	-0.003536234	0.003536234	-0.244812937	0.997551871	-0.111743361	0.111743361	-7.453095606	0.925469044	0	0.005473132	0.193246006	94	0.027081076	AT1G65980.1	NaN	| thioredoxin-dependent peroxidase 1 | Chr1:24559524-24560753 REVERSE LENGTH=162 | 201606	NaN	NaN	Unknown	NaN	NaN	NaN	TAIR11_novel2	>AT1G65980.1 | thioredoxin-dependent peroxidase 1 | Chr1:24559524-24560753 REVERSE LENGTH=162 | 201606	16	36
TRUE	2/1	2	1	63	AT1G66070.1;AT1G66070.2	175431.6094	172410.7031	-0.025059378	0.025059378	-1.721985143	0.982780149	0.01236507	0.01236507	0.860764811	1.008607648	0	0.760613243	0.72640734	61	0.027772532	AT1G66070.1;AT1G66070.2	NaN	| Translation initiation factor eIF3 subunit | Chr1:24596194-24597520 REVERSE LENGTH=226 | 201606;| Translation initiation factor eIF3 subunit | Chr1:24596194-24597520 REVERSE LENGTH=226 | 201606	NaN	NaN	Unknown	NaN	NaN	NaN	TAIR11_novel2	>AT1G66070.1 | Translation initiation factor eIF3 subunit | Chr1:24596194-24597520 REVERSE LENGTH=226 | 201606;>AT1G66070.2 | Translation initiation factor eIF3 subunit | Chr1:24596194-24597520 REVERSE LENGTH=226 | 201606	22	35
TRUE	2/1	2	1	147	AT1G66200.1	2015573.375	2007486.625	-0.005799928	0.005799928	-0.401213377	0.995987866	0.081228413	0.081228413	5.791844383	1.057918444	0	0.132965537	0.448742758	145	0.037131793	AT1G66200.1	NaN	| hypothetical protein | Chr1:24655520-24657520 REVERSE LENGTH=356 | 201606	NaN	NaN	Unknown	NaN	NaN	NaN	TAIR11_novel2	>AT1G66200.1 | hypothetical protein | Chr1:24655520-24657520 REVERSE LENGTH=356 | 201606	30	67
TRUE	2/1	2	1	45	AT1G66250.1	307146.5938	304229.875	-0.013765553	0.013765553	-0.949617808	0.990503822	-0.052238751	0.052238751	-3.556143329	0.964438567	0	0.376172883	0.585230839	43	0.040008395	AT1G66250.1	NaN	| O-Glycosyl hydrolases family 17 protein | Chr1:24693063-24695416 FORWARD LENGTH=505 | 201606	NaN	NaN	Unknown	NaN	NaN	NaN	TAIR11_novel2	>AT1G66250.1 | O-Glycosyl hydrolases family 17 protein | Chr1:24693063-24695416 FORWARD LENGTH=505 | 201606	10	14
TRUE	2/1	2	1	401	AT1G66270.1;AT1G66270.2	34389388	34612940	0.009348047	0.009348047	0.650061001	1.00650061	0.03717231	0.03717231	2.610069162	1.026100692	0	0.043503061	0.340642235	399	0.012705875	AT1G66270.1;AT1G66270.2	NaN	| Glycosyl hydrolase superfamily protein | Chr1:24700110-24702995 REVERSE LENGTH=524 | 201606;| Glycosyl hydrolase superfamily protein | Chr1:24700110-24702995 REVERSE LENGTH=522 | 201606	NaN	NaN	Unknown	NaN	NaN	NaN	TAIR11_novel2	>AT1G66270.1 | Glycosyl hydrolase superfamily protein | Chr1:24700110-24702995 REVERSE LENGTH=524 | 201606;>AT1G66270.2 | Glycosyl hydrolase superfamily protein | Chr1:24700110-24702995 REVERSE LENGTH=522 | 201606	50	123
TRUE	2/1	2	1	86	AT1G66530.1	225453.4375	227732.0469	0.014507817	0.014507817	1.01067848	1.010106785	0.147227421	0.147227421	10.74391436	1.107439144	0	0.072645606	0.386899129	84	0.055757011	AT1G66530.1	NaN	| Arginyl-tRNA synthetase%2C class Ic | Chr1:24819064-24822277 REVERSE LENGTH=590 | 201606	NaN	NaN	Unknown	NaN	NaN	NaN	TAIR11_novel2	>AT1G66530.1 | Arginyl-tRNA synthetase%2C class Ic | Chr1:24819064-24822277 REVERSE LENGTH=590 | 201606	25	33
TRUE	2/1	2	1	149	AT1G66580.1	4011450	3760918.75	-0.093038676	0.093038676	-6.245403782	0.937545962	0.135404691	0.135404691	9.840088355	1.098400884	0	0.120120014	0.437500581	147	0.059806479	AT1G66580.1	NaN	| senescence associated gene 24 | Chr1:24839208-24840439 FORWARD LENGTH=221 | 201606	NaN	NaN	Unknown	NaN	NaN	NaN	TAIR11_novel2	>AT1G66580.1 | senescence associated gene 24 | Chr1:24839208-24840439 FORWARD LENGTH=221 | 201606	21	44
TRUE	2/1	2	1	121	AT1G66680.1	204421.5781	188806.0156	-0.114642759	0.114642759	-7.638901257	0.923610987	-0.056688726	0.056688726	-3.85316488	0.961468351	0	0.169723172	0.47403101	119	0.028325567	AT1G66680.1	NaN	| S-adenosyl-L-methionine-dependent methyltransferases superfamily protein | Chr1:24866352-24868888 REVERSE LENGTH=358 | 201606	NaN	NaN	Unknown	NaN	NaN	NaN	TAIR11_novel2	>AT1G66680.1 | S-adenosyl-L-methionine-dependent methyltransferases superfamily protein | Chr1:24866352-24868888 REVERSE LENGTH=358 | 201606	25	44
TRUE	2/1	2	1	54	AT1G56140.1	217621.2031	197497.8906	-0.139981882	0.139981882	-9.246944788	0.907530552	-0.162400842	0.162400842	-10.64631345	0.893536866	0	0.147276342	0.457551288	52	0.075554192	AT1G56140.1	NaN	| Leucine-rich repeat transmembrane protein kinase | Chr1:21001708-21007725 REVERSE LENGTH=1033 | 201606	NaN	NaN	Unknown	NaN	NaN	NaN	TAIR11_novel2	>AT1G56140.1 | Leucine-rich repeat transmembrane protein kinase | Chr1:21001708-21007725 REVERSE LENGTH=1033 | 201606	20	27
TRUE	2/1	2	1	297	AT1G67120.1;AT1G67120.2	360304	379606.5938	0.075290384	0.075290384	5.357307649	1.053573076	-0.075058758	0.075058758	-5.069654318	0.949303457	0	0.053586005	0.361893391	295	0.026811589	AT1G67120.1;AT1G67120.2	NaN	| midasin-like protein | Chr1:25069727-25095526 REVERSE LENGTH=5393 | 201606;| midasin-like protein | Chr1:25069727-25095526 REVERSE LENGTH=5400 | 201606	NaN	NaN	Unknown	NaN	NaN	NaN	TAIR11_novel2	>AT1G67120.1 | midasin-like protein | Chr1:25069727-25095526 REVERSE LENGTH=5393 | 201606;>AT1G67120.2 | midasin-like protein | Chr1:25069727-25095526 REVERSE LENGTH=5400 | 201606	180	224
TRUE	2/1	2	1	156	AT1G67140.1;AT1G67140.2;AT1G67140.3	99181.08594	100960.2813	0.025650908	0.025650908	1.793885695	1.017938857	0.057029136	0.057029136	4.032127581	1.040321276	0	0.232062885	0.513795437	154	0.032819683	AT1G67140.1;AT1G67140.2;AT1G67140.3	NaN	| HEAT repeat-containing protein | Chr1:25101016-25117372 REVERSE LENGTH=2221 | 201606;| HEAT repeat-containing protein | Chr1:25101016-25117372 REVERSE LENGTH=2222 | 201606;| HEAT repeat-containing protein | Chr1:25101016-25117372 REVERSE LENGTH=2222 | 201606	NaN	NaN	Unknown	NaN	NaN	NaN	TAIR11_novel2	>AT1G67140.1 | HEAT repeat-containing protein | Chr1:25101016-25117372 REVERSE LENGTH=2221 | 201606;>AT1G67140.2 | HEAT repeat-containing protein | Chr1:25101016-25117372 REVERSE LENGTH=2222 | 201606;>AT1G67140.3 | HEAT repeat-containing protein | Chr1:25101016-25117372 REVERSE LENGTH=2222 | 201606	31	40
TRUE	2/1	2	1	371	AT1G67230.1	526803.125	521094.875	-0.015717838	0.015717838	-1.083564187	0.989164358	0.085284747	0.085284747	6.089711178	1.060897112	0	0.001553848	0.129779592	369	0.018500947	AT1G67230.1	NaN	| little nuclei1 | Chr1:25151561-25156032 REVERSE LENGTH=1132 | 201606	NaN	NaN	Unknown	NaN	NaN	NaN	TAIR11_novel2	>AT1G67230.1 | little nuclei1 | Chr1:25151561-25156032 REVERSE LENGTH=1132 | 201606	89	148
TRUE	2/1	2	1	46	AT1G67350.1;AT1G67350.2	776981.3125	792342.3125	0.028243947	0.028243947	1.977010226	1.019770102	0.126000136	0.126000136	9.126398003	1.09126398	0	0.080938213	0.398190882	44	0.048314746	AT1G67350.1;AT1G67350.2	NaN	| NADH-ubiquinone oxidoreductase | Chr1:25235826-25236122 FORWARD LENGTH=98 | 201606;| NADH-ubiquinone oxidoreductase | Chr1:25235826-25236122 FORWARD LENGTH=98 | 201606	NaN	NaN	Unknown	NaN	NaN	NaN	TAIR11_novel2	>AT1G67350.1 | NADH-ubiquinone oxidoreductase | Chr1:25235826-25236122 FORWARD LENGTH=98 | 201606;>AT1G67350.2 | NADH-ubiquinone oxidoreductase | Chr1:25235826-25236122 FORWARD LENGTH=98 | 201606	10	23
TRUE	2/1	2	1	39	AT1G67490.1	47600.33984	52961.27344	0.153965938	0.153965938	11.26238512	1.112623851	0.184134841	0.184134841	13.61354483	1.136135448	0	0.089728418	0.408265889	37	0.072296792	AT1G67490.1	NaN	| glucosidase 1 | Chr1:25280633-25286581 REVERSE LENGTH=852 | 201606	NaN	NaN	Unknown	NaN	NaN	NaN	TAIR11_novel2	>AT1G67490.1 | glucosidase 1 | Chr1:25280633-25286581 REVERSE LENGTH=852 | 201606	31	39
TRUE	2/1	2	1	118	AT1G67550.1	200537.8594	195742.4531	-0.034917942	0.034917942	-2.391272284	0.976087277	-0.053615466	0.053615466	-3.648132507	0.963518675	0	0.154006095	0.462845782	116	0.025785759	AT1G67550.1	NaN	| urease | Chr1:25312842-25316911 FORWARD LENGTH=838 | 201606	NaN	NaN	Unknown	NaN	NaN	NaN	TAIR11_novel2	>AT1G67550.1 | urease | Chr1:25312842-25316911 FORWARD LENGTH=838 | 201606	36	60
TRUE	2/1	2	1	100	AT1G67680.1	43013.04688	42642.30469	-0.012488916	0.012488916	-0.861929611	0.991380704	0.094836824	0.094836824	6.794461109	1.067944611	0	0.040969382	0.336993252	98	0.031566221	AT1G67680.1	NaN	| SRP72 RNA-binding domain-containing protein | Chr1:25365962-25368464 REVERSE LENGTH=664 | 201606	NaN	NaN	Unknown	NaN	NaN	NaN	TAIR11_novel2	>AT1G67680.1 | SRP72 RNA-binding domain-containing protein | Chr1:25365962-25368464 REVERSE LENGTH=664 | 201606	40	65
TRUE	2/1	2	1	144	AT1G67930.1	176973	172218.3438	-0.039290453	0.039290453	-2.686656298	0.973133437	-0.010925625	0.010925625	-0.754446242	0.992455538	0	0.800350588	0.735345846	142	0.029787931	AT1G67930.1	NaN	| Golgi transport complex protein-like protein | Chr1:25474218-25477332 REVERSE LENGTH=832 | 201606	NaN	NaN	Unknown	NaN	NaN	NaN	TAIR11_novel2	>AT1G67930.1 | Golgi transport complex protein-like protein | Chr1:25474218-25477332 REVERSE LENGTH=832 | 201606	42	62
TRUE	2/1	2	1	118	AT1G68060.1	200447.5	628770.3125	1.649308678	1.649308678	213.6832899	3.136832899	0.211036369	0.211036369	15.75193968	1.157519397	0	0.014773477	0.259654364	116	0.058602491	AT1G68060.1	NaN	| microtubule-associated proteins 70-1 | Chr1:25511392-25514226 REVERSE LENGTH=622 | 201606	NaN	NaN	Unknown	NaN	NaN	NaN	TAIR11_novel2	>AT1G68060.1 | microtubule-associated proteins 70-1 | Chr1:25511392-25514226 REVERSE LENGTH=622 | 201606	41	63
TRUE	2/1	2	1	71	AT1G68300.1	172291.9375	169762.9375	-0.021333666	0.021333666	-1.467857427	0.985321426	0.060735624	0.060735624	4.29974454	1.042997445	0	0.318497171	0.555387451	69	0.041578226	AT1G68300.1	NaN	| Adenine nucleotide alpha hydrolases-like superfamily protein | Chr1:25598518-25599261 REVERSE LENGTH=160 | 201606	NaN	NaN	Unknown	NaN	NaN	NaN	TAIR11_novel2	>AT1G68300.1 | Adenine nucleotide alpha hydrolases-like superfamily protein | Chr1:25598518-25599261 REVERSE LENGTH=160 | 201606	11	18
TRUE	2/1	2	1	9	AT1G68470.1	101187.4453	132952.4844	0.393880435	0.393880435	31.39227299	1.31392273	-0.051691327	0.051691327	-3.51954121	0.964804588	0	0.866254562	0.75029688	7	0.191435974	AT1G68470.1	NaN	| Exostosin family protein | Chr1:25676545-25678267 REVERSE LENGTH=455 | 201606	NaN	NaN	Unknown	NaN	NaN	NaN	TAIR11_novel2	>AT1G68470.1 | Exostosin family protein | Chr1:25676545-25678267 REVERSE LENGTH=455 | 201606	6	9
TRUE	2/1	2	1	268	AT1G68560.1	785117.0625	707691.1875	-0.149787824	0.149787824	-9.861698172	0.901383018	0.038305998	0.038305998	2.690733126	1.026907331	0	0.258712388	0.526843916	266	0.023408467	AT1G68560.1	NaN	| alpha-xylosidase 1 | Chr1:25734435-25737897 REVERSE LENGTH=915 | 201606	NaN	NaN	Unknown	NaN	NaN	NaN	TAIR11_novel2	>AT1G68560.1 | alpha-xylosidase 1 | Chr1:25734435-25737897 REVERSE LENGTH=915 | 201606	54	118
TRUE	2/1	2	1	38	AT1G69210.1	137949.125	146927.5313	0.090968447	0.090968447	6.508490902	1.065084909	-0.032096762	0.032096762	-2.200212351	0.977997876	0	0.509873613	0.638942497	36	0.03296622	AT1G69210.1	NaN	| Uncharacterized protein family UPF0090 | Chr1:26018583-26020058 REVERSE LENGTH=305 | 201606	NaN	NaN	Unknown	NaN	NaN	NaN	TAIR11_novel2	>AT1G69210.1 | Uncharacterized protein family UPF0090 | Chr1:26018583-26020058 REVERSE LENGTH=305 | 201606	14	20
TRUE	2/1	2	1	98	AT1G69840.1;AT1G69840.2;AT1G69840.3;AT1G69840.4;AT1G69840.5;AT1G69840.6;AT1G69840.7	378846.7188	394198.6875	0.05730872	0.05730872	4.052290277	1.040522903	-0.028110461	0.028110461	-1.929608741	0.980703913	0	0.514918837	0.639811524	96	0.029655405	AT1G69840.1;AT1G69840.2;AT1G69840.3;AT1G69840.4;AT1G69840.5;AT1G69840.6;AT1G69840.7	NaN	| SPFH/Band 7/PHB domain-containing membrane-associated protein family | Chr1:26293932-26295150 REVERSE LENGTH=286 | 201606;| SPFH/Band 7/PHB domain-containing membrane-associated protein family | Chr1:26293932-26295150 REVERSE LENGTH=286 | 201606;| SPFH/Band 7/PHB domain-containing membrane-associated protein family | Chr1:26293932-26295150 REVERSE LENGTH=286 | 201606;| SPFH/Band 7/PHB domain-co…	NaN	NaN	Unknown	NaN	NaN	NaN	TAIR11_novel2	>AT1G69840.1 | SPFH/Band 7/PHB domain-containing membrane-associated protein family | Chr1:26293932-26295150 REVERSE LENGTH=286 | 201606;>AT1G69840.2 | SPFH/Band 7/PHB domain-containing membrane-associated protein family | Chr1:26293932-26295150 REVERSE LENGTH=286 | 201606;>AT1G69840.3 | SPFH/Band 7/PHB domain-containing membrane-associated protein family | Chr1:26293932-26295150 REVERSE LENGTH=2…	21	41
TRUE	2/1	2	1	140	AT1G70290.1	145365.875	127548.6172	-0.188641375	0.188641375	-12.25683663	0.877431634	-0.065126464	0.065126464	-4.413847499	0.955861525	0	0.355814392	0.579104316	138	0.048540649	AT1G70290.1	NaN	| trehalose-6-phosphatase synthase S8 | Chr1:26471286-26474078 REVERSE LENGTH=856 | 201606	NaN	NaN	Unknown	NaN	NaN	NaN	TAIR11_novel2	>AT1G70290.1 | trehalose-6-phosphatase synthase S8 | Chr1:26471286-26474078 REVERSE LENGTH=856 | 201606	41	66
TRUE	2/1	2	1	196	AT1G70570.1	551187.5625	548183.875	-0.007883443	0.007883443	-0.544948345	0.994550517	0.095810704	0.095810704	6.866576234	1.068665762	0	0.003618156	0.17345706	194	0.022479939	AT1G70570.1	NaN	| anthranilate phosphoribosyltransferase | Chr1:26608719-26612062 FORWARD LENGTH=595 | 201606	NaN	NaN	Unknown	NaN	NaN	NaN	TAIR11_novel2	>AT1G70570.1 | anthranilate phosphoribosyltransferase | Chr1:26608719-26612062 FORWARD LENGTH=595 | 201606	41	71
TRUE	2/1	2	1	67	AT1G70710.1	108092.7578	107547.6719	-0.007293572	0.007293572	-0.504276094	0.994957239	0.049594473	0.049594473	3.497396229	1.034973962	0	0.492140039	0.63334144	65	0.049391144	AT1G70710.1	NaN	| glycosyl hydrolase 9B1 | Chr1:26659356-26662962 REVERSE LENGTH=492 | 201606	NaN	NaN	Unknown	NaN	NaN	NaN	TAIR11_novel2	>AT1G70710.1 | glycosyl hydrolase 9B1 | Chr1:26659356-26662962 REVERSE LENGTH=492 | 201606	17	28
TRUE	2/1	2	1	257	AT1G70730.1;AT1G70730.3	918266.125	961018.9375	0.065652535	0.065652535	4.655819412	1.046558194	0.018268516	0.018268516	1.274328291	1.012743283	0	0.478289519	0.62871306	255	0.017796772	AT1G70730.1;AT1G70730.3	NaN	| Phosphoglucomutase/phosphomannomutase family protein | Chr1:26669020-26672726 REVERSE LENGTH=585 | 201606;| Phosphoglucomutase/phosphomannomutase family protein | Chr1:26669020-26673166 REVERSE LENGTH=662 | 201606	NaN	NaN	Unknown	NaN	NaN	NaN	TAIR11_novel2	>AT1G70730.1 | Phosphoglucomutase/phosphomannomutase family protein | Chr1:26669020-26672726 REVERSE LENGTH=585 | 201606;>AT1G70730.3 | Phosphoglucomutase/phosphomannomutase family protein | Chr1:26669020-26673166 REVERSE LENGTH=662 | 201606	52	99
TRUE	2/1	2	1	153	AT1G70850.1;AT1G70850.3	673408.375	664278.75	-0.0196929	0.0196929	-1.355733807	0.986442662	0.000191753	0.000191753	0.013292217	1.000132922	0	0.99689793	0.776792495	151	0.034019109	AT1G70850.1;AT1G70850.3	NaN	| MLP-like protein 34 | Chr1:26715429-26716744 REVERSE LENGTH=316 | 201606;| MLP-like protein 34 | Chr1:26715429-26716744 REVERSE LENGTH=316 | 201606	NaN	NaN	Unknown	NaN	NaN	NaN	TAIR11_novel2	>AT1G70850.1 | MLP-like protein 34 | Chr1:26715429-26716744 REVERSE LENGTH=316 | 201606;>AT1G70850.3 | MLP-like protein 34 | Chr1:26715429-26716744 REVERSE LENGTH=316 | 201606	28	60
TRUE	2/1	2	1	309	AT1G71220.1;AT1G71220.3	507810.7813	492907.7188	-0.042973452	0.042973452	-2.934766856	0.970652331	0.030347265	0.030347265	2.1257919	1.021257919	0	0.231027442	0.51328018	307	0.017500536	AT1G71220.1;AT1G71220.3	NaN	| EMS-MUTAGENIZED BRI1 SUPPRESSOR 1 | Chr1:26841664-26851730 FORWARD LENGTH=1613 | 201606;| EMS-MUTAGENIZED BRI1 SUPPRESSOR 1 | Chr1:26841550-26851730 FORWARD LENGTH=1651 | 201606	NaN	NaN	Unknown	NaN	NaN	NaN	TAIR11_novel2	>AT1G71220.1 | EMS-MUTAGENIZED BRI1 SUPPRESSOR 1 | Chr1:26841664-26851730 FORWARD LENGTH=1613 | 201606;>AT1G71220.3 | EMS-MUTAGENIZED BRI1 SUPPRESSOR 1 | Chr1:26841550-26851730 FORWARD LENGTH=1651 | 201606	90	150
TRUE	2/1	2	1	113	AT1G71270.1	224945.0625	223656.9063	-0.008285393	0.008285393	-0.572653712	0.994273463	-0.006792109	0.006792109	-0.469686594	0.995303134	0	0.877377436	0.752470145	111	0.030301657	AT1G71270.1	NaN	| Vps52 / Sac2 family | Chr1:26863736-26869817 FORWARD LENGTH=707 | 201606	NaN	NaN	Unknown	NaN	NaN	NaN	TAIR11_novel2	>AT1G71270.1 | Vps52 / Sac2 family | Chr1:26863736-26869817 FORWARD LENGTH=707 | 201606	37	56
TRUE	2/1	2	1	32	AT5G05450.1	90392.67188	75299.71875	-0.263561342	0.263561342	-16.69709813	0.833029019	-0.230724663	0.230724663	-14.77932773	0.852206723	0	0.017795573	0.271718155	30	0.061986292	AT5G05450.1	NaN	| P-loop containing nucleoside triphosphate hydrolases superfamily protein | Chr5:1612077-1615195 FORWARD LENGTH=593 | 201606	NaN	NaN	Unknown	NaN	NaN	NaN	TAIR11_novel2	>AT5G05450.1 | P-loop containing nucleoside triphosphate hydrolases superfamily protein | Chr5:1612077-1615195 FORWARD LENGTH=593 | 201606	24	30
TRUE	2/1	2	1	56	AT1G71310.1;AT1G71310.2	502275.5	497251.25	-0.014503907	0.014503907	-1.000297645	0.989997024	0.192565188	0.192565188	14.27938582	1.142793858	0	0.043340888	0.340642235	54	0.063826583	AT1G71310.1;AT1G71310.2	NaN	| cobalt ion binding protein | Chr1:26878717-26879844 REVERSE LENGTH=176 | 201606;| cobalt ion binding protein | Chr1:26878717-26879844 REVERSE LENGTH=176 | 201606	NaN	NaN	Unknown	NaN	NaN	NaN	TAIR11_novel2	>AT1G71310.1 | cobalt ion binding protein | Chr1:26878717-26879844 REVERSE LENGTH=176 | 201606;>AT1G71310.2 | cobalt ion binding protein | Chr1:26878717-26879844 REVERSE LENGTH=176 | 201606	14	24
TRUE	2/1	2	1	10	AT1G71720.1;AT1G71720.2	74144.60156	86776.73438	0.22696664	0.22696664	17.03715786	1.170371579	0.021806536	0.021806536	1.522995056	1.015229951	0	0.756653523	0.725245452	8	0.044502397	AT1G71720.1;AT1G71720.2	NaN	| Nucleic acid-binding proteins superfamily | Chr1:26983744-26985893 FORWARD LENGTH=500 | 201606;| Nucleic acid-binding proteins superfamily | Chr1:26983744-26985506 FORWARD LENGTH=429 | 201606	NaN	NaN	Unknown	NaN	NaN	NaN	TAIR11_novel2	>AT1G71720.1 | Nucleic acid-binding proteins superfamily | Chr1:26983744-26985893 FORWARD LENGTH=500 | 201606;>AT1G71720.2 | Nucleic acid-binding proteins superfamily | Chr1:26983744-26985506 FORWARD LENGTH=429 | 201606	2	3
TRUE	2/1	2	1	126	AT1G71820.1	328515.4063	331495.1875	0.013026896	0.013026896	0.907044599	1.009070446	0.045318563	0.045318563	3.191101116	1.031911011	0	0.242897693	0.516233479	124	0.02665506	AT1G71820.1	NaN	| SEC6 | Chr1:27010022-27016745 FORWARD LENGTH=752 | 201606	NaN	NaN	Unknown	NaN	NaN	NaN	TAIR11_novel2	>AT1G71820.1 | SEC6 | Chr1:27010022-27016745 FORWARD LENGTH=752 | 201606	40	62
TRUE	2/1	2	1	35	AT1G71850.1	422565.8438	363113.1563	-0.218756956	0.218756956	-14.06944938	0.859305506	-0.022843845	0.022843845	-1.570944583	0.984290554	0	0.804112382	0.735423892	33	0.062402984	AT1G71850.1	NaN	| Ubiquitin carboxyl-terminal hydrolase family protein | Chr1:27024875-27026287 REVERSE LENGTH=470 | 201606	NaN	NaN	Unknown	NaN	NaN	NaN	TAIR11_novel2	>AT1G71850.1 | Ubiquitin carboxyl-terminal hydrolase family protein | Chr1:27024875-27026287 REVERSE LENGTH=470 | 201606	12	14
TRUE	2/1	2	1	45	AT1G71920.1;AT1G71920.2;AT1G71920.6;AT5G10330.1;AT5G10330.2	295253.0625	316477.75	0.10015205	0.10015205	7.188642624	1.071886426	0.062988065	0.062988065	4.462712106	1.044627121	0	0.478341482	0.62871306	43	0.060366552	AT1G71920.1;AT1G71920.2;AT1G71920.6;AT5G10330.1;AT5G10330.2	NaN	| HISTIDINE BIOSYNTHESIS 6B | Chr1:27067168-27068999 FORWARD LENGTH=415 | 201606;| HISTIDINE BIOSYNTHESIS 6B | Chr1:27067168-27068999 FORWARD LENGTH=417 | 201606;| HISTIDINE BIOSYNTHESIS 6B | Chr1:27067168-27068999 FORWARD LENGTH=417 | 201606;| histidinol phosphate aminotransferase 1 | Chr5:3248027-3249858 REVERSE LENGTH=417 | 201606;| histidinol phosphate aminotransferase 1 | Chr5:3248027-324985…	NaN	NaN	Unknown	NaN	NaN	NaN	TAIR11_novel2	>AT1G71920.1 | HISTIDINE BIOSYNTHESIS 6B | Chr1:27067168-27068999 FORWARD LENGTH=415 | 201606;>AT1G71920.2 | HISTIDINE BIOSYNTHESIS 6B | Chr1:27067168-27068999 FORWARD LENGTH=417 | 201606;>AT1G71920.6 | HISTIDINE BIOSYNTHESIS 6B | Chr1:27067168-27068999 FORWARD LENGTH=417 | 201606;>AT5G10330.1 | histidinol phosphate aminotransferase 1 | Chr5:3248027-3249858 REVERSE LENGTH=417 | 201606;>AT5G10330.…	7	10
TRUE	2/1	2	1	73	AT1G72090.1	165774.625	163011.75	-0.024247233	0.024247233	-1.666645302	0.983333547	0.102264352	0.102264352	7.34569632	1.073456963	0	0.163418298	0.469754692	71	0.049842039	AT1G72090.1	NaN	| Methylthiotransferase | Chr1:27123617-27126767 FORWARD LENGTH=601 | 201606	NaN	NaN	Unknown	NaN	NaN	NaN	TAIR11_novel2	>AT1G72090.1 | Methylthiotransferase | Chr1:27123617-27126767 FORWARD LENGTH=601 | 201606	22	28
TRUE	2/1	2	1	219	AT1G72150.1	333525.1563	325035.2188	-0.037199533	0.037199533	-2.545516385	0.974544836	0.123574786	0.123574786	8.94309704	1.08943097	0	0.004985233	0.190115164	217	0.030086872	AT1G72150.1	NaN	| PATELLIN 1 | Chr1:27148558-27150652 FORWARD LENGTH=573 | 201606	NaN	NaN	Unknown	NaN	NaN	NaN	TAIR11_novel2	>AT1G72150.1 | PATELLIN 1 | Chr1:27148558-27150652 FORWARD LENGTH=573 | 201606	62	117
TRUE	2/1	2	1	128	AT1G72160.1	558824.8125	572002.5625	0.033625531	0.033625531	2.35811827	1.023581183	-0.009585395	0.009585395	-0.662206667	0.993377933	0	0.820972493	0.739613515	126	0.029185003	AT1G72160.1	NaN	| Sec14p-like phosphatidylinositol transfer family protein | Chr1:27153823-27155609 REVERSE LENGTH=490 | 201606	NaN	NaN	Unknown	NaN	NaN	NaN	TAIR11_novel2	>AT1G72160.1 | Sec14p-like phosphatidylinositol transfer family protein | Chr1:27153823-27155609 REVERSE LENGTH=490 | 201606	35	66
TRUE	2/1	2	1	46	AT1G72340.1;AT1G72340.2	44091.86719	46468.79297	0.075749598	0.075749598	5.390848546	1.053908485	-0.067063183	0.067063183	-4.542079242	0.954579208	0	0.398601887	0.595065806	44	0.053751154	AT1G72340.1;AT1G72340.2	NaN	| NagB/RpiA/CoA transferase-like superfamily protein | Chr1:27236898-27238482 FORWARD LENGTH=382 | 201606;| NagB/RpiA/CoA transferase-like superfamily protein | Chr1:27236817-27238482 FORWARD LENGTH=409 | 201606	NaN	NaN	Unknown	NaN	NaN	NaN	TAIR11_novel2	>AT1G72340.1 | NagB/RpiA/CoA transferase-like superfamily protein | Chr1:27236898-27238482 FORWARD LENGTH=382 | 201606;>AT1G72340.2 | NagB/RpiA/CoA transferase-like superfamily protein | Chr1:27236817-27238482 FORWARD LENGTH=409 | 201606	14	19
TRUE	2/1	2	1	50	AT1G17350.1;AT1G17350.3;AT1G17350.4;AT1G17350.5	54229.99219	50786.94141	-0.094633371	0.094633371	-6.348978937	0.936510211	0.068716854	0.068716854	4.878347108	1.048783471	0	0.104610105	0.426896056	48	0.028547363	AT1G17350.1;AT1G17350.3;AT1G17350.4;AT1G17350.5	NaN	| NADH:ubiquinone oxidoreductase intermediate-associated protein 30 | Chr1:5942391-5944272 FORWARD LENGTH=227 | 201606;| NADH:ubiquinone oxidoreductase intermediate-associated protein 30 | Chr1:5942391-5944272 FORWARD LENGTH=227 | 201606;| NADH:ubiquinone oxidoreductase intermediate-associated protein 30 | Chr1:5942391-5944272 FORWARD LENGTH=227 | 201606;| NADH:ubiquinone oxidoreductase intermedi…	NaN	NaN	Unknown	NaN	NaN	NaN	TAIR11_novel2	>AT1G17350.1 | NADH:ubiquinone oxidoreductase intermediate-associated protein 30 | Chr1:5942391-5944272 FORWARD LENGTH=227 | 201606;>AT1G17350.3 | NADH:ubiquinone oxidoreductase intermediate-associated protein 30 | Chr1:5942391-5944272 FORWARD LENGTH=227 | 201606;>AT1G17350.4 | NADH:ubiquinone oxidoreductase intermediate-associated protein 30 | Chr1:5942391-5944272 FORWARD LENGTH=227 | 201606;>AT…	11	19
TRUE	2/1	2	1	91	AT1G72440.1	177078.0313	176867.2344	-0.001718433	0.001718433	-0.1190418	0.998809582	-0.044113014	0.044113014	-3.01140689	0.969885931	0	0.387980439	0.589702153	89	0.035040521	AT1G72440.1	NaN	| CCAAT-binding factor | Chr1:27268325-27273596 REVERSE LENGTH=1043 | 201606	NaN	NaN	Unknown	NaN	NaN	NaN	TAIR11_novel2	>AT1G72440.1 | CCAAT-binding factor | Chr1:27268325-27273596 REVERSE LENGTH=1043 | 201606	41	55
TRUE	2/1	2	1	211	AT1G72550.1;AT1G72550.2	744496.375	747502.125	0.005812856	0.005812856	0.4037293	1.004037293	0.003158359	0.003158359	0.219160576	1.002191606	0	0.877755675	0.752470145	209	0.014181514	AT1G72550.1;AT1G72550.2	NaN	| tRNA synthetase beta subunit family protein | Chr1:27319947-27323908 REVERSE LENGTH=598 | 201606;| tRNA synthetase beta subunit family protein | Chr1:27319999-27323908 REVERSE LENGTH=584 | 201606	NaN	NaN	Unknown	NaN	NaN	NaN	TAIR11_novel2	>AT1G72550.1 | tRNA synthetase beta subunit family protein | Chr1:27319947-27323908 REVERSE LENGTH=598 | 201606;>AT1G72550.2 | tRNA synthetase beta subunit family protein | Chr1:27319999-27323908 REVERSE LENGTH=584 | 201606	46	86
TRUE	2/1	2	1	120	AT1G72560.1;AT1G72560.2;AT1G72560.3;AT1G72560.4;AT1G72560.5;AT1G72560.6;AT1G72560.7	82345.86719	88265.70313	0.100156722	0.100156722	7.188989733	1.071889897	-0.05228908	0.05228908	-3.559507732	0.964404923	0	0.311867332	0.552670148	118	0.035541643	AT1G72560.1;AT1G72560.2;AT1G72560.3;AT1G72560.4;AT1G72560.5;AT1G72560.6;AT1G72560.7	NaN	| ARM repeat superfamily protein | Chr1:27325026-27329467 REVERSE LENGTH=988 | 201606;| ARM repeat superfamily protein | Chr1:27325026-27329467 REVERSE LENGTH=988 | 201606;| ARM repeat superfamily protein | Chr1:27325026-27329467 REVERSE LENGTH=988 | 201606;| ARM repeat superfamily protein | Chr1:27325026-27329467 REVERSE LENGTH=988 | 201606;| ARM repeat superfamily protein | Chr1:27325026-273294…	NaN	NaN	Unknown	NaN	NaN	NaN	TAIR11_novel2	>AT1G72560.1 | ARM repeat superfamily protein | Chr1:27325026-27329467 REVERSE LENGTH=988 | 201606;>AT1G72560.2 | ARM repeat superfamily protein | Chr1:27325026-27329467 REVERSE LENGTH=988 | 201606;>AT1G72560.3 | ARM repeat superfamily protein | Chr1:27325026-27329467 REVERSE LENGTH=988 | 201606;>AT1G72560.4 | ARM repeat superfamily protein | Chr1:27325026-27329467 REVERSE LENGTH=988 | 201606;>AT…	41	50
TRUE	2/1	2	1	160	AT1G72680.1	445047.8438	453855.2813	0.028271908	0.028271908	1.978986669	1.019789867	0.006882625	0.006882625	0.478206968	1.00478207	0	0.802959175	0.735345846	158	0.019027197	AT1G72680.1	NaN	| cinnamyl-alcohol dehydrogenase | Chr1:27359346-27360876 REVERSE LENGTH=355 | 201606	NaN	NaN	Unknown	NaN	NaN	NaN	TAIR11_novel2	>AT1G72680.1 | cinnamyl-alcohol dehydrogenase | Chr1:27359346-27360876 REVERSE LENGTH=355 | 201606	24	52
TRUE	2/1	2	1	16	AT1G72690.1	36700.34766	38282.01953	0.06087321	0.06087321	4.309691804	1.043096918	-0.012310336	0.012310336	-0.849657328	0.991503427	0	0.909224163	0.758704059	14	0.071004877	AT1G72690.1	NaN	| neurofilament heavy protein | Chr1:27361223-27361745 FORWARD LENGTH=87 | 201606	NaN	NaN	Unknown	NaN	NaN	NaN	TAIR11_novel2	>AT1G72690.1 | neurofilament heavy protein | Chr1:27361223-27361745 FORWARD LENGTH=87 | 201606	5	8
TRUE	2/1	2	1	64	AT1G72970.1	2690816.25	571492.5	-2.235237405	2.235237405	-78.76137027	0.212386297	-0.174607068	0.174607068	-11.39912008	0.886008799	0	0.417161749	0.602456862	62	0.147089116	AT1G72970.1	NaN	| Glucose-methanol-choline (GMC) oxidoreductase family protein | Chr1:27452872-27455706 FORWARD LENGTH=594 | 201606	NaN	NaN	Unknown	NaN	NaN	NaN	TAIR11_novel2	>AT1G72970.1 | Glucose-methanol-choline (GMC) oxidoreductase family protein | Chr1:27452872-27455706 FORWARD LENGTH=594 | 201606	28	54
TRUE	2/1	2	1	49	AT1G73260.1	363175.1563	432181.625	0.250972219	0.250972219	19.00087811	1.190008781	0.16029954	0.16029954	11.75191389	1.117519139	0	0.059341821	0.369254297	47	0.056901146	AT1G73260.1	NaN	| kunitz trypsin inhibitor 1 | Chr1:27547410-27548057 REVERSE LENGTH=215 | 201606	NaN	NaN	Unknown	NaN	NaN	NaN	TAIR11_novel2	>AT1G73260.1 | kunitz trypsin inhibitor 1 | Chr1:27547410-27548057 REVERSE LENGTH=215 | 201606	12	22
TRUE	2/1	2	1	98	AT1G73720.1	93833.74219	93839.88281	9.44E-05	9.44E-05	0.006544154	1.000065442	0.010479458	0.010479458	0.729025198	1.007290252	0	0.842312682	0.743850736	96	0.036223491	AT1G73720.1	NaN	| transducin family protein / WD-40 repeat family protein | Chr1:27725059-27729722 FORWARD LENGTH=511 | 201606	NaN	NaN	Unknown	NaN	NaN	NaN	TAIR11_novel2	>AT1G73720.1 | transducin family protein / WD-40 repeat family protein | Chr1:27725059-27729722 FORWARD LENGTH=511 | 201606	24	38
TRUE	2/1	2	1	100	AT1G73980.1;AT1G73980.2;AT1G73980.3	128009.0234	125515.9141	-0.028375216	0.028375216	-1.947604402	0.980523956	0.049205434	0.049205434	3.469490714	1.034694907	0	0.332356059	0.564932521	98	0.034864902	AT1G73980.1;AT1G73980.2;AT1G73980.3	NaN	| Phosphoribulokinase / Uridine kinase family | Chr1:27820292-27823527 REVERSE LENGTH=643 | 201606;| Phosphoribulokinase / Uridine kinase family | Chr1:27820292-27823527 REVERSE LENGTH=643 | 201606;| Phosphoribulokinase / Uridine kinase family | Chr1:27820292-27823527 REVERSE LENGTH=643 | 201606	NaN	NaN	Unknown	NaN	NaN	NaN	TAIR11_novel2	>AT1G73980.1 | Phosphoribulokinase / Uridine kinase family | Chr1:27820292-27823527 REVERSE LENGTH=643 | 201606;>AT1G73980.2 | Phosphoribulokinase / Uridine kinase family | Chr1:27820292-27823527 REVERSE LENGTH=643 | 201606;>AT1G73980.3 | Phosphoribulokinase / Uridine kinase family | Chr1:27820292-27823527 REVERSE LENGTH=643 | 201606	36	49
TRUE	2/1	2	1	105	AT1G73990.1	179593.7813	183119.2188	0.028045818	0.028045818	1.963006445	1.019630064	-0.018703394	0.018703394	-1.288053124	0.987119469	0	0.691042379	0.698397469	103	0.03238038	AT1G73990.1	NaN	| signal peptide peptidase | Chr1:27824465-27828807 FORWARD LENGTH=677 | 201606	NaN	NaN	Unknown	NaN	NaN	NaN	TAIR11_novel2	>AT1G73990.1 | signal peptide peptidase | Chr1:27824465-27828807 FORWARD LENGTH=677 | 201606	34	55
TRUE	2/1	2	1	113	AT1G74020.1	856517.125	844967.6875	-0.019585919	0.019585919	-1.348418749	0.986515813	0.021410104	0.021410104	1.495101794	1.014951018	0	0.354355636	0.577851076	111	0.015883517	AT1G74020.1	NaN	| strictosidine synthase 2 | Chr1:27835289-27837277 REVERSE LENGTH=335 | 201606	NaN	NaN	Unknown	NaN	NaN	NaN	TAIR11_novel2	>AT1G74020.1 | strictosidine synthase 2 | Chr1:27835289-27837277 REVERSE LENGTH=335 | 201606	21	34
TRUE	2/1	2	1	167	AT1G74030.1	1404978.375	1366805.875	-0.039739571	0.039739571	-2.716945732	0.972830543	-0.068032555	0.068032555	-4.606197588	0.953938024	0	0.042942598	0.339894713	165	0.023038469	AT1G74030.1	NaN	| enolase 1 | Chr1:27839465-27841901 REVERSE LENGTH=477 | 201606	NaN	NaN	Unknown	NaN	NaN	NaN	TAIR11_novel2	>AT1G74030.1 | enolase 1 | Chr1:27839465-27841901 REVERSE LENGTH=477 | 201606	29	57
TRUE	2/1	2	1	142	AT1G74040.1	1824437.125	1474510.125	-0.307215704	0.307215704	-19.17999778	0.808200022	0.051135432	0.051135432	3.608002027	1.03608002	0	0.20634085	0.503988277	140	0.027788377	AT1G74040.1	NaN	| 2-isopropylmalate synthase 1 | Chr1:27842258-27845566 FORWARD LENGTH=631 | 201606	NaN	NaN	Unknown	NaN	NaN	NaN	TAIR11_novel2	>AT1G74040.1 | 2-isopropylmalate synthase 1 | Chr1:27842258-27845566 FORWARD LENGTH=631 | 201606	34	65
TRUE	2/1	2	1	152	AT1G74050.1	1483040.75	1543395.875	0.057549915	0.057549915	4.069687566	1.040696876	0.095702276	0.095702276	6.858544789	1.068585448	0	0.008235829	0.215933154	150	0.024680935	AT1G74050.1	NaN	| Ribosomal protein L6 family protein | Chr1:27847256-27848680 REVERSE LENGTH=233 | 201606	NaN	NaN	Unknown	NaN	NaN	NaN	TAIR11_novel2	>AT1G74050.1 | Ribosomal protein L6 family protein | Chr1:27847256-27848680 REVERSE LENGTH=233 | 201606	29	51
TRUE	2/1	2	1	383	AT1G74260.1	1054144.875	1038935.125	-0.020967586	0.020967586	-1.442851961	0.98557148	0.020122882	0.020122882	1.404584777	1.014045848	0	0.33298272	0.565303332	381	0.014368675	AT1G74260.1	NaN	| purine biosynthesis 4 | Chr1:27923005-27927764 REVERSE LENGTH=1407 | 201606	NaN	NaN	Unknown	NaN	NaN	NaN	TAIR11_novel2	>AT1G74260.1 | purine biosynthesis 4 | Chr1:27923005-27927764 REVERSE LENGTH=1407 | 201606	88	171
TRUE	2/1	2	1	31	AT1G74380.1	41053.33594	39345.5	-0.061300816	0.061300816	-4.160041805	0.958399582	-0.12919268	0.12919268	-8.565703435	0.914342966	0	0.321348262	0.557498659	29	0.087585286	AT1G74380.1	NaN	| xyloglucan xylosyltransferase 5 | Chr1:27959848-27961221 FORWARD LENGTH=457 | 201606	NaN	NaN	Unknown	NaN	NaN	NaN	TAIR11_novel2	>AT1G74380.1 | xyloglucan xylosyltransferase 5 | Chr1:27959848-27961221 FORWARD LENGTH=457 | 201606	16	21
TRUE	2/1	2	1	97	AT1G74790.1	1584716.875	1604258.125	0.017681178	0.017681178	1.233106702	1.012331067	-0.143940911	0.143940911	-9.495646948	0.905043531	0	0.022759804	0.293025198	95	0.042945911	AT1G74790.1	NaN	| catalytics | Chr1:28098912-28101673 FORWARD LENGTH=695 | 201606	NaN	NaN	Unknown	NaN	NaN	NaN	TAIR11_novel2	>AT1G74790.1 | catalytics | Chr1:28098912-28101673 FORWARD LENGTH=695 | 201606	24	35
TRUE	2/1	2	1	72	AT1G74910.1;AT1G74910.2	174618.8438	177758.2031	0.025706885	0.025706885	1.797835393	1.017978354	-0.024276042	0.024276042	-1.668608927	0.983313911	0	0.575861157	0.658424058	70	0.029717905	AT1G74910.1;AT1G74910.2	NaN	| ADP-glucose pyrophosphorylase family protein | Chr1:28135770-28138456 REVERSE LENGTH=415 | 201606;| ADP-glucose pyrophosphorylase family protein | Chr1:28135770-28138456 REVERSE LENGTH=415 | 201606	NaN	NaN	Unknown	NaN	NaN	NaN	TAIR11_novel2	>AT1G74910.1 | ADP-glucose pyrophosphorylase family protein | Chr1:28135770-28138456 REVERSE LENGTH=415 | 201606;>AT1G74910.2 | ADP-glucose pyrophosphorylase family protein | Chr1:28135770-28138456 REVERSE LENGTH=415 | 201606	26	37
TRUE	2/1	2	1	79	AT1G74960.1;AT1G74960.2;AT1G74960.3	331962.4688	326479.2188	-0.024028978	0.024028978	-1.651768051	0.983482319	0.096135937	0.096135937	6.890670326	1.068906703	0	0.104954528	0.426946785	77	0.040323342	AT1G74960.1;AT1G74960.2;AT1G74960.3	NaN	| fatty acid biosynthesis 1 | Chr1:28152564-28155948 REVERSE LENGTH=541 | 201606;| fatty acid biosynthesis 1 | Chr1:28152564-28155948 REVERSE LENGTH=541 | 201606;| fatty acid biosynthesis 1 | Chr1:28152564-28155948 REVERSE LENGTH=541 | 201606	NaN	NaN	Unknown	NaN	NaN	NaN	TAIR11_novel2	>AT1G74960.1 | fatty acid biosynthesis 1 | Chr1:28152564-28155948 REVERSE LENGTH=541 | 201606;>AT1G74960.2 | fatty acid biosynthesis 1 | Chr1:28152564-28155948 REVERSE LENGTH=541 | 201606;>AT1G74960.3 | fatty acid biosynthesis 1 | Chr1:28152564-28155948 REVERSE LENGTH=541 | 201606	23	43
TRUE	2/1	2	1	8	AT1G75230.1;AT1G75230.2	29876528	35750844	0.258964801	0.258964801	19.66197679	1.196619768	-0.2536937	0.2536937	-16.12537593	0.838746241	0	0.290230658	0.542524833	6	0.137019028	AT1G75230.1;AT1G75230.2	NaN	| DNA glycosylase superfamily protein | Chr1:28234444-28236452 FORWARD LENGTH=391 | 201606;| DNA glycosylase superfamily protein | Chr1:28234444-28235628 FORWARD LENGTH=394 | 201606	NaN	NaN	Unknown	NaN	NaN	NaN	TAIR11_novel2	>AT1G75230.1 | DNA glycosylase superfamily protein | Chr1:28234444-28236452 FORWARD LENGTH=391 | 201606;>AT1G75230.2 | DNA glycosylase superfamily protein | Chr1:28234444-28235628 FORWARD LENGTH=394 | 201606	5	6
TRUE	2/1	2	1	143	AT1G75270.1	517809.3438	506749.4375	-0.031148416	0.031148416	-2.135903182	0.978640968	0.08420217	0.08420217	6.010132904	1.060101329	0	0.056788923	0.368320399	141	0.030265253	AT1G75270.1	NaN	| dehydroascorbate reductase 2 | Chr1:28250255-28251237 REVERSE LENGTH=213 | 201606	NaN	NaN	Unknown	NaN	NaN	NaN	TAIR11_novel2	>AT1G75270.1 | dehydroascorbate reductase 2 | Chr1:28250255-28251237 REVERSE LENGTH=213 | 201606	26	44
TRUE	2/1	2	1	162	AT1G75660.1	367679.0938	356394.7188	-0.044971189	0.044971189	-3.069082575	0.969309174	0.07907515	0.07907515	5.634064885	1.056340649	0	0.062063503	0.376127435	160	0.029062349	AT1G75660.1	NaN	| 5'-3' exoribonuclease 3 | Chr1:28408289-28414825 FORWARD LENGTH=1020 | 201606	NaN	NaN	Unknown	NaN	NaN	NaN	TAIR11_novel2	>AT1G75660.1 | 5'-3' exoribonuclease 3 | Chr1:28408289-28414825 FORWARD LENGTH=1020 | 201606	48	75
TRUE	2/1	2	1	37	AT1G75750.1;AT1G75750.2	1338882.875	1344375.125	0.005905994	0.005905994	0.410211386	1.004102114	0.170787752	0.170787752	12.56729657	1.125672966	0	0.070421725	0.386168807	35	0.062576612	AT1G75750.1;AT1G75750.2	NaN	| GAST1 protein homolog 1 | Chr1:28441813-28442284 REVERSE LENGTH=98 | 201606;| GAST1 protein homolog 1 | Chr1:28441813-28442284 REVERSE LENGTH=97 | 201606	NaN	NaN	Unknown	NaN	NaN	NaN	TAIR11_novel2	>AT1G75750.1 | GAST1 protein homolog 1 | Chr1:28441813-28442284 REVERSE LENGTH=98 | 201606;>AT1G75750.2 | GAST1 protein homolog 1 | Chr1:28441813-28442284 REVERSE LENGTH=97 | 201606	6	10
TRUE	2/1	2	1	77	AT1G75990.1	221662.7813	248754.8438	0.166358066	0.166358066	12.22219732	1.122221973	0.071755372	0.071755372	5.099468394	1.050994684	0	0.20903131	0.504263907	75	0.038972182	AT1G75990.1	NaN	| PAM domain (PCI/PINT associated module) protein | Chr1:28524623-28526718 REVERSE LENGTH=487 | 201606	NaN	NaN	Unknown	NaN	NaN	NaN	TAIR11_novel2	>AT1G75990.1 | PAM domain (PCI/PINT associated module) protein | Chr1:28524623-28526718 REVERSE LENGTH=487 | 201606	18	34
TRUE	2/1	2	1	177	AT1G76040.2	306083.8125	308169.9688	0.009799529	0.009799529	0.68156373	1.006815637	0.032384951	0.032384951	2.270137903	1.022701379	0	0.32576524	0.561360255	175	0.022708971	AT1G76040.2	NaN	| calcium-dependent protein kinase 29 | Chr1:28537743-28540448 FORWARD LENGTH=561 | 201606	NaN	NaN	Unknown	NaN	NaN	NaN	TAIR11_novel2	>AT1G76040.2 | calcium-dependent protein kinase 29 | Chr1:28537743-28540448 FORWARD LENGTH=561 | 201606	27	48
TRUE	2/1	2	1	135	AT1G76160.1	923718.75	953897.0625	0.046379937	0.046379937	3.26704557	1.032670456	0.011390273	0.011390273	0.792638405	1.007926384	0	0.838329057	0.742456896	133	0.038476547	AT1G76160.1	NaN	| SKU5 similar 5 | Chr1:28578211-28581020 REVERSE LENGTH=541 | 201606	NaN	NaN	Unknown	NaN	NaN	NaN	TAIR11_novel2	>AT1G76160.1 | SKU5 similar 5 | Chr1:28578211-28581020 REVERSE LENGTH=541 | 201606	20	34
TRUE	2/1	2	1	87	AT1G76180.1;AT1G76180.2	420381.25	439957.4063	0.065665535	0.065665535	4.656762463	1.046567625	0.191850856	0.191850856	14.22281586	1.142228159	0	0.078914048	0.396982491	85	0.074173641	AT1G76180.1;AT1G76180.2	NaN	| Dehydrin family protein | Chr1:28587013-28587657 REVERSE LENGTH=185 | 201606;| Dehydrin family protein | Chr1:28587013-28587657 REVERSE LENGTH=185 | 201606	NaN	NaN	Unknown	NaN	NaN	NaN	TAIR11_novel2	>AT1G76180.1 | Dehydrin family protein | Chr1:28587013-28587657 REVERSE LENGTH=185 | 201606;>AT1G76180.2 | Dehydrin family protein | Chr1:28587013-28587657 REVERSE LENGTH=185 | 201606	22	46
TRUE	2/1	2	1	136	AT1G76400.1	394190.9375	399743.9063	0.020181432	0.020181432	1.408700257	1.014087003	0.120227173	0.120227173	8.690599795	1.086905998	0	0.0115241	0.242729366	134	0.03239241	AT1G76400.1	NaN	| Ribophorin I | Chr1:28658713-28661672 REVERSE LENGTH=614 | 201606	NaN	NaN	Unknown	NaN	NaN	NaN	TAIR11_novel2	>AT1G76400.1 | Ribophorin I | Chr1:28658713-28661672 REVERSE LENGTH=614 | 201606	34	54
TRUE	2/1	2	1	41	AT1G76500.1	183077.9063	176444.4531	-0.053243621	0.053243621	-3.623295274	0.963767047	0.029941417	0.029941417	2.097066687	1.020970667	0	0.678821795	0.693348105	39	0.049105849	AT1G76500.1	NaN	| Putative AT-hook DNA-binding family protein | Chr1:28705532-28706440 FORWARD LENGTH=302 | 201606	NaN	NaN	Unknown	NaN	NaN	NaN	TAIR11_novel2	>AT1G76500.1 | Putative AT-hook DNA-binding family protein | Chr1:28705532-28706440 FORWARD LENGTH=302 | 201606	8	11
TRUE	2/1	2	1	96	AT1G76510.1;AT1G76510.2;AT1G76510.4	176957.9688	182787.2813	0.046758957	0.046758957	3.294179144	1.032941791	-0.014025	0.014025	-0.96742892	0.990325711	0	0.78665329	0.733236694	94	0.035629371	AT1G76510.1;AT1G76510.2;AT1G76510.4	NaN	| ARID/BRIGHT DNA-binding domain-containing protein | Chr1:28708927-28712498 REVERSE LENGTH=434 | 201606;| ARID/BRIGHT DNA-binding domain-containing protein | Chr1:28708927-28712498 REVERSE LENGTH=434 | 201606;| ARID/BRIGHT DNA-binding domain-containing protein | Chr1:28708927-28712498 REVERSE LENGTH=434 | 201606	NaN	NaN	Unknown	NaN	NaN	NaN	TAIR11_novel2	>AT1G76510.1 | ARID/BRIGHT DNA-binding domain-containing protein | Chr1:28708927-28712498 REVERSE LENGTH=434 | 201606;>AT1G76510.2 | ARID/BRIGHT DNA-binding domain-containing protein | Chr1:28708927-28712498 REVERSE LENGTH=434 | 201606;>AT1G76510.4 | ARID/BRIGHT DNA-binding domain-containing protein | Chr1:28708927-28712498 REVERSE LENGTH=434 | 201606	25	31
TRUE	2/1	2	1	10	AT1G21000.1;AT1G21000.2;AT1G76590.1	14756.54395	19272.4668	0.385186368	0.385186368	30.60284893	1.306028489	-0.138808668	0.138808668	-9.173113431	0.908268866	0	0.295248135	0.543826971	8	0.080166931	AT1G21000.1;AT1G21000.2;AT1G76590.1	NaN	| PLATZ transcription factor family protein | Chr1:7337919-7339088 FORWARD LENGTH=246 | 201606;| PLATZ transcription factor family protein | Chr1:7338013-7339088 FORWARD LENGTH=243 | 201606;| PLATZ transcription factor family protein | Chr1:28740875-28741894 FORWARD LENGTH=245 | 201606	NaN	NaN	Unknown	NaN	NaN	NaN	TAIR11_novel2	>AT1G21000.1 | PLATZ transcription factor family protein | Chr1:7337919-7339088 FORWARD LENGTH=246 | 201606;>AT1G21000.2 | PLATZ transcription factor family protein | Chr1:7338013-7339088 FORWARD LENGTH=243 | 201606;>AT1G76590.1 | PLATZ transcription factor family protein | Chr1:28740875-28741894 FORWARD LENGTH=245 | 201606	2	2
TRUE	2/1	2	1	48	AT1G76630.1;AT1G76630.2	29833.76758	29765.88672	-0.003286308	0.003286308	-0.227530295	0.997724697	0.105347015	0.105347015	7.575311287	1.075753113	0	0.080787973	0.398190882	46	0.040504797	AT1G76630.1;AT1G76630.2	NaN	| Tetratricopeptide repeat (TPR)-like superfamily protein | Chr1:28759699-28765042 FORWARD LENGTH=1140 | 201606;| Tetratricopeptide repeat (TPR)-like superfamily protein | Chr1:28759699-28765042 FORWARD LENGTH=1168 | 201606	NaN	NaN	Unknown	NaN	NaN	NaN	TAIR11_novel2	>AT1G76630.1 | Tetratricopeptide repeat (TPR)-like superfamily protein | Chr1:28759699-28765042 FORWARD LENGTH=1140 | 201606;>AT1G76630.2 | Tetratricopeptide repeat (TPR)-like superfamily protein | Chr1:28759699-28765042 FORWARD LENGTH=1168 | 201606	39	43
TRUE	2/1	2	1	95	AT1G76850.1	33101.38281	35105.96484	0.084824692	0.084824692	6.055886072	1.060558861	0.061301917	0.061301917	4.340692738	1.043406927	0	0.2041314	0.501756577	93	0.033021782	AT1G76850.1	NaN	| exocyst complex component sec5 | Chr1:28848013-28854282 FORWARD LENGTH=1090 | 201606	NaN	NaN	Unknown	NaN	NaN	NaN	TAIR11_novel2	>AT1G76850.1 | exocyst complex component sec5 | Chr1:28848013-28854282 FORWARD LENGTH=1090 | 201606	40	56
TRUE	2/1	2	1	36	AT1G76950.1	14397.89746	14281.74316	-0.01168607	0.01168607	-0.806744854	0.991932551	0.112471245	0.112471245	8.107847033	1.08107847	0	0.207569484	0.504263907	34	0.059777723	AT1G76950.1	NaN	| Regulator of chromosome condensation (RCC1) family with FYVE zinc finger domain-containing protein | Chr1:28906952-28911325 FORWARD LENGTH=1103 | 201606	NaN	NaN	Unknown	NaN	NaN	NaN	TAIR11_novel2	>AT1G76950.1 | Regulator of chromosome condensation (RCC1) family with FYVE zinc finger domain-containing protein | Chr1:28906952-28911325 FORWARD LENGTH=1103 | 201606	33	37
TRUE	2/1	2	1	42	AT1G76970.1;AT1G76970.2;AT1G76970.3;AT1G76970.6	43706.66016	41378.82813	-0.078960351	0.078960351	-5.326035032	0.94673965	-0.007775391	0.007775391	-0.537499309	0.994625007	0	0.919772037	0.760729897	40	0.052526647	AT1G76970.1;AT1G76970.2;AT1G76970.3;AT1G76970.6	NaN	| Target of Myb protein 1 | Chr1:28922841-28924854 REVERSE LENGTH=446 | 201606;| Target of Myb protein 1 | Chr1:28922841-28924854 REVERSE LENGTH=446 | 201606;| Target of Myb protein 1 | Chr1:28922841-28924854 REVERSE LENGTH=446 | 201606;| Target of Myb protein 1 | Chr1:28922841-28924854 REVERSE LENGTH=446 | 201606	NaN	NaN	Unknown	NaN	NaN	NaN	TAIR11_novel2	>AT1G76970.1 | Target of Myb protein 1 | Chr1:28922841-28924854 REVERSE LENGTH=446 | 201606;>AT1G76970.2 | Target of Myb protein 1 | Chr1:28922841-28924854 REVERSE LENGTH=446 | 201606;>AT1G76970.3 | Target of Myb protein 1 | Chr1:28922841-28924854 REVERSE LENGTH=446 | 201606;>AT1G76970.6 | Target of Myb protein 1 | Chr1:28922841-28924854 REVERSE LENGTH=446 | 201606	17	22
TRUE	2/1	2	1	50	AT1G77140.1	81639.57031	73358.29688	-0.154308444	0.154308444	-10.14370042	0.898562996	0.096095778	0.096095778	6.887694976	1.06887695	0	0.088626862	0.407702328	48	0.037867742	AT1G77140.1	NaN	| vacuolar protein sorting 45 | Chr1:28984163-28987681 FORWARD LENGTH=569 | 201606	NaN	NaN	Unknown	NaN	NaN	NaN	TAIR11_novel2	>AT1G77140.1 | vacuolar protein sorting 45 | Chr1:28984163-28987681 FORWARD LENGTH=569 | 201606	32	48
TRUE	2/1	2	1	123	AT1G77470.1	375922.25	376146.0313	0.000858561	0.000858561	0.059528599	1.000595286	0.020131288	0.020131288	1.40517563	1.014051756	0	0.561158315	0.654377609	121	0.023842963	AT1G77470.1	NaN	| replication factor C subunit 3 | Chr1:29112194-29114323 REVERSE LENGTH=369 | 201606	NaN	NaN	Unknown	NaN	NaN	NaN	TAIR11_novel2	>AT1G77470.1 | replication factor C subunit 3 | Chr1:29112194-29114323 REVERSE LENGTH=369 | 201606	33	47
TRUE	2/1	2	1	210	AT1G77550.1	322331.5938	319904.4063	-0.010904739	0.010904739	-0.753009493	0.992469905	0.07093475	0.07093475	5.039703583	1.050397036	0	0.087325675	0.407411908	208	0.028528835	AT1G77550.1	NaN	| tubulin-tyrosine ligase | Chr1:29138490-29142965 REVERSE LENGTH=855 | 201606	NaN	NaN	Unknown	NaN	NaN	NaN	TAIR11_novel2	>AT1G77550.1 | tubulin-tyrosine ligase | Chr1:29138490-29142965 REVERSE LENGTH=855 | 201606	45	82
TRUE	2/1	2	1	150	AT1G77590.1	477956.8125	470640.9688	-0.022253353	0.022253353	-1.53064954	0.984693505	0.090284586	0.090284586	6.458016077	1.064580161	0	0.030890125	0.318646189	148	0.02860987	AT1G77590.1	NaN	| long chain acyl-CoA synthetase 9 | Chr1:29148501-29151776 REVERSE LENGTH=691 | 201606	NaN	NaN	Unknown	NaN	NaN	NaN	TAIR11_novel2	>AT1G77590.1 | long chain acyl-CoA synthetase 9 | Chr1:29148501-29151776 REVERSE LENGTH=691 | 201606	45	75
TRUE	2/1	2	1	111	AT1G77670.1	550216.0625	539024.0625	-0.029648579	0.029648579	-2.034110009	0.9796589	0.038453788	0.038453788	2.701253306	1.027012533	0	0.235647293	0.514963678	109	0.022234624	AT1G77670.1	NaN	| Pyridoxal phosphate (PLP)-dependent transferases superfamily protein | Chr1:29189043-29190901 REVERSE LENGTH=440 | 201606	NaN	NaN	Unknown	NaN	NaN	NaN	TAIR11_novel2	>AT1G77670.1 | Pyridoxal phosphate (PLP)-dependent transferases superfamily protein | Chr1:29189043-29190901 REVERSE LENGTH=440 | 201606	17	31
TRUE	2/1	2	1	36	AT1G77710.1	381256.1875	373302.3438	-0.030416185	0.030416185	-2.08622024	0.979137798	-0.037429739	0.037429739	-2.561065587	0.974389344	0	0.436475205	0.611038686	34	0.032471454	AT1G77710.1	NaN	| ubiquitin-fold modifier | Chr1:29206750-29207895 FORWARD LENGTH=93 | 201606	NaN	NaN	Unknown	NaN	NaN	NaN	TAIR11_novel2	>AT1G77710.1 | ubiquitin-fold modifier | Chr1:29206750-29207895 FORWARD LENGTH=93 | 201606	9	16
TRUE	2/1	2	1	251	AT1G78060.1	1383153.125	1365777.75	-0.018238146	0.018238146	-1.256214853	0.987437851	0.048069298	0.048069298	3.388039636	1.033880396	0	0.163205845	0.469754692	249	0.023779644	AT1G78060.1	NaN	| Glycosyl hydrolase family protein | Chr1:29349796-29352868 REVERSE LENGTH=767 | 201606	NaN	NaN	Unknown	NaN	NaN	NaN	TAIR11_novel2	>AT1G78060.1 | Glycosyl hydrolase family protein | Chr1:29349796-29352868 REVERSE LENGTH=767 | 201606	51	99
TRUE	2/1	2	1	49	AT1G78280.1	64796.38672	66046.47656	0.027568233	0.027568233	1.92925857	1.019292586	0.077739224	0.077739224	5.536293694	1.055362937	0	0.356151906	0.579466288	47	0.057171799	AT1G78280.1	NaN	| transferases%2C transferring glycosyl groups | Chr1:29452823-29457118 FORWARD LENGTH=943 | 201606	NaN	NaN	Unknown	NaN	NaN	NaN	TAIR11_novel2	>AT1G78280.1 | transferases%2C transferring glycosyl groups | Chr1:29452823-29457118 FORWARD LENGTH=943 | 201606	25	30
TRUE	2/1	2	1	224	AT1G78380.1	7892932.5	8095730	0.036599764	0.036599764	2.56935556	1.025693556	0.116322413	0.116322413	8.396818469	1.083968185	0	5.67E-06	0.004756564	222	0.017274565	AT1G78380.1	NaN	| glutathione S-transferase TAU 19 | Chr1:29486659-29487819 REVERSE LENGTH=219 | 201606	NaN	NaN	Unknown	NaN	NaN	NaN	TAIR11_novel2	>AT1G78380.1 | glutathione S-transferase TAU 19 | Chr1:29486659-29487819 REVERSE LENGTH=219 | 201606	34	73
TRUE	2/1	2	1	217	AT1G78570.1	589499.25	590281.875	0.001914066	0.001914066	0.132760983	1.00132761	0.022531563	0.022531563	1.574028315	1.015740283	0	0.554875318	0.653080547	215	0.026349208	AT1G78570.1	NaN	| rhamnose biosynthesis 1 | Chr1:29550110-29552207 FORWARD LENGTH=669 | 201606	NaN	NaN	Unknown	NaN	NaN	NaN	TAIR11_novel2	>AT1G78570.1 | rhamnose biosynthesis 1 | Chr1:29550110-29552207 FORWARD LENGTH=669 | 201606	49	104
TRUE	2/1	2	1	211	AT1G78850.1	2369062.5	2353048.75	-0.00978505	0.00978505	-0.67595304	0.99324047	0.032144815	0.032144815	2.253116501	1.022531165	0	0.470199041	0.624894334	209	0.030714656	AT1G78850.1	NaN	| D-mannose binding lectin protein with Apple-like carbohydrate-binding domain-containing protein | Chr1:29642072-29643397 REVERSE LENGTH=441 | 201606	NaN	NaN	Unknown	NaN	NaN	NaN	TAIR11_novel2	>AT1G78850.1 | D-mannose binding lectin protein with Apple-like carbohydrate-binding domain-containing protein | Chr1:29642072-29643397 REVERSE LENGTH=441 | 201606	37	68
TRUE	2/1	2	1	386	AT1G78900.1;AT1G78900.2	4121080	4037224.75	-0.029658567	0.029658567	-2.034788211	0.979652118	0.02675169	0.02675169	1.871584459	1.018715845	0	0.356443654	0.579566329	384	0.020059039	AT1G78900.1;AT1G78900.2	NaN	| vacuolar ATP synthase subunit A | Chr1:29660463-29664575 FORWARD LENGTH=623 | 201606;| vacuolar ATP synthase subunit A | Chr1:29660463-29664575 FORWARD LENGTH=623 | 201606	NaN	NaN	Unknown	NaN	NaN	NaN	TAIR11_novel2	>AT1G78900.1 | vacuolar ATP synthase subunit A | Chr1:29660463-29664575 FORWARD LENGTH=623 | 201606;>AT1G78900.2 | vacuolar ATP synthase subunit A | Chr1:29660463-29664575 FORWARD LENGTH=623 | 201606	66	171
TRUE	2/1	2	1	100	AT1G78960.1;AT1G78960.2;AT1G78960.3	90745	101308.3281	0.158862718	0.158862718	11.64067235	1.116406724	0.133144736	0.133144736	9.668160606	1.096681606	0	0.17291418	0.476080338	98	0.06689534	AT1G78960.1;AT1G78960.2;AT1G78960.3	NaN	| lupeol synthase 2 | Chr1:29696722-29701024 FORWARD LENGTH=763 | 201606;| lupeol synthase 2 | Chr1:29696722-29701024 FORWARD LENGTH=763 | 201606;| lupeol synthase 2 | Chr1:29696722-29701024 FORWARD LENGTH=763 | 201606	NaN	NaN	Unknown	NaN	NaN	NaN	TAIR11_novel2	>AT1G78960.1 | lupeol synthase 2 | Chr1:29696722-29701024 FORWARD LENGTH=763 | 201606;>AT1G78960.2 | lupeol synthase 2 | Chr1:29696722-29701024 FORWARD LENGTH=763 | 201606;>AT1G78960.3 | lupeol synthase 2 | Chr1:29696722-29701024 FORWARD LENGTH=763 | 201606	32	50
TRUE	2/1	2	1	51	AT1G79050.1	274538.7813	158066.4063	-0.796479173	0.796479173	-42.42474395	0.57575256	-0.154396042	0.154396042	-10.14915618	0.898508438	0	0.093985478	0.412487268	49	0.061907753	AT1G79050.1	NaN	| recA DNA recombination family protein | Chr1:29737084-29740140 REVERSE LENGTH=439 | 201606	NaN	NaN	Unknown	NaN	NaN	NaN	TAIR11_novel2	>AT1G79050.1 | recA DNA recombination family protein | Chr1:29737084-29740140 REVERSE LENGTH=439 | 201606	21	35
TRUE	2/1	2	1	74	AT1G79090.1;AT1G79090.2;AT1G79090.3	65533.32813	70632.53125	0.108103998	0.108103998	7.781083719	1.077810837	0.04811538	0.04811538	3.391342058	1.033913421	0	0.463988815	0.622029213	72	0.045025464	AT1G79090.1;AT1G79090.2;AT1G79090.3	NaN	| topoisomerase II-associated protein | Chr1:29749551-29752945 REVERSE LENGTH=793 | 201606;| topoisomerase II-associated protein | Chr1:29749551-29752945 REVERSE LENGTH=793 | 201606;| topoisomerase II-associated protein | Chr1:29749551-29752945 REVERSE LENGTH=793 | 201606	NaN	NaN	Unknown	NaN	NaN	NaN	TAIR11_novel2	>AT1G79090.1 | topoisomerase II-associated protein | Chr1:29749551-29752945 REVERSE LENGTH=793 | 201606;>AT1G79090.2 | topoisomerase II-associated protein | Chr1:29749551-29752945 REVERSE LENGTH=793 | 201606;>AT1G79090.3 | topoisomerase II-associated protein | Chr1:29749551-29752945 REVERSE LENGTH=793 | 201606	33	51
TRUE	2/1	2	1	714	AT1G79280.1	538802.0625	524803.125	-0.037979063	0.037979063	-2.598159598	0.974018404	0.052370612	0.052370612	3.696745169	1.036967452	0	0.007426873	0.212529935	712	0.013503773	AT1G79280.1	NaN	| nuclear pore anchor | Chr1:29819176-29832809 REVERSE LENGTH=2093 | 201606	NaN	NaN	Unknown	NaN	NaN	NaN	TAIR11_novel2	>AT1G79280.1 | nuclear pore anchor | Chr1:29819176-29832809 REVERSE LENGTH=2093 | 201606	153	274
TRUE	2/1	2	1	139	AT1G79340.1	429477.4063	405492.7188	-0.082906228	0.082906228	-5.584621484	0.944153785	0.211469293	0.211469293	15.78667969	1.157866797	0	0.007215358	0.212529935	137	0.053364264	AT1G79340.1	NaN	| metacaspase 4 | Chr1:29842849-29844368 FORWARD LENGTH=418 | 201606	NaN	NaN	Unknown	NaN	NaN	NaN	TAIR11_novel2	>AT1G79340.1 | metacaspase 4 | Chr1:29842849-29844368 FORWARD LENGTH=418 | 201606	37	73
TRUE	2/1	2	1	52	AT1G79380.1	115352.7578	111991.5469	-0.042662654	0.042662654	-2.913853991	0.97086146	0.034700662	0.034700662	2.434426454	1.024344265	0	0.498807775	0.635695782	50	0.034936965	AT1G79380.1	NaN	| Ca(2)-dependent phospholipid-binding protein (Copine) family | Chr1:29860812-29863023 FORWARD LENGTH=401 | 201606	NaN	NaN	Unknown	NaN	NaN	NaN	TAIR11_novel2	>AT1G79380.1 | Ca(2)-dependent phospholipid-binding protein (Copine) family | Chr1:29860812-29863023 FORWARD LENGTH=401 | 201606	14	21
TRUE	2/1	2	1	22	AT1G79390.1	113779.8672	90028.03906	-0.337799001	0.337799001	-20.87524684	0.791247532	0.118132688	0.118132688	8.532918761	1.085329188	0	0.068568274	0.383525211	20	0.041181681	AT1G79390.1	NaN	| centrosomal protein | Chr1:29863465-29864276 REVERSE LENGTH=126 | 201606	NaN	NaN	Unknown	NaN	NaN	NaN	TAIR11_novel2	>AT1G79390.1 | centrosomal protein | Chr1:29863465-29864276 REVERSE LENGTH=126 | 201606	6	15
TRUE	2/1	2	1	195	AT1G79440.1	935867.5625	905572.5625	-0.047474137	0.047474137	-3.237103327	0.967628967	0.083698519	0.083698519	5.973130715	1.059731307	0	0.054483541	0.361893391	193	0.02991365	AT1G79440.1	NaN	| aldehyde dehydrogenase 5F1 | Chr1:29882525-29887275 REVERSE LENGTH=528 | 201606	NaN	NaN	Unknown	NaN	NaN	NaN	TAIR11_novel2	>AT1G79440.1 | aldehyde dehydrogenase 5F1 | Chr1:29882525-29887275 REVERSE LENGTH=528 | 201606	51	97
TRUE	2/1	2	1	64	AT1G79460.1	51429.94531	53164.45313	0.047853332	0.047853332	3.372563984	1.03372564	-0.034740385	0.034740385	-2.379258491	0.976207415	0	0.636383631	0.680507907	62	0.050259048	AT1G79460.1	NaN	| Terpenoid cyclases/Protein prenyltransferases superfamily protein | Chr1:29890568-29894436 FORWARD LENGTH=785 | 201606	NaN	NaN	Unknown	NaN	NaN	NaN	TAIR11_novel2	>AT1G79460.1 | Terpenoid cyclases/Protein prenyltransferases superfamily protein | Chr1:29890568-29894436 FORWARD LENGTH=785 | 201606	36	51
TRUE	2/1	2	1	79	AT1G79470.1	278178.6563	298699.375	0.102682488	0.102682488	7.37681281	1.073768128	0.096575059	0.096575059	6.923210276	1.069232103	0	0.311906216	0.552670148	77	0.065287661	AT1G79470.1	NaN	| Aldolase-type TIM barrel family protein | Chr1:29894772-29896661 REVERSE LENGTH=503 | 201606	NaN	NaN	Unknown	NaN	NaN	NaN	TAIR11_novel2	>AT1G79470.1 | Aldolase-type TIM barrel family protein | Chr1:29894772-29896661 REVERSE LENGTH=503 | 201606	17	28
TRUE	2/1	2	1	137	AT1G79530.1	1828267.375	1943828.375	0.088423773	0.088423773	6.320793205	1.063207932	0.085214801	0.085214801	6.084567765	1.060845678	0	0.135347443	0.449853453	135	0.039151896	AT1G79530.1	NaN	| glyceraldehyde-3-phosphate dehydrogenase of plastid 1 | Chr1:29916232-29919088 REVERSE LENGTH=422 | 201606	NaN	NaN	Unknown	NaN	NaN	NaN	TAIR11_novel2	>AT1G79530.1 | glyceraldehyde-3-phosphate dehydrogenase of plastid 1 | Chr1:29916232-29919088 REVERSE LENGTH=422 | 201606	32	62
TRUE	2/1	2	1	232	AT1G79550.1;AT1G79550.2	2433671.25	2478961.75	0.026601715	0.026601715	1.860994989	1.01860995	0.027242042	0.027242042	1.906215116	1.019062151	0	0.401948888	0.595504151	230	0.022438111	AT1G79550.1;AT1G79550.2	NaN	| phosphoglycerate kinase | Chr1:29924347-29926295 REVERSE LENGTH=401 | 201606;| phosphoglycerate kinase | Chr1:29924347-29926295 REVERSE LENGTH=401 | 201606	NaN	NaN	Unknown	NaN	NaN	NaN	TAIR11_novel2	>AT1G79550.1 | phosphoglycerate kinase | Chr1:29924347-29926295 REVERSE LENGTH=401 | 201606;>AT1G79550.2 | phosphoglycerate kinase | Chr1:29924347-29926295 REVERSE LENGTH=401 | 201606	37	85
TRUE	2/1	2	1	102	AT1G16270.1;AT1G16270.2;AT1G16270.3	73451.54688	71675.79688	-0.035306835	0.035306835	-2.417580127	0.975824199	0.155388936	0.155388936	11.37218262	1.113721826	0	0.064182254	0.376127435	100	0.057146572	AT1G16270.1;AT1G16270.2;AT1G16270.3	NaN	| kinase superfamily with octicosapeptide/Phox/Bem1p domain-containing protein | Chr1:5563890-5568145 FORWARD LENGTH=1147 | 201606;| kinase superfamily with octicosapeptide/Phox/Bem1p domain-containing protein | Chr1:5563890-5568145 FORWARD LENGTH=1147 | 201606;| kinase superfamily with octicosapeptide/Phox/Bem1p domain-containing protein | Chr1:5563890-5568145 FORWARD LENGTH=1147 | 201606	NaN	NaN	Unknown	NaN	NaN	NaN	TAIR11_novel2	>AT1G16270.1 | kinase superfamily with octicosapeptide/Phox/Bem1p domain-containing protein | Chr1:5563890-5568145 FORWARD LENGTH=1147 | 201606;>AT1G16270.2 | kinase superfamily with octicosapeptide/Phox/Bem1p domain-containing protein | Chr1:5563890-5568145 FORWARD LENGTH=1147 | 201606;>AT1G16270.3 | kinase superfamily with octicosapeptide/Phox/Bem1p domain-containing protein | Chr1:5563890-5568…	38	53
TRUE	2/1	2	1	43	AT1G79650.1;AT1G79650.4	110801.5313	109973.6719	-0.010819641	0.010819641	-0.747155175	0.992528448	-0.015047271	0.015047271	-1.037576977	0.98962423	0	0.678186084	0.693348105	41	0.024660746	AT1G79650.1;AT1G79650.4	NaN	| Rad23 UV excision repair protein family | Chr1:29972406-29975132 REVERSE LENGTH=371 | 201606;| Rad23 UV excision repair protein family | Chr1:29972406-29975132 REVERSE LENGTH=395 | 201606	NaN	NaN	Unknown	NaN	NaN	NaN	TAIR11_novel2	>AT1G79650.1 | Rad23 UV excision repair protein family | Chr1:29972406-29975132 REVERSE LENGTH=371 | 201606;>AT1G79650.4 | Rad23 UV excision repair protein family | Chr1:29972406-29975132 REVERSE LENGTH=395 | 201606	12	20
TRUE	2/1	2	1	334	AT1G79690.1;AT1G79690.2	472207.7813	464213.25	-0.024634113	0.024634113	-1.693011333	0.983069887	0.0645715	0.0645715	4.577428438	1.045774284	0	0.011365179	0.242729366	332	0.01755159	AT1G79690.1;AT1G79690.2	NaN	| nudix hydrolase homolog 3 | Chr1:29985360-29990171 FORWARD LENGTH=772 | 201606;| nudix hydrolase homolog 3 | Chr1:29985360-29990171 FORWARD LENGTH=772 | 201606	NaN	NaN	Unknown	NaN	NaN	NaN	TAIR11_novel2	>AT1G79690.1 | nudix hydrolase homolog 3 | Chr1:29985360-29990171 FORWARD LENGTH=772 | 201606;>AT1G79690.2 | nudix hydrolase homolog 3 | Chr1:29985360-29990171 FORWARD LENGTH=772 | 201606	76	139
TRUE	2/1	2	1	149	AT1G79830.1;AT1G79830.2;AT1G79830.3;AT1G79830.4;AT1G79830.5	207891.6563	181833.4219	-0.193214458	0.193214458	-12.53452632	0.874654737	0.088591814	0.088591814	6.333177874	1.063331779	0	0.034228813	0.325138193	147	0.028630979	AT1G79830.1;AT1G79830.2;AT1G79830.3;AT1G79830.4;AT1G79830.5	NaN	| golgin Putative 5 | Chr1:30028110-30033508 REVERSE LENGTH=956 | 201606;| golgin Putative 5 | Chr1:30028110-30033508 REVERSE LENGTH=956 | 201606;| golgin Putative 5 | Chr1:30028110-30033508 REVERSE LENGTH=956 | 201606;| golgin Putative 5 | Chr1:30028110-30033508 REVERSE LENGTH=976 | 201606;| golgin Putative 5 | Chr1:30028146-30033508 REVERSE LENGTH=970 | 201606	NaN	NaN	Unknown	NaN	NaN	NaN	TAIR11_novel2	>AT1G79830.1 | golgin Putative 5 | Chr1:30028110-30033508 REVERSE LENGTH=956 | 201606;>AT1G79830.2 | golgin Putative 5 | Chr1:30028110-30033508 REVERSE LENGTH=956 | 201606;>AT1G79830.3 | golgin Putative 5 | Chr1:30028110-30033508 REVERSE LENGTH=956 | 201606;>AT1G79830.4 | golgin Putative 5 | Chr1:30028110-30033508 REVERSE LENGTH=976 | 201606;>AT1G79830.5 | golgin Putative 5 | Chr1:30028146-300335…	70	95
TRUE	2/1	2	1	101	AT1G79870.1	641970.8125	685232.5625	0.094086004	0.094086004	6.738896716	1.067388967	0.107256725	0.107256725	7.717804136	1.077178041	0	0.000556659	0.107887926	99	0.020730906	AT1G79870.1	NaN	| D-isomer specific 2-hydroxyacid dehydrogenase family protein | Chr1:30044794-30045851 FORWARD LENGTH=313 | 201606	NaN	NaN	Unknown	NaN	NaN	NaN	TAIR11_novel2	>AT1G79870.1 | D-isomer specific 2-hydroxyacid dehydrogenase family protein | Chr1:30044794-30045851 FORWARD LENGTH=313 | 201606	17	32
TRUE	2/1	2	1	348	AT1G79930.1	2934195.25	2906253.75	-0.013804203	0.013804203	-0.952271326	0.990477287	0.029301913	0.029301913	2.051820122	1.020518201	0	0.435747008	0.610850902	346	0.025992192	AT1G79930.1	NaN	| heat shock protein 91 | Chr1:30063781-30067067 REVERSE LENGTH=831 | 201606	NaN	NaN	Unknown	NaN	NaN	NaN	TAIR11_novel2	>AT1G79930.1 | heat shock protein 91 | Chr1:30063781-30067067 REVERSE LENGTH=831 | 201606	74	171
TRUE	2/1	2	1	128	AT1G79990.1;AT1G79990.2	296079.4375	240188.8281	-0.301815251	0.301815251	-18.87689664	0.811231034	0.018568523	0.018568523	1.295390373	1.012953904	0	0.614552233	0.672826434	126	0.02538857	AT1G79990.1;AT1G79990.2	NaN	| coatomer subunit beta-2 | Chr1:30085910-30091949 FORWARD LENGTH=920 | 201606;| coatomer subunit beta-2 | Chr1:30085910-30091949 FORWARD LENGTH=912 | 201606	NaN	NaN	Unknown	NaN	NaN	NaN	TAIR11_novel2	>AT1G79990.1 | coatomer subunit beta-2 | Chr1:30085910-30091949 FORWARD LENGTH=920 | 201606;>AT1G79990.2 | coatomer subunit beta-2 | Chr1:30085910-30091949 FORWARD LENGTH=912 | 201606	30	59
TRUE	2/1	2	1	650	AT1G80070.1	741806.25	700259.1875	-0.083153416	0.083153416	-5.600797041	0.94399203	0.050266881	0.050266881	3.545645262	1.035456453	0	0.001578496	0.129779592	648	0.01097088	AT1G80070.1	NaN	| Pre-mRNA-processing-splicing factor | Chr1:30118052-30127574 FORWARD LENGTH=2359 | 201606	NaN	NaN	Unknown	NaN	NaN	NaN	TAIR11_novel2	>AT1G80070.1 | Pre-mRNA-processing-splicing factor | Chr1:30118052-30127574 FORWARD LENGTH=2359 | 201606	140	246
TRUE	2/1	2	1	135	AT1G80270.1;AT1G80270.2;AT1G80270.3;AT1G80270.4;AT1G80270.5	500744.8438	489293.0625	-0.033376833	0.033376833	-2.28694941	0.977130506	0.008746638	0.008746638	0.608112285	1.006081123	0	0.805961369	0.735802059	133	0.024540579	AT1G80270.1;AT1G80270.2;AT1G80270.3;AT1G80270.4;AT1G80270.5	NaN	| PENTATRICOPEPTIDE REPEAT 596 | Chr1:30181265-30183331 FORWARD LENGTH=596 | 201606;| PENTATRICOPEPTIDE REPEAT 596 | Chr1:30181265-30183331 FORWARD LENGTH=596 | 201606;| PENTATRICOPEPTIDE REPEAT 596 | Chr1:30181265-30183331 FORWARD LENGTH=596 | 201606;| PENTATRICOPEPTIDE REPEAT 596 | Chr1:30181265-30183331 FORWARD LENGTH=596 | 201606;| PENTATRICOPEPTIDE REPEAT 596 | Chr1:30181265-30183331 FORWARD…	NaN	NaN	Unknown	NaN	NaN	NaN	TAIR11_novel2	>AT1G80270.1 | PENTATRICOPEPTIDE REPEAT 596 | Chr1:30181265-30183331 FORWARD LENGTH=596 | 201606;>AT1G80270.2 | PENTATRICOPEPTIDE REPEAT 596 | Chr1:30181265-30183331 FORWARD LENGTH=596 | 201606;>AT1G80270.3 | PENTATRICOPEPTIDE REPEAT 596 | Chr1:30181265-30183331 FORWARD LENGTH=596 | 201606;>AT1G80270.4 | PENTATRICOPEPTIDE REPEAT 596 | Chr1:30181265-30183331 FORWARD LENGTH=596 | 201606;>AT1G80270.…	41	64
TRUE	2/1	2	1	46	AT1G80350.1	71258.90625	68979.83594	-0.046895642	0.046895642	-3.198295389	0.968017046	0.091678806	0.091678806	6.560946774	1.065609468	0	0.21906702	0.507889525	44	0.050312035	AT1G80350.1	NaN	| P-loop containing nucleoside triphosphate hydrolases superfamily protein | Chr1:30205499-30208050 REVERSE LENGTH=523 | 201606	NaN	NaN	Unknown	NaN	NaN	NaN	TAIR11_novel2	>AT1G80350.1 | P-loop containing nucleoside triphosphate hydrolases superfamily protein | Chr1:30205499-30208050 REVERSE LENGTH=523 | 201606	25	36
TRUE	2/1	2	1	390	AT1G80410.1;AT1G80410.2	598165	598726.1875	0.001352876	0.001352876	0.093818177	1.000938182	0.082667507	0.082667507	5.897424855	1.058974249	0	0.003564125	0.17345706	388	0.019496483	AT1G80410.1;AT1G80410.2	NaN	| tetratricopeptide repeat (TPR)-containing protein | Chr1:30227963-30234832 REVERSE LENGTH=897 | 201606;| tetratricopeptide repeat (TPR)-containing protein | Chr1:30227779-30234832 REVERSE LENGTH=911 | 201606	NaN	NaN	Unknown	NaN	NaN	NaN	TAIR11_novel2	>AT1G80410.1 | tetratricopeptide repeat (TPR)-containing protein | Chr1:30227963-30234832 REVERSE LENGTH=897 | 201606;>AT1G80410.2 | tetratricopeptide repeat (TPR)-containing protein | Chr1:30227779-30234832 REVERSE LENGTH=911 | 201606	75	145
TRUE	2/1	2	1	185	AT1G80460.1;AT1G80460.2	479573.1563	479501.7813	-0.000214733	0.000214733	-0.014883027	0.99985117	0.041642766	0.041642766	2.928518498	1.029285185	0	0.079034438	0.396982491	183	0.01629614	AT1G80460.1;AT1G80460.2	NaN	| Actin-like ATPase superfamily protein | Chr1:30246960-30249055 REVERSE LENGTH=522 | 201606;| Actin-like ATPase superfamily protein | Chr1:30246960-30249055 REVERSE LENGTH=482 | 201606	NaN	NaN	Unknown	NaN	NaN	NaN	TAIR11_novel2	>AT1G80460.1 | Actin-like ATPase superfamily protein | Chr1:30246960-30249055 REVERSE LENGTH=522 | 201606;>AT1G80460.2 | Actin-like ATPase superfamily protein | Chr1:30246960-30249055 REVERSE LENGTH=482 | 201606	35	69
TRUE	2/1	2	1	180	AT1G80600.1	870324.875	875958.3125	0.009308182	0.009308182	0.647279845	1.006472798	0.064164393	0.064164393	4.5479224	1.045479224	0	0.04232334	0.338972306	178	0.021672843	AT1G80600.1	NaN	| HOPW1-1-interacting 1 | Chr1:30298675-30300513 REVERSE LENGTH=457 | 201606	NaN	NaN	Unknown	NaN	NaN	NaN	TAIR11_novel2	>AT1G80600.1 | HOPW1-1-interacting 1 | Chr1:30298675-30300513 REVERSE LENGTH=457 | 201606	32	53
TRUE	2/1	2	1	69	AT1G80750.1	188126.7813	190434.5313	0.017589863	0.017589863	1.226699349	1.012266993	-0.023656286	0.023656286	-1.626358441	0.983736416	0	0.588981495	0.661730289	67	0.029967379	AT1G80750.1	NaN	| Ribosomal protein L30/L7 family protein | Chr1:30349052-30350434 FORWARD LENGTH=247 | 201606	NaN	NaN	Unknown	NaN	NaN	NaN	TAIR11_novel2	>AT1G80750.1 | Ribosomal protein L30/L7 family protein | Chr1:30349052-30350434 FORWARD LENGTH=247 | 201606	19	22
TRUE	2/1	2	1	9	AT1G80890.1	270276.6875	202937.1875	-0.413403821	0.413403821	-24.91502342	0.750849766	-0.065079361	0.065079361	-4.410726655	0.955892733	0	0.880526422	0.752875357	7	0.272697449	AT1G80890.1	NaN	| GAG1At protein | Chr1:30397211-30397875 FORWARD LENGTH=80 | 201606	NaN	NaN	Unknown	NaN	NaN	NaN	TAIR11_novel2	>AT1G80890.1 | GAG1At protein | Chr1:30397211-30397875 FORWARD LENGTH=80 | 201606	2	3
TRUE	2/1	2	1	123	AT1G80930.1	174864.2188	186288.7344	0.091305321	0.091305321	6.533363833	1.065333638	0.117303923	0.117303923	8.47058924	1.084705892	0	0.039293062	0.336148522	121	0.038827074	AT1G80930.1	NaN	| MIF4G domain-containing protein / MA3 domain-containing protein | Chr1:30405774-30409499 REVERSE LENGTH=900 | 201606	NaN	NaN	Unknown	NaN	NaN	NaN	TAIR11_novel2	>AT1G80930.1 | MIF4G domain-containing protein / MA3 domain-containing protein | Chr1:30405774-30409499 REVERSE LENGTH=900 | 201606	41	62
TRUE	2/1	2	1	51	AT2G01190.1	243928.2656	245786.0469	0.010946074	0.010946074	0.761609666	1.007616097	0.084752522	0.084752522	6.05058083	1.060505808	0	0.108648891	0.430321415	49	0.035599147	AT2G01190.1	NaN	| Octicosapeptide/Phox/Bem1p family protein | Chr2:115023-117296 FORWARD LENGTH=720 | 201606	NaN	NaN	Unknown	NaN	NaN	NaN	TAIR11_novel2	>AT2G01190.1 | Octicosapeptide/Phox/Bem1p family protein | Chr2:115023-117296 FORWARD LENGTH=720 | 201606	16	24
TRUE	2/1	2	1	202	AT2G01250.1	4389320.5	4490669	0.03293277	0.03293277	2.30897926	1.023089793	0.124675415	0.124675415	9.026241253	1.090262413	0	0.043914941	0.341154029	200	0.042467672	AT2G01250.1	NaN	| Ribosomal protein L30/L7 family protein | Chr2:132943-134264 REVERSE LENGTH=242 | 201606	NaN	NaN	Unknown	NaN	NaN	NaN	TAIR11_novel2	>AT2G01250.1 | Ribosomal protein L30/L7 family protein | Chr2:132943-134264 REVERSE LENGTH=242 | 201606	35	65
TRUE	2/1	2	1	115	AT2G01690.1;AT2G01690.2	112946.3516	109656.1328	-0.042651168	0.042651168	-2.913081038	0.97086919	0.072648324	0.072648324	5.164539553	1.051645396	0	0.173471802	0.476080338	113	0.036616848	AT2G01690.1;AT2G01690.2	NaN	| ARM repeat superfamily protein | Chr2:309144-313499 REVERSE LENGTH=743 | 201606;| ARM repeat superfamily protein | Chr2:309144-313499 REVERSE LENGTH=744 | 201606	NaN	NaN	Unknown	NaN	NaN	NaN	TAIR11_novel2	>AT2G01690.1 | ARM repeat superfamily protein | Chr2:309144-313499 REVERSE LENGTH=743 | 201606;>AT2G01690.2 | ARM repeat superfamily protein | Chr2:309144-313499 REVERSE LENGTH=744 | 201606	20	30
TRUE	2/1	2	1	26	AT1G14840.1;AT1G14840.2	144353.8438	121238.1406	-0.251765892	0.251765892	-16.01322315	0.839867769	0.206274971	0.206274971	15.37054753	1.153705475	0	0.083267353	0.402068427	24	0.076959018	AT1G14840.1;AT1G14840.2	NaN	| microtubule-associated proteins 70-4 | Chr1:5112415-5115299 REVERSE LENGTH=604 | 201606;| microtubule-associated proteins 70-4 | Chr1:5112415-5115299 REVERSE LENGTH=589 | 201606	NaN	NaN	Unknown	NaN	NaN	NaN	TAIR11_novel2	>AT1G14840.1 | microtubule-associated proteins 70-4 | Chr1:5112415-5115299 REVERSE LENGTH=604 | 201606;>AT1G14840.2 | microtubule-associated proteins 70-4 | Chr1:5112415-5115299 REVERSE LENGTH=589 | 201606	5	7
TRUE	2/1	2	1	57	AT2G01970.1	273879	267569.7813	-0.03362346	0.03362346	-2.303651886	0.976963481	0.039824292	0.039824292	2.79886188	1.027988619	0	0.445972972	0.614395877	55	0.035608165	AT2G01970.1	NaN	| Endomembrane protein 70 protein family | Chr2:452197-454819 REVERSE LENGTH=592 | 201606	NaN	NaN	Unknown	NaN	NaN	NaN	TAIR11_novel2	>AT2G01970.1 | Endomembrane protein 70 protein family | Chr2:452197-454819 REVERSE LENGTH=592 | 201606	12	20
TRUE	2/1	2	1	57	AT2G02040.1	191275.6406	186469.2344	-0.036715536	0.036715536	-2.512816705	0.974871833	0.059704825	0.059704825	4.225249466	1.042252495	0	0.283356671	0.541488394	55	0.037836673	AT2G02040.1	NaN	| peptide transporter 2 | Chr2:487542-489707 FORWARD LENGTH=585 | 201606	NaN	NaN	Unknown	NaN	NaN	NaN	TAIR11_novel2	>AT2G02040.1 | peptide transporter 2 | Chr2:487542-489707 FORWARD LENGTH=585 | 201606	17	24
TRUE	2/1	2	1	78	AT2G02400.1	217819.1406	222544.3125	0.030961896	0.030961896	2.169309759	1.021693098	-0.063258059	0.063258059	-4.28997566	0.957100243	0	0.285820411	0.541851697	76	0.04054241	AT2G02400.1	NaN	| NAD(P)-binding Rossmann-fold superfamily protein | Chr2:631413-632449 REVERSE LENGTH=318 | 201606	NaN	NaN	Unknown	NaN	NaN	NaN	TAIR11_novel2	>AT2G02400.1 | NAD(P)-binding Rossmann-fold superfamily protein | Chr2:631413-632449 REVERSE LENGTH=318 | 201606	17	24
TRUE	2/1	2	1	37	AT2G02510.1	233805.5156	246032.125	0.07353774	0.07353774	5.229393046	1.05229393	0.384681702	0.384681702	30.55717102	1.30557171	0	0.061384989	0.374560039	35	0.132847017	AT2G02510.1	NaN	| NADH dehydrogenase (ubiquinone)s | Chr2:673338-673556 FORWARD LENGTH=72 | 201606	NaN	NaN	Unknown	NaN	NaN	NaN	TAIR11_novel2	>AT2G02510.1 | NADH dehydrogenase (ubiquinone)s | Chr2:673338-673556 FORWARD LENGTH=72 | 201606	5	11
TRUE	2/1	2	1	325	AT2G02560.1;AT2G02560.2	979480.6875	963882.3125	-0.023160039	0.023160039	-1.592514809	0.984074852	0.070365973	0.070365973	4.998300221	1.049983002	0	0.083604678	0.402068427	323	0.028052512	AT2G02560.1;AT2G02560.2	NaN	| cullin-associated and neddylation dissociated | Chr2:690345-697342 FORWARD LENGTH=1219 | 201606;| cullin-associated and neddylation dissociated | Chr2:690345-697342 FORWARD LENGTH=1217 | 201606	NaN	NaN	Unknown	NaN	NaN	NaN	TAIR11_novel2	>AT2G02560.1 | cullin-associated and neddylation dissociated | Chr2:690345-697342 FORWARD LENGTH=1219 | 201606;>AT2G02560.2 | cullin-associated and neddylation dissociated | Chr2:690345-697342 FORWARD LENGTH=1217 | 201606	77	131
TRUE	2/1	2	1	53	AT2G02570.1;AT2G02570.2;AT2G02570.4	109998.0234	102139.7188	-0.106933608	0.106933608	-7.144041722	0.928559583	-0.165375575	0.165375575	-10.83036453	0.891696355	0	0.237280842	0.515407636	51	0.094722892	AT2G02570.1;AT2G02570.2;AT2G02570.4	NaN	| nucleic acid binding/RNA binding protein | Chr2:698361-700794 REVERSE LENGTH=300 | 201606;| nucleic acid binding/RNA binding protein | Chr2:698361-700794 REVERSE LENGTH=300 | 201606;| nucleic acid binding/RNA binding protein | Chr2:698361-700794 REVERSE LENGTH=300 | 201606	NaN	NaN	Unknown	NaN	NaN	NaN	TAIR11_novel2	>AT2G02570.1 | nucleic acid binding/RNA binding protein | Chr2:698361-700794 REVERSE LENGTH=300 | 201606;>AT2G02570.2 | nucleic acid binding/RNA binding protein | Chr2:698361-700794 REVERSE LENGTH=300 | 201606;>AT2G02570.4 | nucleic acid binding/RNA binding protein | Chr2:698361-700794 REVERSE LENGTH=300 | 201606	26	36
TRUE	2/1	2	1	120	AT2G03510.1	553501.875	556638.0625	0.008151358	0.008151358	0.566608288	1.005666083	-0.042485356	0.042485356	-2.901922004	0.97098078	0	0.175242194	0.477881475	118	0.021506647	AT2G03510.1	NaN	| SPFH/Band 7/PHB domain-containing membrane-associated protein family | Chr2:1066717-1068934 FORWARD LENGTH=356 | 201606	NaN	NaN	Unknown	NaN	NaN	NaN	TAIR11_novel2	>AT2G03510.1 | SPFH/Band 7/PHB domain-containing membrane-associated protein family | Chr2:1066717-1068934 FORWARD LENGTH=356 | 201606	22	42
TRUE	2/1	2	1	26	AT2G03870.1;AT2G03870.2	324932.375	284541.5938	-0.191499937	0.191499937	-12.4305192	0.875694808	0.267241508	0.267241508	20.35044763	1.203504476	0	0.121810466	0.437500581	24	0.112038319	AT2G03870.1;AT2G03870.2	NaN	| Small nuclear ribonucleoprotein family protein | Chr2:1180306-1181256 FORWARD LENGTH=99 | 201606;| Small nuclear ribonucleoprotein family protein | Chr2:1180306-1181256 FORWARD LENGTH=99 | 201606	NaN	NaN	Unknown	NaN	NaN	NaN	TAIR11_novel2	>AT2G03870.1 | Small nuclear ribonucleoprotein family protein | Chr2:1180306-1181256 FORWARD LENGTH=99 | 201606;>AT2G03870.2 | Small nuclear ribonucleoprotein family protein | Chr2:1180306-1181256 FORWARD LENGTH=99 | 201606	10	15
TRUE	2/1	2	1	92	AT2G04170.1;AT2G04170.2;AT2G04170.3;AT2G04170.4;AT2G04170.6	257244.4375	244257.2031	-0.074738774	0.074738774	-5.048596775	0.949514032	0.041375469	0.041375469	2.909450062	1.029094501	0	0.270800618	0.532641046	90	0.025714686	AT2G04170.1;AT2G04170.2;AT2G04170.3;AT2G04170.4;AT2G04170.6	NaN	| TRAF-like family protein | Chr2:1417404-1419156 REVERSE LENGTH=420 | 201606;| TRAF-like family protein | Chr2:1417404-1419156 REVERSE LENGTH=420 | 201606;| TRAF-like family protein | Chr2:1417404-1418711 REVERSE LENGTH=298 | 201606;| TRAF-like family protein | Chr2:1417404-1418711 REVERSE LENGTH=298 | 201606;| TRAF-like family protein | Chr2:1417404-1419156 REVERSE LENGTH=380 | 201606	NaN	NaN	Unknown	NaN	NaN	NaN	TAIR11_novel2	>AT2G04170.1 | TRAF-like family protein | Chr2:1417404-1419156 REVERSE LENGTH=420 | 201606;>AT2G04170.2 | TRAF-like family protein | Chr2:1417404-1419156 REVERSE LENGTH=420 | 201606;>AT2G04170.3 | TRAF-like family protein | Chr2:1417404-1418711 REVERSE LENGTH=298 | 201606;>AT2G04170.4 | TRAF-like family protein | Chr2:1417404-1418711 REVERSE LENGTH=298 | 201606;>AT2G04170.6 | TRAF-like family pro…	16	24
TRUE	2/1	2	1	98	AT2G04280.1	345072.6563	346903.5625	0.007634498	0.007634498	0.530585724	1.005305857	-0.085188605	0.085188605	-5.733870714	0.942661293	0	0.153936727	0.462845782	96	0.040863828	AT2G04280.1	NaN	| calcium ion-binding protein | Chr2:1480277-1481983 REVERSE LENGTH=568 | 201606	NaN	NaN	Unknown	NaN	NaN	NaN	TAIR11_novel2	>AT2G04280.1 | calcium ion-binding protein | Chr2:1480277-1481983 REVERSE LENGTH=568 | 201606	29	46
TRUE	2/1	2	1	64	AT2G04700.1;AT2G04700.3	185940.8125	194954.8125	0.068296304	0.068296304	4.847779182	1.048477792	0.095310941	0.095310941	6.829563098	1.068295631	0	0.119368972	0.437500581	62	0.041570369	AT2G04700.1;AT2G04700.3	NaN	| ferredoxin thioredoxin reductase catalytic beta chain family protein | Chr2:1646961-1648345 FORWARD LENGTH=146 | 201606;| ferredoxin thioredoxin reductase catalytic beta chain family protein | Chr2:1646961-1648345 FORWARD LENGTH=146 | 201606	NaN	NaN	Unknown	NaN	NaN	NaN	TAIR11_novel2	>AT2G04700.1 | ferredoxin thioredoxin reductase catalytic beta chain family protein | Chr2:1646961-1648345 FORWARD LENGTH=146 | 201606;>AT2G04700.3 | ferredoxin thioredoxin reductase catalytic beta chain family protein | Chr2:1646961-1648345 FORWARD LENGTH=146 | 201606	15	35
TRUE	2/1	2	1	39	AT2G04940.1	130523.6484	135176.2031	0.050529977	0.050529977	3.564530063	1.035645301	0.063419588	0.063419588	4.493962492	1.044939625	0	0.434816087	0.610397441	37	0.05489826	AT2G04940.1	NaN	| scramblase-like protein | Chr2:1736671-1740254 REVERSE LENGTH=392 | 201606	NaN	NaN	Unknown	NaN	NaN	NaN	TAIR11_novel2	>AT2G04940.1 | scramblase-like protein | Chr2:1736671-1740254 REVERSE LENGTH=392 | 201606	13	18
TRUE	2/1	2	1	110	AT2G04390.1;AT2G05220.1;AT2G05220.2;AT3G10610.1;AT5G04800.1;AT5G04800.2;AT5G04800.3;AT5G04800.4	1275258.375	1292829.375	0.019742308	0.019742308	1.377838432	1.013778384	0.060733926	0.060733926	4.29962173	1.042996217	0	0.220177781	0.508444836	108	0.033961814	AT2G04390.1;AT2G05220.1;AT2G05220.2;AT3G10610.1;AT5G04800.1;AT5G04800.2;AT5G04800.3;AT5G04800.4	NaN	| Ribosomal S17 family protein | Chr2:1527911-1528336 FORWARD LENGTH=141 | 201606;| Ribosomal S17 family protein | Chr2:1894757-1895179 REVERSE LENGTH=140 | 201606;| Ribosomal S17 family protein | Chr2:1894757-1895179 REVERSE LENGTH=140 | 201606;| Ribosomal S17 family protein | Chr3:3319459-3319881 FORWARD LENGTH=140 | 201606;| Ribosomal S17 family protein | Chr5:1389217-1389642 FORWARD LENGTH=14…	NaN	NaN	Unknown	NaN	NaN	NaN	TAIR11_novel2	>AT2G04390.1 | Ribosomal S17 family protein | Chr2:1527911-1528336 FORWARD LENGTH=141 | 201606;>AT2G05220.1 | Ribosomal S17 family protein | Chr2:1894757-1895179 REVERSE LENGTH=140 | 201606;>AT2G05220.2 | Ribosomal S17 family protein | Chr2:1894757-1895179 REVERSE LENGTH=140 | 201606;>AT3G10610.1 | Ribosomal S17 family protein | Chr3:3319459-3319881 FORWARD LENGTH=140 | 201606;>AT5G04800.1 | Ribo…	10	24
TRUE	2/1	2	1	300	AT2G05710.1	2326639.25	2419630	0.056538918	0.056538918	3.996784203	1.039967842	0.004830046	0.004830046	0.335354309	1.003353543	0	0.875757236	0.752470145	298	0.021359095	AT2G05710.1	NaN	| aconitase 3 | Chr2:2141591-2146350 FORWARD LENGTH=990 | 201606	NaN	NaN	Unknown	NaN	NaN	NaN	TAIR11_novel2	>AT2G05710.1 | aconitase 3 | Chr2:2141591-2146350 FORWARD LENGTH=990 | 201606	55	123
TRUE	2/1	2	1	138	AT2G05840.1	1313531.125	1306563.75	-0.007672868	0.007672868	-0.530430902	0.994695691	0.099505998	0.099505998	7.140653302	1.071406533	0	0.067310527	0.382003171	136	0.037226787	AT2G05840.1	NaN	| 20S proteasome subunit PAA2 | Chr2:2234226-2236053 FORWARD LENGTH=246 | 201606	NaN	NaN	Unknown	NaN	NaN	NaN	TAIR11_novel2	>AT2G05840.1 | 20S proteasome subunit PAA2 | Chr2:2234226-2236053 FORWARD LENGTH=246 | 201606	27	57
TRUE	2/1	2	1	14	AT2G06010.1	51037.17969	28154.64844	-0.858175472	0.858175472	-44.835023	0.55164977	-0.021500066	0.021500066	-1.479221427	0.985207786	0	0.900325775	0.756992426	12	0.111802888	AT2G06010.1	NaN	| OBP3-responsive protein 4 (ORG4) | Chr2:2336841-2338391 FORWARD LENGTH=188 | 201606	NaN	NaN	Unknown	NaN	NaN	NaN	TAIR11_novel2	>AT2G06010.1 | OBP3-responsive protein 4 (ORG4) | Chr2:2336841-2338391 FORWARD LENGTH=188 | 201606	8	10
TRUE	2/1	2	1	138	AT2G06210.1	237855.2031	238153.4219	0.001807693	0.001807693	0.125378275	1.001253783	-0.02103376	0.02103376	-1.447372539	0.985526275	0	0.668410574	0.688959628	136	0.033839178	AT2G06210.1	NaN	| binding protein | Chr2:2429108-2436588 REVERSE LENGTH=1091 | 201606	NaN	NaN	Unknown	NaN	NaN	NaN	TAIR11_novel2	>AT2G06210.1 | binding protein | Chr2:2429108-2436588 REVERSE LENGTH=1091 | 201606	49	65
TRUE	2/1	2	1	33	AT2G06530.1	285047.1875	293505.5625	0.042187079	0.042187079	2.967359571	1.029673596	0.04147118	0.04147118	2.916277427	1.029162774	0	0.647313329	0.683268744	31	0.061210293	AT2G06530.1	NaN	| SNF7 family protein | Chr2:2588740-2590285 REVERSE LENGTH=225 | 201606	NaN	NaN	Unknown	NaN	NaN	NaN	TAIR11_novel2	>AT2G06530.1 | SNF7 family protein | Chr2:2588740-2590285 REVERSE LENGTH=225 | 201606	11	22
TRUE	2/1	2	1	199	AT2G06990.1	270926.875	279550.3125	0.045204447	0.045204447	3.182939123	1.031829391	0.002225012	0.002225012	0.154345073	1.001543451	0	0.951375575	0.764463782	197	0.02519544	AT2G06990.1	NaN	| RNA helicase%2C ATP-dependent%2C SK12/DOB1 protein | Chr2:2895135-2900909 FORWARD LENGTH=995 | 201606	NaN	NaN	Unknown	NaN	NaN	NaN	TAIR11_novel2	>AT2G06990.1 | RNA helicase%2C ATP-dependent%2C SK12/DOB1 protein | Chr2:2895135-2900909 FORWARD LENGTH=995 | 201606	50	81
TRUE	2/1	2	1	66	AT2G07050.1	46621.50391	41078.89063	-0.182598323	0.182598323	-11.88853387	0.881114661	-0.046242636	0.046242636	-3.154470146	0.968455299	0	0.352244137	0.576522546	64	0.033954852	AT2G07050.1	NaN	| cycloartenol synthase 1 | Chr2:2924629-2930295 FORWARD LENGTH=759 | 201606	NaN	NaN	Unknown	NaN	NaN	NaN	TAIR11_novel2	>AT2G07050.1 | cycloartenol synthase 1 | Chr2:2924629-2930295 FORWARD LENGTH=759 | 201606	36	51
TRUE	2/1	2	1	54	AT2G07340.1	408472.4375	356994.125	-0.194338401	0.194338401	-12.60264042	0.873973596	0.015960967	0.015960967	1.1124724	1.011124724	0	0.775318274	0.729799594	52	0.038201527	AT2G07340.1	NaN	| PREFOLDIN 1 | Chr2:3045644-3046606 FORWARD LENGTH=128 | 201606	NaN	NaN	Unknown	NaN	NaN	NaN	TAIR11_novel2	>AT2G07340.1 | PREFOLDIN 1 | Chr2:3045644-3046606 FORWARD LENGTH=128 | 201606	9	18
TRUE	2/1	2	1	176	AT2G07360.1;AT2G07360.2	411104.4063	427999.7188	0.058105014	0.058105014	4.109737634	1.041097376	-0.001366205	0.001366205	-0.094653309	0.999053467	0	0.965308133	0.768399928	174	0.02167926	AT2G07360.1;AT2G07360.2	NaN	| SH3 domain-containing protein | Chr2:3047623-3057099 REVERSE LENGTH=1196 | 201606;| SH3 domain-containing protein | Chr2:3047623-3057099 REVERSE LENGTH=1198 | 201606	NaN	NaN	Unknown	NaN	NaN	NaN	TAIR11_novel2	>AT2G07360.1 | SH3 domain-containing protein | Chr2:3047623-3057099 REVERSE LENGTH=1196 | 201606;>AT2G07360.2 | SH3 domain-containing protein | Chr2:3047623-3057099 REVERSE LENGTH=1198 | 201606	56	88
TRUE	2/1	2	1	204	AT2G07690.1	219954.2188	215526.7188	-0.029336542	0.029336542	-2.012918882	0.979870811	-0.022585534	0.022585534	-1.553319482	0.984466805	0	0.406023727	0.59685984	202	0.018756154	AT2G07690.1	NaN	| Minichromosome maintenance (MCM2/3/5) family protein | Chr2:3523379-3527388 REVERSE LENGTH=727 | 201606	NaN	NaN	Unknown	NaN	NaN	NaN	TAIR11_novel2	>AT2G07690.1 | Minichromosome maintenance (MCM2/3/5) family protein | Chr2:3523379-3527388 REVERSE LENGTH=727 | 201606	49	67
TRUE	2/1	2	1	245	AT2G13540.1	743361.8125	742751.875	-0.001184235	0.001184235	-0.082051229	0.999179488	-0.03039233	0.03039233	-2.084601223	0.979153988	0	0.390270936	0.591070364	243	0.024422572	AT2G13540.1	NaN	| ARM repeat superfamily protein | Chr2:5637053-5642813 FORWARD LENGTH=848 | 201606	NaN	NaN	Unknown	NaN	NaN	NaN	TAIR11_novel2	>AT2G13540.1 | ARM repeat superfamily protein | Chr2:5637053-5642813 FORWARD LENGTH=848 | 201606	42	74
TRUE	2/1	2	1	164	AT2G13560.1	1038505.25	1042059.5	0.004929146	0.004929146	0.342246705	1.003422467	-0.009623084	0.009623084	-0.66480172	0.993351983	0	0.694925824	0.700071362	162	0.016924898	AT2G13560.1	NaN	| NAD-dependent malic enzyme 1 | Chr2:5650089-5655103 FORWARD LENGTH=623 | 201606	NaN	NaN	Unknown	NaN	NaN	NaN	TAIR11_novel2	>AT2G13560.1 | NAD-dependent malic enzyme 1 | Chr2:5650089-5655103 FORWARD LENGTH=623 | 201606	34	79
TRUE	2/1	2	1	221	AT2G14120.1	789193.75	770544.125	-0.034501956	0.034501956	-2.363123758	0.976368762	0.075023293	0.075023293	5.337804347	1.053378043	0	0.037934547	0.330652822	219	0.024831704	AT2G14120.1	NaN	| dynamin related protein | Chr2:5954253-5960015 REVERSE LENGTH=780 | 201606	NaN	NaN	Unknown	NaN	NaN	NaN	TAIR11_novel2	>AT2G14120.1 | dynamin related protein | Chr2:5954253-5960015 REVERSE LENGTH=780 | 201606	62	91
TRUE	2/1	2	1	88	AT2G14260.2;AT2G14260.3	324565.25	340452.8438	0.06894644	0.06894644	4.89503844	1.048950384	0.120202541	0.120202541	8.688744099	1.086887441	0	0.009129186	0.222738078	86	0.031035902	AT2G14260.2;AT2G14260.3	NaN	| proline iminopeptidase | Chr2:6041441-6043475 REVERSE LENGTH=329 | 201606;| proline iminopeptidase | Chr2:6041441-6043475 REVERSE LENGTH=329 | 201606	NaN	NaN	Unknown	NaN	NaN	NaN	TAIR11_novel2	>AT2G14260.2 | proline iminopeptidase | Chr2:6041441-6043475 REVERSE LENGTH=329 | 201606;>AT2G14260.3 | proline iminopeptidase | Chr2:6041441-6043475 REVERSE LENGTH=329 | 201606	12	22
TRUE	2/1	2	1	211	AT2G14720.1;AT2G14720.2	914809.3125	895947.125	-0.030057459	0.030057459	-2.061870954	0.97938129	0.040280595	0.040280595	2.8313808	1.028313808	0	0.282618115	0.541156178	209	0.0258466	AT2G14720.1;AT2G14720.2	NaN	| vacuolar sorting receptor 4 | Chr2:6300878-6304156 REVERSE LENGTH=628 | 201606;| vacuolar sorting receptor 4 | Chr2:6300878-6304156 REVERSE LENGTH=628 | 201606	NaN	NaN	Unknown	NaN	NaN	NaN	TAIR11_novel2	>AT2G14720.1 | vacuolar sorting receptor 4 | Chr2:6300878-6304156 REVERSE LENGTH=628 | 201606;>AT2G14720.2 | vacuolar sorting receptor 4 | Chr2:6300878-6304156 REVERSE LENGTH=628 | 201606	34	62
TRUE	2/1	2	1	49	AT2G14880.1	94942.58594	109858.0938	0.210513914	0.210513914	15.71002903	1.15710029	0.277827859	0.277827859	21.23681518	1.212368152	0	0.050468487	0.355824035	47	0.094447588	AT2G14880.1	NaN	| SWIB/MDM2 domain superfamily protein | Chr2:6393686-6394841 REVERSE LENGTH=141 | 201606	NaN	NaN	Unknown	NaN	NaN	NaN	TAIR11_novel2	>AT2G14880.1 | SWIB/MDM2 domain superfamily protein | Chr2:6393686-6394841 REVERSE LENGTH=141 | 201606	12	27
TRUE	2/1	2	1	23	AT2G15270.1;AT2G15270.2	39190.22266	39536.86719	0.01270479	0.01270479	0.884517892	1.008845179	0.071845897	0.071845897	5.10606326	1.051060633	0	0.55949294	0.653886125	21	0.082116116	AT2G15270.1;AT2G15270.2	NaN	| PRKR-interacting protein | Chr2:6637967-6639252 FORWARD LENGTH=194 | 201606;| PRKR-interacting protein | Chr2:6637967-6639252 FORWARD LENGTH=194 | 201606	NaN	NaN	Unknown	NaN	NaN	NaN	TAIR11_novel2	>AT2G15270.1 | PRKR-interacting protein | Chr2:6637967-6639252 FORWARD LENGTH=194 | 201606;>AT2G15270.2 | PRKR-interacting protein | Chr2:6637967-6639252 FORWARD LENGTH=194 | 201606	5	10
TRUE	2/1	2	1	194	AT2G15620.1	543867.875	541359.5625	-0.006669084	0.006669084	-0.461198871	0.995388011	0.012991522	0.012991522	0.904570382	1.009045704	0	0.744084096	0.720746457	192	0.027473392	AT2G15620.1	NaN	| nitrite reductase 1 | Chr2:6810552-6812666 FORWARD LENGTH=586 | 201606	NaN	NaN	Unknown	NaN	NaN	NaN	TAIR11_novel2	>AT2G15620.1 | nitrite reductase 1 | Chr2:6810552-6812666 FORWARD LENGTH=586 | 201606	48	88
TRUE	2/1	2	1	97	AT2G15690.1	119601.5234	114052.7188	-0.068534929	0.068534929	-4.639409707	0.953605903	0.045273539	0.045273539	3.187880762	1.031878808	0	0.250820894	0.520272152	95	0.027011861	AT2G15690.1	NaN	| Tetratricopeptide repeat (TPR)-like superfamily protein | Chr2:6831855-6833594 REVERSE LENGTH=579 | 201606	NaN	NaN	Unknown	NaN	NaN	NaN	TAIR11_novel2	>AT2G15690.1 | Tetratricopeptide repeat (TPR)-like superfamily protein | Chr2:6831855-6833594 REVERSE LENGTH=579 | 201606	19	32
TRUE	2/1	2	1	77	AT2G15860.1	149875.3125	148548.6094	-0.012827662	0.012827662	-0.885204576	0.991147954	-0.012849747	0.012849747	-0.886721831	0.991132782	0	0.813252684	0.738215632	75	0.03733352	AT2G15860.1	NaN	| BAT2 domain protein | Chr2:6905712-6909282 REVERSE LENGTH=512 | 201606	NaN	NaN	Unknown	NaN	NaN	NaN	TAIR11_novel2	>AT2G15860.1 | BAT2 domain protein | Chr2:6905712-6909282 REVERSE LENGTH=512 | 201606	31	51
TRUE	2/1	2	1	87	AT2G16060.1	1355888	1360538	0.004939239	0.004939239	0.34294868	1.003429487	0.050732784	0.050732784	3.579089657	1.035790897	0	0.015701873	0.260197145	85	0.014176686	AT2G16060.1	NaN	| hemoglobin 1 | Chr2:6982782-6983522 REVERSE LENGTH=160 | 201606	NaN	NaN	Unknown	NaN	NaN	NaN	TAIR11_novel2	>AT2G16060.1 | hemoglobin 1 | Chr2:6982782-6983522 REVERSE LENGTH=160 | 201606	14	32
TRUE	2/1	2	1	69	AT2G16370.1;AT2G16370.2;AT2G16370.3	254839.4688	235271.7656	-0.115260538	0.115260538	-7.678442912	0.923215571	0.071566015	0.071566015	5.085674791	1.050856748	0	0.379173216	0.586700924	67	0.055629215	AT2G16370.1;AT2G16370.2;AT2G16370.3	NaN	| thymidylate synthase 1 | Chr2:7082038-7084333 REVERSE LENGTH=519 | 201606;| thymidylate synthase 1 | Chr2:7082500-7084333 REVERSE LENGTH=420 | 201606;| thymidylate synthase 1 | Chr2:7082038-7084333 REVERSE LENGTH=519 | 201606	NaN	NaN	Unknown	NaN	NaN	NaN	TAIR11_novel2	>AT2G16370.1 | thymidylate synthase 1 | Chr2:7082038-7084333 REVERSE LENGTH=519 | 201606;>AT2G16370.2 | thymidylate synthase 1 | Chr2:7082500-7084333 REVERSE LENGTH=420 | 201606;>AT2G16370.3 | thymidylate synthase 1 | Chr2:7082038-7084333 REVERSE LENGTH=519 | 201606	13	15
TRUE	2/1	2	1	164	AT2G16440.1	267402.625	298222.1875	0.157373969	0.157373969	11.52552728	1.115255273	0.027802845	0.027802845	1.945835724	1.019458357	0	0.576631167	0.658670591	162	0.034328504	AT2G16440.1	NaN	| Minichromosome maintenance (MCM2/3/5) family protein | Chr2:7126536-7130665 REVERSE LENGTH=847 | 201606	NaN	NaN	Unknown	NaN	NaN	NaN	TAIR11_novel2	>AT2G16440.1 | Minichromosome maintenance (MCM2/3/5) family protein | Chr2:7126536-7130665 REVERSE LENGTH=847 | 201606	52	77
TRUE	2/1	2	1	158	AT2G16485.1;AT2G16485.2	222864.4219	229386.7344	0.041615639	0.041615639	2.926583097	1.029265831	0.003629741	0.003629741	0.251911224	1.002519112	0	0.932660512	0.763550126	156	0.029632374	AT2G16485.1;AT2G16485.2	NaN	| GW repeat- and PHD finger-containing protein NERD | Chr2:7137269-7145222 REVERSE LENGTH=1773 | 201606;| GW repeat- and PHD finger-containing protein NERD | Chr2:7137269-7145222 REVERSE LENGTH=1758 | 201606	NaN	NaN	Unknown	NaN	NaN	NaN	TAIR11_novel2	>AT2G16485.1 | GW repeat- and PHD finger-containing protein NERD | Chr2:7137269-7145222 REVERSE LENGTH=1773 | 201606;>AT2G16485.2 | GW repeat- and PHD finger-containing protein NERD | Chr2:7137269-7145222 REVERSE LENGTH=1758 | 201606	62	86
TRUE	2/1	2	1	51	AT2G16530.1;AT2G16530.2;AT2G16530.3;AT2G16530.4	143326.2656	145251.9063	0.019254079	0.019254079	1.343536453	1.013435365	0.117687032	0.117687032	8.499397519	1.084993975	0	0.088253256	0.407702328	49	0.04636537	AT2G16530.1;AT2G16530.2;AT2G16530.3;AT2G16530.4	NaN	| 3-oxo-5-alpha-steroid 4-dehydrogenase family protein | Chr2:7163276-7165064 REVERSE LENGTH=343 | 201606;| 3-oxo-5-alpha-steroid 4-dehydrogenase family protein | Chr2:7163276-7165064 REVERSE LENGTH=342 | 201606;| 3-oxo-5-alpha-steroid 4-dehydrogenase family protein | Chr2:7163276-7165064 REVERSE LENGTH=367 | 201606;| 3-oxo-5-alpha-steroid 4-dehydrogenase family protein | Chr2:7163276-7165064 REV…	NaN	NaN	Unknown	NaN	NaN	NaN	TAIR11_novel2	>AT2G16530.1 | 3-oxo-5-alpha-steroid 4-dehydrogenase family protein | Chr2:7163276-7165064 REVERSE LENGTH=343 | 201606;>AT2G16530.2 | 3-oxo-5-alpha-steroid 4-dehydrogenase family protein | Chr2:7163276-7165064 REVERSE LENGTH=342 | 201606;>AT2G16530.3 | 3-oxo-5-alpha-steroid 4-dehydrogenase family protein | Chr2:7163276-7165064 REVERSE LENGTH=367 | 201606;>AT2G16530.4 | 3-oxo-5-alpha-steroid 4-deh…	8	13
TRUE	2/1	2	1	176	AT2G16600.1	4184813.75	4143135.75	-0.014440324	0.014440324	-0.995934407	0.990040656	0.031614393	0.031614393	2.215528997	1.02215529	0	0.46461757	0.62254055	174	0.029817382	AT2G16600.1	NaN	| rotamase CYP 3 | Chr2:7200862-7201383 FORWARD LENGTH=173 | 201606	NaN	NaN	Unknown	NaN	NaN	NaN	TAIR11_novel2	>AT2G16600.1 | rotamase CYP 3 | Chr2:7200862-7201383 FORWARD LENGTH=173 | 201606	17	43
TRUE	2/1	2	1	173	AT2G16950.1;AT2G16950.2	630061.5625	623423.4375	-0.015280406	0.015280406	-1.053567682	0.989464323	0.039125577	0.039125577	2.749087145	1.027490871	0	0.211186553	0.504263907	171	0.021546626	AT2G16950.1;AT2G16950.2	NaN	| transportin 1 | Chr2:7353939-7360637 FORWARD LENGTH=895 | 201606;| transportin 1 | Chr2:7353939-7360637 FORWARD LENGTH=891 | 201606	NaN	NaN	Unknown	NaN	NaN	NaN	TAIR11_novel2	>AT2G16950.1 | transportin 1 | Chr2:7353939-7360637 FORWARD LENGTH=895 | 201606;>AT2G16950.2 | transportin 1 | Chr2:7353939-7360637 FORWARD LENGTH=891 | 201606	42	68
TRUE	2/1	2	1	41	AT2G17720.1	143056.375	142546.5156	-0.005151015	0.005151015	-0.356404512	0.996435955	0.007967718	0.007967718	0.553808001	1.00553808	0	0.885405768	0.753657869	39	0.037594431	AT2G17720.1	NaN	| 2-oxoglutarate (2OG) and Fe(II)-dependent oxygenase superfamily protein | Chr2:7697513-7699174 FORWARD LENGTH=291 | 201606	NaN	NaN	Unknown	NaN	NaN	NaN	TAIR11_novel2	>AT2G17720.1 | 2-oxoglutarate (2OG) and Fe(II)-dependent oxygenase superfamily protein | Chr2:7697513-7699174 FORWARD LENGTH=291 | 201606	13	21
TRUE	2/1	2	1	18	AT2G17760.1	59332.85938	60256.02344	0.022274155	0.022274155	1.555906916	1.015559069	0.014814446	0.014814446	1.032149421	1.010321494	0	0.794491718	0.734190148	16	0.037610645	AT2G17760.1	NaN	| Eukaryotic aspartyl protease family protein | Chr2:7713488-7716269 FORWARD LENGTH=513 | 201606	NaN	NaN	Unknown	NaN	NaN	NaN	TAIR11_novel2	>AT2G17760.1 | Eukaryotic aspartyl protease family protein | Chr2:7713488-7716269 FORWARD LENGTH=513 | 201606	8	12
TRUE	2/1	2	1	112	AT2G17870.1	679845.0625	653319.125	-0.057418119	0.057418119	-3.901762175	0.960982378	0.072329447	0.072329447	5.141297712	1.051412977	0	0.060850822	0.373564681	110	0.026321734	AT2G17870.1	NaN	| cold shock domain protein 3 | Chr2:7764276-7765181 REVERSE LENGTH=301 | 201606	NaN	NaN	Unknown	NaN	NaN	NaN	TAIR11_novel2	>AT2G17870.1 | cold shock domain protein 3 | Chr2:7764276-7765181 REVERSE LENGTH=301 | 201606	16	33
TRUE	2/1	2	1	130	AT2G18020.1	2912268.25	2947321.5	0.017261192	0.017261192	1.203640839	1.012036408	0.191567063	0.191567063	14.20034929	1.142003493	0	0.041907035	0.336996828	128	0.064202355	AT2G18020.1	NaN	| Ribosomal protein L2 family | Chr2:7837151-7838160 FORWARD LENGTH=258 | 201606	NaN	NaN	Unknown	NaN	NaN	NaN	TAIR11_novel2	>AT2G18020.1 | Ribosomal protein L2 family | Chr2:7837151-7838160 FORWARD LENGTH=258 | 201606	22	50
TRUE	2/1	2	1	80	AT2G18040.1	566077.5	570271.375	0.010649036	0.010649036	0.740865871	1.007408659	0.221001446	0.221001446	16.55423665	1.165542367	0	0.029115451	0.312509978	78	0.068340682	AT2G18040.1	NaN	| peptidylprolyl cis/trans isomerase%2C NIMA-interacting 1 | Chr2:7842346-7843537 FORWARD LENGTH=119 | 201606	NaN	NaN	Unknown	NaN	NaN	NaN	TAIR11_novel2	>AT2G18040.1 | peptidylprolyl cis/trans isomerase%2C NIMA-interacting 1 | Chr2:7842346-7843537 FORWARD LENGTH=119 | 201606	13	24
TRUE	2/1	2	1	107	AT2G18110.1	3223448.75	3409913	0.081129885	0.081129885	5.784619656	1.057846197	0.076351129	0.076351129	5.434800323	1.054348003	0	0.281573901	0.540390018	105	0.048641161	AT2G18110.1	NaN	| Translation elongation factor EF1B/ribosomal protein S6 family protein | Chr2:7872636-7873713 FORWARD LENGTH=231 | 201606	NaN	NaN	Unknown	NaN	NaN	NaN	TAIR11_novel2	>AT2G18110.1 | Translation elongation factor EF1B/ribosomal protein S6 family protein | Chr2:7872636-7873713 FORWARD LENGTH=231 | 201606	17	35
TRUE	2/1	2	1	69	AT2G18220.1	157772.1406	149692.1719	-0.075843699	0.075843699	-5.12128993	0.948787101	0.022188591	0.022188591	1.549883943	1.015498839	0	0.682643627	0.694929832	67	0.037180254	AT2G18220.1	NaN	| Noc2p family | Chr2:7928254-7931851 FORWARD LENGTH=764 | 201606	NaN	NaN	Unknown	NaN	NaN	NaN	TAIR11_novel2	>AT2G18220.1 | Noc2p family | Chr2:7928254-7931851 FORWARD LENGTH=764 | 201606	24	34
TRUE	2/1	2	1	57	AT2G18230.1	669272.875	655624.6875	-0.029724364	0.029724364	-2.039256036	0.97960744	-0.044576854	0.044576854	-3.042584596	0.969574154	0	0.204634366	0.502257143	55	0.023845783	AT2G18230.1	NaN	| pyrophosphorylase 2 | Chr2:7932139-7933560 REVERSE LENGTH=218 | 201606	NaN	NaN	Unknown	NaN	NaN	NaN	TAIR11_novel2	>AT2G18230.1 | pyrophosphorylase 2 | Chr2:7932139-7933560 REVERSE LENGTH=218 | 201606	17	32
TRUE	2/1	2	1	115	AT2G18450.1	826211.625	799553.875	-0.047316112	0.047316112	-3.226503863	0.967734961	0.0289896	0.0289896	2.029730419	1.020297304	0	0.403719605	0.59651438	113	0.023862056	AT2G18450.1	NaN	| succinate dehydrogenase 1-2 | Chr2:7997510-8000801 REVERSE LENGTH=632 | 201606	NaN	NaN	Unknown	NaN	NaN	NaN	TAIR11_novel2	>AT2G18450.1 | succinate dehydrogenase 1-2 | Chr2:7997510-8000801 REVERSE LENGTH=632 | 201606	13	37
TRUE	2/1	2	1	197	AT2G18790.1	287836.75	266772.5938	-0.10964034	0.10964034	-7.318091331	0.926819087	-0.034984723	0.034984723	-2.395790358	0.976042096	0	0.398399013	0.595065806	195	0.028575827	AT2G18790.1	NaN	| phytochrome B | Chr2:8140079-8144151 FORWARD LENGTH=1172 | 201606	NaN	NaN	Unknown	NaN	NaN	NaN	TAIR11_novel2	>AT2G18790.1 | phytochrome B | Chr2:8140079-8144151 FORWARD LENGTH=1172 | 201606	61	92
TRUE	2/1	2	1	453	AT2G18960.1	1458235.5	1424774.625	-0.033490001	0.033490001	-2.294613936	0.977053861	0.032635212	0.032635212	2.287880028	1.0228788	0	0.173067506	0.476080338	451	0.01655953	AT2G18960.1	NaN	| H[+]-ATPase 1 | Chr2:8221858-8227268 FORWARD LENGTH=949 | 201606	NaN	NaN	Unknown	NaN	NaN	NaN	TAIR11_novel2	>AT2G18960.1 | H[+]-ATPase 1 | Chr2:8221858-8227268 FORWARD LENGTH=949 | 201606	64	158
TRUE	2/1	2	1	89	AT2G19540.1	396209.3125	379874.0625	-0.06074158	0.06074158	-4.122883911	0.958771161	0.009269365	0.009269365	0.64457191	1.006445719	0	0.845675766	0.744904953	87	0.032722897	AT2G19540.1	NaN	| Transducin family protein / WD-40 repeat family protein | Chr2:8461804-8464347 FORWARD LENGTH=469 | 201606	NaN	NaN	Unknown	NaN	NaN	NaN	TAIR11_novel2	>AT2G19540.1 | Transducin family protein / WD-40 repeat family protein | Chr2:8461804-8464347 FORWARD LENGTH=469 | 201606	15	27
TRUE	2/1	2	1	48	AT2G19560.1	128991.7734	146907	0.187624081	0.187624081	13.88865823	1.138886582	0.030650066	0.030650066	2.147228882	1.021472289	0	0.623044983	0.675199654	46	0.042469409	AT2G19560.1	NaN	| proteasome family protein | Chr2:8465924-8469069 REVERSE LENGTH=413 | 201606	NaN	NaN	Unknown	NaN	NaN	NaN	TAIR11_novel2	>AT2G19560.1 | proteasome family protein | Chr2:8465924-8469069 REVERSE LENGTH=413 | 201606	17	17
TRUE	2/1	2	1	35	AT2G19670.1	271449.2813	358520.5625	0.401373201	0.401373201	32.07644568	1.320764457	0.055552602	0.055552602	3.925709828	1.039257098	0	0.62720804	0.676315338	33	0.077329705	AT2G19670.1	NaN	| protein arginine methyltransferase 1A | Chr2:8499278-8501114 REVERSE LENGTH=366 | 201606	NaN	NaN	Unknown	NaN	NaN	NaN	TAIR11_novel2	>AT2G19670.1 | protein arginine methyltransferase 1A | Chr2:8499278-8501114 REVERSE LENGTH=366 | 201606	13	22
TRUE	2/1	2	1	20	AT4G29430.1	176416.3281	189094.4531	0.100122949	0.100122949	7.186480489	1.071864805	-0.09627106	0.09627106	-6.455227505	0.935447725	0	0.122703644	0.437500581	18	0.039954303	AT4G29430.1	NaN	| ribosomal protein S15A E | Chr4:14472440-14473383 FORWARD LENGTH=129 | 201606	NaN	NaN	Unknown	NaN	NaN	NaN	TAIR11_novel2	>AT4G29430.1 | ribosomal protein S15A E | Chr4:14472440-14473383 FORWARD LENGTH=129 | 201606	7	10
TRUE	2/1	2	1	68	AT2G19830.2	327821.2813	328769.9063	0.004168736	0.004168736	0.289372611	1.002893726	0.034032997	0.034032997	2.387031771	1.023870318	0	0.510728591	0.638942497	66	0.035403678	AT2G19830.2	NaN	| SNF7 family protein | Chr2:8558101-8559389 REVERSE LENGTH=213 | 201606	NaN	NaN	Unknown	NaN	NaN	NaN	TAIR11_novel2	>AT2G19830.2 | SNF7 family protein | Chr2:8558101-8559389 REVERSE LENGTH=213 | 201606	12	31
TRUE	2/1	2	1	48	AT2G19950.1;AT2G19950.2	54112.875	53295.51172	-0.021957852	0.021957852	-1.510478387	0.984895216	-0.043735515	0.043735515	-2.986025334	0.970139747	0	0.641472431	0.681760446	46	0.064018124	AT2G19950.1;AT2G19950.2	NaN	| golgin Putative 1 | Chr2:8616341-8621219 REVERSE LENGTH=707 | 201606;| golgin Putative 1 | Chr2:8616341-8621219 REVERSE LENGTH=710 | 201606	NaN	NaN	Unknown	NaN	NaN	NaN	TAIR11_novel2	>AT2G19950.1 | golgin Putative 1 | Chr2:8616341-8621219 REVERSE LENGTH=707 | 201606;>AT2G19950.2 | golgin Putative 1 | Chr2:8616341-8621219 REVERSE LENGTH=710 | 201606	41	54
TRUE	2/1	2	1	189	AT4G29040.1	1574356.75	1575325.75	0.00088769	0.00088769	0.061548947	1.000615489	0.058003705	0.058003705	4.102427114	1.041024271	0	0.292023042	0.542524833	187	0.037930146	AT4G29040.1	NaN	| regulatory particle AAA-ATPase 2A | Chr4:14312369-14314386 FORWARD LENGTH=443 | 201606	NaN	NaN	Unknown	NaN	NaN	NaN	TAIR11_novel2	>AT4G29040.1 | regulatory particle AAA-ATPase 2A | Chr4:14312369-14314386 FORWARD LENGTH=443 | 201606	29	59
TRUE	2/1	2	1	179	AT2G20190.1	187624.5938	161085.2813	-0.220024271	0.220024271	-14.14490071	0.858550993	0.011303269	0.011303269	0.786560184	1.007865602	0	0.749529788	0.72187225	177	0.024433964	AT2G20190.1	NaN	| CLIP-associated protein | Chr2:8711862-8718813 REVERSE LENGTH=1439 | 201606	NaN	NaN	Unknown	NaN	NaN	NaN	TAIR11_novel2	>AT2G20190.1 | CLIP-associated protein | Chr2:8711862-8718813 REVERSE LENGTH=1439 | 201606	69	107
TRUE	2/1	2	1	102	AT2G20280.1	384216.2188	385151.5313	0.003507741	0.003507741	0.243433893	1.002434339	0.110556498	0.110556498	7.964461306	1.079644613	0	0.116101275	0.436123736	100	0.047973675	AT2G20280.1	NaN	| Zinc finger C-x8-C-x5-C-x3-H type family protein | Chr2:8740054-8742349 REVERSE LENGTH=371 | 201606	NaN	NaN	Unknown	NaN	NaN	NaN	TAIR11_novel2	>AT2G20280.1 | Zinc finger C-x8-C-x5-C-x3-H type family protein | Chr2:8740054-8742349 REVERSE LENGTH=371 | 201606	28	43
TRUE	2/1	2	1	137	AT2G20360.1	1123211.875	1169679.5	0.058483182	0.058483182	4.137031137	1.041370311	0.035240743	0.035240743	2.472780565	1.024727806	0	0.297894318	0.545572997	135	0.023290147	AT2G20360.1	NaN	| NAD(P)-binding Rossmann-fold superfamily protein | Chr2:8786070-8789098 FORWARD LENGTH=402 | 201606	NaN	NaN	Unknown	NaN	NaN	NaN	TAIR11_novel2	>AT2G20360.1 | NAD(P)-binding Rossmann-fold superfamily protein | Chr2:8786070-8789098 FORWARD LENGTH=402 | 201606	33	76
TRUE	2/1	2	1	295	AT2G20420.1	2357544	2336827.5	-0.012733456	0.012733456	-0.878732274	0.991212677	0.056511998	0.056511998	3.994843709	1.039948437	0	0.255243596	0.524661602	293	0.034279184	AT2G20420.1	NaN	| ATP citrate lyase (ACL) family protein | Chr2:8805574-8807858 FORWARD LENGTH=421 | 201606	NaN	NaN	Unknown	NaN	NaN	NaN	TAIR11_novel2	>AT2G20420.1 | ATP citrate lyase (ACL) family protein | Chr2:8805574-8807858 FORWARD LENGTH=421 | 201606	47	94
TRUE	2/1	2	1	49	AT2G20490.1;AT2G20490.3	619735.3125	593021.125	-0.063568677	0.063568677	-4.310580172	0.956894198	0.062507734	0.062507734	4.427938037	1.04427938	0	0.247516003	0.518085471	47	0.036591832	AT2G20490.1;AT2G20490.3	NaN	| nucleolar RNA-binding Nop10p family protein | Chr2:8831897-8832723 FORWARD LENGTH=64 | 201606;| nucleolar RNA-binding Nop10p family protein | Chr2:8831897-8832723 FORWARD LENGTH=64 | 201606	NaN	NaN	Unknown	NaN	NaN	NaN	TAIR11_novel2	>AT2G20490.1 | nucleolar RNA-binding Nop10p family protein | Chr2:8831897-8832723 FORWARD LENGTH=64 | 201606;>AT2G20490.3 | nucleolar RNA-binding Nop10p family protein | Chr2:8831897-8832723 FORWARD LENGTH=64 | 201606	8	15
TRUE	2/1	2	1	76	AT2G20530.1;AT2G20530.2	340704.9688	346112.9688	0.022720012	0.022720012	1.587297074	1.015872971	0.02758513	0.02758513	1.930452368	1.019304524	0	0.69000842	0.698107419	74	0.047431604	AT2G20530.1;AT2G20530.2	NaN	| prohibitin 6 | Chr2:8842300-8843787 FORWARD LENGTH=286 | 201606;| prohibitin 6 | Chr2:8842300-8843787 FORWARD LENGTH=286 | 201606	NaN	NaN	Unknown	NaN	NaN	NaN	TAIR11_novel2	>AT2G20530.1 | prohibitin 6 | Chr2:8842300-8843787 FORWARD LENGTH=286 | 201606;>AT2G20530.2 | prohibitin 6 | Chr2:8842300-8843787 FORWARD LENGTH=286 | 201606	12	28
TRUE	2/1	2	1	70	AT2G20550.1;AT2G20550.2	116154.7422	114049.4063	-0.02638912	0.02638912	-1.812526891	0.981874731	0.080505259	0.080505259	5.738829328	1.057388293	0	0.07112934	0.386199602	68	0.030208161	AT2G20550.1;AT2G20550.2	NaN	| HSP40/DnaJ peptide-binding protein | Chr2:8846051-8847113 REVERSE LENGTH=284 | 201606;| HSP40/DnaJ peptide-binding protein | Chr2:8846051-8847113 REVERSE LENGTH=284 | 201606	NaN	NaN	Unknown	NaN	NaN	NaN	TAIR11_novel2	>AT2G20550.1 | HSP40/DnaJ peptide-binding protein | Chr2:8846051-8847113 REVERSE LENGTH=284 | 201606;>AT2G20550.2 | HSP40/DnaJ peptide-binding protein | Chr2:8846051-8847113 REVERSE LENGTH=284 | 201606	16	27
TRUE	2/1	2	1	352	AT2G20580.1	1168747	1194003.125	0.030843951	0.030843951	2.160957419	1.021609574	0.022502737	0.022502737	1.571998798	1.015719988	0	0.36210175	0.582145782	350	0.017070553	AT2G20580.1	NaN	| 26S proteasome regulatory subunit S2 1A | Chr2:8859211-8864699 FORWARD LENGTH=891 | 201606	NaN	NaN	Unknown	NaN	NaN	NaN	TAIR11_novel2	>AT2G20580.1 | 26S proteasome regulatory subunit S2 1A | Chr2:8859211-8864699 FORWARD LENGTH=891 | 201606	69	147
TRUE	2/1	2	1	111	AT2G20610.1	393734.75	390167	-0.013132285	0.013132285	-0.906130333	0.990938697	0.142991245	0.142991245	10.41921462	1.104192146	0	0.13353529	0.448742758	109	0.065305211	AT2G20610.1	NaN	| Tyrosine transaminase family protein | Chr2:8878150-8880298 REVERSE LENGTH=462 | 201606	NaN	NaN	Unknown	NaN	NaN	NaN	TAIR11_novel2	>AT2G20610.1 | Tyrosine transaminase family protein | Chr2:8878150-8880298 REVERSE LENGTH=462 | 201606	34	58
TRUE	2/1	2	1	51	AT2G20690.1	304886.8125	301081.2188	-0.018121033	0.018121033	-1.248198871	0.987518011	0.026188789	0.026188789	1.831844669	1.018318447	0	0.76299928	0.726932413	49	0.059271902	AT2G20690.1	NaN	| lumazine-binding family protein | Chr2:8923342-8924621 FORWARD LENGTH=271 | 201606	NaN	NaN	Unknown	NaN	NaN	NaN	TAIR11_novel2	>AT2G20690.1 | lumazine-binding family protein | Chr2:8923342-8924621 FORWARD LENGTH=271 | 201606	6	13
TRUE	2/1	2	1	88	AT2G20760.1	802920.8125	831208.9375	0.049953457	0.049953457	3.52315254	1.035231525	0.060940649	0.060940649	4.314567896	1.043145679	0	0.19340781	0.490387674	86	0.032034225	AT2G20760.1	NaN	| Clathrin light chain protein | Chr2:8943279-8945108 REVERSE LENGTH=338 | 201606	NaN	NaN	Unknown	NaN	NaN	NaN	TAIR11_novel2	>AT2G20760.1 | Clathrin light chain protein | Chr2:8943279-8945108 REVERSE LENGTH=338 | 201606	13	23
TRUE	2/1	2	1	41	AT2G20790.1;AT2G20790.4	45714.61328	42565.90234	-0.102957201	0.102957201	-6.887755821	0.931122442	-0.021233268	0.021233268	-1.461000278	0.985389997	0	0.783670511	0.732671437	39	0.052560457	AT2G20790.1;AT2G20790.4	NaN	| clathrin adaptor complexes medium subunit family protein | Chr2:8950162-8952613 REVERSE LENGTH=613 | 201606;| clathrin adaptor complexes medium subunit family protein | Chr2:8950574-8952613 REVERSE LENGTH=565 | 201606	NaN	NaN	Unknown	NaN	NaN	NaN	TAIR11_novel2	>AT2G20790.1 | clathrin adaptor complexes medium subunit family protein | Chr2:8950162-8952613 REVERSE LENGTH=613 | 201606;>AT2G20790.4 | clathrin adaptor complexes medium subunit family protein | Chr2:8950574-8952613 REVERSE LENGTH=565 | 201606	8	10
TRUE	2/1	2	1	172	AT2G20990.1;AT2G20990.2;AT2G20990.3	280352.125	278428.3438	-0.009933921	0.009933921	-0.686201772	0.993137982	0.038972542	0.038972542	2.738188539	1.027381885	0	0.340537803	0.569583731	170	0.028165611	AT2G20990.1;AT2G20990.2;AT2G20990.3	NaN	| synaptotagmin A | Chr2:9014827-9017829 FORWARD LENGTH=541 | 201606;| synaptotagmin A | Chr2:9014827-9017829 FORWARD LENGTH=565 | 201606;| synaptotagmin A | Chr2:9014827-9017829 FORWARD LENGTH=579 | 201606	NaN	NaN	Unknown	NaN	NaN	NaN	TAIR11_novel2	>AT2G20990.1 | synaptotagmin A | Chr2:9014827-9017829 FORWARD LENGTH=541 | 201606;>AT2G20990.2 | synaptotagmin A | Chr2:9014827-9017829 FORWARD LENGTH=565 | 201606;>AT2G20990.3 | synaptotagmin A | Chr2:9014827-9017829 FORWARD LENGTH=579 | 201606	27	50
TRUE	2/1	2	1	142	AT2G21130.1	12214560	12159547	-0.006512412	0.006512412	-0.450388716	0.995496113	-0.024794105	0.024794105	-1.703912797	0.982960872	0	0.455070891	0.618276838	140	0.022860971	AT2G21130.1	NaN	| Cyclophilin-like peptidyl-prolyl cis-trans isomerase family protein | Chr2:9055619-9056143 REVERSE LENGTH=174 | 201606	NaN	NaN	Unknown	NaN	NaN	NaN	TAIR11_novel2	>AT2G21130.1 | Cyclophilin-like peptidyl-prolyl cis-trans isomerase family protein | Chr2:9055619-9056143 REVERSE LENGTH=174 | 201606	17	39
TRUE	2/1	2	1	17	AT2G21190.1	272673.6563	284313.1875	0.060305694	0.060305694	4.268667318	1.042686673	-0.058406875	0.058406875	-3.96760086	0.960323991	0	0.411039918	0.598719602	15	0.046292716	AT2G21190.1	NaN	| ER lumen protein retaining receptor family protein | Chr2:9080916-9082642 FORWARD LENGTH=269 | 201606	NaN	NaN	Unknown	NaN	NaN	NaN	TAIR11_novel2	>AT2G21190.1 | ER lumen protein retaining receptor family protein | Chr2:9080916-9082642 FORWARD LENGTH=269 | 201606	4	5
TRUE	2/1	2	1	115	AT2G21250.1	716262.875	701777.0625	-0.029476373	0.029476373	-2.022415653	0.979775843	0.054306947	0.054306947	3.836016776	1.038360168	0	0.276439581	0.537046009	113	0.034258756	AT2G21250.1	NaN	| NAD(P)-linked oxidoreductase superfamily protein | Chr2:9103408-9105116 REVERSE LENGTH=309 | 201606	NaN	NaN	Unknown	NaN	NaN	NaN	TAIR11_novel2	>AT2G21250.1 | NAD(P)-linked oxidoreductase superfamily protein | Chr2:9103408-9105116 REVERSE LENGTH=309 | 201606	24	47
TRUE	2/1	2	1	192	AT2G21390.1	232799.5156	232045.9688	-0.004677422	0.004677422	-0.323689194	0.996763108	0.035392649	0.035392649	2.483570834	1.024835708	0	0.342153479	0.57054277	190	0.025692238	AT2G21390.1	NaN	| Coatomer%2C alpha subunit | Chr2:9152428-9156577 FORWARD LENGTH=1218 | 201606	NaN	NaN	Unknown	NaN	NaN	NaN	TAIR11_novel2	>AT2G21390.1 | Coatomer%2C alpha subunit | Chr2:9152428-9156577 FORWARD LENGTH=1218 | 201606	41	80
TRUE	2/1	2	1	87	AT2G21440.1	43139.71094	42558.09766	-0.019582846	0.019582846	-1.348208573	0.986517914	-0.021185756	0.021185756	-1.457755034	0.98542245	0	0.778671289	0.731091507	85	0.051792602	AT2G21440.1	NaN	| RNA-binding (RRM/RBD/RNP motifs) family protein | Chr2:9173712-9179065 REVERSE LENGTH=1003 | 201606	NaN	NaN	Unknown	NaN	NaN	NaN	TAIR11_novel2	>AT2G21440.1 | RNA-binding (RRM/RBD/RNP motifs) family protein | Chr2:9173712-9179065 REVERSE LENGTH=1003 | 201606	40	50
TRUE	2/1	2	1	182	AT2G21870.1	2459248.5	2510183.25	0.029575166	0.029575166	2.071151004	1.02071151	0.078512885	0.078512885	5.592903852	1.055929039	0	0.054998358	0.364291752	180	0.028057832	AT2G21870.1	NaN	| MALE GAMETOPHYTE DEFECTIVE 1 | Chr2:9320456-9322618 REVERSE LENGTH=240 | 201606	NaN	NaN	Unknown	NaN	NaN	NaN	TAIR11_novel2	>AT2G21870.1 | MALE GAMETOPHYTE DEFECTIVE 1 | Chr2:9320456-9322618 REVERSE LENGTH=240 | 201606	37	107
TRUE	2/1	2	1	169	AT2G22125.1	97745.90625	105761.0625	0.113700389	0.113700389	8.199991752	1.081999918	0.091907546	0.091907546	6.577843423	1.065778434	0	0.209400467	0.504263907	167	0.050379679	AT2G22125.1	NaN	| binding protein | Chr2:9406793-9414223 FORWARD LENGTH=2150 | 201606	NaN	NaN	Unknown	NaN	NaN	NaN	TAIR11_novel2	>AT2G22125.1 | binding protein | Chr2:9406793-9414223 FORWARD LENGTH=2150 | 201606	88	127
TRUE	2/1	2	1	140	AT2G22250.1;AT2G22250.2;AT2G22250.3	855333.5	880537.375	0.041897196	0.041897196	2.946672263	1.029466723	0.043117587	0.043117587	3.033792765	1.030337928	0	0.258945344	0.526844398	138	0.026268534	AT2G22250.1;AT2G22250.2;AT2G22250.3	NaN	| aspartate aminotransferase | Chr2:9458011-9460028 REVERSE LENGTH=428 | 201606;| aspartate aminotransferase | Chr2:9458011-9460297 REVERSE LENGTH=475 | 201606;| aspartate aminotransferase | Chr2:9458011-9460297 REVERSE LENGTH=475 | 201606	NaN	NaN	Unknown	NaN	NaN	NaN	TAIR11_novel2	>AT2G22250.1 | aspartate aminotransferase | Chr2:9458011-9460028 REVERSE LENGTH=428 | 201606;>AT2G22250.2 | aspartate aminotransferase | Chr2:9458011-9460297 REVERSE LENGTH=475 | 201606;>AT2G22250.3 | aspartate aminotransferase | Chr2:9458011-9460297 REVERSE LENGTH=475 | 201606	28	49
TRUE	2/1	2	1	100	AT2G22300.1;AT2G22300.2	97601.9375	101393.1484	0.054978474	0.054978474	3.884360326	1.038843603	0.064308487	0.064308487	4.558365012	1.04558365	0	0.164071985	0.469754692	98	0.03162761	AT2G22300.1;AT2G22300.2	NaN	| signal responsive 1 | Chr2:9471599-9476472 FORWARD LENGTH=1032 | 201606;| signal responsive 1 | Chr2:9471599-9476472 FORWARD LENGTH=1032 | 201606	NaN	NaN	Unknown	NaN	NaN	NaN	TAIR11_novel2	>AT2G22300.1 | signal responsive 1 | Chr2:9471599-9476472 FORWARD LENGTH=1032 | 201606;>AT2G22300.2 | signal responsive 1 | Chr2:9471599-9476472 FORWARD LENGTH=1032 | 201606	35	54
TRUE	2/1	2	1	191	AT2G22420.1	1668425.5	1695129.75	0.022908438	0.022908438	1.600565923	1.016005659	-0.054144174	0.054144174	-3.68343635	0.963165637	0	0.146873688	0.457551288	189	0.025691172	AT2G22420.1	NaN	| Peroxidase superfamily protein | Chr2:9513341-9514484 FORWARD LENGTH=329 | 201606	NaN	NaN	Unknown	NaN	NaN	NaN	TAIR11_novel2	>AT2G22420.1 | Peroxidase superfamily protein | Chr2:9513341-9514484 FORWARD LENGTH=329 | 201606	23	49
TRUE	2/1	2	1	62	AT2G22780.1	177862.4375	157438.5	-0.175973482	0.175973482	-11.48299652	0.885170035	-0.076752596	0.076752596	-5.1810446	0.948189554	0	0.192446839	0.490387674	60	0.039914343	AT2G22780.1	NaN	| peroxisomal NAD-malate dehydrogenase 1 | Chr2:9689995-9691923 REVERSE LENGTH=354 | 201606	NaN	NaN	Unknown	NaN	NaN	NaN	TAIR11_novel2	>AT2G22780.1 | peroxisomal NAD-malate dehydrogenase 1 | Chr2:9689995-9691923 REVERSE LENGTH=354 | 201606	21	53
TRUE	2/1	2	1	152	AT4G37640.1	240190.625	240356.4375	0.000995602	0.000995602	0.06903371	1.000690337	-0.079032078	0.079032078	-5.330741875	0.946692581	0	0.028162546	0.310134698	150	0.024644654	AT4G37640.1	NaN	| calcium ATPase 2 | Chr4:17683225-17686808 REVERSE LENGTH=1014 | 201606	NaN	NaN	Unknown	NaN	NaN	NaN	TAIR11_novel2	>AT4G37640.1 | calcium ATPase 2 | Chr4:17683225-17686808 REVERSE LENGTH=1014 | 201606	29	58
TRUE	2/1	2	1	7	AT2G14820.1;AT2G14820.2	17560.31055	15978.37988	-0.136197224	0.136197224	-9.00855745	0.909914425	-0.380841494	0.380841494	-23.20104921	0.767989508	0	0.120994492	0.437500581	5	0.130832484	AT2G14820.1;AT2G14820.2	NaN	| Phototropic-responsive NPH3 family protein | Chr2:6358864-6361300 FORWARD LENGTH=634 | 201606;| Phototropic-responsive NPH3 family protein | Chr2:6358864-6361300 FORWARD LENGTH=634 | 201606	NaN	NaN	Unknown	NaN	NaN	NaN	TAIR11_novel2	>AT2G14820.1 | Phototropic-responsive NPH3 family protein | Chr2:6358864-6361300 FORWARD LENGTH=634 | 201606;>AT2G14820.2 | Phototropic-responsive NPH3 family protein | Chr2:6358864-6361300 FORWARD LENGTH=634 | 201606	3	4
TRUE	2/1	2	1	64	AT2G23070.1	236252.2969	227844.7969	-0.05227693	0.05227693	-3.55869556	0.964413044	0.085451409	0.085451409	6.10196751	1.061019675	0	0.364502996	0.582213172	62	0.064420645	AT2G23070.1	NaN	| Protein kinase superfamily protein | Chr2:9824162-9826871 REVERSE LENGTH=432 | 201606	NaN	NaN	Unknown	NaN	NaN	NaN	TAIR11_novel2	>AT2G23070.1 | Protein kinase superfamily protein | Chr2:9824162-9826871 REVERSE LENGTH=432 | 201606	18	30
TRUE	2/1	2	1	22	AT2G23090.1	64377.51953	62385.08203	-0.045355908	0.045355908	-3.094927413	0.969050726	0.060949713	0.060949713	4.315223247	1.043152232	0	0.764403514	0.727142469	20	0.135421907	AT2G23090.1	NaN	| Uncharacterized protein family SERF | Chr2:9829657-9830274 REVERSE LENGTH=78 | 201606	NaN	NaN	Unknown	NaN	NaN	NaN	TAIR11_novel2	>AT2G23090.1 | Uncharacterized protein family SERF | Chr2:9829657-9830274 REVERSE LENGTH=78 | 201606	4	8
TRUE	2/1	2	1	35	AT2G23140.1;AT2G23140.2;AT2G23140.4	52014.88281	49664.37891	-0.066713005	0.066713005	-4.518906473	0.954810935	-0.067473494	0.067473494	-4.569224173	0.954307758	0	0.466817439	0.623496681	33	0.062785757	AT2G23140.1;AT2G23140.2;AT2G23140.4	NaN	| RING/U-box superfamily protein with ARM repeat domain-containing protein | Chr2:9845696-9849105 REVERSE LENGTH=829 | 201606;| RING/U-box superfamily protein with ARM repeat domain-containing protein | Chr2:9845696-9848762 REVERSE LENGTH=826 | 201606;| RING/U-box superfamily protein with ARM repeat domain-containing protein | Chr2:9845696-9848762 REVERSE LENGTH=826 | 201606	NaN	NaN	Unknown	NaN	NaN	NaN	TAIR11_novel2	>AT2G23140.1 | RING/U-box superfamily protein with ARM repeat domain-containing protein | Chr2:9845696-9849105 REVERSE LENGTH=829 | 201606;>AT2G23140.2 | RING/U-box superfamily protein with ARM repeat domain-containing protein | Chr2:9845696-9848762 REVERSE LENGTH=826 | 201606;>AT2G23140.4 | RING/U-box superfamily protein with ARM repeat domain-containing protein | Chr2:9845696-9848762 REVERSE LE…	39	48
TRUE	2/1	2	1	80	AT2G23420.1;AT2G23420.2	294098.6563	285531.2813	-0.042651384	0.042651384	-2.913095595	0.970869044	-0.049841531	0.049841531	-3.395756429	0.966042436	0	0.37939578	0.586700924	78	0.038861068	AT2G23420.1;AT2G23420.2	NaN	| nicotinate phosphoribosyltransferase 2 | Chr2:9971819-9974909 FORWARD LENGTH=557 | 201606;| nicotinate phosphoribosyltransferase 2 | Chr2:9971819-9974792 FORWARD LENGTH=544 | 201606	NaN	NaN	Unknown	NaN	NaN	NaN	TAIR11_novel2	>AT2G23420.1 | nicotinate phosphoribosyltransferase 2 | Chr2:9971819-9974909 FORWARD LENGTH=557 | 201606;>AT2G23420.2 | nicotinate phosphoribosyltransferase 2 | Chr2:9971819-9974792 FORWARD LENGTH=544 | 201606	27	38
TRUE	2/1	2	1	31	AT2G23810.1	134113.0938	104554.625	-0.359193216	0.359193216	-22.03995741	0.779600426	0.042609312	0.042609312	2.997499395	1.029974994	0	0.437464708	0.611721484	29	0.036895698	AT2G23810.1	NaN	| tetraspanin8 | Chr2:10135859-10137352 REVERSE LENGTH=273 | 201606	NaN	NaN	Unknown	NaN	NaN	NaN	TAIR11_novel2	>AT2G23810.1 | tetraspanin8 | Chr2:10135859-10137352 REVERSE LENGTH=273 | 201606	7	9
TRUE	2/1	2	1	116	AT2G24180.1	149683.4063	150948.9219	0.012146158	0.012146158	0.845461536	1.008454615	-0.006165492	0.006165492	-0.426447451	0.995735525	0	0.882106708	0.753258479	114	0.028629634	AT2G24180.1	NaN	| cytochrome p450 71b6 | Chr2:10281890-10283589 FORWARD LENGTH=503 | 201606	NaN	NaN	Unknown	NaN	NaN	NaN	TAIR11_novel2	>AT2G24180.1 | cytochrome p450 71b6 | Chr2:10281890-10283589 FORWARD LENGTH=503 | 201606	29	45
TRUE	2/1	2	1	6	AT2G24280.1;AT2G24280.2	37458.60938	36867.72656	-0.022938886	0.022938886	-1.577428587	0.984225714	-0.02293876	0.02293876	-1.577420011	0.9842258	0	0.820852856	0.739613515	4	0.058822305	AT2G24280.1;AT2G24280.2	NaN	| alpha/beta-Hydrolases superfamily protein | Chr2:10334622-10336927 FORWARD LENGTH=494 | 201606;| alpha/beta-Hydrolases superfamily protein | Chr2:10334622-10336579 FORWARD LENGTH=434 | 201606	NaN	NaN	Unknown	NaN	NaN	NaN	TAIR11_novel2	>AT2G24280.1 | alpha/beta-Hydrolases superfamily protein | Chr2:10334622-10336927 FORWARD LENGTH=494 | 201606;>AT2G24280.2 | alpha/beta-Hydrolases superfamily protein | Chr2:10334622-10336579 FORWARD LENGTH=434 | 201606	1	1
TRUE	2/1	2	1	16	AT2G25010.1	26982.48242	28943.9375	0.101238114	0.101238114	7.269364795	1.072693648	0.121275529	0.121275529	8.769610176	1.087696102	0	0.445522561	0.614395877	14	0.102850195	AT2G25010.1	NaN	| Aminotransferase-like%2C plant mobile domain family protein | Chr2:10631691-10633547 FORWARD LENGTH=509 | 201606	NaN	NaN	Unknown	NaN	NaN	NaN	TAIR11_novel2	>AT2G25010.1 | Aminotransferase-like%2C plant mobile domain family protein | Chr2:10631691-10633547 FORWARD LENGTH=509 | 201606	14	16
TRUE	2/1	2	1	147	AT2G25140.1	186002.3594	149211.4688	-0.317962493	0.317962493	-19.77979782	0.802202022	0.061644245	0.061644245	4.365454027	1.04365454	0	0.178676509	0.479638847	145	0.031473034	AT2G25140.1	NaN	| casein lytic proteinase B4 | Chr2:10697877-10701998 REVERSE LENGTH=964 | 201606	NaN	NaN	Unknown	NaN	NaN	NaN	TAIR11_novel2	>AT2G25140.1 | casein lytic proteinase B4 | Chr2:10697877-10701998 REVERSE LENGTH=964 | 201606	59	83
TRUE	2/1	2	1	128	AT2G25170.1;AT2G25170.2;AT2G25170.3;AT2G25170.4	108418.9297	101425.2656	-0.096199589	0.096199589	-6.45059316	0.935494068	-0.035260141	0.035260141	-2.414421743	0.975855783	0	0.470347569	0.624894334	126	0.033637418	AT2G25170.1;AT2G25170.2;AT2G25170.3;AT2G25170.4	NaN	| chromatin remodeling factor CHD3 (PICKLE) | Chr2:10714411-10723763 FORWARD LENGTH=1384 | 201606;| chromatin remodeling factor CHD3 (PICKLE) | Chr2:10714013-10723763 FORWARD LENGTH=1401 | 201606;| chromatin remodeling factor CHD3 (PICKLE) | Chr2:10714065-10723763 FORWARD LENGTH=1410 | 201606;| chromatin remodeling factor CHD3 (PICKLE) | Chr2:10714411-10723763 FORWARD LENGTH=1384 | 201606	NaN	NaN	Unknown	NaN	NaN	NaN	TAIR11_novel2	>AT2G25170.1 | chromatin remodeling factor CHD3 (PICKLE) | Chr2:10714411-10723763 FORWARD LENGTH=1384 | 201606;>AT2G25170.2 | chromatin remodeling factor CHD3 (PICKLE) | Chr2:10714013-10723763 FORWARD LENGTH=1401 | 201606;>AT2G25170.3 | chromatin remodeling factor CHD3 (PICKLE) | Chr2:10714065-10723763 FORWARD LENGTH=1410 | 201606;>AT2G25170.4 | chromatin remodeling factor CHD3 (PICKLE) | Chr2:10…	63	87
TRUE	2/1	2	1	134	AT2G25430.1	171531.1406	173518.3906	0.016618063	0.016618063	1.158535991	1.01158536	-0.000316176	0.000316176	-0.02191327	0.999780867	0	0.994022229	0.776522021	132	0.029086728	AT2G25430.1	NaN	| epsin N-terminal homology (ENTH) domain-containing protein / clathrin assembly protein-like protein | Chr2:10822716-10824677 FORWARD LENGTH=653 | 201606	NaN	NaN	Unknown	NaN	NaN	NaN	TAIR11_novel2	>AT2G25430.1 | epsin N-terminal homology (ENTH) domain-containing protein / clathrin assembly protein-like protein | Chr2:10822716-10824677 FORWARD LENGTH=653 | 201606	36	57
TRUE	2/1	2	1	18	AT2G25520.1	52589.0625	52482.91016	-0.002915059	0.002915059	-0.201852512	0.997981475	0.105635956	0.105635956	7.596858479	1.075968585	0	0.124493858	0.439790935	16	0.043794462	AT2G25520.1	NaN	| Drug/metabolite transporter superfamily protein | Chr2:10860950-10861993 FORWARD LENGTH=347 | 201606	NaN	NaN	Unknown	NaN	NaN	NaN	TAIR11_novel2	>AT2G25520.1 | Drug/metabolite transporter superfamily protein | Chr2:10860950-10861993 FORWARD LENGTH=347 | 201606	9	13
TRUE	2/1	2	1	144	AT2G25970.1	501795.4688	512202.6875	0.02961538	0.02961538	2.073996159	1.020739962	-0.050338354	0.050338354	-3.429018468	0.965709815	0	0.080693129	0.398190882	142	0.019757411	AT2G25970.1	NaN	| KH domain-containing protein | Chr2:11071844-11075604 REVERSE LENGTH=632 | 201606	NaN	NaN	Unknown	NaN	NaN	NaN	TAIR11_novel2	>AT2G25970.1 | KH domain-containing protein | Chr2:11071844-11075604 REVERSE LENGTH=632 | 201606	27	52
TRUE	2/1	2	1	65	AT2G26040.1	308251.875	312368.0313	0.019137141	0.019137141	1.335322372	1.013353224	0.187296763	0.187296763	13.86282214	1.138628221	0	0.011425465	0.242729366	63	0.049214564	AT2G26040.1	NaN	| PYR1-like 2 | Chr2:11094832-11095404 REVERSE LENGTH=190 | 201606	NaN	NaN	Unknown	NaN	NaN	NaN	TAIR11_novel2	>AT2G26040.1 | PYR1-like 2 | Chr2:11094832-11095404 REVERSE LENGTH=190 | 201606	14	22
TRUE	2/1	2	1	176	AT2G26080.1	295839.25	319726.5	0.112024852	0.112024852	8.074401892	1.080744019	0.027001884	0.027001884	1.889252706	1.018892527	0	0.436490885	0.611038686	174	0.023925437	AT2G26080.1	NaN	| glycine decarboxylase P-protein 2 | Chr2:11109330-11113786 REVERSE LENGTH=1044 | 201606	NaN	NaN	Unknown	NaN	NaN	NaN	TAIR11_novel2	>AT2G26080.1 | glycine decarboxylase P-protein 2 | Chr2:11109330-11113786 REVERSE LENGTH=1044 | 201606	48	119
TRUE	2/1	2	1	158	AT2G26400.1;AT2G26400.2;AT2G26400.3;AT2G26400.4	4007024.25	3994322	-0.004580601	0.004580601	-0.316999579	0.996830004	0.01341173	0.01341173	0.933964739	1.009339647	0	0.626034392	0.675988231	156	0.018976735	AT2G26400.1;AT2G26400.2;AT2G26400.3;AT2G26400.4	NaN	| acireductone dioxygenase 3 | Chr2:11232058-11233274 REVERSE LENGTH=199 | 201606;| acireductone dioxygenase 3 | Chr2:11232122-11233319 REVERSE LENGTH=232 | 201606;| acireductone dioxygenase 3 | Chr2:11232058-11233319 REVERSE LENGTH=214 | 201606;| acireductone dioxygenase 3 | Chr2:11232122-11233274 REVERSE LENGTH=217 | 201606	NaN	NaN	Unknown	NaN	NaN	NaN	TAIR11_novel2	>AT2G26400.1 | acireductone dioxygenase 3 | Chr2:11232058-11233274 REVERSE LENGTH=199 | 201606;>AT2G26400.2 | acireductone dioxygenase 3 | Chr2:11232122-11233319 REVERSE LENGTH=232 | 201606;>AT2G26400.3 | acireductone dioxygenase 3 | Chr2:11232058-11233319 REVERSE LENGTH=214 | 201606;>AT2G26400.4 | acireductone dioxygenase 3 | Chr2:11232122-11233274 REVERSE LENGTH=217 | 201606	16	31
TRUE	2/1	2	1	45	AT2G26590.1;AT2G26590.2;AT2G26590.3;AT2G26590.4	237612.9688	251422.875	0.081502336	0.081502336	5.811932877	1.058119329	0.060235947	0.060235947	4.263626615	1.042636266	0	0.291665662	0.542524833	43	0.038674596	AT2G26590.1;AT2G26590.2;AT2G26590.3;AT2G26590.4	NaN	| regulatory particle non-ATPase 13 | Chr2:11311182-11314717 REVERSE LENGTH=300 | 201606;| regulatory particle non-ATPase 13 | Chr2:11311182-11314717 REVERSE LENGTH=300 | 201606;| regulatory particle non-ATPase 13 | Chr2:11311182-11314717 REVERSE LENGTH=300 | 201606;| regulatory particle non-ATPase 13 | Chr2:11311182-11314717 REVERSE LENGTH=296 | 201606	NaN	NaN	Unknown	NaN	NaN	NaN	TAIR11_novel2	>AT2G26590.1 | regulatory particle non-ATPase 13 | Chr2:11311182-11314717 REVERSE LENGTH=300 | 201606;>AT2G26590.2 | regulatory particle non-ATPase 13 | Chr2:11311182-11314717 REVERSE LENGTH=300 | 201606;>AT2G26590.3 | regulatory particle non-ATPase 13 | Chr2:11311182-11314717 REVERSE LENGTH=300 | 201606;>AT2G26590.4 | regulatory particle non-ATPase 13 | Chr2:11311182-11314717 REVERSE LENGTH=296 …	7	12
TRUE	2/1	2	1	58	AT2G26670.1	362403	335568.2813	-0.110988543	0.110988543	-7.40466242	0.925953376	-0.006255678	0.006255678	-0.432671817	0.995673282	0	0.966739749	0.768931568	56	0.102613085	AT2G26670.1	NaN	| Plant heme oxygenase (decyclizing) family protein | Chr2:11341816-11343394 FORWARD LENGTH=282 | 201606	NaN	NaN	Unknown	NaN	NaN	NaN	TAIR11_novel2	>AT2G26670.1 | Plant heme oxygenase (decyclizing) family protein | Chr2:11341816-11343394 FORWARD LENGTH=282 | 201606	16	21
TRUE	2/1	2	1	115	AT2G26780.1;AT2G26780.2	69301.61719	73459.39063	0.08405791	0.08405791	5.999533065	1.059995331	0.08556886	0.08556886	6.110605707	1.061106057	0	0.097893444	0.417792769	113	0.035472168	AT2G26780.1;AT2G26780.2	NaN	| ARM repeat superfamily protein | Chr2:11410125-11423598 FORWARD LENGTH=1826 | 201606;| ARM repeat superfamily protein | Chr2:11410125-11423598 FORWARD LENGTH=1812 | 201606	NaN	NaN	Unknown	NaN	NaN	NaN	TAIR11_novel2	>AT2G26780.1 | ARM repeat superfamily protein | Chr2:11410125-11423598 FORWARD LENGTH=1826 | 201606;>AT2G26780.2 | ARM repeat superfamily protein | Chr2:11410125-11423598 FORWARD LENGTH=1812 | 201606	28	44
TRUE	2/1	2	1	54	AT2G26990.1	142891.25	150705.6094	0.076815541	0.076815541	5.468745899	1.054687459	0.157159075	0.157159075	11.50891645	1.115089164	0	0.052389303	0.359470334	52	0.054294916	AT2G26990.1	NaN	| proteasome family protein | Chr2:11519684-11522412 REVERSE LENGTH=439 | 201606	NaN	NaN	Unknown	NaN	NaN	NaN	TAIR11_novel2	>AT2G26990.1 | proteasome family protein | Chr2:11519684-11522412 REVERSE LENGTH=439 | 201606	23	32
TRUE	2/1	2	1	148	AT2G27020.1	1237548.125	1106475.25	-0.161513448	0.161513448	-10.59133559	0.894086644	0.077117369	0.077117369	5.490813426	1.054908134	0	0.021248336	0.285237667	146	0.022870875	AT2G27020.1	NaN	| 20S proteasome alpha subunit G1 | Chr2:11528515-11530858 REVERSE LENGTH=249 | 201606	NaN	NaN	Unknown	NaN	NaN	NaN	TAIR11_novel2	>AT2G27020.1 | 20S proteasome alpha subunit G1 | Chr2:11528515-11530858 REVERSE LENGTH=249 | 201606	20	47
TRUE	2/1	2	1	87	AT2G27030.1;AT2G27030.3;AT2G41110.1;AT3G43810.1;AT3G43810.2;AT3G56800.1;AT5G21274.1	426144.5	410924.9688	-0.052467718	0.052467718	-3.571448476	0.964285515	0.015143386	0.015143386	1.055187789	1.010551878	0	0.779208264	0.731205551	85	0.037097604	AT2G27030.1;AT2G27030.3;AT2G41110.1;AT3G43810.1;AT3G43810.2;AT3G56800.1;AT5G21274.1	NaN	| calmodulin 5 | Chr2:11532069-11533060 FORWARD LENGTH=149 | 201606;| calmodulin 5 | Chr2:11532069-11534176 FORWARD LENGTH=181 | 201606;| calmodulin 2 | Chr2:17140379-17141192 FORWARD LENGTH=149 | 201606;| calmodulin 7 | Chr3:15664619-15666355 REVERSE LENGTH=149 | 201606;| calmodulin 7 | Chr3:15663188-15666355 REVERSE LENGTH=214 | 201606;| calmodulin 3 | Chr3:21034981-21035920 REVERSE LENGTH=149 …	NaN	NaN	Unknown	NaN	NaN	NaN	TAIR11_novel2	>AT2G27030.1 | calmodulin 5 | Chr2:11532069-11533060 FORWARD LENGTH=149 | 201606;>AT2G27030.3 | calmodulin 5 | Chr2:11532069-11534176 FORWARD LENGTH=181 | 201606;>AT2G41110.1 | calmodulin 2 | Chr2:17140379-17141192 FORWARD LENGTH=149 | 201606;>AT3G43810.1 | calmodulin 7 | Chr3:15664619-15666355 REVERSE LENGTH=149 | 201606;>AT3G43810.2 | calmodulin 7 | Chr3:15663188-15666355 REVERSE LENGTH=214 | 2…	12	24
TRUE	2/1	2	1	311	AT2G27040.1;AT2G27040.2	635030.625	569925.875	-0.156051876	0.156051876	-10.25222209	0.897477779	0.005794089	0.005794089	0.402423189	1.004024232	0	0.807312457	0.73583395	309	0.01642575	AT2G27040.1;AT2G27040.2	NaN	| Argonaute family protein | Chr2:11536795-11541503 REVERSE LENGTH=924 | 201606;| Argonaute family protein | Chr2:11536795-11541503 REVERSE LENGTH=924 | 201606	NaN	NaN	Unknown	NaN	NaN	NaN	TAIR11_novel2	>AT2G27040.1 | Argonaute family protein | Chr2:11536795-11541503 REVERSE LENGTH=924 | 201606;>AT2G27040.2 | Argonaute family protein | Chr2:11536795-11541503 REVERSE LENGTH=924 | 201606	73	120
TRUE	2/1	2	1	215	AT2G27100.1	288279.125	301019.6875	0.062391475	0.062391475	4.419523092	1.044195231	0.043017503	0.043017503	3.026645281	1.030266453	0	0.36839368	0.583730962	213	0.03299236	AT2G27100.1	NaN	| C2H2 zinc-finger protein SERRATE (SE) | Chr2:11572587-11576357 FORWARD LENGTH=720 | 201606	NaN	NaN	Unknown	NaN	NaN	NaN	TAIR11_novel2	>AT2G27100.1 | C2H2 zinc-finger protein SERRATE (SE) | Chr2:11572587-11576357 FORWARD LENGTH=720 | 201606	45	79
TRUE	2/1	2	1	296	AT2G27170.1;AT2G27170.2	282061.5	277721.4375	-0.022371215	0.022371215	-1.538693689	0.984613063	0.036491878	0.036491878	2.561685628	1.025616856	0	0.407189199	0.59685984	294	0.030396803	AT2G27170.1;AT2G27170.2	NaN	| Structural maintenance of chromosomes (SMC) family protein | Chr2:11609319-11617064 REVERSE LENGTH=1204 | 201606;| Structural maintenance of chromosomes (SMC) family protein | Chr2:11609319-11617064 REVERSE LENGTH=1204 | 201606	NaN	NaN	Unknown	NaN	NaN	NaN	TAIR11_novel2	>AT2G27170.1 | Structural maintenance of chromosomes (SMC) family protein | Chr2:11609319-11617064 REVERSE LENGTH=1204 | 201606;>AT2G27170.2 | Structural maintenance of chromosomes (SMC) family protein | Chr2:11609319-11617064 REVERSE LENGTH=1204 | 201606	102	149
TRUE	2/1	2	1	206	AT2G27210.1	527862.125	560901.4375	0.087586127	0.087586127	6.259079963	1.0625908	0.038693987	0.038693987	2.718353815	1.027183538	0	0.136504699	0.450895442	204	0.017892742	AT2G27210.1	NaN	| BRI1 suppressor 1 (BSU1)-like 3 | Chr2:11630188-11636182 FORWARD LENGTH=1006 | 201606	NaN	NaN	Unknown	NaN	NaN	NaN	TAIR11_novel2	>AT2G27210.1 | BRI1 suppressor 1 (BSU1)-like 3 | Chr2:11630188-11636182 FORWARD LENGTH=1006 | 201606	48	76
TRUE	2/1	2	1	46	AT2G27460.1	167512.5156	168987.6875	0.012649245	0.012649245	0.880633826	1.008806338	-0.029171497	0.029171497	-2.001708451	0.979982915	0	0.521251999	0.641335559	44	0.030921216	AT2G27460.1	NaN	| sec23/sec24 transport family protein | Chr2:11740670-11744867 FORWARD LENGTH=745 | 201606	NaN	NaN	Unknown	NaN	NaN	NaN	TAIR11_novel2	>AT2G27460.1 | sec23/sec24 transport family protein | Chr2:11740670-11744867 FORWARD LENGTH=745 | 201606	14	21
TRUE	2/1	2	1	43	AT2G27680.1	89184.9375	95387.51563	0.097000385	0.097000385	6.954737312	1.069547373	-0.026246747	0.026246747	-1.802836766	0.981971632	0	0.635629995	0.680507907	41	0.037644748	AT2G27680.1	NaN	| NAD(P)-linked oxidoreductase superfamily protein | Chr2:11803981-11805965 REVERSE LENGTH=384 | 201606	NaN	NaN	Unknown	NaN	NaN	NaN	TAIR11_novel2	>AT2G27680.1 | NAD(P)-linked oxidoreductase superfamily protein | Chr2:11803981-11805965 REVERSE LENGTH=384 | 201606	24	47
TRUE	2/1	2	1	215	AT2G28000.1	1328785.625	1309444.5	-0.021153458	0.021153458	-1.455548934	0.985444511	0.013396011	0.013396011	0.93286502	1.00932865	0	0.566366394	0.655260001	213	0.016129755	AT2G28000.1	NaN	| chaperonin-60alpha | Chr2:11926603-11929184 FORWARD LENGTH=586 | 201606	NaN	NaN	Unknown	NaN	NaN	NaN	TAIR11_novel2	>AT2G28000.1 | chaperonin-60alpha | Chr2:11926603-11929184 FORWARD LENGTH=586 | 201606	52	105
TRUE	2/1	2	1	19	AT2G28630.1;AT2G28630.2	78104.23438	188132.6406	1.268277505	1.268277505	140.8738043	2.408738043	0.311376899	0.311376899	24.08914343	1.240891434	0	0.295673197	0.544012747	17	0.192557105	AT2G28630.1;AT2G28630.2	NaN	| 3-ketoacyl-CoA synthase 12 | Chr2:12275719-12277149 REVERSE LENGTH=476 | 201606;| 3-ketoacyl-CoA synthase 12 | Chr2:12275719-12277149 REVERSE LENGTH=476 | 201606	NaN	NaN	Unknown	NaN	NaN	NaN	TAIR11_novel2	>AT2G28630.1 | 3-ketoacyl-CoA synthase 12 | Chr2:12275719-12277149 REVERSE LENGTH=476 | 201606;>AT2G28630.2 | 3-ketoacyl-CoA synthase 12 | Chr2:12275719-12277149 REVERSE LENGTH=476 | 201606	14	17
TRUE	2/1	2	1	93	AT2G28790.1;AT2G28790.2	888662.25	898227.1875	0.015445186	0.015445186	1.076329899	1.010763299	0.041856382	0.041856382	2.943759949	1.029437599	0	0.380922149	0.586769309	91	0.032764178	AT2G28790.1;AT2G28790.2	NaN	| Pathogenesis-related thaumatin superfamily protein | Chr2:12354664-12355413 REVERSE LENGTH=249 | 201606;| Pathogenesis-related thaumatin superfamily protein | Chr2:12354664-12355488 REVERSE LENGTH=274 | 201606	NaN	NaN	Unknown	NaN	NaN	NaN	TAIR11_novel2	>AT2G28790.1 | Pathogenesis-related thaumatin superfamily protein | Chr2:12354664-12355413 REVERSE LENGTH=249 | 201606;>AT2G28790.2 | Pathogenesis-related thaumatin superfamily protein | Chr2:12354664-12355488 REVERSE LENGTH=274 | 201606	11	22
TRUE	2/1	2	1	21	AT2G29400.1	89322.83594	85570.21875	-0.061920278	0.061920278	-4.201184555	0.957988154	0.188320994	0.188320994	13.94368696	1.13943687	0	0.181723353	0.483504252	19	0.091934157	AT2G29400.1	NaN	| type one protein phosphatase 1 | Chr2:12613789-12615283 REVERSE LENGTH=318 | 201606	NaN	NaN	Unknown	NaN	NaN	NaN	TAIR11_novel2	>AT2G29400.1 | type one protein phosphatase 1 | Chr2:12613789-12615283 REVERSE LENGTH=318 | 201606	8	12
TRUE	2/1	2	1	60	AT2G29490.1	305793.7813	277565.6875	-0.139729834	0.139729834	-9.23108823	0.907689118	0.007511258	0.007511258	0.521998396	1.005219984	0	0.87030613	0.751770142	58	0.031477238	AT2G29490.1	NaN	| glutathione S-transferase TAU 1 | Chr2:12631593-12632360 REVERSE LENGTH=224 | 201606	NaN	NaN	Unknown	NaN	NaN	NaN	TAIR11_novel2	>AT2G29490.1 | glutathione S-transferase TAU 1 | Chr2:12631593-12632360 REVERSE LENGTH=224 | 201606	19	28
TRUE	2/1	2	1	32	AT2G29460.1	54022.94922	56084.30078	0.054024584	0.054024584	3.815696093	1.038156961	-0.074419655	0.074419655	-5.027591553	0.949724084	0	0.160218732	0.468102784	30	0.035174734	AT2G29460.1	NaN	| glutathione S-transferase tau 4 | Chr2:12626689-12627600 REVERSE LENGTH=224 | 201606	NaN	NaN	Unknown	NaN	NaN	NaN	TAIR11_novel2	>AT2G29460.1 | glutathione S-transferase tau 4 | Chr2:12626689-12627600 REVERSE LENGTH=224 | 201606	16	25
TRUE	2/1	2	1	143	AT2G29560.1	167771.0625	189900.2656	0.178748025	0.178748025	13.1901192	1.131901192	0.030589405	0.030589405	2.142934004	1.02142934	0	0.334595834	0.566114548	141	0.021812913	AT2G29560.1	NaN	| cytosolic enolase | Chr2:12646635-12649694 FORWARD LENGTH=475 | 201606	NaN	NaN	Unknown	NaN	NaN	NaN	TAIR11_novel2	>AT2G29560.1 | cytosolic enolase | Chr2:12646635-12649694 FORWARD LENGTH=475 | 201606	36	66
TRUE	2/1	2	1	113	AT2G29690.1	188792.8906	184486.3594	-0.033290288	0.033290288	-2.281087617	0.977189124	0.056941401	0.056941401	4.02580129	1.040258013	0	0.169706054	0.47403101	111	0.028429942	AT2G29690.1	NaN	| anthranilate synthase 2 | Chr2:12693899-12696791 FORWARD LENGTH=621 | 201606	NaN	NaN	Unknown	NaN	NaN	NaN	TAIR11_novel2	>AT2G29690.1 | anthranilate synthase 2 | Chr2:12693899-12696791 FORWARD LENGTH=621 | 201606	30	52
TRUE	2/1	2	1	64	AT2G29960.1;AT2G29960.2;AT2G29960.3	475429.7813	479023.3125	0.010863591	0.010863591	0.755849001	1.00755849	0.13752161	0.13752161	10.00137899	1.10001379	0	0.045075192	0.343155962	62	0.046199444	AT2G29960.1;AT2G29960.2;AT2G29960.3	NaN	| cyclophilin 5 | Chr2:12769183-12770528 REVERSE LENGTH=201 | 201606;| cyclophilin 5 | Chr2:12769183-12770528 REVERSE LENGTH=191 | 201606;| cyclophilin 5 | Chr2:12769183-12770528 REVERSE LENGTH=201 | 201606	NaN	NaN	Unknown	NaN	NaN	NaN	TAIR11_novel2	>AT2G29960.1 | cyclophilin 5 | Chr2:12769183-12770528 REVERSE LENGTH=201 | 201606;>AT2G29960.2 | cyclophilin 5 | Chr2:12769183-12770528 REVERSE LENGTH=191 | 201606;>AT2G29960.3 | cyclophilin 5 | Chr2:12769183-12770528 REVERSE LENGTH=201 | 201606	10	23
TRUE	2/1	2	1	86	AT2G29990.1	214390.6094	197880.2656	-0.115613974	0.115613974	-7.701057336	0.922989427	0.014732903	0.014732903	1.026439122	1.010264391	0	0.759430498	0.72640734	84	0.033043059	AT2G29990.1	NaN	| alternative NAD(P)H dehydrogenase 2 | Chr2:12793562-12795913 REVERSE LENGTH=508 | 201606	NaN	NaN	Unknown	NaN	NaN	NaN	TAIR11_novel2	>AT2G29990.1 | alternative NAD(P)H dehydrogenase 2 | Chr2:12793562-12795913 REVERSE LENGTH=508 | 201606	22	29
TRUE	2/1	2	1	346	AT2G30110.1	1035939.188	1016231.5	-0.027710226	0.027710226	-1.902398108	0.980976019	-0.010740097	0.010740097	-0.741682632	0.992583174	0	0.648934814	0.683721864	344	0.016316043	AT2G30110.1	NaN	| ubiquitin-activating enzyme 1 | Chr2:12852632-12857369 REVERSE LENGTH=1080 | 201606	NaN	NaN	Unknown	NaN	NaN	NaN	TAIR11_novel2	>AT2G30110.1 | ubiquitin-activating enzyme 1 | Chr2:12852632-12857369 REVERSE LENGTH=1080 | 201606	81	143
TRUE	2/1	2	1	99	AT2G30140.1;AT2G30140.2	532212.375	551574.6875	0.051554195	0.051554195	3.638080099	1.036380801	0.110248439	0.110248439	7.941410079	1.079414101	0	0.033496781	0.323160388	97	0.035247434	AT2G30140.1;AT2G30140.2	NaN	| UDP-Glycosyltransferase superfamily protein | Chr2:12872200-12873691 FORWARD LENGTH=455 | 201606;| UDP-Glycosyltransferase superfamily protein | Chr2:12872200-12873691 FORWARD LENGTH=454 | 201606	NaN	NaN	Unknown	NaN	NaN	NaN	TAIR11_novel2	>AT2G30140.1 | UDP-Glycosyltransferase superfamily protein | Chr2:12872200-12873691 FORWARD LENGTH=455 | 201606;>AT2G30140.2 | UDP-Glycosyltransferase superfamily protein | Chr2:12872200-12873691 FORWARD LENGTH=454 | 201606	18	34
TRUE	2/1	2	1	254	AT2G30490.1	1446486.5	1455555.25	0.009016744	0.009016744	0.6269502	1.006269502	0.083765648	0.083765648	5.978061842	1.059780618	0	0.000822495	0.120395124	252	0.017104952	AT2G30490.1	NaN	| cinnamate-4-hydroxylase | Chr2:12993861-12995683 REVERSE LENGTH=505 | 201606	NaN	NaN	Unknown	NaN	NaN	NaN	TAIR11_novel2	>AT2G30490.1 | cinnamate-4-hydroxylase | Chr2:12993861-12995683 REVERSE LENGTH=505 | 201606	43	95
TRUE	2/1	2	1	57	AT2G30620.1	318024.9688	330682.75	0.056307751	0.056307751	3.980121844	1.039801218	0.084673241	0.084673241	6.044753104	1.060447531	0	0.466226666	0.623369199	55	0.079208492	AT2G30620.1	NaN	| winged-helix DNA-binding transcription factor family protein | Chr2:13045360-13046267 FORWARD LENGTH=273 | 201606	NaN	NaN	Unknown	NaN	NaN	NaN	TAIR11_novel2	>AT2G30620.1 | winged-helix DNA-binding transcription factor family protein | Chr2:13045360-13046267 FORWARD LENGTH=273 | 201606	14	24
TRUE	2/1	2	1	48	AT2G30670.1	163515.1406	149315.0156	-0.131064973	0.131064973	-8.68428755	0.913157124	-0.058609553	0.058609553	-3.981091099	0.960189089	0	0.221303948	0.508638132	46	0.03241014	AT2G30670.1	NaN	| NAD(P)-binding Rossmann-fold superfamily protein | Chr2:13069313-13070904 REVERSE LENGTH=262 | 201606	NaN	NaN	Unknown	NaN	NaN	NaN	TAIR11_novel2	>AT2G30670.1 | NAD(P)-binding Rossmann-fold superfamily protein | Chr2:13069313-13070904 REVERSE LENGTH=262 | 201606	8	14
TRUE	2/1	2	1	184	AT2G30970.1;AT2G30970.2	433000.4063	429648.3125	-0.01121215	0.01121215	-0.774154874	0.992258451	0.00771649	0.00771649	0.536299322	1.005362993	0	0.804674023	0.735529182	182	0.021539856	AT2G30970.1;AT2G30970.2	NaN	| aspartate aminotransferase 1 | Chr2:13179012-13181686 FORWARD LENGTH=430 | 201606;| aspartate aminotransferase 1 | Chr2:13179012-13181686 FORWARD LENGTH=430 | 201606	NaN	NaN	Unknown	NaN	NaN	NaN	TAIR11_novel2	>AT2G30970.1 | aspartate aminotransferase 1 | Chr2:13179012-13181686 FORWARD LENGTH=430 | 201606;>AT2G30970.2 | aspartate aminotransferase 1 | Chr2:13179012-13181686 FORWARD LENGTH=430 | 201606	35	85
TRUE	2/1	2	1	89	AT2G31060.2	151572.3906	149028	-0.02442357	0.02442357	-1.67866365	0.983213363	0.050554965	0.050554965	3.566323809	1.035663238	0	0.295786379	0.544022153	87	0.033102258	AT2G31060.2	NaN	| elongation factor family protein | Chr2:13213496-13218544 REVERSE LENGTH=667 | 201606	NaN	NaN	Unknown	NaN	NaN	NaN	TAIR11_novel2	>AT2G31060.2 | elongation factor family protein | Chr2:13213496-13218544 REVERSE LENGTH=667 | 201606	25	45
TRUE	2/1	2	1	64	AT2G31240.1	74984.82031	74096.75781	-0.017188153	0.017188153	-1.184323035	0.98815677	0.014708919	0.014708919	1.024759604	1.010247596	0	0.803150099	0.735345846	62	0.040394647	AT2G31240.1	NaN	| Tetratricopeptide repeat (TPR)-like superfamily protein | Chr2:13317570-13319518 REVERSE LENGTH=617 | 201606	NaN	NaN	Unknown	NaN	NaN	NaN	TAIR11_novel2	>AT2G31240.1 | Tetratricopeptide repeat (TPR)-like superfamily protein | Chr2:13317570-13319518 REVERSE LENGTH=617 | 201606	28	43
TRUE	2/1	2	1	68	AT2G31570.1	60525.89453	61303.96484	0.018427887	0.018427887	1.28551642	1.012855164	-0.024393614	0.024393614	-1.67662209	0.983233779	0	0.527745928	0.645763977	66	0.026428544	AT2G31570.1	NaN	| glutathione peroxidase 2 | Chr2:13438211-13439775 REVERSE LENGTH=169 | 201606	NaN	NaN	Unknown	NaN	NaN	NaN	TAIR11_novel2	>AT2G31570.1 | glutathione peroxidase 2 | Chr2:13438211-13439775 REVERSE LENGTH=169 | 201606	19	36
TRUE	2/1	2	1	183	AT2G31610.1	2701515.75	2685516.75	-0.008569373	0.008569373	-0.592223088	0.994077769	0.059607744	0.059607744	4.218236232	1.042182362	0	0.230238802	0.513068672	181	0.034211221	AT2G31610.1	NaN	| Ribosomal protein S3 family protein | Chr2:13450384-13451669 FORWARD LENGTH=250 | 201606	NaN	NaN	Unknown	NaN	NaN	NaN	TAIR11_novel2	>AT2G31610.1 | Ribosomal protein S3 family protein | Chr2:13450384-13451669 FORWARD LENGTH=250 | 201606	31	68
TRUE	2/1	2	1	116	AT2G31660.1	91933.50781	90396.85156	-0.024318263	0.024318263	-1.671486585	0.983285134	0.064066455	0.064066455	4.540825367	1.045408254	0	0.315930878	0.554641885	114	0.043903794	AT2G31660.1	NaN	| ARM repeat superfamily protein | Chr2:13464519-13471353 FORWARD LENGTH=1040 | 201606	NaN	NaN	Unknown	NaN	NaN	NaN	TAIR11_novel2	>AT2G31660.1 | ARM repeat superfamily protein | Chr2:13464519-13471353 FORWARD LENGTH=1040 | 201606	42	62
TRUE	2/1	2	1	52	AT2G31670.1	275500.125	283785.0938	0.042745838	0.042745838	3.007246821	1.030072468	-0.0233177	0.0233177	-1.603268425	0.983967316	0	0.697639982	0.70101517	50	0.040967049	AT2G31670.1	NaN	| Stress responsive alpha-beta barrel domain protein | Chr2:13472699-13473490 REVERSE LENGTH=263 | 201606	NaN	NaN	Unknown	NaN	NaN	NaN	TAIR11_novel2	>AT2G31670.1 | Stress responsive alpha-beta barrel domain protein | Chr2:13472699-13473490 REVERSE LENGTH=263 | 201606	20	45
TRUE	2/1	2	1	11	AT2G32040.1	19125.0918	23422.49414	0.292428037	0.292428037	22.46996976	1.224699698	-0.004909202	0.004909202	-0.339701656	0.996602983	0	0.969065986	0.769311891	9	0.080951196	AT2G32040.1	NaN	| Major facilitator superfamily protein | Chr2:13635116-13637592 FORWARD LENGTH=560 | 201606	NaN	NaN	Unknown	NaN	NaN	NaN	TAIR11_novel2	>AT2G32040.1 | Major facilitator superfamily protein | Chr2:13635116-13637592 FORWARD LENGTH=560 | 201606	5	7
TRUE	2/1	2	1	99	AT2G32080.1;AT2G32080.2	332487.9688	329756.6563	-0.011900356	0.011900356	-0.821477093	0.991785229	0.014595284	0.014595284	1.016802666	1.010168027	0	0.831216412	0.741116439	97	0.047077432	AT2G32080.1;AT2G32080.2	NaN	| purin-rich alpha 1 | Chr2:13642716-13644036 REVERSE LENGTH=296 | 201606;| purin-rich alpha 1 | Chr2:13642716-13644036 REVERSE LENGTH=295 | 201606	NaN	NaN	Unknown	NaN	NaN	NaN	TAIR11_novel2	>AT2G32080.1 | purin-rich alpha 1 | Chr2:13642716-13644036 REVERSE LENGTH=296 | 201606;>AT2G32080.2 | purin-rich alpha 1 | Chr2:13642716-13644036 REVERSE LENGTH=295 | 201606	18	34
TRUE	2/1	2	1	100	AT2G32120.1;AT2G32120.2	239365.4531	226573.3906	-0.07923651	0.07923651	-5.344155697	0.946558443	0.012153071	0.012153071	0.845944775	1.008459448	0	0.783296454	0.732648523	98	0.030390566	AT2G32120.1;AT2G32120.2	NaN	| heat-shock protein 70T-2 | Chr2:13651720-13653411 REVERSE LENGTH=563 | 201606;| heat-shock protein 70T-2 | Chr2:13651720-13653411 REVERSE LENGTH=563 | 201606	NaN	NaN	Unknown	NaN	NaN	NaN	TAIR11_novel2	>AT2G32120.1 | heat-shock protein 70T-2 | Chr2:13651720-13653411 REVERSE LENGTH=563 | 201606;>AT2G32120.2 | heat-shock protein 70T-2 | Chr2:13651720-13653411 REVERSE LENGTH=563 | 201606	28	45
TRUE	2/1	2	1	557	AT2G32240.1	321875.2188	332568.7813	0.047151239	0.047151239	3.322269587	1.033222696	0.072597675	0.072597675	5.160847581	1.051608476	0	0.005375687	0.193246006	555	0.017979007	AT2G32240.1	NaN	| early endosome antigen | Chr2:13684614-13689330 REVERSE LENGTH=1333 | 201606	NaN	NaN	Unknown	NaN	NaN	NaN	TAIR11_novel2	>AT2G32240.1 | early endosome antigen | Chr2:13684614-13689330 REVERSE LENGTH=1333 | 201606	151	259
TRUE	2/1	2	1	57	AT2G32600.1	224902.8906	243266.5781	0.113235921	0.113235921	8.165162951	1.08165163	0.010074654	0.010074654	0.70076573	1.007007657	0	0.903097423	0.757465794	55	0.05657069	AT2G32600.1	NaN	| hydroxyproline-rich glycoprotein family protein | Chr2:13833779-13835525 REVERSE LENGTH=277 | 201606	NaN	NaN	Unknown	NaN	NaN	NaN	TAIR11_novel2	>AT2G32600.1 | hydroxyproline-rich glycoprotein family protein | Chr2:13833779-13835525 REVERSE LENGTH=277 | 201606	20	32
TRUE	2/1	2	1	131	AT2G32730.1	875225.25	861412.125	-0.022950729	0.022950729	-1.578236574	0.984217634	0.092114918	0.092114918	6.593163952	1.06593164	0	0.243873118	0.516233479	129	0.054270542	AT2G32730.1	NaN	| 26S proteasome regulatory complex%2C non-ATPase subcomplex%2C Rpn2/Psmd1 subunit | Chr2:13880189-13885464 FORWARD LENGTH=1004 | 201606	NaN	NaN	Unknown	NaN	NaN	NaN	TAIR11_novel2	>AT2G32730.1 | 26S proteasome regulatory complex%2C non-ATPase subcomplex%2C Rpn2/Psmd1 subunit | Chr2:13880189-13885464 FORWARD LENGTH=1004 | 201606	28	54
TRUE	2/1	2	1	124	AT2G32810.1	49685.77344	50732.19141	0.030068657	0.030068657	2.10607161	1.021060716	-0.08881592	0.08881592	-5.970582878	0.940294171	0	0.036762193	0.328510453	122	0.029041103	AT2G32810.1	NaN	| beta galactosidase 9 | Chr2:13919410-13925325 REVERSE LENGTH=887 | 201606	NaN	NaN	Unknown	NaN	NaN	NaN	TAIR11_novel2	>AT2G32810.1 | beta galactosidase 9 | Chr2:13919410-13925325 REVERSE LENGTH=887 | 201606	38	63
TRUE	2/1	2	1	95	AT3G16410.1	830698.25	527156.5	-0.656093188	0.656093188	-36.54055489	0.634594451	-0.0542011	0.0542011	-3.687236754	0.963127632	0	0.403117256	0.595974234	93	0.044495615	AT3G16410.1	NaN	| nitrile specifier protein 4 | Chr3:5572145-5574359 FORWARD LENGTH=619 | 201606	NaN	NaN	Unknown	NaN	NaN	NaN	TAIR11_novel2	>AT3G16410.1 | nitrile specifier protein 4 | Chr3:5572145-5574359 FORWARD LENGTH=619 | 201606	21	36
TRUE	2/1	2	1	201	AT2G33340.1;AT2G33340.2	868931.3125	879371	0.017229817	0.017229817	1.201439901	1.012014399	0.075475559	0.075475559	5.370831483	1.053708315	0	0.089146554	0.407726112	199	0.030529499	AT2G33340.1;AT2G33340.2	NaN	| MOS4-associated complex 3B | Chr2:14126584-14131000 REVERSE LENGTH=525 | 201606;| MOS4-associated complex 3B | Chr2:14126584-14131000 REVERSE LENGTH=525 | 201606	NaN	NaN	Unknown	NaN	NaN	NaN	TAIR11_novel2	>AT2G33340.1 | MOS4-associated complex 3B | Chr2:14126584-14131000 REVERSE LENGTH=525 | 201606;>AT2G33340.2 | MOS4-associated complex 3B | Chr2:14126584-14131000 REVERSE LENGTH=525 | 201606	35	61
TRUE	2/1	2	1	75	AT2G33590.1	120112.3438	144666.2656	0.26834412	0.26834412	20.44246337	1.204424634	0.233490378	0.233490378	17.56758773	1.175675877	0	0.017763859	0.271718155	73	0.066202442	AT2G33590.1	NaN	| NAD(P)-binding Rossmann-fold superfamily protein | Chr2:14224622-14226365 FORWARD LENGTH=321 | 201606	NaN	NaN	Unknown	NaN	NaN	NaN	TAIR11_novel2	>AT2G33590.1 | NAD(P)-binding Rossmann-fold superfamily protein | Chr2:14224622-14226365 FORWARD LENGTH=321 | 201606	28	44
TRUE	2/1	2	1	189	AT2G33730.1	257734.0156	256010.625	-0.00967927	0.00967927	-0.668670226	0.993313298	0.013839056	0.013839056	0.963865801	1.009638658	0	0.659485347	0.686486608	187	0.021675838	AT2G33730.1	NaN	| P-loop containing nucleoside triphosphate hydrolases superfamily protein | Chr2:14265679-14267880 REVERSE LENGTH=733 | 201606	NaN	NaN	Unknown	NaN	NaN	NaN	TAIR11_novel2	>AT2G33730.1 | P-loop containing nucleoside triphosphate hydrolases superfamily protein | Chr2:14265679-14267880 REVERSE LENGTH=733 | 201606	47	84
TRUE	2/1	2	1	19	AT2G33800.1	117688.5938	126547.6406	0.104706107	0.104706107	7.527532272	1.075275323	0.224692091	0.224692091	16.85278277	1.168527828	0	0.237677006	0.515407636	17	0.12392347	AT2G33800.1	NaN	| Ribosomal protein S5 family protein | Chr2:14300925-14302352 REVERSE LENGTH=303 | 201606	NaN	NaN	Unknown	NaN	NaN	NaN	TAIR11_novel2	>AT2G33800.1 | Ribosomal protein S5 family protein | Chr2:14300925-14302352 REVERSE LENGTH=303 | 201606	16	32
TRUE	2/1	2	1	229	AT2G34040.1;AT2G34040.3	664171.25	671863.3125	0.016612479	0.016612479	1.158144454	1.011581445	0.065388091	0.065388091	4.63663788	1.046366379	0	0.0407973	0.336993252	227	0.021971643	AT2G34040.1;AT2G34040.3	NaN	| Apoptosis inhibitory protein 5 (API5) | Chr2:14377957-14382246 REVERSE LENGTH=553 | 201606;| Apoptosis inhibitory protein 5 (API5) | Chr2:14377957-14382246 REVERSE LENGTH=553 | 201606	NaN	NaN	Unknown	NaN	NaN	NaN	TAIR11_novel2	>AT2G34040.1 | Apoptosis inhibitory protein 5 (API5) | Chr2:14377957-14382246 REVERSE LENGTH=553 | 201606;>AT2G34040.3 | Apoptosis inhibitory protein 5 (API5) | Chr2:14377957-14382246 REVERSE LENGTH=553 | 201606	43	76
TRUE	2/1	2	1	89	AT2G34160.1	585484.375	596278.25	0.026355044	0.026355044	1.843580369	1.018435804	0.080690667	0.080690667	5.752419208	1.057524192	0	0.349598595	0.574952974	87	0.059026045	AT2G34160.1	NaN	| Alba DNA/RNA-binding protein | Chr2:14426283-14427220 FORWARD LENGTH=130 | 201606	NaN	NaN	Unknown	NaN	NaN	NaN	TAIR11_novel2	>AT2G34160.1 | Alba DNA/RNA-binding protein | Chr2:14426283-14427220 FORWARD LENGTH=130 | 201606	15	33
TRUE	2/1	2	1	67	AT2G34357.1	87693.46875	91564.32031	0.062316138	0.062316138	4.414070532	1.044140705	0.012073604	0.012073604	0.840390101	1.008403901	0	0.808826365	0.736680283	65	0.034176837	AT2G34357.1	NaN	| ARM repeat superfamily protein | Chr2:14499236-14505555 FORWARD LENGTH=1280 | 201606	NaN	NaN	Unknown	NaN	NaN	NaN	TAIR11_novel2	>AT2G34357.1 | ARM repeat superfamily protein | Chr2:14499236-14505555 FORWARD LENGTH=1280 | 201606	40	48
TRUE	2/1	2	1	46	AT2G34560.1	207502.7813	207477.6563	-0.000174696	0.000174696	-0.012108271	0.999878917	-0.065828294	0.065828294	-4.460336115	0.955396639	0	0.271134221	0.532743821	44	0.040518253	AT2G34560.1	NaN	| P-loop containing nucleoside triphosphate hydrolases superfamily protein | Chr2:14560266-14562695 FORWARD LENGTH=384 | 201606	NaN	NaN	Unknown	NaN	NaN	NaN	TAIR11_novel2	>AT2G34560.1 | P-loop containing nucleoside triphosphate hydrolases superfamily protein | Chr2:14560266-14562695 FORWARD LENGTH=384 | 201606	26	41
TRUE	2/1	2	1	19	AT2G34750.1	37938.19922	34947.03906	-0.118480975	0.118480975	-7.884296614	0.921157034	-0.08199621	0.08199621	-5.525047707	0.944749523	0	0.488813085	0.63235385	17	0.077694548	AT2G34750.1	NaN	| RNA polymerase I specific transcription initiation factor RRN3 protein | Chr2:14660449-14663792 REVERSE LENGTH=613 | 201606	NaN	NaN	Unknown	NaN	NaN	NaN	TAIR11_novel2	>AT2G34750.1 | RNA polymerase I specific transcription initiation factor RRN3 protein | Chr2:14660449-14663792 REVERSE LENGTH=613 | 201606	15	19
TRUE	2/1	2	1	41	AT2G34930.1	54356.57422	51747.25781	-0.070972121	0.070972121	-4.800369493	0.951996305	-0.003730253	0.003730253	-0.258227442	0.997417726	0	0.95151494	0.764463782	39	0.041712608	AT2G34930.1	NaN	| disease resistance family protein / LRR family protein | Chr2:14737169-14739886 REVERSE LENGTH=905 | 201606	NaN	NaN	Unknown	NaN	NaN	NaN	TAIR11_novel2	>AT2G34930.1 | disease resistance family protein / LRR family protein | Chr2:14737169-14739886 REVERSE LENGTH=905 | 201606	34	46
TRUE	2/1	2	1	104	AT2G34970.1	129934.9297	112626.8516	-0.206238491	0.206238491	-13.32057374	0.866794263	0.120133847	0.120133847	8.683568976	1.08683569	0	0.036351182	0.327942386	102	0.03904755	AT2G34970.1	NaN	| Trimeric LpxA-like enzyme | Chr2:14746340-14748532 FORWARD LENGTH=730 | 201606	NaN	NaN	Unknown	NaN	NaN	NaN	TAIR11_novel2	>AT2G34970.1 | Trimeric LpxA-like enzyme | Chr2:14746340-14748532 FORWARD LENGTH=730 | 201606	32	52
TRUE	2/1	2	1	196	AT2G35040.1;AT2G35040.2	707851.9375	671933.5625	-0.075129028	0.075129028	-5.074277981	0.94925722	0.072392769	0.072392769	5.145912654	1.051459127	0	0.105005509	0.426946785	194	0.030724148	AT2G35040.1;AT2G35040.2	NaN	| AICARFT/IMPCHase bienzyme family protein | Chr2:14765347-14768269 REVERSE LENGTH=596 | 201606;| AICARFT/IMPCHase bienzyme family protein | Chr2:14765347-14768023 REVERSE LENGTH=545 | 201606	NaN	NaN	Unknown	NaN	NaN	NaN	TAIR11_novel2	>AT2G35040.1 | AICARFT/IMPCHase bienzyme family protein | Chr2:14765347-14768269 REVERSE LENGTH=596 | 201606;>AT2G35040.2 | AICARFT/IMPCHase bienzyme family protein | Chr2:14765347-14768023 REVERSE LENGTH=545 | 201606	36	67
TRUE	2/1	2	1	14	AT2G35050.1;AT2G35050.2	6132.061035	12248.41895	0.998151573	0.998151573	99.74391767	1.997439177	0.216071025	0.216071025	16.15659149	1.161565915	0	0.243977789	0.516233479	12	0.118483851	AT2G35050.1;AT2G35050.2	NaN	| kinase superfamily with octicosapeptide/Phox/Bem1p domain-containing protein | Chr2:14769708-14774796 FORWARD LENGTH=1257 | 201606;| kinase superfamily with octicosapeptide/Phox/Bem1p domain-containing protein | Chr2:14769708-14774796 FORWARD LENGTH=1257 | 201606	NaN	NaN	Unknown	NaN	NaN	NaN	TAIR11_novel2	>AT2G35050.1 | kinase superfamily with octicosapeptide/Phox/Bem1p domain-containing protein | Chr2:14769708-14774796 FORWARD LENGTH=1257 | 201606;>AT2G35050.2 | kinase superfamily with octicosapeptide/Phox/Bem1p domain-containing protein | Chr2:14769708-14774796 FORWARD LENGTH=1257 | 201606	37	53
TRUE	2/1	2	1	100	AT2G35110.1;AT2G35110.2	71653.875	59263.17969	-0.273908692	0.273908692	-17.29242879	0.827075712	-0.015531086	0.015531086	-1.070758995	0.98929241	0	0.840364551	0.7432177	98	0.053050269	AT2G35110.1;AT2G35110.2	NaN	| transcription activator | Chr2:14795970-14803525 REVERSE LENGTH=1425 | 201606;| transcription activator | Chr2:14795970-14803525 REVERSE LENGTH=1396 | 201606	NaN	NaN	Unknown	NaN	NaN	NaN	TAIR11_novel2	>AT2G35110.1 | transcription activator | Chr2:14795970-14803525 REVERSE LENGTH=1425 | 201606;>AT2G35110.2 | transcription activator | Chr2:14795970-14803525 REVERSE LENGTH=1396 | 201606	51	65
TRUE	2/1	2	1	18	AT2G35450.1	33530.07031	30045.11328	-0.158325147	0.158325147	-10.39352736	0.896064726	-0.085823908	0.085823908	-5.775372502	0.942246275	0	0.410898865	0.598719602	16	0.068327795	AT2G35450.1	NaN	| catalytic/ hydrolase | Chr2:14903201-14905361 REVERSE LENGTH=346 | 201606	NaN	NaN	Unknown	NaN	NaN	NaN	TAIR11_novel2	>AT2G35450.1 | catalytic/ hydrolase | Chr2:14903201-14905361 REVERSE LENGTH=346 | 201606	14	20
TRUE	2/1	2	1	54	AT2G35490.1	550906.1875	556024.5	0.013341787	0.013341787	0.929071522	1.009290715	-0.007030549	0.007030549	-0.486135009	0.99513865	0	0.842222475	0.743850736	52	0.024129126	AT2G35490.1	NaN	| Plastid-lipid associated protein PAP / fibrillin family protein | Chr2:14912309-14913797 REVERSE LENGTH=376 | 201606	NaN	NaN	Unknown	NaN	NaN	NaN	TAIR11_novel2	>AT2G35490.1 | Plastid-lipid associated protein PAP / fibrillin family protein | Chr2:14912309-14913797 REVERSE LENGTH=376 | 201606	15	24
TRUE	2/1	2	1	220	AT2G35630.1	214361.7813	215998.3438	0.010972541	0.010972541	0.763458155	1.007634582	-0.00519332	0.00519332	-0.359326391	0.996406736	0	0.842557985	0.743850736	218	0.018060224	AT2G35630.1	NaN	| ARM repeat superfamily protein | Chr2:14966828-14980361 FORWARD LENGTH=1978 | 201606	NaN	NaN	Unknown	NaN	NaN	NaN	TAIR11_novel2	>AT2G35630.1 | ARM repeat superfamily protein | Chr2:14966828-14980361 FORWARD LENGTH=1978 | 201606	100	149
TRUE	2/1	2	1	91	AT2G35720.1	183365.4219	188326.7188	0.038516088	0.038516088	2.705688359	1.027056884	-0.081503175	0.081503175	-5.492755788	0.945072442	0	0.042515064	0.338972306	89	0.027265222	AT2G35720.1	NaN	| DNAJ heat shock N-terminal domain-containing protein | Chr2:15016883-15019866 FORWARD LENGTH=538 | 201606	NaN	NaN	Unknown	NaN	NaN	NaN	TAIR11_novel2	>AT2G35720.1 | DNAJ heat shock N-terminal domain-containing protein | Chr2:15016883-15019866 FORWARD LENGTH=538 | 201606	28	39
TRUE	2/1	2	1	61	AT2G35780.1	97259.66406	95278.67188	-0.029688305	0.029688305	-2.036807557	0.979631924	-0.023810325	0.023810325	-1.636861394	0.983631386	0	0.739042204	0.718146107	59	0.048903621	AT2G35780.1	NaN	| serine carboxypeptidase-like 26 | Chr2:15037733-15040104 REVERSE LENGTH=452 | 201606	NaN	NaN	Unknown	NaN	NaN	NaN	TAIR11_novel2	>AT2G35780.1 | serine carboxypeptidase-like 26 | Chr2:15037733-15040104 REVERSE LENGTH=452 | 201606	22	35
TRUE	2/1	2	1	47	AT2G35900.1	89934.52344	86107.21094	-0.062740974	0.062740974	-4.255665515	0.957443345	-0.071502417	0.071502417	-4.835355928	0.951646441	0	0.334653077	0.566114548	45	0.050174747	AT2G35900.1	NaN	| Mal d 1-associated protein | Chr2:15070203-15071540 REVERSE LENGTH=192 | 201606	NaN	NaN	Unknown	NaN	NaN	NaN	TAIR11_novel2	>AT2G35900.1 | Mal d 1-associated protein | Chr2:15070203-15071540 REVERSE LENGTH=192 | 201606	12	19
TRUE	2/1	2	1	55	AT2G35920.1;AT2G35920.3	150798.875	176395.9063	0.226191414	0.226191414	16.97428529	1.169742853	0.013826772	0.013826772	0.963006126	1.009630061	0	0.844775752	0.744894226	53	0.048270589	AT2G35920.1;AT2G35920.3	NaN	| RNA helicase family protein | Chr2:15075674-15080506 FORWARD LENGTH=995 | 201606;| RNA helicase family protein | Chr2:15075578-15080506 FORWARD LENGTH=1027 | 201606	NaN	NaN	Unknown	NaN	NaN	NaN	TAIR11_novel2	>AT2G35920.1 | RNA helicase family protein | Chr2:15075674-15080506 FORWARD LENGTH=995 | 201606;>AT2G35920.3 | RNA helicase family protein | Chr2:15075578-15080506 FORWARD LENGTH=1027 | 201606	38	51
TRUE	2/1	2	1	70	AT2G36060.1	565427	590148.875	0.061738169	0.061738169	4.372248761	1.043722488	0.011013496	0.011013496	0.766318658	1.007663187	0	0.780301195	0.731205551	68	0.027050664	AT2G36060.1	NaN	| MMS ZWEI homologue 3 | Chr2:15143012-15143998 REVERSE LENGTH=145 | 201606	NaN	NaN	Unknown	NaN	NaN	NaN	TAIR11_novel2	>AT2G36060.1 | MMS ZWEI homologue 3 | Chr2:15143012-15143998 REVERSE LENGTH=145 | 201606	16	38
TRUE	2/1	2	1	36	AT2G36230.1	153650.25	144335.1406	-0.090227525	0.090227525	-6.062540982	0.93937459	-0.025535811	0.025535811	-1.754434903	0.982455651	0	0.729601389	0.714416143	34	0.050054861	AT2G36230.1	NaN	| Aldolase-type TIM barrel family protein | Chr2:15193878-15195509 REVERSE LENGTH=304 | 201606	NaN	NaN	Unknown	NaN	NaN	NaN	TAIR11_novel2	>AT2G36230.1 | Aldolase-type TIM barrel family protein | Chr2:15193878-15195509 REVERSE LENGTH=304 | 201606	12	15
TRUE	2/1	2	1	58	AT2G36290.1	136795.2188	130035.8828	-0.073108023	0.073108023	-4.94120774	0.950587923	0.095187075	0.095187075	6.820391394	1.068203914	0	0.236136545	0.514963678	56	0.05458945	AT2G36290.1	NaN	| alpha/beta-Hydrolases superfamily protein | Chr2:15208867-15210768 REVERSE LENGTH=364 | 201606	NaN	NaN	Unknown	NaN	NaN	NaN	TAIR11_novel2	>AT2G36290.1 | alpha/beta-Hydrolases superfamily protein | Chr2:15208867-15210768 REVERSE LENGTH=364 | 201606	18	29
TRUE	2/1	2	1	49	AT2G36360.1;AT2G36360.2;AT2G36360.3;AT2G36360.4;AT2G36360.5	212740.5313	202539.3438	-0.070892739	0.070892739	-4.795131158	0.952048688	0.105277412	0.105277412	7.570121403	1.075701214	0	0.107696039	0.430038894	47	0.044110396	AT2G36360.1;AT2G36360.2;AT2G36360.3;AT2G36360.4;AT2G36360.5	NaN	| Galactose oxidase/kelch repeat superfamily protein | Chr2:15243461-15247523 REVERSE LENGTH=496 | 201606;| Galactose oxidase/kelch repeat superfamily protein | Chr2:15243461-15247523 REVERSE LENGTH=496 | 201606;| Galactose oxidase/kelch repeat superfamily protein | Chr2:15243461-15247523 REVERSE LENGTH=503 | 201606;| Galactose oxidase/kelch repeat superfamily protein | Chr2:15243744-15247523 REV…	NaN	NaN	Unknown	NaN	NaN	NaN	TAIR11_novel2	>AT2G36360.1 | Galactose oxidase/kelch repeat superfamily protein | Chr2:15243461-15247523 REVERSE LENGTH=496 | 201606;>AT2G36360.2 | Galactose oxidase/kelch repeat superfamily protein | Chr2:15243461-15247523 REVERSE LENGTH=496 | 201606;>AT2G36360.3 | Galactose oxidase/kelch repeat superfamily protein | Chr2:15243461-15247523 REVERSE LENGTH=503 | 201606;>AT2G36360.4 | Galactose oxidase/kelch rep…	21	31
TRUE	2/1	2	1	205	AT2G36390.1	226234.7188	235466.5781	0.057701953	0.057701953	4.080655448	1.040806554	0.049676858	0.049676858	3.503306595	1.035033066	0	0.322765533	0.559019616	203	0.034670616	AT2G36390.1	NaN	| starch branching enzyme 2.1 | Chr2:15264283-15269940 FORWARD LENGTH=858 | 201606	NaN	NaN	Unknown	NaN	NaN	NaN	TAIR11_novel2	>AT2G36390.1 | starch branching enzyme 2.1 | Chr2:15264283-15269940 FORWARD LENGTH=858 | 201606	52	89
TRUE	2/1	2	1	31	AT2G36410.1	157211.7188	114341.6484	-0.459357767	0.459357767	-27.26900428	0.727309957	0.041236512	0.041236512	2.899538539	1.028995385	0	0.787867872	0.7336405	29	0.103422652	AT2G36410.1	NaN	| transcriptional activator (DUF662) | Chr2:15279041-15280270 FORWARD LENGTH=195 | 201606	NaN	NaN	Unknown	NaN	NaN	NaN	TAIR11_novel2	>AT2G36410.1 | transcriptional activator (DUF662) | Chr2:15279041-15280270 FORWARD LENGTH=195 | 201606	6	14
TRUE	2/1	2	1	296	AT2G36460.1	2472589.25	2417075.5	-0.032760059	0.032760059	-2.245166681	0.977548333	0.08283633	0.08283633	5.909817589	1.059098176	0	0.116526347	0.436123736	294	0.03638218	AT2G36460.1	NaN	| Aldolase superfamily protein | Chr2:15296929-15298387 REVERSE LENGTH=358 | 201606	NaN	NaN	Unknown	NaN	NaN	NaN	TAIR11_novel2	>AT2G36460.1 | Aldolase superfamily protein | Chr2:15296929-15298387 REVERSE LENGTH=358 | 201606	37	75
TRUE	2/1	2	1	55	AT2G36480.1;AT2G36480.2	49460.60547	47485.09375	-0.058805199	0.058805199	-3.994111475	0.960058885	-0.016833179	0.016833179	-1.160006473	0.988399935	0	0.81990608	0.739613515	53	0.050505205	AT2G36480.1;AT2G36480.2	NaN	| pre-mRNA cleavage complex 2 Pcf11-like protein | Chr2:15303114-15307535 REVERSE LENGTH=963 | 201606;| pre-mRNA cleavage complex 2 Pcf11-like protein | Chr2:15303114-15307535 REVERSE LENGTH=963 | 201606	NaN	NaN	Unknown	NaN	NaN	NaN	TAIR11_novel2	>AT2G36480.1 | pre-mRNA cleavage complex 2 Pcf11-like protein | Chr2:15303114-15307535 REVERSE LENGTH=963 | 201606;>AT2G36480.2 | pre-mRNA cleavage complex 2 Pcf11-like protein | Chr2:15303114-15307535 REVERSE LENGTH=963 | 201606	37	43
TRUE	2/1	2	1	264	AT2G36530.1	4863752	4805446.5	-0.017399183	0.017399183	-1.198776171	0.988012238	-0.00364916	0.00364916	-0.252620858	0.997473791	0	0.930872572	0.763135578	262	0.029074368	AT2G36530.1	NaN	| Enolase | Chr2:15321081-15323786 REVERSE LENGTH=444 | 201606	NaN	NaN	Unknown	NaN	NaN	NaN	TAIR11_novel2	>AT2G36530.1 | Enolase | Chr2:15321081-15323786 REVERSE LENGTH=444 | 201606	45	108
TRUE	2/1	2	1	67	AT2G36580.1	220532.3906	220245.1094	-0.001880583	0.001880583	-0.130267145	0.998697329	0.100527383	0.100527383	7.216532556	1.072165326	0	0.032083236	0.321727107	65	0.031539648	AT2G36580.1	NaN	| Pyruvate kinase family protein | Chr2:15339253-15342781 FORWARD LENGTH=527 | 201606	NaN	NaN	Unknown	NaN	NaN	NaN	TAIR11_novel2	>AT2G36580.1 | Pyruvate kinase family protein | Chr2:15339253-15342781 FORWARD LENGTH=527 | 201606	17	33
TRUE	2/1	2	1	31	AT2G36620.1	1059615.875	1423360.75	0.425759995	0.425759995	34.3279941	1.343279941	0.29845494	0.29845494	22.98266204	1.22982662	0	0.064273266	0.376222816	29	0.105714141	AT2G36620.1	NaN	| ribosomal protein L24 | Chr2:15350548-15351819 REVERSE LENGTH=164 | 201606	NaN	NaN	Unknown	NaN	NaN	NaN	TAIR11_novel2	>AT2G36620.1 | ribosomal protein L24 | Chr2:15350548-15351819 REVERSE LENGTH=164 | 201606	10	15
TRUE	2/1	2	1	132	AT2G36880.1;AT2G36880.2	629792.0625	526702.25	-0.257887952	0.257887952	-16.368865	0.83631135	0.087191783	0.087191783	6.230039271	1.062300393	0	0.001065471	0.12269352	130	0.017944913	AT2G36880.1;AT2G36880.2	NaN	| methionine adenosyltransferase 3 | Chr2:15479721-15480893 REVERSE LENGTH=390 | 201606;| methionine adenosyltransferase 3 | Chr2:15479721-15480893 REVERSE LENGTH=390 | 201606	NaN	NaN	Unknown	NaN	NaN	NaN	TAIR11_novel2	>AT2G36880.1 | methionine adenosyltransferase 3 | Chr2:15479721-15480893 REVERSE LENGTH=390 | 201606;>AT2G36880.2 | methionine adenosyltransferase 3 | Chr2:15479721-15480893 REVERSE LENGTH=390 | 201606	20	67
TRUE	2/1	2	1	252	AT2G37040.1	441767.3125	448280.1563	0.021113964	0.021113964	1.474270179	1.014742702	0.112367496	0.112367496	8.100072893	1.081000729	0	0.023813337	0.297037544	250	0.034154862	AT2G37040.1	NaN	| PHE ammonia lyase 1 | Chr2:15557602-15560237 REVERSE LENGTH=725 | 201606	NaN	NaN	Unknown	NaN	NaN	NaN	TAIR11_novel2	>AT2G37040.1 | PHE ammonia lyase 1 | Chr2:15557602-15560237 REVERSE LENGTH=725 | 201606	50	99
TRUE	2/1	2	1	90	AT2G37050.3	171217.75	116512.0078	-0.555353625	0.555353625	-31.95097599	0.68049024	-0.042328067	0.042328067	-2.891335351	0.971086646	0	0.484628288	0.630272122	88	0.041565037	AT2G37050.3	NaN	| Leucine-rich repeat protein kinase family protein | Chr2:15569290-15573477 FORWARD LENGTH=934 | 201606	NaN	NaN	Unknown	NaN	NaN	NaN	TAIR11_novel2	>AT2G37050.3 | Leucine-rich repeat protein kinase family protein | Chr2:15569290-15573477 FORWARD LENGTH=934 | 201606	34	42
TRUE	2/1	2	1	120	AT2G37080.1;AT2G37080.2	111805.8906	116240.25	0.056113511	0.056113511	3.966123207	1.039661232	0.081138022	0.081138022	5.785216321	1.057852163	0	0.123186773	0.437500581	118	0.036043612	AT2G37080.1;AT2G37080.2	NaN	| ROP interactive partner 3 | Chr2:15581565-15584057 REVERSE LENGTH=583 | 201606;| ROP interactive partner 3 | Chr2:15581565-15584057 REVERSE LENGTH=583 | 201606	NaN	NaN	Unknown	NaN	NaN	NaN	TAIR11_novel2	>AT2G37080.1 | ROP interactive partner 3 | Chr2:15581565-15584057 REVERSE LENGTH=583 | 201606;>AT2G37080.2 | ROP interactive partner 3 | Chr2:15581565-15584057 REVERSE LENGTH=583 | 201606	42	65
TRUE	2/1	2	1	80	AT2G37190.1	5058839.5	5075864	0.004846947	0.004846947	0.336529752	1.003365298	0.053900294	0.053900294	3.806752625	1.038067526	0	0.563713915	0.65439704	78	0.064019785	AT2G37190.1	NaN	| Ribosomal protein L11 family protein | Chr2:15619559-15620059 REVERSE LENGTH=166 | 201606	NaN	NaN	Unknown	NaN	NaN	NaN	TAIR11_novel2	>AT2G37190.1 | Ribosomal protein L11 family protein | Chr2:15619559-15620059 REVERSE LENGTH=166 | 201606	14	22
TRUE	2/1	2	1	163	AT2G37230.1	291954.2188	293431.9375	0.007283746	0.007283746	0.506147421	1.005061474	-0.049929	0.049929	-3.401613314	0.965983867	0	0.23606141	0.514963678	161	0.028996806	AT2G37230.1	NaN	| Tetratricopeptide repeat (TPR)-like superfamily protein | Chr2:15637177-15639450 REVERSE LENGTH=757 | 201606	NaN	NaN	Unknown	NaN	NaN	NaN	TAIR11_novel2	>AT2G37230.1 | Tetratricopeptide repeat (TPR)-like superfamily protein | Chr2:15637177-15639450 REVERSE LENGTH=757 | 201606	39	64
TRUE	2/1	2	1	59	AT2G37400.1	146093.7656	142192.6875	-0.03904734	0.03904734	-2.670256399	0.973297436	0.004651491	0.004651491	0.322937114	1.003229371	0	0.919325502	0.760729897	57	0.031422226	AT2G37400.1	NaN	| Tetratricopeptide repeat (TPR)-like superfamily protein | Chr2:15696365-15697366 REVERSE LENGTH=333 | 201606	NaN	NaN	Unknown	NaN	NaN	NaN	TAIR11_novel2	>AT2G37400.1 | Tetratricopeptide repeat (TPR)-like superfamily protein | Chr2:15696365-15697366 REVERSE LENGTH=333 | 201606	17	31
TRUE	2/1	2	1	32	AT2G37660.1	121167.0625	115413.0859	-0.070190765	0.070190765	-4.748795955	0.95251204	0.037698951	0.037698951	2.647532719	1.026475327	0	0.635104495	0.680507907	30	0.053613995	AT2G37660.1	NaN	| NAD(P)-binding Rossmann-fold superfamily protein | Chr2:15795481-15796977 REVERSE LENGTH=325 | 201606	NaN	NaN	Unknown	NaN	NaN	NaN	TAIR11_novel2	>AT2G37660.1 | NAD(P)-binding Rossmann-fold superfamily protein | Chr2:15795481-15796977 REVERSE LENGTH=325 | 201606	21	44
TRUE	2/1	2	1	176	AT2G37690.1	458912.75	408916.4688	-0.166413722	0.166413722	-10.89450691	0.891054931	0.009379651	0.009379651	0.652265941	1.006522659	0	0.803609716	0.735388349	174	0.026026637	AT2G37690.1	NaN	| phosphoribosylaminoimidazole carboxylase%2C putative / AIR carboxylase | Chr2:15806111-15810240 FORWARD LENGTH=642 | 201606	NaN	NaN	Unknown	NaN	NaN	NaN	TAIR11_novel2	>AT2G37690.1 | phosphoribosylaminoimidazole carboxylase%2C putative / AIR carboxylase | Chr2:15806111-15810240 FORWARD LENGTH=642 | 201606	38	83
TRUE	2/1	2	1	91	AT2G37790.1	329688.0625	328359.2188	-0.00582669	0.00582669	-0.403060924	0.995969391	0.010244327	0.010244327	0.712609679	1.007126097	0	0.820974245	0.739613515	89	0.031113253	AT2G37790.1	NaN	| NAD(P)-linked oxidoreductase superfamily protein | Chr2:15838838-15840752 FORWARD LENGTH=314 | 201606	NaN	NaN	Unknown	NaN	NaN	NaN	TAIR11_novel2	>AT2G37790.1 | NAD(P)-linked oxidoreductase superfamily protein | Chr2:15838838-15840752 FORWARD LENGTH=314 | 201606	23	40
TRUE	2/1	2	1	53	AT2G37860.3;AT2G37860.4	203426.2031	203178.1406	-0.001760328	0.001760328	-0.121942255	0.998780577	0.056081902	0.056081902	3.963845409	1.039638454	0	0.314460562	0.554641885	51	0.037875296	AT2G37860.3;AT2G37860.4	NaN	| reticulata-like protein%2C putative (DUF3411) | Chr2:15856952-15858793 FORWARD LENGTH=432 | 201606;| reticulata-like protein%2C putative (DUF3411) | Chr2:15856952-15858793 FORWARD LENGTH=432 | 201606	NaN	NaN	Unknown	NaN	NaN	NaN	TAIR11_novel2	>AT2G37860.3 | reticulata-like protein%2C putative (DUF3411) | Chr2:15856952-15858793 FORWARD LENGTH=432 | 201606;>AT2G37860.4 | reticulata-like protein%2C putative (DUF3411) | Chr2:15856952-15858793 FORWARD LENGTH=432 | 201606	15	28
TRUE	2/1	2	1	131	AT2G38020.1	222487.5938	206671.875	-0.106382819	0.106382819	-7.108584566	0.928914154	-0.033343904	0.033343904	-2.284719103	0.977152809	0	0.422639409	0.605251786	129	0.028627436	AT2G38020.1	NaN	| vacuoleless1 (VCL1) | Chr2:15910098-15914190 REVERSE LENGTH=858 | 201606	NaN	NaN	Unknown	NaN	NaN	NaN	TAIR11_novel2	>AT2G38020.1 | vacuoleless1 (VCL1) | Chr2:15910098-15914190 REVERSE LENGTH=858 | 201606	41	56
TRUE	2/1	2	1	245	AT2G38040.1;AT2G38040.2	412179.875	403464.5	-0.030832327	0.030832327	-2.11445913	0.978855409	0.158808917	0.158808917	11.6365091	1.116365091	0	0.000493798	0.107887926	243	0.031065622	AT2G38040.1;AT2G38040.2	NaN	| acetyl Co-enzyme a carboxylase carboxyltransferase alpha subunit | Chr2:15917612-15920749 FORWARD LENGTH=769 | 201606;| acetyl Co-enzyme a carboxylase carboxyltransferase alpha subunit | Chr2:15917612-15920749 FORWARD LENGTH=769 | 201606	NaN	NaN	Unknown	NaN	NaN	NaN	TAIR11_novel2	>AT2G38040.1 | acetyl Co-enzyme a carboxylase carboxyltransferase alpha subunit | Chr2:15917612-15920749 FORWARD LENGTH=769 | 201606;>AT2G38040.2 | acetyl Co-enzyme a carboxylase carboxyltransferase alpha subunit | Chr2:15917612-15920749 FORWARD LENGTH=769 | 201606	72	153
TRUE	2/1	2	1	11	AT2G38185.1;AT2G38185.2;AT2G38185.3;AT2G38185.4;AT2G38220.1;AT2G38220.2	30750.5625	24467.14453	-0.329767061	0.329767061	-20.43350579	0.795664942	0.032831296	0.032831296	2.301783464	1.023017835	0	0.811861353	0.738017425	9	0.08816312	AT2G38185.1;AT2G38185.2;AT2G38185.3;AT2G38185.4;AT2G38220.1;AT2G38220.2	NaN	| RING/U-box superfamily protein | Chr2:16000155-16002699 FORWARD LENGTH=441 | 201606;| RING/U-box superfamily protein | Chr2:16000155-16002699 FORWARD LENGTH=441 | 201606;| RING/U-box superfamily protein | Chr2:16000516-16002699 FORWARD LENGTH=346 | 201606;| RING/U-box superfamily protein | Chr2:16000155-16002699 FORWARD LENGTH=447 | 201606;| RING/U-box superfamily protein | Chr2:16008112-160105…	NaN	NaN	Unknown	NaN	NaN	NaN	TAIR11_novel2	>AT2G38185.1 | RING/U-box superfamily protein | Chr2:16000155-16002699 FORWARD LENGTH=441 | 201606;>AT2G38185.2 | RING/U-box superfamily protein | Chr2:16000155-16002699 FORWARD LENGTH=441 | 201606;>AT2G38185.3 | RING/U-box superfamily protein | Chr2:16000516-16002699 FORWARD LENGTH=346 | 201606;>AT2G38185.4 | RING/U-box superfamily protein | Chr2:16000155-16002699 FORWARD LENGTH=447 | 201606;>AT…	1	2
TRUE	2/1	2	1	220	AT2G38280.1;AT2G38280.2	376660.2188	386909.1875	0.038731317	0.038731317	2.721011734	1.027210117	0.077471659	0.077471659	5.516722526	1.055167225	0	0.080043668	0.398190882	218	0.030427919	AT2G38280.1;AT2G38280.2	NaN	| AMP deaminase%2C putative / myoadenylate deaminase | Chr2:16033767-16038793 REVERSE LENGTH=839 | 201606;| AMP deaminase%2C putative / myoadenylate deaminase | Chr2:16033767-16038793 REVERSE LENGTH=839 | 201606	NaN	NaN	Unknown	NaN	NaN	NaN	TAIR11_novel2	>AT2G38280.1 | AMP deaminase%2C putative / myoadenylate deaminase | Chr2:16033767-16038793 REVERSE LENGTH=839 | 201606;>AT2G38280.2 | AMP deaminase%2C putative / myoadenylate deaminase | Chr2:16033767-16038793 REVERSE LENGTH=839 | 201606	53	84
TRUE	2/1	2	1	84	AT2G38380.1	3982366	3997609	0.005511553	0.005511553	0.382762408	1.003827624	0.033069048	0.033069048	2.318643876	1.023186439	0	0.568308464	0.65608752	82	0.039780264	AT2G38380.1	NaN	| Peroxidase superfamily protein | Chr2:16076443-16078314 FORWARD LENGTH=349 | 201606	NaN	NaN	Unknown	NaN	NaN	NaN	TAIR11_novel2	>AT2G38380.1 | Peroxidase superfamily protein | Chr2:16076443-16078314 FORWARD LENGTH=349 | 201606	15	26
[truncated: 5,825 more rows]
