# Supplementary material for: Narrow Precursor Mass Range for DIA–MS Enhances Protein Identification and Quantification in Arabidopsis
Source: Life (Basel). 2021 Sep 18;11(9):982. doi: 10.3390/life11090982 (PMC8469718; doi:10.3390/life11090982)
Supplement: Supplementary file 1 [file life-11-00982-s001.zip › Supplemental_materials/Table S2_GPF_DIA1_Candidates.tsv]

Valid	Comparison (group1/group2)	Condition Numerator	Condition Denominator	# of Ratios	Group	AVG Group Quantity Denominator	AVG Group Quantity Numerator	AVG Log2 Ratio	Absolute AVG Log2 Ratio	% Change	Ratio	[DEPRECATED] AVG Log2 Ratio	[DEPRECATED] Absolute AVG Log2 Ratio	[DEPRECATED] % Change	[DEPRECATED] Ratio	Standard Deviation	Pvalue	Qvalue	Degrees Of Freedom	Standard Error	ProteinGroups	ProteinNames	ProteinDescriptions	Genes	UniProtIds	Organisms	GO Biological Process	GO Molecular Function	GO Cellular Component	FASTAName	FASTAHeader	# Unique Total Peptides	# Unique Total EG.Id
TRUE	2/1	2	1	74	AT1G01090.1	494748.6875	444854.5313	-0.153362232	0.153362232	-10.08474757	0.899152524	0.078354903	0.078354903	5.581341549	1.055813415	0	0.333277802	0.355902224	72	0.055400478	AT1G01090.1	NaN	| pyruvate dehydrogenase E1 alpha | Chr1:47705-49166 REVERSE LENGTH=428 | 201606	NaN	NaN	Unknown	NaN	NaN	NaN	TAIR11_novel	>AT1G01090.1 | pyruvate dehydrogenase E1 alpha | Chr1:47705-49166 REVERSE LENGTH=428 | 201606	26	35
TRUE	2/1	2	1	99	AT1G01300.1	1815980.75	1881341	0.051012457	0.051012457	3.599170861	1.035991709	0.110531606	0.110531606	7.962598493	1.079625985	0	0.025732983	0.105474472	97	0.033621931	AT1G01300.1	NaN	| Eukaryotic aspartyl protease family protein | Chr1:117065-118522 FORWARD LENGTH=485 | 201606	NaN	NaN	Unknown	NaN	NaN	NaN	TAIR11_novel	>AT1G01300.1 | Eukaryotic aspartyl protease family protein | Chr1:117065-118522 FORWARD LENGTH=485 | 201606	20	25
TRUE	2/1	2	1	48	AT1G01940.1	163576.125	173300.0469	0.083309852	0.083309852	5.944585052	1.059445851	0.053891044	0.053891044	3.806087066	1.038060871	0	0.096798721	0.191500145	46	0.021797281	AT1G01940.1	NaN	| Cyclophilin-like peptidyl-prolyl cis-trans isomerase family protein | Chr1:323082-324719 FORWARD LENGTH=160 | 201606	NaN	NaN	Unknown	NaN	NaN	NaN	TAIR11_novel	>AT1G01940.1 | Cyclophilin-like peptidyl-prolyl cis-trans isomerase family protein | Chr1:323082-324719 FORWARD LENGTH=160 | 201606	10	12
TRUE	2/1	2	1	178	AT3G60860.1	444218.5625	431916.75	-0.040516414	0.040516414	-2.769315274	0.972306847	-0.000132223	0.000132223	-0.009164572	0.999908354	0	0.997332791	0.605880091	176	0.027300076	AT3G60860.1	NaN	| SEC7-like guanine nucleotide exchange family protein | Chr3:22484804-22491510 FORWARD LENGTH=1793 | 201606	NaN	NaN	Unknown	NaN	NaN	NaN	TAIR11_novel	>AT3G60860.1 | SEC7-like guanine nucleotide exchange family protein | Chr3:22484804-22491510 FORWARD LENGTH=1793 | 201606	44	56
TRUE	2/1	2	1	245	AT1G01960.1	296782	293264.5938	-0.017200691	0.017200691	-1.1851818	0.988148182	0.003755051	0.003755051	0.260619321	1.002606193	0	0.905478815	0.581898069	243	0.021852661	AT1G01960.1	NaN	| SEC7-like guanine nucleotide exchange family protein | Chr1:330830-337582 REVERSE LENGTH=1750 | 201606	NaN	NaN	Unknown	NaN	NaN	NaN	TAIR11_novel	>AT1G01960.1 | SEC7-like guanine nucleotide exchange family protein | Chr1:330830-337582 REVERSE LENGTH=1750 | 201606	54	63
TRUE	2/1	2	1	291	AT1G02080.2;AT1G02080.3	318950.4063	307461.2813	-0.052927373	0.052927373	-3.602166599	0.963978334	0.042425163	0.042425163	2.984353422	1.029843534	0	0.014799182	0.084694115	289	0.01197462	AT1G02080.2;AT1G02080.3	NaN	| transcription regulator | Chr1:373694-386682 FORWARD LENGTH=2377 | 201606;| transcription regulator | Chr1:373694-386682 FORWARD LENGTH=2378 | 201606	NaN	NaN	Unknown	NaN	NaN	NaN	TAIR11_novel	>AT1G02080.2 | transcription regulator | Chr1:373694-386682 FORWARD LENGTH=2377 | 201606;>AT1G02080.3 | transcription regulator | Chr1:373694-386682 FORWARD LENGTH=2378 | 201606	53	59
TRUE	2/1	2	1	41	AT1G02130.1	296801	369848.9688	0.3174403	0.3174403	24.61176639	1.246117664	0.09111426	0.09111426	6.519256242	1.065192562	0	0.428756623	0.403646425	39	0.078019603	AT1G02130.1	NaN	| RAS 5 | Chr1:400350-401788 REVERSE LENGTH=203 | 201606	NaN	NaN	Unknown	NaN	NaN	NaN	TAIR11_novel	>AT1G02130.1 | RAS 5 | Chr1:400350-401788 REVERSE LENGTH=203 | 201606	11	15
TRUE	2/1	2	1	12	AT1G02810.1	33590.45703	32137.32422	-0.063801611	0.063801611	-4.326028703	0.956739713	-0.056458138	0.056458138	-3.837796365	0.961622036	0	0.376860729	0.377861929	10	0.040342729	AT1G02810.1	NaN	| Plant invertase/pectin methylesterase inhibitor superfamily | Chr1:618284-620333 FORWARD LENGTH=579 | 201606	NaN	NaN	Unknown	NaN	NaN	NaN	TAIR11_novel	>AT1G02810.1 | Plant invertase/pectin methylesterase inhibitor superfamily | Chr1:618284-620333 FORWARD LENGTH=579 | 201606	4	6
TRUE	2/1	2	1	103	AT1G03090.2	249246.2969	217846.8906	-0.194257549	0.194257549	-12.59774233	0.874022577	-0.082287587	0.082287587	-5.544126637	0.944558734	0	0.080242756	0.176137114	101	0.032102363	AT1G03090.2	NaN	| methylcrotonyl-CoA carboxylase alpha chain | Chr1:739715-743819 FORWARD LENGTH=734 | 201606	NaN	NaN	Unknown	NaN	NaN	NaN	TAIR11_novel	>AT1G03090.2 | methylcrotonyl-CoA carboxylase alpha chain | Chr1:739715-743819 FORWARD LENGTH=734 | 201606	25	28
TRUE	2/1	2	1	53	AT1G03360.1	140010.0781	183112.1719	0.387197015	0.387197015	30.78499371	1.307849937	0.159353971	0.159353971	11.67869369	1.116786937	0	0.045572495	0.134264451	51	0.053374479	AT1G03360.1	NaN	| ribosomal RNA processing 4 | Chr1:824653-826179 FORWARD LENGTH=322 | 201606	NaN	NaN	Unknown	NaN	NaN	NaN	TAIR11_novel	>AT1G03360.1 | ribosomal RNA processing 4 | Chr1:824653-826179 FORWARD LENGTH=322 | 201606	10	14
TRUE	2/1	2	1	82	AT1G03830.1;AT1G03830.2	188760.7031	264087.6875	0.48445859	0.48445859	39.90607321	1.399060732	-0.155948699	0.155948699	-10.24580338	0.897541966	0	0.146720756	0.235892136	80	0.07323516	AT1G03830.1;AT1G03830.2	NaN	| guanylate-binding family protein | Chr1:962128-966622 REVERSE LENGTH=991 | 201606;| guanylate-binding family protein | Chr1:962128-966622 REVERSE LENGTH=1013 | 201606	NaN	NaN	Unknown	NaN	NaN	NaN	TAIR11_novel	>AT1G03830.1 | guanylate-binding family protein | Chr1:962128-966622 REVERSE LENGTH=991 | 201606;>AT1G03830.2 | guanylate-binding family protein | Chr1:962128-966622 REVERSE LENGTH=1013 | 201606	33	37
TRUE	2/1	2	1	88	AT1G04170.1;AT1G04170.2	1073129.125	1086028.75	0.017238616	0.017238616	1.202057115	1.012020571	0.070058718	0.070058718	4.975940842	1.049759408	0	0.014846377	0.084694115	86	0.019405368	AT1G04170.1;AT1G04170.2	NaN	| eukaryotic translation initiation factor 2 gamma subunit | Chr1:1097423-1099702 FORWARD LENGTH=465 | 201606;| eukaryotic translation initiation factor 2 gamma subunit | Chr1:1097423-1099702 FORWARD LENGTH=465 | 201606	NaN	NaN	Unknown	NaN	NaN	NaN	TAIR11_novel	>AT1G04170.1 | eukaryotic translation initiation factor 2 gamma subunit | Chr1:1097423-1099702 FORWARD LENGTH=465 | 201606;>AT1G04170.2 | eukaryotic translation initiation factor 2 gamma subunit | Chr1:1097423-1099702 FORWARD LENGTH=465 | 201606	21	24
TRUE	2/1	2	1	33	AT5G09510.1;AT5G09510.2	660237.25	581868.8125	-0.182290615	0.182290615	-11.86973887	0.881302611	0.271660894	0.271660894	20.71968062	1.207196806	0	0.054136756	0.145395899	31	0.093111922	AT5G09510.1;AT5G09510.2	NaN	| Ribosomal protein S19 family protein | Chr5:2955698-2956554 REVERSE LENGTH=152 | 201606;| Ribosomal protein S19 family protein | Chr5:2955698-2956353 REVERSE LENGTH=118 | 201606	NaN	NaN	Unknown	NaN	NaN	NaN	TAIR11_novel	>AT5G09510.1 | Ribosomal protein S19 family protein | Chr5:2955698-2956554 REVERSE LENGTH=152 | 201606;>AT5G09510.2 | Ribosomal protein S19 family protein | Chr5:2955698-2956353 REVERSE LENGTH=118 | 201606	4	7
TRUE	2/1	2	1	94	AT1G04280.1	209355.375	216125.7031	0.045916699	0.045916699	3.233892669	1.032338927	-0.000861209	0.000861209	-0.059676629	0.999403234	0	0.970059263	0.599986866	92	0.015775255	AT1G04280.1	NaN	| P-loop containing nucleoside triphosphate hydrolases superfamily protein | Chr1:1143643-1146541 REVERSE LENGTH=534 | 201606	NaN	NaN	Unknown	NaN	NaN	NaN	TAIR11_novel	>AT1G04280.1 | P-loop containing nucleoside triphosphate hydrolases superfamily protein | Chr1:1143643-1146541 REVERSE LENGTH=534 | 201606	20	24
TRUE	2/1	2	1	99	AT1G04510.1;AT1G04510.2	500769.2813	520572.5625	0.055953209	0.055953209	3.954571894	1.039545719	-0.046153452	0.046153452	-3.148483236	0.968515168	0	0.359902851	0.36967657	97	0.034612383	AT1G04510.1;AT1G04510.2	NaN	| MOS4-associated complex 3A | Chr1:1226749-1230592 FORWARD LENGTH=523 | 201606;| MOS4-associated complex 3A | Chr1:1226749-1230592 FORWARD LENGTH=523 | 201606	NaN	NaN	Unknown	NaN	NaN	NaN	TAIR11_novel	>AT1G04510.1 | MOS4-associated complex 3A | Chr1:1226749-1230592 FORWARD LENGTH=523 | 201606;>AT1G04510.2 | MOS4-associated complex 3A | Chr1:1226749-1230592 FORWARD LENGTH=523 | 201606	17	23
TRUE	2/1	2	1	97	AT1G04690.1	1246807.625	1319569.875	0.081828864	0.081828864	5.835884265	1.058358843	-0.003290821	0.003290821	-0.227842397	0.997721576	0	0.938530985	0.59190571	95	0.029347235	AT1G04690.1	NaN	| potassium channel beta subunit 1 | Chr1:1313662-1315420 FORWARD LENGTH=328 | 201606	NaN	NaN	Unknown	NaN	NaN	NaN	TAIR11_novel	>AT1G04690.1 | potassium channel beta subunit 1 | Chr1:1313662-1315420 FORWARD LENGTH=328 | 201606	19	22
TRUE	2/1	2	1	36	AT1G04710.1	26360.38867	25059.17578	-0.073032678	0.073032678	-4.93624319	0.950637568	-0.151970521	0.151970521	-9.997967978	0.90002032	0	0.112425179	0.20456849	34	0.064027154	AT1G04710.1	NaN	| peroxisomal 3-ketoacyl-CoA thiolase 4 | Chr1:1321941-1324556 FORWARD LENGTH=443 | 201606	NaN	NaN	Unknown	NaN	NaN	NaN	TAIR11_novel	>AT1G04710.1 | peroxisomal 3-ketoacyl-CoA thiolase 4 | Chr1:1321941-1324556 FORWARD LENGTH=443 | 201606	12	16
TRUE	2/1	2	1	56	AT1G04780.1	41096.38281	40724.76953	-0.013104883	0.013104883	-0.90424815	0.990957519	0.033672489	0.033672489	2.361450008	1.0236145	0	0.674682741	0.507127154	54	0.054797279	AT1G04780.1	NaN	| Ankyrin repeat family protein | Chr1:1340891-1342965 REVERSE LENGTH=664 | 201606	NaN	NaN	Unknown	NaN	NaN	NaN	TAIR11_novel	>AT1G04780.1 | Ankyrin repeat family protein | Chr1:1340891-1342965 REVERSE LENGTH=664 | 201606	20	21
TRUE	2/1	2	1	137	AT1G04810.1	1157041.25	1158589.5	0.001929196	0.001929196	0.133811132	1.001338111	0.013497152	0.013497152	0.939941271	1.009399413	0	0.647732645	0.496403584	135	0.020353527	AT1G04810.1	NaN	| 26S proteasome regulatory complex%2C non-ATPase subcomplex%2C Rpn2/Psmd1 subunit | Chr1:1350304-1355261 FORWARD LENGTH=1001 | 201606	NaN	NaN	Unknown	NaN	NaN	NaN	TAIR11_novel	>AT1G04810.1 | 26S proteasome regulatory complex%2C non-ATPase subcomplex%2C Rpn2/Psmd1 subunit | Chr1:1350304-1355261 FORWARD LENGTH=1001 | 201606	30	39
TRUE	2/1	2	1	6	AT1G04940.1;AT1G04945.3	64458.35547	64759.24609	0.006718809	0.006718809	0.466798482	1.004667985	0.006718809	0.006718809	0.466798494	1.004667985	0	0.970973203	0.600178581	4	0.10759399	AT1G04940.1;AT1G04945.3	NaN	| translocon at the inner envelope membrane of chloroplasts 20 | Chr1:1399588-1400616 FORWARD LENGTH=274 | 201606;| HIT-type Zinc finger family protein | Chr1:1399588-1402651 FORWARD LENGTH=644 | 201606	NaN	NaN	Unknown	NaN	NaN	NaN	TAIR11_novel	>AT1G04940.1 | translocon at the inner envelope membrane of chloroplasts 20 | Chr1:1399588-1400616 FORWARD LENGTH=274 | 201606;>AT1G04945.3 | HIT-type Zinc finger family protein | Chr1:1399588-1402651 FORWARD LENGTH=644 | 201606	1	1
TRUE	2/1	2	1	181	AT1G06220.1;AT1G06220.2;AT1G06220.3	522589.3438	534369	0.03215861	0.03215861	2.254094231	1.022540942	0.050674539	0.050674539	3.574908015	1.03574908	0	0.182354629	0.260553287	179	0.02616425	AT1G06220.1;AT1G06220.2;AT1G06220.3	NaN	| Ribosomal protein S5/Elongation factor G/III/V family protein | Chr1:1900524-1904583 FORWARD LENGTH=987 | 201606;| Ribosomal protein S5/Elongation factor G/III/V family protein | Chr1:1900524-1904583 FORWARD LENGTH=987 | 201606;| Ribosomal protein S5/Elongation factor G/III/V family protein | Chr1:1900524-1904583 FORWARD LENGTH=987 | 201606	NaN	NaN	Unknown	NaN	NaN	NaN	TAIR11_novel	>AT1G06220.1 | Ribosomal protein S5/Elongation factor G/III/V family protein | Chr1:1900524-1904583 FORWARD LENGTH=987 | 201606;>AT1G06220.2 | Ribosomal protein S5/Elongation factor G/III/V family protein | Chr1:1900524-1904583 FORWARD LENGTH=987 | 201606;>AT1G06220.3 | Ribosomal protein S5/Elongation factor G/III/V family protein | Chr1:1900524-1904583 FORWARD LENGTH=987 | 201606	40	50
TRUE	2/1	2	1	120	AT1G06230.1;AT1G06230.2;AT1G06230.3;AT1G06230.4	216605.5	213480.6719	-0.020964419	0.020964419	-1.442635633	0.985573644	0.058677103	0.058677103	4.151029741	1.041510297	0	0.013407164	0.081512424	118	0.016135239	AT1G06230.1;AT1G06230.2;AT1G06230.3;AT1G06230.4	NaN	| global transcription factor group E4 | Chr1:1907626-1910183 FORWARD LENGTH=766 | 201606;| global transcription factor group E4 | Chr1:1907626-1910183 FORWARD LENGTH=766 | 201606;| global transcription factor group E4 | Chr1:1907626-1910183 FORWARD LENGTH=766 | 201606;| global transcription factor group E4 | Chr1:1907626-1910183 FORWARD LENGTH=766 | 201606	NaN	NaN	Unknown	NaN	NaN	NaN	TAIR11_novel	>AT1G06230.1 | global transcription factor group E4 | Chr1:1907626-1910183 FORWARD LENGTH=766 | 201606;>AT1G06230.2 | global transcription factor group E4 | Chr1:1907626-1910183 FORWARD LENGTH=766 | 201606;>AT1G06230.3 | global transcription factor group E4 | Chr1:1907626-1910183 FORWARD LENGTH=766 | 201606;>AT1G06230.4 | global transcription factor group E4 | Chr1:1907626-1910183 FORWARD LENGTH=…	28	33
TRUE	2/1	2	1	71	AT1G06290.1	82928.35938	83497.59375	0.009869071	0.009869071	0.686417022	1.00686417	-0.010790039	0.010790039	-0.745118625	0.992548814	0	0.764073186	0.538336183	69	0.024641293	AT1G06290.1	NaN	| acyl-CoA oxidase 3 | Chr1:1922423-1926002 FORWARD LENGTH=675 | 201606	NaN	NaN	Unknown	NaN	NaN	NaN	TAIR11_novel	>AT1G06290.1 | acyl-CoA oxidase 3 | Chr1:1922423-1926002 FORWARD LENGTH=675 | 201606	27	33
TRUE	2/1	2	1	6	AT1G06310.1	130184.9688	128756.2266	-0.015920682	0.015920682	-1.09747093	0.989025291	-0.015920682	0.015920682	-1.097470936	0.989025291	0	0.813436108	0.553261317	4	0.039162509	AT1G06310.1	NaN	| acyl-CoA oxidase 6 | Chr1:1926802-1930227 FORWARD LENGTH=675 | 201606	NaN	NaN	Unknown	NaN	NaN	NaN	TAIR11_novel	>AT1G06310.1 | acyl-CoA oxidase 6 | Chr1:1926802-1930227 FORWARD LENGTH=675 | 201606	8	8
TRUE	2/1	2	1	128	AT1G06550.1	403761.4063	400589.2188	-0.011379423	0.011379423	-0.785658919	0.992143411	-0.102292128	0.102292128	-6.844821751	0.931551782	0	0.001086844	0.031233095	126	0.021085388	AT1G06550.1	NaN	| ATP-dependent caseinolytic (Clp) protease/crotonase family protein | Chr1:2003834-2006564 REVERSE LENGTH=387 | 201606	NaN	NaN	Unknown	NaN	NaN	NaN	TAIR11_novel	>AT1G06550.1 | ATP-dependent caseinolytic (Clp) protease/crotonase family protein | Chr1:2003834-2006564 REVERSE LENGTH=387 | 201606	24	30
TRUE	2/1	2	1	17	AT1G06640.1	26319.19531	31012.72461	0.236744898	0.236744898	17.83310333	1.178331033	0.565026879	0.565026879	47.94150724	1.479415072	0	0.032670633	0.11613381	15	0.157324717	AT1G06640.1	NaN	| 2-oxoglutarate (2OG) and Fe(II)-dependent oxygenase superfamily protein | Chr1:2032366-2033775 FORWARD LENGTH=369 | 201606	NaN	NaN	Unknown	NaN	NaN	NaN	TAIR11_novel	>AT1G06640.1 | 2-oxoglutarate (2OG) and Fe(II)-dependent oxygenase superfamily protein | Chr1:2032366-2033775 FORWARD LENGTH=369 | 201606	9	13
TRUE	2/1	2	1	91	AT1G06720.2	60739.25	62826.61719	0.048746808	0.048746808	3.436603494	1.034366035	-0.060336262	0.060336262	-4.095943899	0.959040561	0	0.155719249	0.242722606	89	0.029010149	AT1G06720.2	NaN	| P-loop containing nucleoside triphosphate hydrolases superfamily protein | Chr1:2060615-2067281 REVERSE LENGTH=1175 | 201606	NaN	NaN	Unknown	NaN	NaN	NaN	TAIR11_novel	>AT1G06720.2 | P-loop containing nucleoside triphosphate hydrolases superfamily protein | Chr1:2060615-2067281 REVERSE LENGTH=1175 | 201606	29	30
TRUE	2/1	2	1	6	AT1G06910.1	5509.004395	5146.629883	-0.098163578	0.098163578	-6.577858462	0.934221415	-0.098163627	0.098163627	-6.577861632	0.934221384	0	0.260318371	0.312758368	4	0.046433922	AT1G06910.1	NaN	| TRF-like 7 | Chr1:2121099-2122914 FORWARD LENGTH=390 | 201606	NaN	NaN	Unknown	NaN	NaN	NaN	TAIR11_novel	>AT1G06910.1 | TRF-like 7 | Chr1:2121099-2122914 FORWARD LENGTH=390 | 201606	2	3
TRUE	2/1	2	1	23	AT1G07170.1;AT1G07170.2;AT1G07170.3;AT1G07170.4;AT1G07170.5;AT1G07170.6;AT2G30000.1	165836.1719	171964.6094	0.052352967	0.052352967	3.695476946	1.036954769	0.032420468	0.032420468	2.272655666	1.022726557	0	0.605188454	0.480266801	21	0.041891986	AT1G07170.1;AT1G07170.2;AT1G07170.3;AT1G07170.4;AT1G07170.5;AT1G07170.6;AT2G30000.1	NaN	| PHF5-like protein | Chr1:2200686-2201018 FORWARD LENGTH=110 | 201606;| PHF5-like protein | Chr1:2200686-2201018 FORWARD LENGTH=110 | 201606;| PHF5-like protein | Chr1:2200686-2201018 FORWARD LENGTH=110 | 201606;| PHF5-like protein | Chr1:2200686-2201018 FORWARD LENGTH=110 | 201606;| PHF5-like protein | Chr1:2200686-2201018 FORWARD LENGTH=110 | 201606;| PHF5-like protein | Chr1:2200686-2201018 F…	NaN	NaN	Unknown	NaN	NaN	NaN	TAIR11_novel	>AT1G07170.1 | PHF5-like protein | Chr1:2200686-2201018 FORWARD LENGTH=110 | 201606;>AT1G07170.2 | PHF5-like protein | Chr1:2200686-2201018 FORWARD LENGTH=110 | 201606;>AT1G07170.3 | PHF5-like protein | Chr1:2200686-2201018 FORWARD LENGTH=110 | 201606;>AT1G07170.4 | PHF5-like protein | Chr1:2200686-2201018 FORWARD LENGTH=110 | 201606;>AT1G07170.5 | PHF5-like protein | Chr1:2200686-2201018 FORWARD…	6	6
TRUE	2/1	2	1	12	AT1G07230.1	12039.88281	12221.19238	0.021563701	0.021563701	1.505908098	1.015059081	0.11510773	0.11510773	8.305591729	1.083055917	0	0.143279705	0.233133335	10	0.047867778	AT1G07230.1	NaN	| non-specific phospholipase C1 | Chr1:2220509-2222778 REVERSE LENGTH=533 | 201606	NaN	NaN	Unknown	NaN	NaN	NaN	TAIR11_novel	>AT1G07230.1 | non-specific phospholipase C1 | Chr1:2220509-2222778 REVERSE LENGTH=533 | 201606	8	9
TRUE	2/1	2	1	101	AT1G07360.1	315440.1563	311484.9688	-0.018203785	0.018203785	-1.25386303	0.98746137	0.039659958	0.039659958	2.787152989	1.02787153	0	0.137799105	0.227702728	99	0.018273402	AT1G07360.1	NaN	| CCCH-type zinc fingerfamily protein with RNA-binding domain-containing protein | Chr1:2260562-2262795 REVERSE LENGTH=481 | 201606	NaN	NaN	Unknown	NaN	NaN	NaN	TAIR11_novel	>AT1G07360.1 | CCCH-type zinc fingerfamily protein with RNA-binding domain-containing protein | Chr1:2260562-2262795 REVERSE LENGTH=481 | 201606	23	29
TRUE	2/1	2	1	85	AT1G07510.1	119559.0078	117577.0859	-0.024115902	0.024115902	-1.657693478	0.983423065	-0.031622596	0.031622596	-2.168063514	0.978319365	0	0.518896947	0.442640434	83	0.033628096	AT1G07510.1	NaN	| FTSH protease 10 | Chr1:2305689-2309380 FORWARD LENGTH=813 | 201606	NaN	NaN	Unknown	NaN	NaN	NaN	TAIR11_novel	>AT1G07510.1 | FTSH protease 10 | Chr1:2305689-2309380 FORWARD LENGTH=813 | 201606	20	23
TRUE	2/1	2	1	20	AT2G35350.1	12551.93945	12490.81641	-0.007042523	0.007042523	-0.486960976	0.99513039	0.09260197	0.09260197	6.629155735	1.066291557	0	0.495963826	0.433220907	18	0.089868142	AT2G35350.1	NaN	| poltergeist like 1 | Chr2:14881360-14884116 REVERSE LENGTH=783 | 201606	NaN	NaN	Unknown	NaN	NaN	NaN	TAIR11_novel	>AT2G35350.1 | poltergeist like 1 | Chr2:14881360-14884116 REVERSE LENGTH=783 | 201606	10	11
TRUE	2/1	2	1	25	AT1G07780.1;AT1G07780.10;AT1G07780.12;AT1G07780.13;AT1G07780.2;AT1G07780.3;AT1G07780.5;AT1G07780.7;AT1G07780.9;AT5G05590.1	270131.2188	335623.2188	0.313182146	0.313182146	24.24451357	1.242445136	-0.146618947	0.146618947	-9.663491956	0.90336508	0	0.279515506	0.325079757	23	0.089209031	AT1G07780.1;AT1G07780.10;AT1G07780.12;AT1G07780.13;AT1G07780.2;AT1G07780.3;AT1G07780.5;AT1G07780.7;AT1G07780.9;AT5G05590.1	NaN	| phosphoribosylanthranilate isomerase 1 | Chr1:2410352-2411833 REVERSE LENGTH=275 | 201606;| phosphoribosylanthranilate isomerase 1 | Chr1:2410352-2411833 REVERSE LENGTH=275 | 201606;| phosphoribosylanthranilate isomerase 1 | Chr1:2410352-2411833 REVERSE LENGTH=275 | 201606;| phosphoribosylanthranilate isomerase 1 | Chr1:2410352-2411833 REVERSE LENGTH=275 | 201606;| phosphoribosylanthranilate is…	NaN	NaN	Unknown	NaN	NaN	NaN	TAIR11_novel	>AT1G07780.1 | phosphoribosylanthranilate isomerase 1 | Chr1:2410352-2411833 REVERSE LENGTH=275 | 201606;>AT1G07780.10 | phosphoribosylanthranilate isomerase 1 | Chr1:2410352-2411833 REVERSE LENGTH=275 | 201606;>AT1G07780.12 | phosphoribosylanthranilate isomerase 1 | Chr1:2410352-2411833 REVERSE LENGTH=275 | 201606;>AT1G07780.13 | phosphoribosylanthranilate isomerase 1 | Chr1:2410352-2411833 REVE…	5	6
TRUE	2/1	2	1	28	AT2G28720.1	7622664	7543317.5	-0.015096134	0.015096134	-1.040928736	0.989590713	-0.072927758	0.072927758	-4.929329402	0.950706706	0	0.575411014	0.468249013	26	0.087429393	AT2G28720.1	NaN	| Histone superfamily protein | Chr2:12327043-12327498 FORWARD LENGTH=151 | 201606	NaN	NaN	Unknown	NaN	NaN	NaN	TAIR11_novel	>AT2G28720.1 | Histone superfamily protein | Chr2:12327043-12327498 FORWARD LENGTH=151 | 201606	9	10
TRUE	2/1	2	1	150	AT1G07810.1	610591.75	608510.3125	-0.004926384	0.004926384	-0.340888572	0.996591114	0.024959616	0.024959616	1.745121141	1.017451211	0	0.430495198	0.404540886	148	0.021808852	AT1G07810.1	NaN	| ER-type Ca2+-ATPase 1 | Chr1:2416681-2420572 FORWARD LENGTH=1061 | 201606	NaN	NaN	Unknown	NaN	NaN	NaN	TAIR11_novel	>AT1G07810.1 | ER-type Ca2+-ATPase 1 | Chr1:2416681-2420572 FORWARD LENGTH=1061 | 201606	30	42
TRUE	2/1	2	1	41	AT1G07840.1;AT1G07840.2	29444.88086	37360.71875	0.343505374	0.343505374	26.88357928	1.268835793	0.192418471	0.192418471	14.26776461	1.142677646	0	0.014097133	0.082686034	39	0.051246849	AT1G07840.1;AT1G07840.2	NaN	| Sas10/Utp3/C1D family | Chr1:2424603-2426425 FORWARD LENGTH=312 | 201606;| Sas10/Utp3/C1D family | Chr1:2424603-2426425 FORWARD LENGTH=312 | 201606	NaN	NaN	Unknown	NaN	NaN	NaN	TAIR11_novel	>AT1G07840.1 | Sas10/Utp3/C1D family | Chr1:2424603-2426425 FORWARD LENGTH=312 | 201606;>AT1G07840.2 | Sas10/Utp3/C1D family | Chr1:2424603-2426425 FORWARD LENGTH=312 | 201606	16	18
TRUE	2/1	2	1	70	AT1G07970.1	87968.83594	91278.64063	0.053284785	0.053284785	3.762474122	1.037624741	0.129358903	0.129358903	9.380753266	1.093807533	0	0.001614438	0.036872833	68	0.027148511	AT1G07970.1	NaN	| cytochrome B561%2C amino-terminal protein | Chr1:2469528-2472518 REVERSE LENGTH=693 | 201606	NaN	NaN	Unknown	NaN	NaN	NaN	TAIR11_novel	>AT1G07970.1 | cytochrome B561%2C amino-terminal protein | Chr1:2469528-2472518 REVERSE LENGTH=693 | 201606	19	20
TRUE	2/1	2	1	103	AT1G07990.1	193262.5469	184724.8438	-0.065184171	0.065184171	-4.417670813	0.955823292	-0.040221352	0.040221352	-2.74942752	0.972505725	0	0.517237024	0.441532132	101	0.042667447	AT1G07990.1	NaN	| SIT4 phosphatase-associated family protein | Chr1:2477413-2482898 FORWARD LENGTH=802 | 201606	NaN	NaN	Unknown	NaN	NaN	NaN	TAIR11_novel	>AT1G07990.1 | SIT4 phosphatase-associated family protein | Chr1:2477413-2482898 FORWARD LENGTH=802 | 201606	23	34
TRUE	2/1	2	1	15	AT5G35570.1	14345.85254	15019.52051	0.06620505	0.06620505	4.695907524	1.046959075	-0.216593251	0.216593251	-13.94047698	0.86059523	0	0.34015965	0.359076799	13	0.143678003	AT5G35570.1	NaN	| O-fucosyltransferase family protein | Chr5:13750101-13753383 REVERSE LENGTH=652 | 201606	NaN	NaN	Unknown	NaN	NaN	NaN	TAIR11_novel	>AT5G35570.1 | O-fucosyltransferase family protein | Chr5:13750101-13753383 REVERSE LENGTH=652 | 201606	9	10
TRUE	2/1	2	1	91	AT1G08190.1	82204.55469	78877.34375	-0.059607362	0.059607362	-4.0474776	0.959525224	-0.049029835	0.049029835	-3.34138919	0.966586108	0	0.278236928	0.32469391	89	0.030957611	AT1G08190.1	NaN	| vacuolar protein sorting 41 | Chr1:2567652-2573142 FORWARD LENGTH=980 | 201606	NaN	NaN	Unknown	NaN	NaN	NaN	TAIR11_novel	>AT1G08190.1 | vacuolar protein sorting 41 | Chr1:2567652-2573142 FORWARD LENGTH=980 | 201606	29	32
TRUE	2/1	2	1	90	AT1G08360.1	3033190.5	3016901.75	-0.007768396	0.007768396	-0.537017045	0.99462983	-0.131871432	0.131871432	-8.735318319	0.912646817	0	0.101572878	0.195553358	88	0.0548394	AT1G08360.1	NaN	| Ribosomal protein L1p/L10e family | Chr1:2636231-2637694 FORWARD LENGTH=216 | 201606	NaN	NaN	Unknown	NaN	NaN	NaN	TAIR11_novel	>AT1G08360.1 | Ribosomal protein L1p/L10e family | Chr1:2636231-2637694 FORWARD LENGTH=216 | 201606	17	25
TRUE	2/1	2	1	52	AT1G08490.1	90630.21875	91077.16406	0.007097203	0.007097203	0.493152636	1.004931526	-0.131354049	0.131354049	-8.702582861	0.912974171	0	0.159831846	0.245789113	50	0.063026699	AT1G08490.1	NaN	| chloroplastic NIFS-like cysteine desulfurase | Chr1:2685980-2688547 REVERSE LENGTH=463 | 201606	NaN	NaN	Unknown	NaN	NaN	NaN	TAIR11_novel	>AT1G08490.1 | chloroplastic NIFS-like cysteine desulfurase | Chr1:2685980-2688547 REVERSE LENGTH=463 | 201606	13	15
TRUE	2/1	2	1	33	AT1G08750.1;AT1G08750.2;AT1G08750.3	24840.43359	28171.08984	0.181525022	0.181525022	13.40820496	1.13408205	-0.025719689	0.025719689	-1.766955978	0.98233044	0	0.845966508	0.563685455	31	0.089591548	AT1G08750.1;AT1G08750.2;AT1G08750.3	NaN	| Peptidase C13 family | Chr1:2801283-2804392 FORWARD LENGTH=388 | 201606;| Peptidase C13 family | Chr1:2801283-2804392 FORWARD LENGTH=388 | 201606;| Peptidase C13 family | Chr1:2801283-2804392 FORWARD LENGTH=388 | 201606	NaN	NaN	Unknown	NaN	NaN	NaN	TAIR11_novel	>AT1G08750.1 | Peptidase C13 family | Chr1:2801283-2804392 FORWARD LENGTH=388 | 201606;>AT1G08750.2 | Peptidase C13 family | Chr1:2801283-2804392 FORWARD LENGTH=388 | 201606;>AT1G08750.3 | Peptidase C13 family | Chr1:2801283-2804392 FORWARD LENGTH=388 | 201606	8	10
TRUE	2/1	2	1	8	AT1G09000.1;AT1G09000.2	6771.09375	46555.33594	2.781485732	2.781485732	587.5600554	6.875600554	0.792045951	0.792045951	73.15282806	1.731528281	0	0.109228091	0.20165418	6	0.282769014	AT1G09000.1;AT1G09000.2	NaN	| NPK1-related protein kinase 1 | Chr1:2891111-2894987 FORWARD LENGTH=666 | 201606;| NPK1-related protein kinase 1 | Chr1:2891111-2894395 FORWARD LENGTH=620 | 201606	NaN	NaN	Unknown	NaN	NaN	NaN	TAIR11_novel	>AT1G09000.1 | NPK1-related protein kinase 1 | Chr1:2891111-2894987 FORWARD LENGTH=666 | 201606;>AT1G09000.2 | NPK1-related protein kinase 1 | Chr1:2891111-2894395 FORWARD LENGTH=620 | 201606	3	4
TRUE	2/1	2	1	144	AT1G09010.1	291951.125	305020.125	0.063177563	0.063177563	4.476434198	1.044764342	-0.021520035	0.021520035	-1.480585117	0.985194149	0	0.660071553	0.50109328	142	0.033718195	AT1G09010.1	NaN	| glycoside hydrolase family 2 protein | Chr1:2895259-2899287 REVERSE LENGTH=944 | 201606	NaN	NaN	Unknown	NaN	NaN	NaN	TAIR11_novel	>AT1G09010.1 | glycoside hydrolase family 2 protein | Chr1:2895259-2899287 REVERSE LENGTH=944 | 201606	34	40
TRUE	2/1	2	1	24	AT1G09070.1	282108.5625	290036.875	0.03998588	0.03998588	2.810376413	1.028103764	0.051687829	0.051687829	3.647680358	1.036476804	0	0.104880107	0.197837649	22	0.020714257	AT1G09070.1	NaN	| soybean gene regulated by cold-2 | Chr1:2927767-2928741 FORWARD LENGTH=324 | 201606	NaN	NaN	Unknown	NaN	NaN	NaN	TAIR11_novel	>AT1G09070.1 | soybean gene regulated by cold-2 | Chr1:2927767-2928741 FORWARD LENGTH=324 | 201606	5	6
TRUE	2/1	2	1	48	AT1G09140.1;AT1G09140.2;AT1G09140.3	75686.88281	80557.32813	0.089972543	0.089972543	6.434992606	1.064349926	0.068489134	0.068489134	4.861794085	1.048617941	0	0.335353229	0.356626794	46	0.04823035	AT1G09140.1;AT1G09140.2;AT1G09140.3	NaN	| SERINE-ARGININE PROTEIN 30 | Chr1:2942887-2945818 REVERSE LENGTH=268 | 201606;| SERINE-ARGININE PROTEIN 30 | Chr1:2943528-2945818 REVERSE LENGTH=256 | 201606;| SERINE-ARGININE PROTEIN 30 | Chr1:2944156-2945818 REVERSE LENGTH=248 | 201606	NaN	NaN	Unknown	NaN	NaN	NaN	TAIR11_novel	>AT1G09140.1 | SERINE-ARGININE PROTEIN 30 | Chr1:2942887-2945818 REVERSE LENGTH=268 | 201606;>AT1G09140.2 | SERINE-ARGININE PROTEIN 30 | Chr1:2943528-2945818 REVERSE LENGTH=256 | 201606;>AT1G09140.3 | SERINE-ARGININE PROTEIN 30 | Chr1:2944156-2945818 REVERSE LENGTH=248 | 201606	14	14
TRUE	2/1	2	1	39	AT1G09290.1	39849.69531	33622.80859	-0.245128452	0.245128452	-15.62593307	0.843740669	-0.143825859	0.143825859	-9.48842913	0.905115709	0	0.168653153	0.251610157	37	0.069917552	AT1G09290.1	NaN	| hypothetical protein | Chr1:3001682-3003715 REVERSE LENGTH=348 | 201606	NaN	NaN	Unknown	NaN	NaN	NaN	TAIR11_novel	>AT1G09290.1 | hypothetical protein | Chr1:3001682-3003715 REVERSE LENGTH=348 | 201606	12	16
TRUE	2/1	2	1	12	AT1G09630.1	147130.875	148318.5313	0.011598839	0.011598839	0.807210757	1.008072108	0.01947635	0.01947635	1.359151351	1.013591514	0	0.78013409	0.54376826	10	0.044882791	AT1G09630.1	NaN	| RAB GTPase 11C | Chr1:3118350-3119571 REVERSE LENGTH=217 | 201606	NaN	NaN	Unknown	NaN	NaN	NaN	TAIR11_novel	>AT1G09630.1 | RAB GTPase 11C | Chr1:3118350-3119571 REVERSE LENGTH=217 | 201606	9	9
TRUE	2/1	2	1	46	AT1G09830.1	731524.5	665887.75	-0.135627184	0.135627184	-8.972597637	0.910274024	-0.247529045	0.247529045	-15.76621174	0.842337883	0	0.007658926	0.067531471	44	0.060548748	AT1G09830.1	NaN	| Glycinamide ribonucleotide (GAR) synthetase | Chr1:3192783-3194936 REVERSE LENGTH=532 | 201606	NaN	NaN	Unknown	NaN	NaN	NaN	TAIR11_novel	>AT1G09830.1 | Glycinamide ribonucleotide (GAR) synthetase | Chr1:3192783-3194936 REVERSE LENGTH=532 | 201606	13	14
TRUE	2/1	2	1	115	AT1G10270.1	182761.6563	186903.4063	0.03232944	0.03232944	2.266202925	1.022662029	-0.104247987	0.104247987	-6.97102651	0.930289735	0	0.001272659	0.033603159	113	0.021764183	AT1G10270.1	NaN	| glutamine-rich protein 23 | Chr1:3363535-3366276 FORWARD LENGTH=913 | 201606	NaN	NaN	Unknown	NaN	NaN	NaN	TAIR11_novel	>AT1G10270.1 | glutamine-rich protein 23 | Chr1:3363535-3366276 FORWARD LENGTH=913 | 201606	28	33
TRUE	2/1	2	1	50	AT1G11200.1	37503.29297	37084.83984	-0.016187738	0.016187738	-1.115777021	0.98884223	-0.103414074	0.103414074	-6.917237901	0.930827621	0	0.094330865	0.189176049	48	0.041669491	AT1G11200.1	NaN	| organic solute transporter ostalpha protein (DUF300) | Chr1:3753896-3755459 FORWARD LENGTH=295 | 201606	NaN	NaN	Unknown	NaN	NaN	NaN	TAIR11_novel	>AT1G11200.1 | organic solute transporter ostalpha protein (DUF300) | Chr1:3753896-3755459 FORWARD LENGTH=295 | 201606	7	9
TRUE	2/1	2	1	124	AT1G11680.1	353957.6875	360338.1563	0.025774518	0.025774518	1.802607762	1.018026078	0.013509745	0.013509745	0.940822319	1.009408223	0	0.762237611	0.537705742	122	0.03075652	AT1G11680.1	NaN	| CYTOCHROME P450 51G1 | Chr1:3938925-3940585 FORWARD LENGTH=488 | 201606	NaN	NaN	Unknown	NaN	NaN	NaN	TAIR11_novel	>AT1G11680.1 | CYTOCHROME P450 51G1 | Chr1:3938925-3940585 FORWARD LENGTH=488 | 201606	31	42
TRUE	2/1	2	1	31	AT1G11870.1;AT1G11870.2	37075.41406	32952.55859	-0.170072318	0.170072318	-11.12018725	0.888798127	-0.122867234	0.122867234	-8.163932821	0.918360672	0	0.038559621	0.124035165	29	0.03834753	AT1G11870.1;AT1G11870.2	NaN	| Seryl-tRNA synthetase | Chr1:4003895-4006556 FORWARD LENGTH=512 | 201606;| Seryl-tRNA synthetase | Chr1:4003895-4006556 FORWARD LENGTH=514 | 201606	NaN	NaN	Unknown	NaN	NaN	NaN	TAIR11_novel	>AT1G11870.1 | Seryl-tRNA synthetase | Chr1:4003895-4006556 FORWARD LENGTH=512 | 201606;>AT1G11870.2 | Seryl-tRNA synthetase | Chr1:4003895-4006556 FORWARD LENGTH=514 | 201606	13	16
TRUE	2/1	2	1	88	AT1G12380.1	67232.14063	73992.42969	0.138226589	0.138226589	10.05514476	1.100551448	-0.236223564	0.236223564	-15.10353214	0.848964679	0	0.000552355	0.026554356	86	0.045182544	AT1G12380.1	NaN	| hypothetical protein | Chr1:4214499-4216880 REVERSE LENGTH=793 | 201606	NaN	NaN	Unknown	NaN	NaN	NaN	TAIR11_novel	>AT1G12380.1 | hypothetical protein | Chr1:4214499-4216880 REVERSE LENGTH=793 | 201606	27	34
TRUE	2/1	2	1	17	AT1G12640.1	25241.61328	25329.73047	0.005027605	0.005027605	0.349094911	1.003490949	-0.167151973	0.167151973	-10.94009195	0.89059908	0	0.193459103	0.269543236	15	0.082024903	AT1G12640.1	NaN	| MBOAT (membrane bound O-acyl transferase) family protein | Chr1:4303586-4305666 REVERSE LENGTH=462 | 201606	NaN	NaN	Unknown	NaN	NaN	NaN	TAIR11_novel	>AT1G12640.1 | MBOAT (membrane bound O-acyl transferase) family protein | Chr1:4303586-4305666 REVERSE LENGTH=462 | 201606	5	5
TRUE	2/1	2	1	88	AT1G12780.1	222372.75	210817.6875	-0.076984095	0.076984095	-5.19625831	0.948037417	-0.020168517	0.020168517	-1.38824876	0.986117512	0	0.648068294	0.496403584	86	0.030343417	AT1G12780.1	NaN	| UDP-D-glucose/UDP-D-galactose 4-epimerase 1 | Chr1:4356124-4358120 REVERSE LENGTH=351 | 201606	NaN	NaN	Unknown	NaN	NaN	NaN	TAIR11_novel	>AT1G12780.1 | UDP-D-glucose/UDP-D-galactose 4-epimerase 1 | Chr1:4356124-4358120 REVERSE LENGTH=351 | 201606	24	37
TRUE	2/1	2	1	142	AT1G13020.1	370904.7188	380180.5938	0.035636269	0.035636269	2.500878132	1.025008781	0.019985145	0.019985145	1.394903938	1.013949039	0	0.38950351	0.383413259	140	0.015992303	AT1G13020.1	NaN	| eukaryotic initiation factor 4B2 | Chr1:4440927-4443520 REVERSE LENGTH=549 | 201606	NaN	NaN	Unknown	NaN	NaN	NaN	TAIR11_novel	>AT1G13020.1 | eukaryotic initiation factor 4B2 | Chr1:4440927-4443520 REVERSE LENGTH=549 | 201606	34	40
TRUE	2/1	2	1	22	AT1G13160.1	23727.12891	24870.31836	0.067887437	0.067887437	4.818069045	1.04818069	0.060141042	0.060141042	4.256768017	1.04256768	0	0.53586483	0.450468923	20	0.064571254	AT1G13160.1	NaN	| ARM repeat superfamily protein | Chr1:4484634-4488388 FORWARD LENGTH=804 | 201606	NaN	NaN	Unknown	NaN	NaN	NaN	TAIR11_novel	>AT1G13160.1 | ARM repeat superfamily protein | Chr1:4484634-4488388 FORWARD LENGTH=804 | 201606	13	15
TRUE	2/1	2	1	157	AT1G13220.3	142586.7344	454160.7188	1.671363164	1.671363164	218.515408	3.18515408	0.121119156	0.121119156	8.757821347	1.087578213	0	0.014036997	0.082581079	155	0.033725933	AT1G13220.3	NaN	| nuclear matrix constituent protein-like protein | Chr1:4515660-4520071 FORWARD LENGTH=1141 | 201606	NaN	NaN	Unknown	NaN	NaN	NaN	TAIR11_novel	>AT1G13220.3 | nuclear matrix constituent protein-like protein | Chr1:4515660-4520071 FORWARD LENGTH=1141 | 201606	49	63
TRUE	2/1	2	1	110	AT1G13440.1	16876240	16690754	-0.01594438	0.01594438	-1.099095533	0.989009045	0.058396105	0.058396105	4.130745864	1.041307459	0	0.18362776	0.261729343	108	0.030103257	AT1G13440.1	NaN	| glyceraldehyde-3-phosphate dehydrogenase C2 | Chr1:4608465-4610494 REVERSE LENGTH=338 | 201606	NaN	NaN	Unknown	NaN	NaN	NaN	TAIR11_novel	>AT1G13440.1 | glyceraldehyde-3-phosphate dehydrogenase C2 | Chr1:4608465-4610494 REVERSE LENGTH=338 | 201606	26	39
TRUE	2/1	2	1	23	AT1G13730.1;AT1G13730.2	51256.51172	58204.14063	0.183386491	0.183386491	13.55462686	1.135546269	-0.074297212	0.074297212	-5.019530817	0.949804692	0	0.593032355	0.47567767	21	0.092791049	AT1G13730.1;AT1G13730.2	NaN	| Nuclear transport factor 2 (NTF2) family protein with RNA binding (RRM-RBD-RNP motifs) domain-containing protein | Chr1:4710519-4712332 FORWARD LENGTH=428 | 201606;| Nuclear transport factor 2 (NTF2) family protein with RNA binding (RRM-RBD-RNP motifs) domain-containing protein | Chr1:4710519-4712332 FORWARD LENGTH=428 | 201606	NaN	NaN	Unknown	NaN	NaN	NaN	TAIR11_novel	>AT1G13730.1 | Nuclear transport factor 2 (NTF2) family protein with RNA binding (RRM-RBD-RNP motifs) domain-containing protein | Chr1:4710519-4712332 FORWARD LENGTH=428 | 201606;>AT1G13730.2 | Nuclear transport factor 2 (NTF2) family protein with RNA binding (RRM-RBD-RNP motifs) domain-containing protein | Chr1:4710519-4712332 FORWARD LENGTH=428 | 201606	7	8
TRUE	2/1	2	1	46	AT1G14130.1	276530.0938	286183.625	0.049504633	0.049504633	3.490951426	1.034909514	0.120768644	0.120768644	8.731401105	1.087314011	0	0.031168277	0.113694446	44	0.037092808	AT1G14130.1	NaN	| 2-oxoglutarate (2OG) and Fe(II)-dependent oxygenase superfamily protein | Chr1:4836041-4837040 REVERSE LENGTH=308 | 201606	NaN	NaN	Unknown	NaN	NaN	NaN	TAIR11_novel	>AT1G14130.1 | 2-oxoglutarate (2OG) and Fe(II)-dependent oxygenase superfamily protein | Chr1:4836041-4837040 REVERSE LENGTH=308 | 201606	12	14
TRUE	2/1	2	1	16	AT1G14310.1	28724.96289	31357.96484	0.126526901	0.126526901	9.166250147	1.091662501	-0.766189396	0.766189396	-41.20315682	0.587968432	0	0.009402627	0.072405859	14	0.161438714	AT1G14310.1	NaN	| Haloacid dehalogenase-like hydrolase (HAD) superfamily protein | Chr1:4885049-4886672 FORWARD LENGTH=254 | 201606	NaN	NaN	Unknown	NaN	NaN	NaN	TAIR11_novel	>AT1G14310.1 | Haloacid dehalogenase-like hydrolase (HAD) superfamily protein | Chr1:4885049-4886672 FORWARD LENGTH=254 | 201606	5	7
TRUE	2/1	2	1	242	AT1G14610.1	750116	724831.5625	-0.049467937	0.049467937	-3.370736993	0.96629263	0.006078491	0.006078491	0.422217695	1.004222177	0	0.768170256	0.539845404	240	0.014246685	AT1G14610.1	NaN	| valyl-tRNA synthetase / valine-tRNA ligase (VALRS) | Chr1:5008502-5014486 REVERSE LENGTH=1108 | 201606	NaN	NaN	Unknown	NaN	NaN	NaN	TAIR11_novel	>AT1G14610.1 | valyl-tRNA synthetase / valine-tRNA ligase (VALRS) | Chr1:5008502-5014486 REVERSE LENGTH=1108 | 201606	54	71
TRUE	2/1	2	1	80	AT1G14650.1;AT1G14650.2;AT1G14650.3	510838.6563	520897.375	0.028131466	0.028131466	1.969059825	1.019690598	-0.042175315	0.042175315	-2.881052991	0.97118947	0	0.188971987	0.266248124	78	0.021902124	AT1G14650.1;AT1G14650.2;AT1G14650.3	NaN	| SWAP (Suppressor-of-White-APricot)/surp domain-containing protein / ubiquitin family protein | Chr1:5028077-5030520 FORWARD LENGTH=785 | 201606;| SWAP (Suppressor-of-White-APricot)/surp domain-containing protein / ubiquitin family protein | Chr1:5028077-5030520 FORWARD LENGTH=785 | 201606;| SWAP (Suppressor-of-White-APricot)/surp domain-containing protein / ubiquitin family protein | Chr1:50280…	NaN	NaN	Unknown	NaN	NaN	NaN	TAIR11_novel	>AT1G14650.1 | SWAP (Suppressor-of-White-APricot)/surp domain-containing protein / ubiquitin family protein | Chr1:5028077-5030520 FORWARD LENGTH=785 | 201606;>AT1G14650.2 | SWAP (Suppressor-of-White-APricot)/surp domain-containing protein / ubiquitin family protein | Chr1:5028077-5030520 FORWARD LENGTH=785 | 201606;>AT1G14650.3 | SWAP (Suppressor-of-White-APricot)/surp domain-containing protein …	24	28
TRUE	2/1	2	1	88	AT1G14670.1	1014035.313	1059740.75	0.063603481	0.063603481	4.50728263	1.045072826	0.019777609	0.019777609	1.380319032	1.01380319	0	0.668697675	0.504870099	86	0.031754948	AT1G14670.1	NaN	| Endomembrane protein 70 protein family | Chr1:5037669-5040199 FORWARD LENGTH=592 | 201606	NaN	NaN	Unknown	NaN	NaN	NaN	TAIR11_novel	>AT1G14670.1 | Endomembrane protein 70 protein family | Chr1:5037669-5040199 FORWARD LENGTH=592 | 201606	21	26
TRUE	2/1	2	1	62	AT1G14910.1;AT1G14910.2	226553.3594	207109.1719	-0.129459439	0.129459439	-8.582608333	0.914173917	-0.026553711	0.026553711	-1.823728069	0.981762719	0	0.708500848	0.519681786	60	0.048606325	AT1G14910.1;AT1G14910.2	NaN	| ENTH/ANTH/VHS superfamily protein | Chr1:5139928-5143571 REVERSE LENGTH=692 | 201606;| ENTH/ANTH/VHS superfamily protein | Chr1:5139928-5143571 REVERSE LENGTH=687 | 201606	NaN	NaN	Unknown	NaN	NaN	NaN	TAIR11_novel	>AT1G14910.1 | ENTH/ANTH/VHS superfamily protein | Chr1:5139928-5143571 REVERSE LENGTH=692 | 201606;>AT1G14910.2 | ENTH/ANTH/VHS superfamily protein | Chr1:5139928-5143571 REVERSE LENGTH=687 | 201606	16	19
TRUE	2/1	2	1	26	AT1G15110.1;AT1G15110.2;AT1G15110.3;AT1G15110.4	100586.5469	128458.4219	0.352864116	0.352864116	27.70934669	1.277093467	0.259391993	0.259391993	19.69741477	1.196974148	0	0.015049365	0.085074926	24	0.067087844	AT1G15110.1;AT1G15110.2;AT1G15110.3;AT1G15110.4	NaN	| phosphatidyl serine synthase family protein | Chr1:5199594-5201908 FORWARD LENGTH=425 | 201606;| phosphatidyl serine synthase family protein | Chr1:5199594-5201988 FORWARD LENGTH=453 | 201606;| phosphatidyl serine synthase family protein | Chr1:5199594-5201908 FORWARD LENGTH=425 | 201606;| phosphatidyl serine synthase family protein | Chr1:5199594-5201908 FORWARD LENGTH=425 | 201606	NaN	NaN	Unknown	NaN	NaN	NaN	TAIR11_novel	>AT1G15110.1 | phosphatidyl serine synthase family protein | Chr1:5199594-5201908 FORWARD LENGTH=425 | 201606;>AT1G15110.2 | phosphatidyl serine synthase family protein | Chr1:5199594-5201988 FORWARD LENGTH=453 | 201606;>AT1G15110.3 | phosphatidyl serine synthase family protein | Chr1:5199594-5201908 FORWARD LENGTH=425 | 201606;>AT1G15110.4 | phosphatidyl serine synthase family protein | Chr1:519…	6	7
TRUE	2/1	2	1	15	AT1G15270.1	257592.9531	212039.7813	-0.280758169	0.280758169	-17.6841685	0.823158315	-0.632326126	0.632326126	-35.48646063	0.645135394	0	0.091328704	0.18615677	13	0.231331284	AT1G15270.1	NaN	| Translation machinery associated TMA7 | Chr1:5250833-5252020 REVERSE LENGTH=64 | 201606	NaN	NaN	Unknown	NaN	NaN	NaN	TAIR11_novel	>AT1G15270.1 | Translation machinery associated TMA7 | Chr1:5250833-5252020 REVERSE LENGTH=64 | 201606	5	6
TRUE	2/1	2	1	20	AT1G15370.1	92152.23438	88467.07031	-0.058878599	0.058878599	-3.998995887	0.960010041	-0.151372939	0.151372939	-9.960680355	0.900393196	0	0.243938011	0.301566241	18	0.084697947	AT1G15370.1	NaN	| SNARE-like superfamily protein | Chr1:5287135-5288375 FORWARD LENGTH=147 | 201606	NaN	NaN	Unknown	NaN	NaN	NaN	TAIR11_novel	>AT1G15370.1 | SNARE-like superfamily protein | Chr1:5287135-5288375 FORWARD LENGTH=147 | 201606	3	4
TRUE	2/1	2	1	105	AT1G15440.1	183208.3281	176596.6719	-0.053026931	0.053026931	-3.608818615	0.963911814	-0.048649408	0.048649408	-3.31589776	0.966841022	0	0.023960559	0.102454792	103	0.014635422	AT1G15440.1	NaN	| periodic tryptophan protein 2 | Chr1:5306159-5309460 REVERSE LENGTH=900 | 201606	NaN	NaN	Unknown	NaN	NaN	NaN	TAIR11_novel	>AT1G15440.1 | periodic tryptophan protein 2 | Chr1:5306159-5309460 REVERSE LENGTH=900 | 201606	24	24
TRUE	2/1	2	1	101	AT1G15690.1	2659543	2739894.75	0.042942112	0.042942112	3.021261548	1.030212615	-0.172765106	0.172765106	-11.28592658	0.887140734	0	0.02018391	0.095211285	99	0.05037609	AT1G15690.1	NaN	| Inorganic H pyrophosphatase family protein | Chr1:5399115-5402185 FORWARD LENGTH=770 | 201606	NaN	NaN	Unknown	NaN	NaN	NaN	TAIR11_novel	>AT1G15690.1 | Inorganic H pyrophosphatase family protein | Chr1:5399115-5402185 FORWARD LENGTH=770 | 201606	23	28
TRUE	2/1	2	1	104	AT1G15910.1	136682.6094	135658.2188	-0.01085324	0.01085324	-0.749466688	0.992505333	-0.001348966	0.001348966	-0.0934595	0.999065405	0	0.985650459	0.603217518	102	0.051608401	AT1G15910.1	NaN	| XH/XS domain-containing protein | Chr1:5465951-5468723 FORWARD LENGTH=634 | 201606	NaN	NaN	Unknown	NaN	NaN	NaN	TAIR11_novel	>AT1G15910.1 | XH/XS domain-containing protein | Chr1:5465951-5468723 FORWARD LENGTH=634 | 201606	23	29
TRUE	2/1	2	1	29	AT1G16240.1;AT1G16240.2;AT1G16240.3;AT1G16240.4	80568.60938	84200.44531	0.063610009	0.063610009	4.507755521	1.045077555	0.021110168	0.021110168	1.474003166	1.014740032	0	0.796248877	0.548279066	27	0.055086597	AT1G16240.1;AT1G16240.2;AT1G16240.3;AT1G16240.4	NaN	| syntaxin of plants 51 | Chr1:5555183-5556340 REVERSE LENGTH=232 | 201606;| syntaxin of plants 51 | Chr1:5555183-5556340 REVERSE LENGTH=232 | 201606;| syntaxin of plants 51 | Chr1:5555193-5556340 REVERSE LENGTH=228 | 201606;| syntaxin of plants 51 | Chr1:5555183-5556340 REVERSE LENGTH=232 | 201606	NaN	NaN	Unknown	NaN	NaN	NaN	TAIR11_novel	>AT1G16240.1 | syntaxin of plants 51 | Chr1:5555183-5556340 REVERSE LENGTH=232 | 201606;>AT1G16240.2 | syntaxin of plants 51 | Chr1:5555183-5556340 REVERSE LENGTH=232 | 201606;>AT1G16240.3 | syntaxin of plants 51 | Chr1:5555193-5556340 REVERSE LENGTH=228 | 201606;>AT1G16240.4 | syntaxin of plants 51 | Chr1:5555183-5556340 REVERSE LENGTH=232 | 201606	9	13
TRUE	2/1	2	1	29	AT1G16280.1	46900.55469	38020.41016	-0.30283089	0.30283089	-18.93398616	0.810660138	-0.102428295	0.102428295	-6.853613661	0.931463863	0	0.289004189	0.330657818	27	0.064353961	AT1G16280.1	NaN	| RNA helicase 36 | Chr1:5568482-5570487 REVERSE LENGTH=491 | 201606	NaN	NaN	Unknown	NaN	NaN	NaN	TAIR11_novel	>AT1G16280.1 | RNA helicase 36 | Chr1:5568482-5570487 REVERSE LENGTH=491 | 201606	12	13
TRUE	2/1	2	1	62	AT1G16350.1	400666.2813	409894.25	0.03285065	0.03285065	2.303155814	1.023031558	0.037942659	0.037942659	2.664874006	1.02664874	0	0.110890379	0.203129633	60	0.016132691	AT1G16350.1	NaN	| Aldolase-type TIM barrel family protein | Chr1:5590951-5592872 FORWARD LENGTH=502 | 201606	NaN	NaN	Unknown	NaN	NaN	NaN	TAIR11_novel	>AT1G16350.1 | Aldolase-type TIM barrel family protein | Chr1:5590951-5592872 FORWARD LENGTH=502 | 201606	18	25
TRUE	2/1	2	1	72	AT1G16970.1	49507.72656	42371.09375	-0.224573331	0.224573331	-14.41518993	0.855848101	0.22903727	0.22903727	17.20525616	1.172052562	0	0.006620835	0.06370605	70	0.056203153	AT1G16970.1	NaN	| ATP-dependent DNA helicase 2 subunit Ku70-like protein | Chr1:5801159-5805724 REVERSE LENGTH=621 | 201606	NaN	NaN	Unknown	NaN	NaN	NaN	TAIR11_novel	>AT1G16970.1 | ATP-dependent DNA helicase 2 subunit Ku70-like protein | Chr1:5801159-5805724 REVERSE LENGTH=621 | 201606	20	23
TRUE	2/1	2	1	65	AT1G17745.1;AT1G17745.2	361826.9688	365457	0.014401724	0.014401724	1.003250604	1.010032506	-0.043051954	0.043051954	-2.940048411	0.970599516	0	0.634856273	0.491175183	63	0.061993766	AT1G17745.1;AT1G17745.2	NaN	| D-3-phosphoglycerate dehydrogenase | Chr1:6101157-6104979 FORWARD LENGTH=624 | 201606;| D-3-phosphoglycerate dehydrogenase | Chr1:6101157-6104979 FORWARD LENGTH=651 | 201606	NaN	NaN	Unknown	NaN	NaN	NaN	TAIR11_novel	>AT1G17745.1 | D-3-phosphoglycerate dehydrogenase | Chr1:6101157-6104979 FORWARD LENGTH=624 | 201606;>AT1G17745.2 | D-3-phosphoglycerate dehydrogenase | Chr1:6101157-6104979 FORWARD LENGTH=651 | 201606	18	24
TRUE	2/1	2	1	42	AT1G17890.1;AT1G17890.2;AT1G17890.3	687262.0625	680585	-0.014084969	0.014084969	-0.971545334	0.990284547	-0.035346027	0.035346027	-2.420231038	0.97579769	0	0.154587204	0.242374875	40	0.01667729	AT1G17890.1;AT1G17890.2;AT1G17890.3	NaN	| NAD(P)-binding Rossmann-fold superfamily protein | Chr1:6154478-6155596 REVERSE LENGTH=328 | 201606;| NAD(P)-binding Rossmann-fold superfamily protein | Chr1:6154478-6155440 REVERSE LENGTH=320 | 201606;| NAD(P)-binding Rossmann-fold superfamily protein | Chr1:6154478-6155440 REVERSE LENGTH=320 | 201606	NaN	NaN	Unknown	NaN	NaN	NaN	TAIR11_novel	>AT1G17890.1 | NAD(P)-binding Rossmann-fold superfamily protein | Chr1:6154478-6155596 REVERSE LENGTH=328 | 201606;>AT1G17890.2 | NAD(P)-binding Rossmann-fold superfamily protein | Chr1:6154478-6155440 REVERSE LENGTH=320 | 201606;>AT1G17890.3 | NAD(P)-binding Rossmann-fold superfamily protein | Chr1:6154478-6155440 REVERSE LENGTH=320 | 201606	11	12
TRUE	2/1	2	1	161	AT1G18070.1;AT1G18070.2;AT1G18070.3	829829.75	829688.8125	-0.000245047	0.000245047	-0.016983905	0.999830161	-0.153609231	0.153609231	-10.10014033	0.898998597	0	0.000744141	0.027222241	159	0.030860058	AT1G18070.1;AT1G18070.2;AT1G18070.3	NaN	| Translation elongation factor EF1A/initiation factor IF2gamma family protein | Chr1:6214236-6218211 REVERSE LENGTH=532 | 201606;| Translation elongation factor EF1A/initiation factor IF2gamma family protein | Chr1:6214236-6218211 REVERSE LENGTH=532 | 201606;| Translation elongation factor EF1A/initiation factor IF2gamma family protein | Chr1:6214236-6218211 REVERSE LENGTH=543 | 201606	NaN	NaN	Unknown	NaN	NaN	NaN	TAIR11_novel	>AT1G18070.1 | Translation elongation factor EF1A/initiation factor IF2gamma family protein | Chr1:6214236-6218211 REVERSE LENGTH=532 | 201606;>AT1G18070.2 | Translation elongation factor EF1A/initiation factor IF2gamma family protein | Chr1:6214236-6218211 REVERSE LENGTH=532 | 201606;>AT1G18070.3 | Translation elongation factor EF1A/initiation factor IF2gamma family protein | Chr1:6214236-621821…	31	47
TRUE	2/1	2	1	72	AT1G18080.1	6252280.5	6369647	0.026830918	0.026830918	1.877179055	1.018771791	-0.20257096	0.20257096	-13.0999423	0.869000577	0	0.02058516	0.095828113	70	0.058633891	AT1G18080.1	NaN	| Transducin/WD40 repeat-like superfamily protein | Chr1:6222325-6223901 FORWARD LENGTH=327 | 201606	NaN	NaN	Unknown	NaN	NaN	NaN	TAIR11_novel	>AT1G18080.1 | Transducin/WD40 repeat-like superfamily protein | Chr1:6222325-6223901 FORWARD LENGTH=327 | 201606	20	24
TRUE	2/1	2	1	62	AT1G18590.1	360522.1563	371498.625	0.043268947	0.043268947	3.044603101	1.030446031	0.004059749	0.004059749	0.281796641	1.002817966	0	0.93718249	0.591372268	60	0.035265007	AT1G18590.1	NaN	| sulfotransferase 17 | Chr1:6398634-6399674 FORWARD LENGTH=346 | 201606	NaN	NaN	Unknown	NaN	NaN	NaN	TAIR11_novel	>AT1G18590.1 | sulfotransferase 17 | Chr1:6398634-6399674 FORWARD LENGTH=346 | 201606	21	22
TRUE	2/1	2	1	81	AT1G19880.1	265651.8125	277163.875	0.061202676	0.061202676	4.333515511	1.043335155	0.099257179	0.099257179	7.122176498	1.071221765	0	0.000265077	0.018180718	79	0.017901704	AT1G19880.1	NaN	| Regulator of chromosome condensation (RCC1) family protein | Chr1:6900648-6903818 REVERSE LENGTH=538 | 201606	NaN	NaN	Unknown	NaN	NaN	NaN	TAIR11_novel	>AT1G19880.1 | Regulator of chromosome condensation (RCC1) family protein | Chr1:6900648-6903818 REVERSE LENGTH=538 | 201606	13	17
TRUE	2/1	2	1	72	AT1G19920.1	209695.8594	210945.9688	0.008575143	0.008575143	0.596153581	1.005961536	0.041050568	0.041050568	2.886277016	1.02886277	0	0.190706064	0.267373124	70	0.021372942	AT1G19920.1	NaN	| Pseudouridine synthase/archaeosine transglycosylase-like family protein | Chr1:6914835-6916657 REVERSE LENGTH=476 | 201606	NaN	NaN	Unknown	NaN	NaN	NaN	TAIR11_novel	>AT1G19920.1 | Pseudouridine synthase/archaeosine transglycosylase-like family protein | Chr1:6914835-6916657 REVERSE LENGTH=476 | 201606	22	27
TRUE	2/1	2	1	90	AT1G20330.1	751713	727023.875	-0.048179212	0.048179212	-3.284381805	0.967156182	-0.095101677	0.095101677	-6.379373594	0.936206264	0	0.13657565	0.226773771	88	0.043613319	AT1G20330.1	NaN	| sterol methyltransferase 2 | Chr1:7038968-7040053 REVERSE LENGTH=361 | 201606	NaN	NaN	Unknown	NaN	NaN	NaN	TAIR11_novel	>AT1G20330.1 | sterol methyltransferase 2 | Chr1:7038968-7040053 REVERSE LENGTH=361 | 201606	21	32
TRUE	2/1	2	1	60	AT1G20410.1	35739.17188	34319.16797	-0.058491629	0.058491629	-3.973242333	0.960267577	-0.045415547	0.045415547	-3.098933231	0.969010668	0	0.566686635	0.464837914	58	0.054217471	AT1G20410.1	NaN	| Pseudouridine synthase family protein | Chr1:7079049-7082504 REVERSE LENGTH=504 | 201606	NaN	NaN	Unknown	NaN	NaN	NaN	TAIR11_novel	>AT1G20410.1 | Pseudouridine synthase family protein | Chr1:7079049-7082504 REVERSE LENGTH=504 | 201606	16	18
TRUE	2/1	2	1	127	AT1G20620.1;AT1G20620.5;AT1G20620.6	3784845.5	3932248.25	0.055119995	0.055119995	3.89455131	1.038945513	0.0324907	0.0324907	2.277634598	1.022776346	0	0.532197382	0.449085193	125	0.035799037	AT1G20620.1;AT1G20620.5;AT1G20620.6	NaN	| catalase 3 | Chr1:7143142-7146193 FORWARD LENGTH=492 | 201606;| catalase 3 | Chr1:7143142-7146193 FORWARD LENGTH=485 | 201606;| catalase 3 | Chr1:7143914-7146193 FORWARD LENGTH=551 | 201606	NaN	NaN	Unknown	NaN	NaN	NaN	TAIR11_novel	>AT1G20620.1 | catalase 3 | Chr1:7143142-7146193 FORWARD LENGTH=492 | 201606;>AT1G20620.5 | catalase 3 | Chr1:7143142-7146193 FORWARD LENGTH=485 | 201606;>AT1G20620.6 | catalase 3 | Chr1:7143914-7146193 FORWARD LENGTH=551 | 201606	25	32
TRUE	2/1	2	1	119	AT1G20920.1;AT1G20920.3;AT1G20920.4;AT1G20920.5;AT1G20920.6;AT1G20920.7	93157.42969	86070.75	-0.114147794	0.114147794	-7.607208262	0.923927917	-0.076245382	0.076245382	-5.147702919	0.948522971	0	0.037741952	0.123344728	117	0.025041157	AT1G20920.1;AT1G20920.3;AT1G20920.4;AT1G20920.5;AT1G20920.6;AT1G20920.7	NaN	| P-loop containing nucleoside triphosphate hydrolases superfamily protein | Chr1:7285342-7288842 FORWARD LENGTH=1166 | 201606;| P-loop containing nucleoside triphosphate hydrolases superfamily protein | Chr1:7285342-7288842 FORWARD LENGTH=1166 | 201606;| P-loop containing nucleoside triphosphate hydrolases superfamily protein | Chr1:7285342-7288842 FORWARD LENGTH=1166 | 201606;| P-loop containin…	NaN	NaN	Unknown	NaN	NaN	NaN	TAIR11_novel	>AT1G20920.1 | P-loop containing nucleoside triphosphate hydrolases superfamily protein | Chr1:7285342-7288842 FORWARD LENGTH=1166 | 201606;>AT1G20920.3 | P-loop containing nucleoside triphosphate hydrolases superfamily protein | Chr1:7285342-7288842 FORWARD LENGTH=1166 | 201606;>AT1G20920.4 | P-loop containing nucleoside triphosphate hydrolases superfamily protein | Chr1:7285342-7288842 FORWARD …	35	39
TRUE	2/1	2	1	30	AT1G76540.1	69586.61719	64772.17969	-0.103435582	0.103435582	-6.918625584	0.930813744	-0.096237883	0.096237883	-6.453076245	0.935469238	0	0.018714805	0.092477385	28	0.026249248	AT1G76540.1	NaN	| cyclin-dependent kinase B2%3B1 | Chr1:28720554-28722351 REVERSE LENGTH=313 | 201606	NaN	NaN	Unknown	NaN	NaN	NaN	TAIR11_novel	>AT1G76540.1 | cyclin-dependent kinase B2%3B1 | Chr1:28720554-28722351 REVERSE LENGTH=313 | 201606	10	11
FALSE	2/1	2	1	0	AT1G21200.1;AT1G21200.2	26283.81641	NaN	NaN	NaN	NaN	NaN	NaN	NaN	NaN	NaN	0	NaN	NaN	NaN	NaN	AT1G21200.1;AT1G21200.2	NaN	| sequence-specific DNA binding transcription factor | Chr1:7421483-7422814 FORWARD LENGTH=443 | 201606;| sequence-specific DNA binding transcription factor | Chr1:7421483-7422814 FORWARD LENGTH=443 | 201606	NaN	NaN	Unknown	NaN	NaN	NaN	TAIR11_novel	>AT1G21200.1 | sequence-specific DNA binding transcription factor | Chr1:7421483-7422814 FORWARD LENGTH=443 | 201606;>AT1G21200.2 | sequence-specific DNA binding transcription factor | Chr1:7421483-7422814 FORWARD LENGTH=443 | 201606	4	5
TRUE	2/1	2	1	58	AT1G21440.1;AT1G21440.2	264380.4063	258925.5938	-0.030077683	0.030077683	-2.06324386	0.979367561	-0.078402787	0.078402787	-5.289438966	0.94710561	0	0.308470042	0.342640876	56	0.052396759	AT1G21440.1;AT1G21440.2	NaN	| Phosphoenolpyruvate carboxylase family protein | Chr1:7502325-7504103 REVERSE LENGTH=336 | 201606;| Phosphoenolpyruvate carboxylase family protein | Chr1:7502325-7504103 REVERSE LENGTH=336 | 201606	NaN	NaN	Unknown	NaN	NaN	NaN	TAIR11_novel	>AT1G21440.1 | Phosphoenolpyruvate carboxylase family protein | Chr1:7502325-7504103 REVERSE LENGTH=336 | 201606;>AT1G21440.2 | Phosphoenolpyruvate carboxylase family protein | Chr1:7502325-7504103 REVERSE LENGTH=336 | 201606	12	15
TRUE	2/1	2	1	29	AT1G77440.1;AT1G77440.2	279172.125	267160.0625	-0.063450541	0.063450541	-4.30274423	0.956972558	-0.004617539	0.004617539	-0.319551741	0.996804483	0	0.950850469	0.594848391	27	0.050515516	AT1G77440.1;AT1G77440.2	NaN	| 20S proteasome beta subunit C2 | Chr1:29096334-29098105 FORWARD LENGTH=204 | 201606;| 20S proteasome beta subunit C2 | Chr1:29096020-29098105 FORWARD LENGTH=204 | 201606	NaN	NaN	Unknown	NaN	NaN	NaN	TAIR11_novel	>AT1G77440.1 | 20S proteasome beta subunit C2 | Chr1:29096334-29098105 FORWARD LENGTH=204 | 201606;>AT1G77440.2 | 20S proteasome beta subunit C2 | Chr1:29096020-29098105 FORWARD LENGTH=204 | 201606	7	8
TRUE	2/1	2	1	23	AT1G22180.2;AT1G22180.4	12958.80371	16411.50391	0.340774907	0.340774907	26.64366459	1.266436646	0.282939732	0.282939732	21.66715317	1.216671532	0	0.022101579	0.098947366	21	0.077614323	AT1G22180.2;AT1G22180.4	NaN	| Sec14p-like phosphatidylinositol transfer family protein | Chr1:7828434-7829745 REVERSE LENGTH=314 | 201606;| Sec14p-like phosphatidylinositol transfer family protein | Chr1:7828434-7829745 REVERSE LENGTH=314 | 201606	NaN	NaN	Unknown	NaN	NaN	NaN	TAIR11_novel	>AT1G22180.2 | Sec14p-like phosphatidylinositol transfer family protein | Chr1:7828434-7829745 REVERSE LENGTH=314 | 201606;>AT1G22180.4 | Sec14p-like phosphatidylinositol transfer family protein | Chr1:7828434-7829745 REVERSE LENGTH=314 | 201606	9	10
TRUE	2/1	2	1	100	AT1G22300.1	4453949.5	4567307	0.036258566	0.036258566	2.545100702	1.025451007	0.056564804	0.056564804	3.998650232	1.039986502	0	0.201038145	0.274610848	98	0.030312235	AT1G22300.1	NaN	| general regulatory factor 10 | Chr1:7879146-7881103 REVERSE LENGTH=254 | 201606	NaN	NaN	Unknown	NaN	NaN	NaN	TAIR11_novel	>AT1G22300.1 | general regulatory factor 10 | Chr1:7879146-7881103 REVERSE LENGTH=254 | 201606	22	37
TRUE	2/1	2	1	47	AT1G22450.1	1503174.125	1551290	0.045456273	0.045456273	3.20095152	1.032009515	-0.025376925	0.025376925	-1.743614421	0.982563856	0	0.634865012	0.491175183	45	0.036392026	AT1G22450.1	NaN	| cytochrome C oxidase 6B | Chr1:7925447-7926918 FORWARD LENGTH=191 | 201606	NaN	NaN	Unknown	NaN	NaN	NaN	TAIR11_novel	>AT1G22450.1 | cytochrome C oxidase 6B | Chr1:7925447-7926918 FORWARD LENGTH=191 | 201606	14	16
TRUE	2/1	2	1	41	AT1G22510.1;AT1G22510.2	196857.1875	196505.6406	-0.002578663	0.002578663	-0.178579649	0.998214204	0.135251567	0.135251567	9.8284308	1.098284308	0	0.015278518	0.085074926	39	0.036414064	AT1G22510.1;AT1G22510.2	NaN	| E3 ubiquitin-protein ligase RNF170-like protein (DUF 1232) | Chr1:7951003-7952597 REVERSE LENGTH=185 | 201606;| E3 ubiquitin-protein ligase RNF170-like protein (DUF 1232) | Chr1:7951003-7952593 REVERSE LENGTH=203 | 201606	NaN	NaN	Unknown	NaN	NaN	NaN	TAIR11_novel	>AT1G22510.1 | E3 ubiquitin-protein ligase RNF170-like protein (DUF 1232) | Chr1:7951003-7952597 REVERSE LENGTH=185 | 201606;>AT1G22510.2 | E3 ubiquitin-protein ligase RNF170-like protein (DUF 1232) | Chr1:7951003-7952593 REVERSE LENGTH=203 | 201606	7	11
TRUE	2/1	2	1	189	AT1G22530.1	1193323	1259746.625	0.078148997	0.078148997	5.566273758	1.055662738	-0.075445808	0.075445808	-5.095119078	0.949048809	0	0.065012907	0.158267782	187	0.028089395	AT1G22530.1	NaN	| PATELLIN 2 | Chr1:7955773-7958326 REVERSE LENGTH=683 | 201606	NaN	NaN	Unknown	NaN	NaN	NaN	TAIR11_novel	>AT1G22530.1 | PATELLIN 2 | Chr1:7955773-7958326 REVERSE LENGTH=683 | 201606	56	64
TRUE	2/1	2	1	42	AT1G22800.1	144271.3594	169467.8438	0.232226625	0.232226625	17.46464751	1.174646475	0.15155977	0.15155977	11.07697321	1.110769732	0	0.069085499	0.163091237	40	0.055494221	AT1G22800.1	NaN	| S-adenosyl-L-methionine-dependent methyltransferases superfamily protein | Chr1:8072020-8074039 FORWARD LENGTH=355 | 201606	NaN	NaN	Unknown	NaN	NaN	NaN	TAIR11_novel	>AT1G22800.1 | S-adenosyl-L-methionine-dependent methyltransferases superfamily protein | Chr1:8072020-8074039 FORWARD LENGTH=355 | 201606	9	13
TRUE	2/1	2	1	73	AT1G22920.1	308596.2188	333861.8438	0.113530836	0.113530836	8.187276274	1.081872763	-0.031047828	0.031047828	-2.129079649	0.978709204	0	0.721776131	0.523533117	71	0.059819657	AT1G22920.1	NaN	| COP9 signalosome 5A | Chr1:8109882-8111895 REVERSE LENGTH=357 | 201606	NaN	NaN	Unknown	NaN	NaN	NaN	TAIR11_novel	>AT1G22920.1 | COP9 signalosome 5A | Chr1:8109882-8111895 REVERSE LENGTH=357 | 201606	16	19
TRUE	2/1	2	1	114	AT1G23230.1;AT1G23230.2;AT1G23230.3	85057.02344	83938.5625	-0.019096612	0.019096612	-1.314954242	0.986850458	-0.139713705	0.139713705	-9.23007343	0.907699266	0	0.126467652	0.217400786	112	0.062624378	AT1G23230.1;AT1G23230.2;AT1G23230.3	NaN	| mediator of RNA polymerase II transcription subunit | Chr1:8244481-8251741 FORWARD LENGTH=1615 | 201606;| mediator of RNA polymerase II transcription subunit | Chr1:8244481-8251741 FORWARD LENGTH=1592 | 201606;| mediator of RNA polymerase II transcription subunit | Chr1:8244481-8251741 FORWARD LENGTH=1596 | 201606	NaN	NaN	Unknown	NaN	NaN	NaN	TAIR11_novel	>AT1G23230.1 | mediator of RNA polymerase II transcription subunit | Chr1:8244481-8251741 FORWARD LENGTH=1615 | 201606;>AT1G23230.2 | mediator of RNA polymerase II transcription subunit | Chr1:8244481-8251741 FORWARD LENGTH=1592 | 201606;>AT1G23230.3 | mediator of RNA polymerase II transcription subunit | Chr1:8244481-8251741 FORWARD LENGTH=1596 | 201606	32	34
TRUE	2/1	2	1	109	AT5G13110.1	708169.4375	702850.6875	-0.010876345	0.010876345	-0.751056134	0.992489439	0.0779448	0.0779448	5.551333129	1.055513331	0	0.174007242	0.254649574	107	0.039294764	AT5G13110.1	NaN	| glucose-6-phosphate dehydrogenase 2 | Chr5:4158952-4161640 FORWARD LENGTH=596 | 201606	NaN	NaN	Unknown	NaN	NaN	NaN	TAIR11_novel	>AT5G13110.1 | glucose-6-phosphate dehydrogenase 2 | Chr5:4158952-4161640 FORWARD LENGTH=596 | 201606	30	36
TRUE	2/1	2	1	151	AT1G24510.1;AT1G24510.2;AT1G24510.3	1898171.625	1940012.5	0.031455507	0.031455507	2.204272493	1.022042725	-0.105213009	0.105213009	-7.033232966	0.92966767	0	0.062724089	0.155570257	149	0.038772192	AT1G24510.1;AT1G24510.2;AT1G24510.3	NaN	| TCP-1/cpn60 chaperonin family protein | Chr1:8685504-8688101 REVERSE LENGTH=535 | 201606;| TCP-1/cpn60 chaperonin family protein | Chr1:8685504-8687660 REVERSE LENGTH=459 | 201606;| TCP-1/cpn60 chaperonin family protein | Chr1:8685504-8687802 REVERSE LENGTH=482 | 201606	NaN	NaN	Unknown	NaN	NaN	NaN	TAIR11_novel	>AT1G24510.1 | TCP-1/cpn60 chaperonin family protein | Chr1:8685504-8688101 REVERSE LENGTH=535 | 201606;>AT1G24510.2 | TCP-1/cpn60 chaperonin family protein | Chr1:8685504-8687660 REVERSE LENGTH=459 | 201606;>AT1G24510.3 | TCP-1/cpn60 chaperonin family protein | Chr1:8685504-8687802 REVERSE LENGTH=482 | 201606	21	32
TRUE	2/1	2	1	61	AT1G24560.1	77680.25	82383.51563	0.084807849	0.084807849	6.0546479	1.060546479	-0.054658908	0.054658908	-3.717794698	0.962822053	0	0.412412589	0.394541633	59	0.045407158	AT1G24560.1	NaN	| paramyosin | Chr1:8702644-8705640 FORWARD LENGTH=678 | 201606	NaN	NaN	Unknown	NaN	NaN	NaN	TAIR11_novel	>AT1G24560.1 | paramyosin | Chr1:8702644-8705640 FORWARD LENGTH=678 | 201606	24	26
TRUE	2/1	2	1	65	AT1G25260.1	247008.0625	244588.4375	-0.014201929	0.014201929	-0.979573288	0.990204267	-0.001542662	0.001542662	-0.106872003	0.99893128	0	0.983495392	0.60272374	63	0.051079906	AT1G25260.1	NaN	| Ribosomal protein L10 family protein | Chr1:8854163-8855766 REVERSE LENGTH=235 | 201606	NaN	NaN	Unknown	NaN	NaN	NaN	TAIR11_novel	>AT1G25260.1 | Ribosomal protein L10 family protein | Chr1:8854163-8855766 REVERSE LENGTH=235 | 201606	11	15
TRUE	2/1	2	1	216	AT1G25350.1	599375.1875	606897.625	0.017993813	0.017993813	1.255046531	1.012550465	0.049125284	0.049125284	3.463742576	1.034637426	0	0.137696902	0.227680123	214	0.022801256	AT1G25350.1	NaN	| glutamine-tRNA ligase%2C putative / glutaminyl-tRNA synthetase%2C putative / GlnRS | Chr1:8889280-8894205 REVERSE LENGTH=795 | 201606	NaN	NaN	Unknown	NaN	NaN	NaN	TAIR11_novel	>AT1G25350.1 | glutamine-tRNA ligase%2C putative / glutaminyl-tRNA synthetase%2C putative / GlnRS | Chr1:8889280-8894205 REVERSE LENGTH=795 | 201606	45	57
TRUE	2/1	2	1	100	AT1G25490.1	1194871.75	1194251.75	-0.000748786	0.000748786	-0.051888414	0.999481116	-0.110237002	0.110237002	-7.35641432	0.926435857	0	0.337034203	0.357394411	98	0.078821481	AT1G25490.1	NaN	| ARM repeat superfamily protein | Chr1:8951700-8954899 FORWARD LENGTH=588 | 201606	NaN	NaN	Unknown	NaN	NaN	NaN	TAIR11_novel	>AT1G25490.1 | ARM repeat superfamily protein | Chr1:8951700-8954899 FORWARD LENGTH=588 | 201606	23	32
TRUE	2/1	2	1	13	AT1G25580.1	46378.38281	68958.375	0.572273263	0.572273263	48.68645869	1.486864587	0.631923676	0.631923676	54.9629878	1.549629878	0	0.141420144	0.231308496	11	0.264934772	AT1G25580.1	NaN	| NAC (No Apical Meristem) domain transcriptional regulator superfamily protein | Chr1:8997064-8999600 REVERSE LENGTH=449 | 201606	NaN	NaN	Unknown	NaN	NaN	NaN	TAIR11_novel	>AT1G25580.1 | NAC (No Apical Meristem) domain transcriptional regulator superfamily protein | Chr1:8997064-8999600 REVERSE LENGTH=449 | 201606	5	8
TRUE	2/1	2	1	28	AT1G26190.1;AT1G26190.6	37282.43359	33859.43359	-0.138938195	0.138938195	-9.181267611	0.908187324	0.004859859	0.004859859	0.337427775	1.003374278	0	0.945842826	0.594067826	26	0.04820167	AT1G26190.1;AT1G26190.6	NaN	| Phosphoribulokinase / Uridine kinase family | Chr1:9057285-9060433 REVERSE LENGTH=674 | 201606;| Phosphoribulokinase / Uridine kinase family | Chr1:9057476-9060433 REVERSE LENGTH=638 | 201606	NaN	NaN	Unknown	NaN	NaN	NaN	TAIR11_novel	>AT1G26190.1 | Phosphoribulokinase / Uridine kinase family | Chr1:9057285-9060433 REVERSE LENGTH=674 | 201606;>AT1G26190.6 | Phosphoribulokinase / Uridine kinase family | Chr1:9057476-9060433 REVERSE LENGTH=638 | 201606	13	15
TRUE	2/1	2	1	169	AT1G26830.1	99962.54688	111731.7578	0.160579741	0.160579741	11.77362053	1.117736205	0.086552396	0.086552396	6.182969724	1.061829697	0	0.03367108	0.117426465	167	0.027925805	AT1G26830.1	NaN	| cullin 3 | Chr1:9296063-9298374 FORWARD LENGTH=732 | 201606	NaN	NaN	Unknown	NaN	NaN	NaN	TAIR11_novel	>AT1G26830.1 | cullin 3 | Chr1:9296063-9298374 FORWARD LENGTH=732 | 201606	41	51
TRUE	2/1	2	1	36	AT1G26940.1;AT1G26940.2	69020.75781	67377.375	-0.034766091	0.034766091	-2.380997927	0.976190021	-0.302166343	0.302166343	-18.8966362	0.811033638	0	0.01434716	0.082916721	34	0.079238177	AT1G26940.1;AT1G26940.2	NaN	| Cyclophilin-like peptidyl-prolyl cis-trans isomerase family protein | Chr1:9343193-9344962 FORWARD LENGTH=226 | 201606;| Cyclophilin-like peptidyl-prolyl cis-trans isomerase family protein | Chr1:9343516-9344962 FORWARD LENGTH=195 | 201606	NaN	NaN	Unknown	NaN	NaN	NaN	TAIR11_novel	>AT1G26940.1 | Cyclophilin-like peptidyl-prolyl cis-trans isomerase family protein | Chr1:9343193-9344962 FORWARD LENGTH=226 | 201606;>AT1G26940.2 | Cyclophilin-like peptidyl-prolyl cis-trans isomerase family protein | Chr1:9343516-9344962 FORWARD LENGTH=195 | 201606	10	11
FALSE	2/1	2	1	0	AT1G27520.1	9647.151367	NaN	NaN	NaN	NaN	NaN	NaN	NaN	NaN	NaN	0	NaN	NaN	NaN	NaN	AT1G27520.1	NaN	| Glycosyl hydrolase family 47 protein | Chr1:9558752-9562091 FORWARD LENGTH=574 | 201606	NaN	NaN	Unknown	NaN	NaN	NaN	TAIR11_novel	>AT1G27520.1 | Glycosyl hydrolase family 47 protein | Chr1:9558752-9562091 FORWARD LENGTH=574 | 201606	5	5
TRUE	2/1	2	1	45	AT1G27530.1	244602.7031	266317.0625	0.122704515	0.122704515	8.877399594	1.088773996	0.037170496	0.037170496	2.609940127	1.026099401	0	0.566154458	0.464666096	43	0.044011614	AT1G27530.1	NaN	| ubiquitin-fold modifier-conjugating enzyme | Chr1:9562761-9563887 REVERSE LENGTH=174 | 201606	NaN	NaN	Unknown	NaN	NaN	NaN	TAIR11_novel	>AT1G27530.1 | ubiquitin-fold modifier-conjugating enzyme | Chr1:9562761-9563887 REVERSE LENGTH=174 | 201606	7	11
TRUE	2/1	2	1	37	AT1G27650.1	169446.625	179309.4531	0.081620647	0.081620647	5.820610546	1.058206105	-0.027713247	0.027713247	-1.902603477	0.980973965	0	0.624516127	0.487627135	35	0.038363985	AT1G27650.1	NaN	| U2 snRNP auxiliary factor small subunit | Chr1:9615152-9616042 FORWARD LENGTH=296 | 201606	NaN	NaN	Unknown	NaN	NaN	NaN	TAIR11_novel	>AT1G27650.1 | U2 snRNP auxiliary factor small subunit | Chr1:9615152-9616042 FORWARD LENGTH=296 | 201606	7	9
TRUE	2/1	2	1	50	AT1G28680.1	87918.53906	87746.80469	-0.002820823	0.002820823	-0.195333518	0.998046665	0.116286866	0.116286866	8.394147701	1.083941477	0	0.092694012	0.187649743	48	0.046552279	AT1G28680.1	NaN	| HXXXD-type acyl-transferase family protein | Chr1:10078222-10079763 FORWARD LENGTH=451 | 201606	NaN	NaN	Unknown	NaN	NaN	NaN	TAIR11_novel	>AT1G28680.1 | HXXXD-type acyl-transferase family protein | Chr1:10078222-10079763 FORWARD LENGTH=451 | 201606	13	15
TRUE	2/1	2	1	88	AT1G29030.1;AT1G29030.2	55601.30859	41637.75781	-0.417226456	0.417226456	-25.11370889	0.748862911	-0.1114095	0.1114095	-7.431676434	0.925683236	0	0.164551992	0.2489004	86	0.054740999	AT1G29030.1;AT1G29030.2	NaN	| Apoptosis inhibitory protein 5 (API5) | Chr1:10129201-10133697 REVERSE LENGTH=556 | 201606;| Apoptosis inhibitory protein 5 (API5) | Chr1:10129201-10133697 REVERSE LENGTH=534 | 201606	NaN	NaN	Unknown	NaN	NaN	NaN	TAIR11_novel	>AT1G29030.1 | Apoptosis inhibitory protein 5 (API5) | Chr1:10129201-10133697 REVERSE LENGTH=556 | 201606;>AT1G29030.2 | Apoptosis inhibitory protein 5 (API5) | Chr1:10129201-10133697 REVERSE LENGTH=534 | 201606	20	23
TRUE	2/1	2	1	21	AT1G29040.1	128156.8594	128352.0547	0.002195693	0.002195693	0.152309688	1.001523097	-0.007862717	0.007862717	-0.543519564	0.994564804	0	0.799704257	0.548828479	19	0.02064694	AT1G29040.1	NaN	| 50S ribosomal protein L34 | Chr1:10134120-10135180 FORWARD LENGTH=198 | 201606	NaN	NaN	Unknown	NaN	NaN	NaN	TAIR11_novel	>AT1G29040.1 | 50S ribosomal protein L34 | Chr1:10134120-10135180 FORWARD LENGTH=198 | 201606	7	10
TRUE	2/1	2	1	91	AT1G29150.1;AT1G29150.2	1343249.375	1382541.875	0.041596011	0.041596011	2.925182824	1.029251828	-0.041410692	0.041410692	-2.829566649	0.971704334	0	0.198665342	0.27292857	89	0.0220433	AT1G29150.1;AT1G29150.2	NaN	| non-ATPase subunit 9 | Chr1:10181240-10182499 FORWARD LENGTH=419 | 201606;| non-ATPase subunit 9 | Chr1:10181240-10182499 FORWARD LENGTH=419 | 201606	NaN	NaN	Unknown	NaN	NaN	NaN	TAIR11_novel	>AT1G29150.1 | non-ATPase subunit 9 | Chr1:10181240-10182499 FORWARD LENGTH=419 | 201606;>AT1G29150.2 | non-ATPase subunit 9 | Chr1:10181240-10182499 FORWARD LENGTH=419 | 201606	22	33
TRUE	2/1	2	1	88	AT1G29310.1;AT1G29310.2;AT2G34250.1;AT2G34250.2;AT2G34250.3	1582088.5	1568973.875	-0.012008974	0.012008974	-0.82894383	0.991710562	-0.012110822	0.012110822	-0.835944594	0.991640554	0	0.799005467	0.548648409	86	0.032672541	AT1G29310.1;AT1G29310.2;AT2G34250.1;AT2G34250.2;AT2G34250.3	NaN	| SecY protein transport family protein | Chr1:10252662-10254526 FORWARD LENGTH=475 | 201606;| SecY protein transport family protein | Chr1:10252662-10254526 FORWARD LENGTH=475 | 201606;| SecY protein transport family protein | Chr2:14462635-14464572 FORWARD LENGTH=475 | 201606;| SecY protein transport family protein | Chr2:14462635-14464572 FORWARD LENGTH=475 | 201606;| SecY protein transport fa…	NaN	NaN	Unknown	NaN	NaN	NaN	TAIR11_novel	>AT1G29310.1 | SecY protein transport family protein | Chr1:10252662-10254526 FORWARD LENGTH=475 | 201606;>AT1G29310.2 | SecY protein transport family protein | Chr1:10252662-10254526 FORWARD LENGTH=475 | 201606;>AT2G34250.1 | SecY protein transport family protein | Chr2:14462635-14464572 FORWARD LENGTH=475 | 201606;>AT2G34250.2 | SecY protein transport family protein | Chr2:14462635-14464572 FOR…	12	19
TRUE	2/1	2	1	12	AT1G29330.1	33209.98828	30837.85547	-0.106914773	0.106914773	-7.142829417	0.928571706	-0.073009312	0.073009312	-4.934703496	0.950652965	0	0.333456214	0.356018838	10	0.047468292	AT1G29330.1	NaN	| ER lumen protein retaining receptor family protein | Chr1:10258580-10260906 REVERSE LENGTH=215 | 201606	NaN	NaN	Unknown	NaN	NaN	NaN	TAIR11_novel	>AT1G29330.1 | ER lumen protein retaining receptor family protein | Chr1:10258580-10260906 REVERSE LENGTH=215 | 201606	3	4
TRUE	2/1	2	1	80	AT1G29690.1	52432.50781	53613.25	0.032128042	0.032128042	2.251927739	1.022519277	-0.115916394	0.115916394	-7.720403151	0.922795968	0	0.08472907	0.180399974	78	0.045744105	AT1G29690.1	NaN	| MAC/Perforin domain-containing protein | Chr1:10379310-10381861 REVERSE LENGTH=561 | 201606	NaN	NaN	Unknown	NaN	NaN	NaN	TAIR11_novel	>AT1G29690.1 | MAC/Perforin domain-containing protein | Chr1:10379310-10381861 REVERSE LENGTH=561 | 201606	21	23
TRUE	2/1	2	1	219	AT1G29900.1	2053267.25	2121631	0.047252342	0.047252342	3.329510564	1.033295106	-0.004528224	0.004528224	-0.313380505	0.996866195	0	0.866458616	0.570832879	217	0.01860023	AT1G29900.1	NaN	| carbamoyl phosphate synthetase B | Chr1:10468164-10471976 FORWARD LENGTH=1187 | 201606	NaN	NaN	Unknown	NaN	NaN	NaN	TAIR11_novel	>AT1G29900.1 | carbamoyl phosphate synthetase B | Chr1:10468164-10471976 FORWARD LENGTH=1187 | 201606	55	71
TRUE	2/1	2	1	49	AT1G30070.1	46508.94531	35814.14844	-0.376978585	0.376978585	-22.99513954	0.770048605	-0.380542278	0.380542278	-23.18511944	0.768148806	0	0.100403013	0.194965181	47	0.155263727	AT1G30070.1	NaN	| SGS domain-containing protein | Chr1:10546794-10548072 REVERSE LENGTH=222 | 201606	NaN	NaN	Unknown	NaN	NaN	NaN	TAIR11_novel	>AT1G30070.1 | SGS domain-containing protein | Chr1:10546794-10548072 REVERSE LENGTH=222 | 201606	12	16
TRUE	2/1	2	1	88	AT1G30240.1;AT1G30240.2	136336.5313	139993.8281	0.038191042	0.038191042	2.682550921	1.026825509	-0.006590215	0.006590215	-0.455757189	0.995442428	0	0.90044238	0.580072085	86	0.036198263	AT1G30240.1;AT1G30240.2	NaN	| proline-%2C glutamic acid/leucine-rich protein | Chr1:10641241-10645838 REVERSE LENGTH=825 | 201606;| proline-%2C glutamic acid/leucine-rich protein | Chr1:10641241-10645838 REVERSE LENGTH=827 | 201606	NaN	NaN	Unknown	NaN	NaN	NaN	TAIR11_novel	>AT1G30240.1 | proline-%2C glutamic acid/leucine-rich protein | Chr1:10641241-10645838 REVERSE LENGTH=825 | 201606;>AT1G30240.2 | proline-%2C glutamic acid/leucine-rich protein | Chr1:10641241-10645838 REVERSE LENGTH=827 | 201606	23	25
TRUE	2/1	2	1	111	AT1G30360.1	582640	560423.875	-0.056086332	0.056086332	-3.813010607	0.961869894	-0.020361124	0.020361124	-1.401413031	0.98598587	0	0.647819235	0.496403584	109	0.030671819	AT1G30360.1	NaN	| Early-responsive to dehydration stress protein (ERD4) | Chr1:10715892-10718799 FORWARD LENGTH=724 | 201606	NaN	NaN	Unknown	NaN	NaN	NaN	TAIR11_novel	>AT1G30360.1 | Early-responsive to dehydration stress protein (ERD4) | Chr1:10715892-10718799 FORWARD LENGTH=724 | 201606	28	35
TRUE	2/1	2	1	29	AT1G30460.1;AT1G30460.2	46388.82031	48806.27344	0.073289442	0.073289442	5.211283901	1.052112839	0.137892127	0.137892127	10.02963351	1.100296335	0	0.283760232	0.32755898	27	0.085894542	AT1G30460.1;AT1G30460.2	NaN	| cleavage and polyadenylation specificity factor 30 | Chr1:10771469-10775323 REVERSE LENGTH=631 | 201606;| cleavage and polyadenylation specificity factor 30 | Chr1:10772352-10775323 REVERSE LENGTH=401 | 201606	NaN	NaN	Unknown	NaN	NaN	NaN	TAIR11_novel	>AT1G30460.1 | cleavage and polyadenylation specificity factor 30 | Chr1:10771469-10775323 REVERSE LENGTH=631 | 201606;>AT1G30460.2 | cleavage and polyadenylation specificity factor 30 | Chr1:10772352-10775323 REVERSE LENGTH=401 | 201606	4	5
TRUE	2/1	2	1	54	AT1G30680.1	61888.69531	65800.49219	0.088422467	0.088422467	6.320696947	1.063206969	0.064740755	0.064740755	4.589698027	1.04589698	0	0.206642809	0.27868142	52	0.034752743	AT1G30680.1	NaN	| toprim domain-containing protein | Chr1:10881665-10886060 FORWARD LENGTH=709 | 201606	NaN	NaN	Unknown	NaN	NaN	NaN	TAIR11_novel	>AT1G30680.1 | toprim domain-containing protein | Chr1:10881665-10886060 FORWARD LENGTH=709 | 201606	12	16
TRUE	2/1	2	1	48	AT1G30825.1	286188.5	305545.625	0.094422123	0.094422123	6.763767587	1.067637676	0.05048836	0.05048836	3.561542605	1.035615426	0	0.495948691	0.433220907	46	0.050439166	AT1G30825.1	NaN	| Arp2/3 complex%2C 34 kD subunit p34-Arc | Chr1:10961106-10962999 FORWARD LENGTH=318 | 201606	NaN	NaN	Unknown	NaN	NaN	NaN	TAIR11_novel	>AT1G30825.1 | Arp2/3 complex%2C 34 kD subunit p34-Arc | Chr1:10961106-10962999 FORWARD LENGTH=318 | 201606	11	13
TRUE	2/1	2	1	41	AT1G30910.1	57458.00781	72013.05469	0.325750493	0.325750493	25.33162466	1.253316247	0.209977448	0.209977448	15.66701029	1.156670103	0	0.208065439	0.279500993	39	0.111870517	AT1G30910.1	NaN	| Molybdenum cofactor sulfurase family protein | Chr1:11000912-11002801 FORWARD LENGTH=318 | 201606	NaN	NaN	Unknown	NaN	NaN	NaN	TAIR11_novel	>AT1G30910.1 | Molybdenum cofactor sulfurase family protein | Chr1:11000912-11002801 FORWARD LENGTH=318 | 201606	12	15
TRUE	2/1	2	1	131	AT1G31230.1	371331	374919.1875	0.0138739	0.0138739	0.966304321	1.009663043	-0.109116182	0.109116182	-7.28441214	0.927155879	0	0.074516113	0.169082878	129	0.041871282	AT1G31230.1	NaN	| aspartate kinase-homoserine dehydrogenase i | Chr1:11158744-11163055 REVERSE LENGTH=911 | 201606	NaN	NaN	Unknown	NaN	NaN	NaN	TAIR11_novel	>AT1G31230.1 | aspartate kinase-homoserine dehydrogenase i | Chr1:11158744-11163055 REVERSE LENGTH=911 | 201606	34	43
TRUE	2/1	2	1	79	AT1G31660.1	74821.85156	125183.5781	0.742513746	0.742513746	67.3088483	1.673088483	0.298987508	0.298987508	23.02806918	1.230280692	0	7.58E-05	0.009425707	77	0.049124861	AT1G31660.1	NaN	| bystin-like protein | Chr1:11331176-11333440 REVERSE LENGTH=444 | 201606	NaN	NaN	Unknown	NaN	NaN	NaN	TAIR11_novel	>AT1G31660.1 | bystin-like protein | Chr1:11331176-11333440 REVERSE LENGTH=444 | 201606	19	23
TRUE	2/1	2	1	135	AT1G31730.1	289834.8125	287979.5625	-0.00926446	0.00926446	-0.640105991	0.99359894	0.028693415	0.028693415	2.0087859	1.020087859	0	0.661741194	0.501694429	133	0.045189466	AT1G31730.1	NaN	| Adaptin family protein | Chr1:11359907-11363916 FORWARD LENGTH=938 | 201606	NaN	NaN	Unknown	NaN	NaN	NaN	TAIR11_novel	>AT1G31730.1 | Adaptin family protein | Chr1:11359907-11363916 FORWARD LENGTH=938 | 201606	33	44
TRUE	2/1	2	1	69	AT1G31780.1	156872.1875	168543.0156	0.10352725	0.10352725	7.439705094	1.074397051	0.038724739	0.038724739	2.720543367	1.027205434	0	0.360866411	0.370148917	67	0.028952908	AT1G31780.1	NaN	| oligomeric golgi complex subunit | Chr1:11391341-11394610 FORWARD LENGTH=680 | 201606	NaN	NaN	Unknown	NaN	NaN	NaN	TAIR11_novel	>AT1G31780.1 | oligomeric golgi complex subunit | Chr1:11391341-11394610 FORWARD LENGTH=680 | 201606	18	18
TRUE	2/1	2	1	90	AT1G31970.1	215427.4219	207790.8281	-0.052069928	0.052069928	-3.544856863	0.964551431	-0.026226003	0.026226003	-1.801424795	0.981985752	0	0.565037153	0.464156997	88	0.031296518	AT1G31970.1	NaN	| DEA(D/H)-box RNA helicase family protein | Chr1:11479921-11482707 FORWARD LENGTH=537 | 201606	NaN	NaN	Unknown	NaN	NaN	NaN	TAIR11_novel	>AT1G31970.1 | DEA(D/H)-box RNA helicase family protein | Chr1:11479921-11482707 FORWARD LENGTH=537 | 201606	23	23
TRUE	2/1	2	1	87	AT1G32090.1	72758.625	79121.5	0.120951498	0.120951498	8.745183131	1.087451831	0.108909994	0.108909994	7.841315047	1.07841315	0	0.055891193	0.146982518	85	0.038648728	AT1G32090.1	NaN	| early-responsive to dehydration stress protein (ERD4) | Chr1:11540244-11544041 REVERSE LENGTH=806 | 201606	NaN	NaN	Unknown	NaN	NaN	NaN	TAIR11_novel	>AT1G32090.1 | early-responsive to dehydration stress protein (ERD4) | Chr1:11540244-11544041 REVERSE LENGTH=806 | 201606	23	29
TRUE	2/1	2	1	17	AT1G32360.1	33400.53125	23249.78906	-0.522653422	0.522653422	-30.39096029	0.696090397	0.271686614	0.271686614	20.72183275	1.207218328	0	0.095964018	0.191110689	15	0.100680015	AT1G32360.1	NaN	| Zinc finger (CCCH-type) family protein | Chr1:11673325-11675162 FORWARD LENGTH=384 | 201606	NaN	NaN	Unknown	NaN	NaN	NaN	TAIR11_novel	>AT1G32360.1 | Zinc finger (CCCH-type) family protein | Chr1:11673325-11675162 FORWARD LENGTH=384 | 201606	4	5
TRUE	2/1	2	1	5	AT1G32370.3	5758707	5943477	0.04556225	0.04556225	3.208532749	1.032085327	0.045562226	0.045562226	3.208531036	1.03208531	0	0.467495115	0.419904814	3	0.032852051	AT1G32370.3	NaN	| tobamovirus multiplication 2B | Chr1:11677005-11678072 FORWARD LENGTH=125 | 201606	NaN	NaN	Unknown	NaN	NaN	NaN	TAIR11_novel	>AT1G32370.3 | tobamovirus multiplication 2B | Chr1:11677005-11678072 FORWARD LENGTH=125 | 201606	2	2
TRUE	2/1	2	1	81	AT1G32440.1	194695.1719	205610.2969	0.078695408	0.078695408	5.60626383	1.056062638	0.006998377	0.006998377	0.486269024	1.00486269	0	0.830301865	0.558690235	79	0.022416275	AT1G32440.1	NaN	| plastidial pyruvate kinase 3 | Chr1:11712205-11714963 FORWARD LENGTH=571 | 201606	NaN	NaN	Unknown	NaN	NaN	NaN	TAIR11_novel	>AT1G32440.1 | plastidial pyruvate kinase 3 | Chr1:11712205-11714963 FORWARD LENGTH=571 | 201606	18	26
TRUE	2/1	2	1	122	AT1G32490.1;AT1G32490.2	112723.9922	121335.7031	0.106209515	0.106209515	7.639643319	1.076396433	-0.020028222	0.020028222	-1.378658824	0.986213412	0	0.744863699	0.532015949	120	0.042385244	AT1G32490.1;AT1G32490.2	NaN	| RNA helicase family protein | Chr1:11742356-11749286 REVERSE LENGTH=1044 | 201606;| RNA helicase family protein | Chr1:11742356-11749286 REVERSE LENGTH=1034 | 201606	NaN	NaN	Unknown	NaN	NaN	NaN	TAIR11_novel	>AT1G32490.1 | RNA helicase family protein | Chr1:11742356-11749286 REVERSE LENGTH=1044 | 201606;>AT1G32490.2 | RNA helicase family protein | Chr1:11742356-11749286 REVERSE LENGTH=1034 | 201606	35	41
TRUE	2/1	2	1	24	AT1G33040.1	55087.625	59057.95313	0.10040309	0.10040309	7.207295876	1.072072959	-0.077652082	0.077652082	-5.240143552	0.947598564	0	0.462728538	0.417812112	22	0.070414198	AT1G33040.1	NaN	| nascent polypeptide-associated complex subunit alpha-like protein 5 | Chr1:11966547-11967696 FORWARD LENGTH=209 | 201606	NaN	NaN	Unknown	NaN	NaN	NaN	TAIR11_novel	>AT1G33040.1 | nascent polypeptide-associated complex subunit alpha-like protein 5 | Chr1:11966547-11967696 FORWARD LENGTH=209 | 201606	10	11
TRUE	2/1	2	1	169	AT1G33410.1;AT1G33410.2	242768.375	241174.8906	-0.009500784	0.009500784	-0.656380542	0.993436195	-0.011680427	0.011680427	-0.806356865	0.991936431	0	0.820806518	0.55592215	167	0.035585313	AT1G33410.1;AT1G33410.2	NaN	| SUPPRESSOR OF AUXIN RESISTANCE1 | Chr1:12109769-12118828 REVERSE LENGTH=1500 | 201606;| SUPPRESSOR OF AUXIN RESISTANCE1 | Chr1:12109769-12118828 REVERSE LENGTH=1504 | 201606	NaN	NaN	Unknown	NaN	NaN	NaN	TAIR11_novel	>AT1G33410.1 | SUPPRESSOR OF AUXIN RESISTANCE1 | Chr1:12109769-12118828 REVERSE LENGTH=1500 | 201606;>AT1G33410.2 | SUPPRESSOR OF AUXIN RESISTANCE1 | Chr1:12109769-12118828 REVERSE LENGTH=1504 | 201606	42	48
TRUE	2/1	2	1	6	AT1G33750.1	450678.7813	427108.2813	-0.077497656	0.077497656	-5.229999942	0.947700001	-0.077497691	0.077497691	-5.230002223	0.947699978	0	0.019583843	0.094170118	4	0.012737176	AT1G33750.1	NaN	| Terpenoid cyclases/Protein prenyltransferases superfamily protein | Chr1:12233769-12236348 FORWARD LENGTH=603 | 201606	NaN	NaN	Unknown	NaN	NaN	NaN	TAIR11_novel	>AT1G33750.1 | Terpenoid cyclases/Protein prenyltransferases superfamily protein | Chr1:12233769-12236348 FORWARD LENGTH=603 | 201606	7	7
TRUE	2/1	2	1	131	AT1G35160.1;AT1G35160.2	3806629	3690618.25	-0.044651454	0.044651454	-3.047598019	0.96952402	-0.128010154	0.128010154	-8.490727237	0.915092728	0	0.011156898	0.075665421	129	0.034316658	AT1G35160.1;AT1G35160.2	NaN	| GF14 protein phi chain | Chr1:12867264-12868514 FORWARD LENGTH=267 | 201606;| GF14 protein phi chain | Chr1:12867264-12868514 FORWARD LENGTH=295 | 201606	NaN	NaN	Unknown	NaN	NaN	NaN	TAIR11_novel	>AT1G35160.1 | GF14 protein phi chain | Chr1:12867264-12868514 FORWARD LENGTH=267 | 201606;>AT1G35160.2 | GF14 protein phi chain | Chr1:12867264-12868514 FORWARD LENGTH=295 | 201606	25	32
TRUE	2/1	2	1	76	AT1G35580.1;AT1G35580.2	602591.0625	636698.3125	0.079430665	0.079430665	5.660098883	1.056600989	-0.12322697	0.12322697	-8.186829314	0.918131707	0	0.089711759	0.184590915	74	0.049257672	AT1G35580.1;AT1G35580.2	NaN	| cytosolic invertase 1 | Chr1:13122460-13124808 REVERSE LENGTH=551 | 201606;| cytosolic invertase 1 | Chr1:13122460-13124808 REVERSE LENGTH=551 | 201606	NaN	NaN	Unknown	NaN	NaN	NaN	TAIR11_novel	>AT1G35580.1 | cytosolic invertase 1 | Chr1:13122460-13124808 REVERSE LENGTH=551 | 201606;>AT1G35580.2 | cytosolic invertase 1 | Chr1:13122460-13124808 REVERSE LENGTH=551 | 201606	16	22
TRUE	2/1	2	1	68	AT1G35620.1	198863.6875	204299.4375	0.038905368	0.038905368	2.733405011	1.02733405	0.007863237	0.007863237	0.546526062	1.005465261	0	0.913711029	0.583888874	66	0.049727523	AT1G35620.1	NaN	| PDI-like 5-2 | Chr1:13156504-13158280 FORWARD LENGTH=440 | 201606	NaN	NaN	Unknown	NaN	NaN	NaN	TAIR11_novel	>AT1G35620.1 | PDI-like 5-2 | Chr1:13156504-13158280 FORWARD LENGTH=440 | 201606	14	15
TRUE	2/1	2	1	118	AT1G35720.1	953152	949574.6875	-0.005424822	0.005424822	-0.375313958	0.99624686	0.014964269	0.014964269	1.042642079	1.010426421	0	0.640827127	0.493425044	116	0.022079078	AT1G35720.1	NaN	| annexin 1 | Chr1:13225304-13226939 FORWARD LENGTH=317 | 201606	NaN	NaN	Unknown	NaN	NaN	NaN	TAIR11_novel	>AT1G35720.1 | annexin 1 | Chr1:13225304-13226939 FORWARD LENGTH=317 | 201606	32	41
TRUE	2/1	2	1	30	AT1G36050.1;AT1G36050.2	74190.20313	78793.46875	0.086847358	0.086847358	6.204681253	1.062046813	-0.048436355	0.048436355	-3.301618674	0.966983813	0	0.588695743	0.47440112	28	0.060234287	AT1G36050.1;AT1G36050.2	NaN	| Endoplasmic reticulum vesicle transporter protein | Chr1:13450467-13453683 FORWARD LENGTH=489 | 201606;| Endoplasmic reticulum vesicle transporter protein | Chr1:13450467-13453055 FORWARD LENGTH=386 | 201606	NaN	NaN	Unknown	NaN	NaN	NaN	TAIR11_novel	>AT1G36050.1 | Endoplasmic reticulum vesicle transporter protein | Chr1:13450467-13453683 FORWARD LENGTH=489 | 201606;>AT1G36050.2 | Endoplasmic reticulum vesicle transporter protein | Chr1:13450467-13453055 FORWARD LENGTH=386 | 201606	12	12
TRUE	2/1	2	1	158	AT1G36180.1	140258.4844	148235.8906	0.079806749	0.079806749	5.687646124	1.056876461	-0.124052934	0.124052934	-8.239378647	0.917606214	0	0.000919205	0.030128085	156	0.025351219	AT1G36180.1	NaN	| acetyl-CoA carboxylase 2 | Chr1:13546047-13558339 FORWARD LENGTH=2355 | 201606	NaN	NaN	Unknown	NaN	NaN	NaN	TAIR11_novel	>AT1G36180.1 | acetyl-CoA carboxylase 2 | Chr1:13546047-13558339 FORWARD LENGTH=2355 | 201606	33	42
TRUE	2/1	2	1	102	AT1G36280.1	492802.625	503387.4375	0.030659272	0.030659272	2.147880706	1.021478807	-0.025027055	0.025027055	-1.719783241	0.982802168	0	0.493452448	0.431979431	100	0.025116477	AT1G36280.1	NaN	| L-Aspartase-like family protein | Chr1:13640600-13642908 FORWARD LENGTH=527 | 201606	NaN	NaN	Unknown	NaN	NaN	NaN	TAIR11_novel	>AT1G36280.1 | L-Aspartase-like family protein | Chr1:13640600-13642908 FORWARD LENGTH=527 | 201606	22	31
TRUE	2/1	2	1	36	AT1G43580.1	78842.46094	78418.82031	-0.007772869	0.007772869	-0.537325472	0.994626745	-0.064366683	0.064366683	-4.363494784	0.956365052	0	0.597350459	0.477515148	34	0.082454483	AT1G43580.1	NaN	| Sphingomyelin synthetase family protein | Chr1:16410673-16412612 REVERSE LENGTH=421 | 201606	NaN	NaN	Unknown	NaN	NaN	NaN	TAIR11_novel	>AT1G43580.1 | Sphingomyelin synthetase family protein | Chr1:16410673-16412612 REVERSE LENGTH=421 | 201606	8	8
TRUE	2/1	2	1	24	AT1G43890.1;AT1G43890.2;AT1G43890.3	270172.75	272499.0625	0.012369097	0.012369097	0.861046312	1.008610463	0.00961994	0.00961994	0.669031517	1.006690315	0	0.74175794	0.5306081	22	0.019542192	AT1G43890.1;AT1G43890.2;AT1G43890.3	NaN	| RAB GTPASE HOMOLOG B18 | Chr1:16646934-16648395 FORWARD LENGTH=212 | 201606;| RAB GTPASE HOMOLOG B18 | Chr1:16646934-16648395 FORWARD LENGTH=212 | 201606;| RAB GTPASE HOMOLOG B18 | Chr1:16646934-16648395 FORWARD LENGTH=212 | 201606	NaN	NaN	Unknown	NaN	NaN	NaN	TAIR11_novel	>AT1G43890.1 | RAB GTPASE HOMOLOG B18 | Chr1:16646934-16648395 FORWARD LENGTH=212 | 201606;>AT1G43890.2 | RAB GTPASE HOMOLOG B18 | Chr1:16646934-16648395 FORWARD LENGTH=212 | 201606;>AT1G43890.3 | RAB GTPASE HOMOLOG B18 | Chr1:16646934-16648395 FORWARD LENGTH=212 | 201606	10	12
TRUE	2/1	2	1	34	AT1G44180.1;AT1G44180.2;AT1G44180.3	186207.75	187842.3438	0.012609195	0.012609195	0.877833361	1.008778334	-0.02464013	0.02464013	-1.69342132	0.983065787	0	0.309281445	0.342845956	32	0.016270324	AT1G44180.1;AT1G44180.2;AT1G44180.3	NaN	| Peptidase M20/M25/M40 family protein | Chr1:16808239-16810413 REVERSE LENGTH=435 | 201606;| Peptidase M20/M25/M40 family protein | Chr1:16808239-16810413 REVERSE LENGTH=435 | 201606;| Peptidase M20/M25/M40 family protein | Chr1:16808239-16810413 REVERSE LENGTH=435 | 201606	NaN	NaN	Unknown	NaN	NaN	NaN	TAIR11_novel	>AT1G44180.1 | Peptidase M20/M25/M40 family protein | Chr1:16808239-16810413 REVERSE LENGTH=435 | 201606;>AT1G44180.2 | Peptidase M20/M25/M40 family protein | Chr1:16808239-16810413 REVERSE LENGTH=435 | 201606;>AT1G44180.3 | Peptidase M20/M25/M40 family protein | Chr1:16808239-16810413 REVERSE LENGTH=435 | 201606	8	9
TRUE	2/1	2	1	29	AT1G45130.1;AT1G45130.2	16954.82813	12033.57324	-0.49463106	0.49463106	-29.02568429	0.709743157	-0.35282284	0.35282284	-21.69495528	0.783050447	0	0.020129595	0.095211285	27	0.096348659	AT1G45130.1;AT1G45130.2	NaN	| beta-galactosidase 5 | Chr1:17065447-17069110 FORWARD LENGTH=732 | 201606;| beta-galactosidase 5 | Chr1:17065899-17069110 FORWARD LENGTH=653 | 201606	NaN	NaN	Unknown	NaN	NaN	NaN	TAIR11_novel	>AT1G45130.1 | beta-galactosidase 5 | Chr1:17065447-17069110 FORWARD LENGTH=732 | 201606;>AT1G45130.2 | beta-galactosidase 5 | Chr1:17065899-17069110 FORWARD LENGTH=653 | 201606	6	6
TRUE	2/1	2	1	101	AT2G45030.1	188723.75	187369.8438	-0.010387214	0.010387214	-0.717401096	0.992825989	-0.007558585	0.007558585	-0.522551093	0.994774489	0	0.894364782	0.578693389	99	0.039157199	AT2G45030.1	NaN	| Translation elongation factor EFG/EF2 protein | Chr2:18572411-18576756 FORWARD LENGTH=754 | 201606	NaN	NaN	Unknown	NaN	NaN	NaN	TAIR11_novel	>AT2G45030.1 | Translation elongation factor EFG/EF2 protein | Chr2:18572411-18576756 FORWARD LENGTH=754 | 201606	19	28
TRUE	2/1	2	1	25	AT1G47380.1	48543.16016	42275.92188	-0.199431816	0.199431816	-12.9106516	0.870893484	-0.124117218	0.124117218	-8.243467226	0.917565328	0	0.288749512	0.330643975	23	0.077108299	AT1G47380.1	NaN	| Protein phosphatase 2C family protein | Chr1:17373004-17375305 REVERSE LENGTH=428 | 201606	NaN	NaN	Unknown	NaN	NaN	NaN	TAIR11_novel	>AT1G47380.1 | Protein phosphatase 2C family protein | Chr1:17373004-17375305 REVERSE LENGTH=428 | 201606	8	8
TRUE	2/1	2	1	32	AT1G47500.1	176512.9375	163807.0625	-0.10777637	0.10777637	-7.198268399	0.928017316	0.070677005	0.070677005	5.02093934	1.050209393	0	0.381593334	0.380041842	30	0.054176169	AT1G47500.1	NaN	| RNA-binding protein 47C' | Chr1:17432682-17434805 FORWARD LENGTH=434 | 201606	NaN	NaN	Unknown	NaN	NaN	NaN	TAIR11_novel	>AT1G47500.1 | RNA-binding protein 47C' | Chr1:17432682-17434805 FORWARD LENGTH=434 | 201606	7	9
TRUE	2/1	2	1	132	AT1G47550.1	250195.0313	244891.0625	-0.030913016	0.030913016	-2.119933687	0.978800663	-0.126752645	0.126752645	-8.410929431	0.915890706	0	0.000516263	0.025535169	130	0.024510809	AT1G47550.1	NaN	| exocyst complex component sec3A | Chr1:17457171-17463896 FORWARD LENGTH=887 | 201606	NaN	NaN	Unknown	NaN	NaN	NaN	TAIR11_novel	>AT1G47550.1 | exocyst complex component sec3A | Chr1:17457171-17463896 FORWARD LENGTH=887 | 201606	32	39
TRUE	2/1	2	1	93	AT1G47900.1;AT1G47900.2;AT1G47900.3	48682.81641	47942.77734	-0.022099146	0.022099146	-1.520123767	0.984798762	0.040720783	0.040720783	2.862760973	1.02862761	0	0.48472907	0.427985982	91	0.040027429	AT1G47900.1;AT1G47900.2;AT1G47900.3	NaN	| filament-like protein (DUF869) | Chr1:17647340-17651035 REVERSE LENGTH=1054 | 201606;| filament-like protein (DUF869) | Chr1:17647340-17651035 REVERSE LENGTH=1052 | 201606;| filament-like protein (DUF869) | Chr1:17647340-17651035 REVERSE LENGTH=1054 | 201606	NaN	NaN	Unknown	NaN	NaN	NaN	TAIR11_novel	>AT1G47900.1 | filament-like protein (DUF869) | Chr1:17647340-17651035 REVERSE LENGTH=1054 | 201606;>AT1G47900.2 | filament-like protein (DUF869) | Chr1:17647340-17651035 REVERSE LENGTH=1052 | 201606;>AT1G47900.3 | filament-like protein (DUF869) | Chr1:17647340-17651035 REVERSE LENGTH=1054 | 201606	34	38
TRUE	2/1	2	1	14	AT1G48510.2;AT1G48510.3	19008.36328	15552.64746	-0.289474129	0.289474129	-18.17997567	0.818200243	-0.208818465	0.208818465	-13.47544423	0.865245558	0	0.085864578	0.180945264	12	0.073423596	AT1G48510.2;AT1G48510.3	NaN	| Surfeit locus 1 cytochrome c oxidase biogenesis protein | Chr1:17934889-17936651 FORWARD LENGTH=386 | 201606;| Surfeit locus 1 cytochrome c oxidase biogenesis protein | Chr1:17934889-17936651 FORWARD LENGTH=387 | 201606	NaN	NaN	Unknown	NaN	NaN	NaN	TAIR11_novel	>AT1G48510.2 | Surfeit locus 1 cytochrome c oxidase biogenesis protein | Chr1:17934889-17936651 FORWARD LENGTH=386 | 201606;>AT1G48510.3 | Surfeit locus 1 cytochrome c oxidase biogenesis protein | Chr1:17934889-17936651 FORWARD LENGTH=387 | 201606	6	6
TRUE	2/1	2	1	67	AT1G48520.1	89222.40625	101694.7734	0.188767572	0.188767572	13.97896303	1.13978963	-0.072406113	0.072406113	-4.894947844	0.951050522	0	0.152462898	0.241016947	65	0.03437995	AT1G48520.1	NaN	| GLU-ADT subunit B | Chr1:17940185-17942540 FORWARD LENGTH=550 | 201606	NaN	NaN	Unknown	NaN	NaN	NaN	TAIR11_novel	>AT1G48520.1 | GLU-ADT subunit B | Chr1:17940185-17942540 FORWARD LENGTH=550 | 201606	26	28
TRUE	2/1	2	1	91	AT1G48600.1;AT1G48600.2	586200.5	611542.25	0.061057976	0.061057976	4.323051584	1.043230516	-0.037436124	0.037436124	-2.561496836	0.974385032	0	0.259675563	0.312461075	89	0.022742597	AT1G48600.1;AT1G48600.2	NaN	| S-adenosyl-L-methionine-dependent methyltransferases superfamily protein | Chr1:17966448-17969077 FORWARD LENGTH=475 | 201606;| S-adenosyl-L-methionine-dependent methyltransferases superfamily protein | Chr1:17966074-17969077 FORWARD LENGTH=491 | 201606	NaN	NaN	Unknown	NaN	NaN	NaN	TAIR11_novel	>AT1G48600.1 | S-adenosyl-L-methionine-dependent methyltransferases superfamily protein | Chr1:17966448-17969077 FORWARD LENGTH=475 | 201606;>AT1G48600.2 | S-adenosyl-L-methionine-dependent methyltransferases superfamily protein | Chr1:17966074-17969077 FORWARD LENGTH=491 | 201606	22	28
TRUE	2/1	2	1	61	AT1G48620.1	255642.3594	264222.125	0.04762437	0.04762437	3.356159615	1.033561596	0.109701879	0.109701879	7.90052462	1.079005246	0	0.004592203	0.057779325	59	0.025528328	AT1G48620.1	NaN	| high mobility group A5 | Chr1:17974148-17976301 REVERSE LENGTH=479 | 201606	NaN	NaN	Unknown	NaN	NaN	NaN	TAIR11_novel	>AT1G48620.1 | high mobility group A5 | Chr1:17974148-17976301 REVERSE LENGTH=479 | 201606	14	16
TRUE	2/1	2	1	53	AT1G48760.1;AT1G48760.2;AT1G48760.3	40307.69141	41521.26563	0.042795263	0.042795263	3.010775801	1.030107758	-0.019242933	0.019242933	-1.324962536	0.986750375	0	0.781240336	0.544023323	51	0.04730902	AT1G48760.1;AT1G48760.2;AT1G48760.3	NaN	| delta-adaptin | Chr1:18036652-18039261 REVERSE LENGTH=869 | 201606;| delta-adaptin | Chr1:18036652-18039261 REVERSE LENGTH=869 | 201606;| delta-adaptin | Chr1:18036652-18039261 REVERSE LENGTH=869 | 201606	NaN	NaN	Unknown	NaN	NaN	NaN	TAIR11_novel	>AT1G48760.1 | delta-adaptin | Chr1:18036652-18039261 REVERSE LENGTH=869 | 201606;>AT1G48760.2 | delta-adaptin | Chr1:18036652-18039261 REVERSE LENGTH=869 | 201606;>AT1G48760.3 | delta-adaptin | Chr1:18036652-18039261 REVERSE LENGTH=869 | 201606	19	20
TRUE	2/1	2	1	163	AT1G49040.1	217559.4219	195172	-0.156663403	0.156663403	-10.29025619	0.897097438	-0.112255462	0.112255462	-7.485940336	0.925140597	0	0.00838413	0.069358959	161	0.029040098	AT1G49040.1	NaN	| stomatal cytokinesis defective / SCD1 protein (SCD1) | Chr1:18139419-18148826 REVERSE LENGTH=1187 | 201606	NaN	NaN	Unknown	NaN	NaN	NaN	TAIR11_novel	>AT1G49040.1 | stomatal cytokinesis defective / SCD1 protein (SCD1) | Chr1:18139419-18148826 REVERSE LENGTH=1187 | 201606	42	47
TRUE	2/1	2	1	330	AT1G50030.1;AT1G50030.2	227216.7031	160940.8594	-0.497538253	0.497538253	-29.16856148	0.708314385	0.030839605	0.030839605	2.160649709	1.021606497	0	0.381406515	0.380002927	328	0.024349096	AT1G50030.1;AT1G50030.2	NaN	| target of rapamycin | Chr1:18522626-18539619 REVERSE LENGTH=2481 | 201606;| target of rapamycin | Chr1:18522626-18539619 REVERSE LENGTH=2454 | 201606	NaN	NaN	Unknown	NaN	NaN	NaN	TAIR11_novel	>AT1G50030.1 | target of rapamycin | Chr1:18522626-18539619 REVERSE LENGTH=2481 | 201606;>AT1G50030.2 | target of rapamycin | Chr1:18522626-18539619 REVERSE LENGTH=2454 | 201606	85	99
TRUE	2/1	2	1	258	AT1G50200.1	1748768.75	1798845	0.040731354	0.040731354	2.863514687	1.028635147	-0.024504919	0.024504919	-1.684207466	0.983157925	0	0.359157553	0.369412286	256	0.018456172	AT1G50200.1	NaN	| Alanyl-tRNA synthetase | Chr1:18591429-18598311 REVERSE LENGTH=1003 | 201606	NaN	NaN	Unknown	NaN	NaN	NaN	TAIR11_novel	>AT1G50200.1 | Alanyl-tRNA synthetase | Chr1:18591429-18598311 REVERSE LENGTH=1003 | 201606	61	78
TRUE	2/1	2	1	34	AT1G50460.1	107940.4375	104015.1484	-0.053441787	0.053441787	-3.636532474	0.963634675	-0.126749173	0.126749173	-8.410709013	0.91589291	0	0.037992894	0.123594622	32	0.03973849	AT1G50460.1	NaN	| hexokinase-like 1 | Chr1:18694031-18697429 FORWARD LENGTH=498 | 201606	NaN	NaN	Unknown	NaN	NaN	NaN	TAIR11_novel	>AT1G50460.1 | hexokinase-like 1 | Chr1:18694031-18697429 FORWARD LENGTH=498 | 201606	12	13
TRUE	2/1	2	1	161	AT1G50480.1	841913.9375	907992	0.109006821	0.109006821	7.848553107	1.078485531	-0.076027371	0.076027371	-5.133368325	0.948666317	0	0.057772651	0.148963667	159	0.02745761	AT1G50480.1	NaN	| 10-formyltetrahydrofolate synthetase | Chr1:18702064-18704687 FORWARD LENGTH=634 | 201606	NaN	NaN	Unknown	NaN	NaN	NaN	TAIR11_novel	>AT1G50480.1 | 10-formyltetrahydrofolate synthetase | Chr1:18702064-18704687 FORWARD LENGTH=634 | 201606	34	46
TRUE	2/1	2	1	128	AT1G50500.1;AT1G50500.2;AT1G50500.3;AT1G50500.4	180570.9219	168402.8438	-0.100649087	0.100649087	-6.73866977	0.932613302	-0.084067568	0.084067568	-5.660593371	0.943394066	0	0.022381302	0.09933094	126	0.02510505	AT1G50500.1;AT1G50500.2;AT1G50500.3;AT1G50500.4	NaN	| Membrane trafficking VPS53 family protein | Chr1:18708217-18715597 REVERSE LENGTH=828 | 201606;| Membrane trafficking VPS53 family protein | Chr1:18708217-18715597 REVERSE LENGTH=847 | 201606;| Membrane trafficking VPS53 family protein | Chr1:18708217-18715597 REVERSE LENGTH=828 | 201606;| Membrane trafficking VPS53 family protein | Chr1:18708217-18715597 REVERSE LENGTH=824 | 201606	NaN	NaN	Unknown	NaN	NaN	NaN	TAIR11_novel	>AT1G50500.1 | Membrane trafficking VPS53 family protein | Chr1:18708217-18715597 REVERSE LENGTH=828 | 201606;>AT1G50500.2 | Membrane trafficking VPS53 family protein | Chr1:18708217-18715597 REVERSE LENGTH=847 | 201606;>AT1G50500.3 | Membrane trafficking VPS53 family protein | Chr1:18708217-18715597 REVERSE LENGTH=828 | 201606;>AT1G50500.4 | Membrane trafficking VPS53 family protein | Chr1:18708…	29	35
TRUE	2/1	2	1	24	AT1G50940.1	257424.5625	278420.8438	0.113117505	0.113117505	8.156285106	1.081562851	0.140236288	0.140236288	10.20856035	1.102085604	0	1.53E-05	0.004498555	22	0.017224694	AT1G50940.1	NaN	| electron transfer flavoprotein alpha | Chr1:18878038-18879939 REVERSE LENGTH=363 | 201606	NaN	NaN	Unknown	NaN	NaN	NaN	TAIR11_novel	>AT1G50940.1 | electron transfer flavoprotein alpha | Chr1:18878038-18879939 REVERSE LENGTH=363 | 201606	8	8
TRUE	2/1	2	1	34	AT1G51450.1	40873.56641	40733.72656	-0.004944324	0.004944324	-0.342127825	0.996578722	-0.313704878	0.313704878	-19.54270601	0.80457294	0	0.029703997	0.111511594	32	0.093725432	AT1G51450.1	NaN	| TRAUCO | Chr1:19074399-19076220 FORWARD LENGTH=509 | 201606	NaN	NaN	Unknown	NaN	NaN	NaN	TAIR11_novel	>AT1G51450.1 | TRAUCO | Chr1:19074399-19076220 FORWARD LENGTH=509 | 201606	14	15
TRUE	2/1	2	1	44	AT1G51590.1	61024	62358.46875	0.031208753	0.031208753	2.186793311	1.021867933	0.078446604	0.078446604	5.588052809	1.055880528	0	0.332090792	0.355112413	42	0.054956414	AT1G51590.1	NaN	| alpha-mannosidase 1 | Chr1:19128315-19132132 REVERSE LENGTH=560 | 201606	NaN	NaN	Unknown	NaN	NaN	NaN	TAIR11_novel	>AT1G51590.1 | alpha-mannosidase 1 | Chr1:19128315-19132132 REVERSE LENGTH=560 | 201606	17	19
TRUE	2/1	2	1	42	AT1G51730.1	84936.28125	89425.46875	0.074304831	0.074304831	5.285359135	1.052853591	0.040940765	0.040940765	2.878446681	1.028784467	0	0.640635141	0.493425044	40	0.05958504	AT1G51730.1	NaN	| Ubiquitin-conjugating enzyme family protein | Chr1:19186812-19188638 REVERSE LENGTH=252 | 201606	NaN	NaN	Unknown	NaN	NaN	NaN	TAIR11_novel	>AT1G51730.1 | Ubiquitin-conjugating enzyme family protein | Chr1:19186812-19188638 REVERSE LENGTH=252 | 201606	8	10
TRUE	2/1	2	1	71	AT1G52930.1	122431	122891.6563	0.005418067	0.005418067	0.376257851	1.003762579	-0.105529465	0.105529465	-7.053623042	0.92946377	0	0.270911443	0.31940602	69	0.065438873	AT1G52930.1	NaN	| Ribosomal RNA processing Brix domain protein | Chr1:19711261-19713103 FORWARD LENGTH=320 | 201606	NaN	NaN	Unknown	NaN	NaN	NaN	TAIR11_novel	>AT1G52930.1 | Ribosomal RNA processing Brix domain protein | Chr1:19711261-19713103 FORWARD LENGTH=320 | 201606	15	16
TRUE	2/1	2	1	28	AT1G53300.1	26963.21875	28214.70898	0.06545474	0.06545474	4.641471947	1.046414719	0.121434882	0.121434882	8.781624997	1.08781625	0	0.132899412	0.223294112	26	0.053371111	AT1G53300.1	NaN	| tetratricopetide-repeat thioredoxin-like 1 | Chr1:19879726-19882375 FORWARD LENGTH=699 | 201606	NaN	NaN	Unknown	NaN	NaN	NaN	TAIR11_novel	>AT1G53300.1 | tetratricopetide-repeat thioredoxin-like 1 | Chr1:19879726-19882375 FORWARD LENGTH=699 | 201606	15	17
TRUE	2/1	2	1	74	AT1G53645.1	172173.4219	169857.3438	-0.019538859	0.019538859	-1.345200728	0.986547993	-0.219096914	0.219096914	-14.08969578	0.859103042	0	0.013976798	0.082565418	72	0.059628346	AT1G53645.1	NaN	| hydroxyproline-rich glycoprotein family protein | Chr1:20026434-20028587 REVERSE LENGTH=523 | 201606	NaN	NaN	Unknown	NaN	NaN	NaN	TAIR11_novel	>AT1G53645.1 | hydroxyproline-rich glycoprotein family protein | Chr1:20026434-20028587 REVERSE LENGTH=523 | 201606	14	19
TRUE	2/1	2	1	205	AT1G53750.1	943091.5	1025085	0.120273888	0.120273888	8.694119287	1.086941193	-0.006534264	0.006534264	-0.451896557	0.995481034	0	0.787488811	0.546009226	203	0.016738584	AT1G53750.1	NaN	| regulatory particle triple-A 1A | Chr1:20065921-20068324 REVERSE LENGTH=426 | 201606	NaN	NaN	Unknown	NaN	NaN	NaN	TAIR11_novel	>AT1G53750.1 | regulatory particle triple-A 1A | Chr1:20065921-20068324 REVERSE LENGTH=426 | 201606	41	55
TRUE	2/1	2	1	58	AT1G53840.1	169967.2969	167875.6875	-0.017863879	0.017863879	-1.230595187	0.987694048	-0.054445103	0.054445103	-3.703524739	0.962964753	0	0.533451307	0.449582694	56	0.059648472	AT1G53840.1	NaN	| pectin methylesterase 1 | Chr1:20101533-20103458 FORWARD LENGTH=586 | 201606	NaN	NaN	Unknown	NaN	NaN	NaN	TAIR11_novel	>AT1G53840.1 | pectin methylesterase 1 | Chr1:20101533-20103458 FORWARD LENGTH=586 | 201606	16	22
TRUE	2/1	2	1	30	AT1G54030.1	78847.88281	84093.97656	0.092930451	0.092930451	6.653436418	1.066534364	0.044674158	0.044674158	3.145019337	1.031450193	0	0.218073643	0.285147641	28	0.024146827	AT1G54030.1	NaN	| GDSL-like Lipase/Acylhydrolase superfamily protein | Chr1:20167685-20169476 FORWARD LENGTH=417 | 201606	NaN	NaN	Unknown	NaN	NaN	NaN	TAIR11_novel	>AT1G54030.1 | GDSL-like Lipase/Acylhydrolase superfamily protein | Chr1:20167685-20169476 FORWARD LENGTH=417 | 201606	12	14
TRUE	2/1	2	1	12	AT1G54080.1;AT1G54080.2	9422.487305	7695.587402	-0.292076495	0.292076495	-18.32743146	0.816725685	-0.376869291	0.376869291	-22.98930568	0.770106943	0	0.104712953	0.197775785	10	0.13881	AT1G54080.1;AT1G54080.2	NaN	| oligouridylate-binding protein 1A | Chr1:20183923-20186824 REVERSE LENGTH=426 | 201606;| oligouridylate-binding protein 1A | Chr1:20183923-20186824 REVERSE LENGTH=430 | 201606	NaN	NaN	Unknown	NaN	NaN	NaN	TAIR11_novel	>AT1G54080.1 | oligouridylate-binding protein 1A | Chr1:20183923-20186824 REVERSE LENGTH=426 | 201606;>AT1G54080.2 | oligouridylate-binding protein 1A | Chr1:20183923-20186824 REVERSE LENGTH=430 | 201606	2	3
TRUE	2/1	2	1	101	AT1G54100.1;AT1G54100.2	2189505.75	2190811	0.000859791	0.000859791	0.059613911	1.000596139	-0.092315197	0.092315197	-6.198376171	0.938016238	0	0.025428281	0.105085542	99	0.028039159	AT1G54100.1;AT1G54100.2	NaN	| aldehyde dehydrogenase 7B4 | Chr1:20195435-20198853 REVERSE LENGTH=508 | 201606;| aldehyde dehydrogenase 7B4 | Chr1:20195435-20198853 REVERSE LENGTH=508 | 201606	NaN	NaN	Unknown	NaN	NaN	NaN	TAIR11_novel	>AT1G54100.1 | aldehyde dehydrogenase 7B4 | Chr1:20195435-20198853 REVERSE LENGTH=508 | 201606;>AT1G54100.2 | aldehyde dehydrogenase 7B4 | Chr1:20195435-20198853 REVERSE LENGTH=508 | 201606	21	29
TRUE	2/1	2	1	40	AT1G54140.1	104705.6719	91539.35156	-0.193875617	0.193875617	-12.57460086	0.874253991	0.007463915	0.007463915	0.518699764	1.005186998	0	0.885465421	0.576123719	38	0.035211237	AT1G54140.1	NaN	| TATA binding protein associated factor 21kDa subunit | Chr1:20214076-20214869 REVERSE LENGTH=183 | 201606	NaN	NaN	Unknown	NaN	NaN	NaN	TAIR11_novel	>AT1G54140.1 | TATA binding protein associated factor 21kDa subunit | Chr1:20214076-20214869 REVERSE LENGTH=183 | 201606	6	8
TRUE	2/1	2	1	95	AT1G54220.1;AT1G54220.2	1258677.125	1271595.125	0.014731139	0.014731139	1.026315625	1.010263156	-0.106118314	0.106118314	-7.091552216	0.929084478	0	0.21378142	0.282776464	93	0.058442683	AT1G54220.1;AT1G54220.2	NaN	| Dihydrolipoamide acetyltransferase%2C long form protein | Chr1:20246460-20250208 REVERSE LENGTH=539 | 201606;| Dihydrolipoamide acetyltransferase%2C long form protein | Chr1:20246460-20250208 REVERSE LENGTH=539 | 201606	NaN	NaN	Unknown	NaN	NaN	NaN	TAIR11_novel	>AT1G54220.1 | Dihydrolipoamide acetyltransferase%2C long form protein | Chr1:20246460-20250208 REVERSE LENGTH=539 | 201606;>AT1G54220.2 | Dihydrolipoamide acetyltransferase%2C long form protein | Chr1:20246460-20250208 REVERSE LENGTH=539 | 201606	21	24
TRUE	2/1	2	1	43	AT1G54440.1;AT1G54440.2;AT1G54440.3	74625.41406	70768.48438	-0.076560009	0.076560009	-5.168386314	0.948316137	0.104076281	0.104076281	7.480600074	1.074806001	0	0.334537734	0.35628615	41	0.073020211	AT1G54440.1;AT1G54440.2;AT1G54440.3	NaN	| Polynucleotidyl transferase%2C ribonuclease H fold protein with HRDC domain-containing protein | Chr1:20323284-20327931 FORWARD LENGTH=637 | 201606;| Polynucleotidyl transferase%2C ribonuclease H fold protein with HRDC domain-containing protein | Chr1:20323284-20327931 FORWARD LENGTH=639 | 201606;| Polynucleotidyl transferase%2C ribonuclease H fold protein with HRDC domain-containing protein | …	NaN	NaN	Unknown	NaN	NaN	NaN	TAIR11_novel	>AT1G54440.1 | Polynucleotidyl transferase%2C ribonuclease H fold protein with HRDC domain-containing protein | Chr1:20323284-20327931 FORWARD LENGTH=637 | 201606;>AT1G54440.2 | Polynucleotidyl transferase%2C ribonuclease H fold protein with HRDC domain-containing protein | Chr1:20323284-20327931 FORWARD LENGTH=639 | 201606;>AT1G54440.3 | Polynucleotidyl transferase%2C ribonuclease H fold protein…	8	8
TRUE	2/1	2	1	106	AT1G54490.1	222246.5625	217950.9688	-0.028157489	0.028157489	-1.932805485	0.980671945	0.046929982	0.046929982	3.306424867	1.033064249	0	0.19841249	0.272823803	104	0.025002054	AT1G54490.1	NaN	| exoribonuclease 4 | Chr1:20350300-20356650 FORWARD LENGTH=947 | 201606	NaN	NaN	Unknown	NaN	NaN	NaN	TAIR11_novel	>AT1G54490.1 | exoribonuclease 4 | Chr1:20350300-20356650 FORWARD LENGTH=947 | 201606	26	28
TRUE	2/1	2	1	22	AT1G54850.1	59650.30469	47329.52734	-0.333788992	0.333788992	-20.65501159	0.793449884	-0.053669542	0.053669542	-3.651743981	0.96348256	0	0.717249586	0.521931231	20	0.09866162	AT1G54850.1	NaN	| HSP20-like chaperones superfamily protein | Chr1:20454440-20455994 FORWARD LENGTH=206 | 201606	NaN	NaN	Unknown	NaN	NaN	NaN	TAIR11_novel	>AT1G54850.1 | HSP20-like chaperones superfamily protein | Chr1:20454440-20455994 FORWARD LENGTH=206 | 201606	4	5
TRUE	2/1	2	1	35	AT1G55120.1;AT1G55120.2;AT1G55120.3;AT1G55120.4	61542.99219	62752.53516	0.028079156	0.028079156	1.965362628	1.019653626	0.054187283	0.054187283	3.827404495	1.038274045	0	0.561770128	0.462655386	33	0.063089334	AT1G55120.1;AT1G55120.2;AT1G55120.3;AT1G55120.4	NaN	| beta-fructofuranosidase 5 | Chr1:20566617-20569165 FORWARD LENGTH=594 | 201606;| beta-fructofuranosidase 5 | Chr1:20566983-20569165 FORWARD LENGTH=555 | 201606;| beta-fructofuranosidase 5 | Chr1:20566066-20569165 FORWARD LENGTH=579 | 201606;| beta-fructofuranosidase 5 | Chr1:20566893-20569165 FORWARD LENGTH=554 | 201606	NaN	NaN	Unknown	NaN	NaN	NaN	TAIR11_novel	>AT1G55120.1 | beta-fructofuranosidase 5 | Chr1:20566617-20569165 FORWARD LENGTH=594 | 201606;>AT1G55120.2 | beta-fructofuranosidase 5 | Chr1:20566983-20569165 FORWARD LENGTH=555 | 201606;>AT1G55120.3 | beta-fructofuranosidase 5 | Chr1:20566066-20569165 FORWARD LENGTH=579 | 201606;>AT1G55120.4 | beta-fructofuranosidase 5 | Chr1:20566893-20569165 FORWARD LENGTH=554 | 201606	12	13
TRUE	2/1	2	1	73	AT1G55325.2;AT1G55325.3;AT1G55325.4	36597.27344	36027.97266	-0.022618698	0.022618698	-1.5555825	0.984444175	-0.180874839	0.180874839	-11.78321059	0.882167894	0	0.025019413	0.104549036	71	0.053888589	AT1G55325.2;AT1G55325.3;AT1G55325.4	NaN	| RNA polymerase II transcription mediator | Chr1:20637594-20647714 FORWARD LENGTH=2001 | 201606;| RNA polymerase II transcription mediator | Chr1:20637594-20646875 FORWARD LENGTH=1906 | 201606;| RNA polymerase II transcription mediator | Chr1:20637594-20646875 FORWARD LENGTH=1906 | 201606	NaN	NaN	Unknown	NaN	NaN	NaN	TAIR11_novel	>AT1G55325.2 | RNA polymerase II transcription mediator | Chr1:20637594-20647714 FORWARD LENGTH=2001 | 201606;>AT1G55325.3 | RNA polymerase II transcription mediator | Chr1:20637594-20646875 FORWARD LENGTH=1906 | 201606;>AT1G55325.4 | RNA polymerase II transcription mediator | Chr1:20637594-20646875 FORWARD LENGTH=1906 | 201606	23	24
TRUE	2/1	2	1	52	AT3G54150.1	596608.3125	574829.3125	-0.053650447	0.053650447	-3.650468749	0.963495313	0.0039201	0.0039201	0.272090133	1.002720901	0	0.935311162	0.590968389	50	0.032979772	AT3G54150.1	NaN	| S-adenosyl-L-methionine-dependent methyltransferases superfamily protein | Chr3:20050802-20052742 REVERSE LENGTH=323 | 201606	NaN	NaN	Unknown	NaN	NaN	NaN	TAIR11_novel	>AT3G54150.1 | S-adenosyl-L-methionine-dependent methyltransferases superfamily protein | Chr3:20050802-20052742 REVERSE LENGTH=323 | 201606	13	15
TRUE	2/1	2	1	18	AT1G55520.1;AT1G55520.2;AT1G55520.3;AT1G55520.4;AT3G13445.1;AT3G13445.2	66443.39844	63122.39453	-0.073973931	0.073973931	-4.998245099	0.950017549	-0.077649228	0.077649228	-5.239956122	0.947600439	0	0.168057723	0.251273703	16	0.036153518	AT1G55520.1;AT1G55520.2;AT1G55520.3;AT1G55520.4;AT3G13445.1;AT3G13445.2	NaN	| TATA binding protein 2 | Chr1:20726150-20727483 REVERSE LENGTH=200 | 201606;| TATA binding protein 2 | Chr1:20726150-20727483 REVERSE LENGTH=200 | 201606;| TATA binding protein 2 | Chr1:20726274-20727483 REVERSE LENGTH=185 | 201606;| TATA binding protein 2 | Chr1:20726150-20727483 REVERSE LENGTH=200 | 201606;| TATA binding protein 1 | Chr3:4380317-4381869 FORWARD LENGTH=200 | 201606;| TATA bind…	NaN	NaN	Unknown	NaN	NaN	NaN	TAIR11_novel	>AT1G55520.1 | TATA binding protein 2 | Chr1:20726150-20727483 REVERSE LENGTH=200 | 201606;>AT1G55520.2 | TATA binding protein 2 | Chr1:20726150-20727483 REVERSE LENGTH=200 | 201606;>AT1G55520.3 | TATA binding protein 2 | Chr1:20726274-20727483 REVERSE LENGTH=185 | 201606;>AT1G55520.4 | TATA binding protein 2 | Chr1:20726150-20727483 REVERSE LENGTH=200 | 201606;>AT3G13445.1 | TATA binding protein…	3	3
TRUE	2/1	2	1	139	AT1G55540.1;AT1G55540.2	89374.85938	91208.28125	0.029295753	0.029295753	2.051384347	1.020513843	-0.193971798	0.193971798	-12.58042908	0.874195709	0	0.005591621	0.060300415	137	0.047351553	AT1G55540.1;AT1G55540.2	NaN	| Nuclear pore complex protein | Chr1:20734759-20743049 REVERSE LENGTH=1816 | 201606;| Nuclear pore complex protein | Chr1:20734759-20743049 REVERSE LENGTH=1819 | 201606	NaN	NaN	Unknown	NaN	NaN	NaN	TAIR11_novel	>AT1G55540.1 | Nuclear pore complex protein | Chr1:20734759-20743049 REVERSE LENGTH=1816 | 201606;>AT1G55540.2 | Nuclear pore complex protein | Chr1:20734759-20743049 REVERSE LENGTH=1819 | 201606	27	29
TRUE	2/1	2	1	54	AT1G55840.1	128452.2734	132004.875	0.039358786	0.039358786	2.765697693	1.027656977	0.01983385	0.01983385	1.384271227	1.013842712	0	0.538547345	0.451481021	52	0.022000511	AT1G55840.1	NaN	| Sec14p-like phosphatidylinositol transfer family protein | Chr1:20873891-20876018 FORWARD LENGTH=325 | 201606	NaN	NaN	Unknown	NaN	NaN	NaN	TAIR11_novel	>AT1G55840.1 | Sec14p-like phosphatidylinositol transfer family protein | Chr1:20873891-20876018 FORWARD LENGTH=325 | 201606	13	15
TRUE	2/1	2	1	114	AT1G55850.1	212179.5156	180336.3281	-0.234595329	0.234595329	-15.0076634	0.849923366	-0.08930175	0.08930175	-6.002242114	0.939977579	0	0.054844597	0.14584937	112	0.031748633	AT1G55850.1	NaN	| cellulose synthase like E1 | Chr1:20876752-20879414 FORWARD LENGTH=729 | 201606	NaN	NaN	Unknown	NaN	NaN	NaN	TAIR11_novel	>AT1G55850.1 | cellulose synthase like E1 | Chr1:20876752-20879414 FORWARD LENGTH=729 | 201606	24	29
TRUE	2/1	2	1	398	AT1G55860.1	531954.875	508414.1563	-0.065299668	0.065299668	-4.425322496	0.955746775	-0.034960072	0.034960072	-2.394122654	0.976058773	0	0.18522123	0.263125657	396	0.018232808	AT1G55860.1	NaN	| LOW protein: E3 ubiquitin ligase-like protein | Chr1:20879900-20892910 REVERSE LENGTH=3681 | 201606	NaN	NaN	Unknown	NaN	NaN	NaN	TAIR11_novel	>AT1G55860.1 | LOW protein: E3 ubiquitin ligase-like protein | Chr1:20879900-20892910 REVERSE LENGTH=3681 | 201606	84	94
TRUE	2/1	2	1	78	AT1G55890.1	460368.1875	523048.5313	0.18415667	0.18415667	13.61526392	1.136152639	0.03371571	0.03371571	2.364516638	1.023645166	0	0.326375415	0.351817924	76	0.023502917	AT1G55890.1	NaN	| Tetratricopeptide repeat (TPR)-like superfamily protein | Chr1:20901364-20902560 FORWARD LENGTH=398 | 201606	NaN	NaN	Unknown	NaN	NaN	NaN	TAIR11_novel	>AT1G55890.1 | Tetratricopeptide repeat (TPR)-like superfamily protein | Chr1:20901364-20902560 FORWARD LENGTH=398 | 201606	27	35
TRUE	2/1	2	1	175	AT1G56110.1	2586471.5	2669167.25	0.045404413	0.045404413	3.19724188	1.031972419	-0.069894962	0.069894962	-4.729264092	0.952707359	0	0.064587768	0.158110199	173	0.025956674	AT1G56110.1	NaN	| NOP56-like pre RNA processing ribonucleoprotein | Chr1:20984544-20986893 REVERSE LENGTH=522 | 201606	NaN	NaN	Unknown	NaN	NaN	NaN	TAIR11_novel	>AT1G56110.1 | NOP56-like pre RNA processing ribonucleoprotein | Chr1:20984544-20986893 REVERSE LENGTH=522 | 201606	40	52
TRUE	2/1	2	1	57	AT1G56440.1;AT1G56440.2	87800.60938	97026.0625	0.144141374	0.144141374	10.50727688	1.105072769	0.098928928	0.098928928	7.09780622	1.070978062	0	0.049176262	0.139373384	55	0.033831167	AT1G56440.1;AT1G56440.2	NaN	| Tetratricopeptide repeat (TPR)-like superfamily protein | Chr1:21138765-21141482 REVERSE LENGTH=476 | 201606;| Tetratricopeptide repeat (TPR)-like superfamily protein | Chr1:21138765-21141482 REVERSE LENGTH=466 | 201606	NaN	NaN	Unknown	NaN	NaN	NaN	TAIR11_novel	>AT1G56440.1 | Tetratricopeptide repeat (TPR)-like superfamily protein | Chr1:21138765-21141482 REVERSE LENGTH=476 | 201606;>AT1G56440.2 | Tetratricopeptide repeat (TPR)-like superfamily protein | Chr1:21138765-21141482 REVERSE LENGTH=466 | 201606	19	23
TRUE	2/1	2	1	53	AT1G58280.1;AT1G58280.3;AT1G58280.4	336415.375	316653.3125	-0.08733947	0.08733947	-5.874304199	0.941256958	-0.087954566	0.087954566	-5.914426302	0.940855737	0	0.058378121	0.149923641	51	0.031153279	AT1G58280.1;AT1G58280.3;AT1G58280.4	NaN	| Phosphoglycerate mutase family protein | Chr1:21620497-21622468 REVERSE LENGTH=318 | 201606;| Phosphoglycerate mutase family protein | Chr1:21620497-21622611 REVERSE LENGTH=303 | 201606;| Phosphoglycerate mutase family protein | Chr1:21620497-21622267 REVERSE LENGTH=302 | 201606	NaN	NaN	Unknown	NaN	NaN	NaN	TAIR11_novel	>AT1G58280.1 | Phosphoglycerate mutase family protein | Chr1:21620497-21622468 REVERSE LENGTH=318 | 201606;>AT1G58280.3 | Phosphoglycerate mutase family protein | Chr1:21620497-21622611 REVERSE LENGTH=303 | 201606;>AT1G58280.4 | Phosphoglycerate mutase family protein | Chr1:21620497-21622267 REVERSE LENGTH=302 | 201606	8	9
TRUE	2/1	2	1	239	AT1G10290.1	824030.0625	811653.5625	-0.021832897	0.021832897	-1.501947631	0.984980524	-0.042253427	0.042253427	-2.886311163	0.971136888	0	0.190382812	0.267138348	237	0.022263565	AT1G10290.1	NaN	| dynamin-like protein 6 | Chr1:3370774-3377120 FORWARD LENGTH=914 | 201606	NaN	NaN	Unknown	NaN	NaN	NaN	TAIR11_novel	>AT1G10290.1 | dynamin-like protein 6 | Chr1:3370774-3377120 FORWARD LENGTH=914 | 201606	47	57
TRUE	2/1	2	1	78	AT1G59610.1	639250.5	626673.3125	-0.028667828	0.028667828	-1.967489662	0.980325103	-0.164509192	0.164509192	-10.7767993	0.892232007	0	0.009754575	0.073227647	76	0.042682743	AT1G59610.1	NaN	| dynamin-like 3 | Chr1:21893413-21900780 FORWARD LENGTH=920 | 201606	NaN	NaN	Unknown	NaN	NaN	NaN	TAIR11_novel	>AT1G59610.1 | dynamin-like 3 | Chr1:21893413-21900780 FORWARD LENGTH=920 | 201606	34	41
TRUE	2/1	2	1	98	AT1G59760.1	104767.5078	105407	0.008779324	0.008779324	0.610391715	1.006103917	0.144190073	0.144190073	10.51100719	1.105110072	0	0.023701018	0.101938158	96	0.043221463	AT1G59760.1	NaN	| RNA helicase%2C ATP-dependent%2C SK12/DOB1 protein | Chr1:21984571-21990110 REVERSE LENGTH=988 | 201606	NaN	NaN	Unknown	NaN	NaN	NaN	TAIR11_novel	>AT1G59760.1 | RNA helicase%2C ATP-dependent%2C SK12/DOB1 protein | Chr1:21984571-21990110 REVERSE LENGTH=988 | 201606	36	40
TRUE	2/1	2	1	143	AT1G59900.1	749329.4375	776547.5	0.051474045	0.051474045	3.632322599	1.036323226	-0.098650813	0.098650813	-6.609404179	0.933905958	0	0.021778707	0.098073927	141	0.029366104	AT1G59900.1	NaN	| pyruvate dehydrogenase complex E1 alpha subunit | Chr1:22051368-22053660 FORWARD LENGTH=389 | 201606	NaN	NaN	Unknown	NaN	NaN	NaN	TAIR11_novel	>AT1G59900.1 | pyruvate dehydrogenase complex E1 alpha subunit | Chr1:22051368-22053660 FORWARD LENGTH=389 | 201606	31	44
TRUE	2/1	2	1	114	AT1G23900.1;AT1G23900.2	343967.4063	338166.0938	-0.024539849	0.024539849	-1.686587855	0.983134121	-0.096860677	0.096860677	-6.493450608	0.935065494	0	0.070140463	0.164472483	112	0.036499015	AT1G23900.1;AT1G23900.2	NaN	| gamma-adaptin 1 | Chr1:8441379-8447152 FORWARD LENGTH=876 | 201606;| gamma-adaptin 1 | Chr1:8441379-8447152 FORWARD LENGTH=876 | 201606	NaN	NaN	Unknown	NaN	NaN	NaN	TAIR11_novel	>AT1G23900.1 | gamma-adaptin 1 | Chr1:8441379-8447152 FORWARD LENGTH=876 | 201606;>AT1G23900.2 | gamma-adaptin 1 | Chr1:8441379-8447152 FORWARD LENGTH=876 | 201606	25	32
TRUE	2/1	2	1	73	AT1G60095.1	124158.7578	117756.4844	-0.076379523	0.076379523	-5.15652182	0.948434782	-0.081771843	0.081771843	-5.510353895	0.944896461	0	0.098900918	0.194400582	71	0.033664736	AT1G60095.1	NaN	| Mannose-binding lectin superfamily protein | Chr1:22159918-22162265 FORWARD LENGTH=601 | 201606	NaN	NaN	Unknown	NaN	NaN	NaN	TAIR11_novel	>AT1G60095.1 | Mannose-binding lectin superfamily protein | Chr1:22159918-22162265 FORWARD LENGTH=601 | 201606	18	19
TRUE	2/1	2	1	52	AT1G60690.1	222080.8594	219671.7656	-0.015735603	0.015735603	-1.084782253	0.989152177	-0.073904656	0.073904656	-4.993683189	0.950063168	0	0.048052821	0.138234804	50	0.025022625	AT1G60690.1	NaN	| NAD(P)-linked oxidoreductase superfamily protein | Chr1:22349892-22351668 REVERSE LENGTH=345 | 201606	NaN	NaN	Unknown	NaN	NaN	NaN	TAIR11_novel	>AT1G60690.1 | NAD(P)-linked oxidoreductase superfamily protein | Chr1:22349892-22351668 REVERSE LENGTH=345 | 201606	10	13
TRUE	2/1	2	1	78	AT1G60710.1	365660.2813	382388.6875	0.064535917	0.064535917	4.574849145	1.045748491	-0.078484319	0.078484319	-5.294791238	0.947052088	0	0.048385241	0.138379708	76	0.026913482	AT1G60710.1	NaN	| NAD(P)-linked oxidoreductase superfamily protein | Chr1:22355073-22356627 REVERSE LENGTH=345 | 201606	NaN	NaN	Unknown	NaN	NaN	NaN	TAIR11_novel	>AT1G60710.1 | NAD(P)-linked oxidoreductase superfamily protein | Chr1:22355073-22356627 REVERSE LENGTH=345 | 201606	20	24
TRUE	2/1	2	1	71	AT1G61580.1	79812.69531	83245.17188	0.060748355	0.060748355	4.300664887	1.043006649	0.02077934	0.02077934	1.450736567	1.014507366	0	0.567420755	0.465149184	69	0.024888163	AT1G61580.1	NaN	| R-protein L3 B | Chr1:22720833-22722402 REVERSE LENGTH=390 | 201606	NaN	NaN	Unknown	NaN	NaN	NaN	TAIR11_novel	>AT1G61580.1 | R-protein L3 B | Chr1:22720833-22722402 REVERSE LENGTH=390 | 201606	16	19
TRUE	2/1	2	1	38	AT1G61870.1	452617.8125	465624.6563	0.040874093	0.040874093	2.873692416	1.028736924	0.124685019	0.124685019	9.026967026	1.09026967	0	0.068416442	0.162256421	36	0.045350958	AT1G61870.1	NaN	| pentatricopeptide repeat 336 | Chr1:22865326-22866552 REVERSE LENGTH=408 | 201606	NaN	NaN	Unknown	NaN	NaN	NaN	TAIR11_novel	>AT1G61870.1 | pentatricopeptide repeat 336 | Chr1:22865326-22866552 REVERSE LENGTH=408 | 201606	15	19
TRUE	2/1	2	1	279	AT1G62020.1	1264676	1283953	0.021824567	0.021824567	1.524263922	1.015242639	0.024559027	0.024559027	1.716873731	1.017168737	0	0.37065006	0.375467489	277	0.018947409	AT1G62020.1	NaN	| Coatomer%2C alpha subunit | Chr1:22919814-22923728 FORWARD LENGTH=1216 | 201606	NaN	NaN	Unknown	NaN	NaN	NaN	TAIR11_novel	>AT1G62020.1 | Coatomer%2C alpha subunit | Chr1:22919814-22923728 FORWARD LENGTH=1216 | 201606	71	92
TRUE	2/1	2	1	38	AT1G62570.1	76658.42969	68285.32813	-0.166868813	0.166868813	-10.92261033	0.890773897	0.098454148	0.098454148	7.062566883	1.070625669	0	0.214204754	0.283184079	36	0.053121637	AT1G62570.1	NaN	| flavin-monooxygenase glucosinolate S-oxygenase 4 | Chr1:23169207-23171783 FORWARD LENGTH=461 | 201606	NaN	NaN	Unknown	NaN	NaN	NaN	TAIR11_novel	>AT1G62570.1 | flavin-monooxygenase glucosinolate S-oxygenase 4 | Chr1:23169207-23171783 FORWARD LENGTH=461 | 201606	11	14
TRUE	2/1	2	1	18	AT1G62660.1;AT1G62660.2;AT1G62660.3;AT1G62660.4	35731.81641	28628.25781	-0.319769377	0.319769377	-19.88020568	0.801197943	-0.097337425	0.097337425	-6.524345337	0.934756547	0	0.440657245	0.408201129	16	0.082744664	AT1G62660.1;AT1G62660.2;AT1G62660.3;AT1G62660.4	NaN	| Glycosyl hydrolases family 32 protein | Chr1:23199949-23203515 FORWARD LENGTH=648 | 201606;| Glycosyl hydrolases family 32 protein | Chr1:23200579-23203515 FORWARD LENGTH=550 | 201606;| Glycosyl hydrolases family 32 protein | Chr1:23201563-23203515 FORWARD LENGTH=482 | 201606;| Glycosyl hydrolases family 32 protein | Chr1:23201563-23203515 FORWARD LENGTH=482 | 201606	NaN	NaN	Unknown	NaN	NaN	NaN	TAIR11_novel	>AT1G62660.1 | Glycosyl hydrolases family 32 protein | Chr1:23199949-23203515 FORWARD LENGTH=648 | 201606;>AT1G62660.2 | Glycosyl hydrolases family 32 protein | Chr1:23200579-23203515 FORWARD LENGTH=550 | 201606;>AT1G62660.3 | Glycosyl hydrolases family 32 protein | Chr1:23201563-23203515 FORWARD LENGTH=482 | 201606;>AT1G62660.4 | Glycosyl hydrolases family 32 protein | Chr1:23201563-23203515 FOR…	3	3
TRUE	2/1	2	1	72	AT1G62800.2	2891966.5	3027261.5	0.065962463	0.065962463	4.678304538	1.046783045	0.095124356	0.095124356	6.815747639	1.068157476	0	0.010212559	0.074646323	70	0.02476673	AT1G62800.2	NaN	| aspartate aminotransferase 4 | Chr1:23253934-23257416 REVERSE LENGTH=405 | 201606	NaN	NaN	Unknown	NaN	NaN	NaN	TAIR11_novel	>AT1G62800.2 | aspartate aminotransferase 4 | Chr1:23253934-23257416 REVERSE LENGTH=405 | 201606	17	20
TRUE	2/1	2	1	72	AT1G62830.1	135637.7969	138599.0625	0.031158243	0.031158243	2.183215662	1.021832157	0.078251973	0.078251973	5.573809066	1.055738091	0	0.055177997	0.14637079	70	0.027611642	AT1G62830.1	NaN	| LSD1-like 1 | Chr1:23264638-23267172 REVERSE LENGTH=844 | 201606	NaN	NaN	Unknown	NaN	NaN	NaN	TAIR11_novel	>AT1G62830.1 | LSD1-like 1 | Chr1:23264638-23267172 REVERSE LENGTH=844 | 201606	16	16
TRUE	2/1	2	1	19	AT1G63470.1	32134.97852	32691.33789	0.024763913	0.024763913	1.731320202	1.017313202	-0.073647536	0.073647536	-4.976749494	0.950232505	0	0.262851905	0.314371123	17	0.042772518	AT1G63470.1	NaN	| AT hook motif DNA-binding family protein | Chr1:23536831-23538863 REVERSE LENGTH=378 | 201606	NaN	NaN	Unknown	NaN	NaN	NaN	TAIR11_novel	>AT1G63470.1 | AT hook motif DNA-binding family protein | Chr1:23536831-23538863 REVERSE LENGTH=378 | 201606	7	9
TRUE	2/1	2	1	225	AT1G63770.3;AT1G63770.4;AT1G63770.5;AT1G63770.6;AT1G63770.7	1166636.5	1180344.375	0.016852722	0.016852722	1.174991096	1.011749911	0.044094253	0.044094253	3.103567563	1.031035676	0	0.099420215	0.194965181	223	0.018428486	AT1G63770.3;AT1G63770.4;AT1G63770.5;AT1G63770.6;AT1G63770.7	NaN	| Peptidase M1 family protein | Chr1:23657791-23664243 REVERSE LENGTH=987 | 201606;| Peptidase M1 family protein | Chr1:23657791-23663476 REVERSE LENGTH=895 | 201606;| Peptidase M1 family protein | Chr1:23657791-23664243 REVERSE LENGTH=975 | 201606;| Peptidase M1 family protein | Chr1:23657791-23664243 REVERSE LENGTH=975 | 201606;| Peptidase M1 family protein | Chr1:23657791-23663476 REVERSE LENG…	NaN	NaN	Unknown	NaN	NaN	NaN	TAIR11_novel	>AT1G63770.3 | Peptidase M1 family protein | Chr1:23657791-23664243 REVERSE LENGTH=987 | 201606;>AT1G63770.4 | Peptidase M1 family protein | Chr1:23657791-23663476 REVERSE LENGTH=895 | 201606;>AT1G63770.5 | Peptidase M1 family protein | Chr1:23657791-23664243 REVERSE LENGTH=975 | 201606;>AT1G63770.6 | Peptidase M1 family protein | Chr1:23657791-23664243 REVERSE LENGTH=975 | 201606;>AT1G63770.7 | …	53	71
TRUE	2/1	2	1	48	AT1G63780.1	142681.875	151199.3594	0.083649947	0.083649947	5.96956297	1.05969563	0.080780558	0.080780558	5.759008622	1.057590086	0	0.03342623	0.117375541	46	0.025256523	AT1G63780.1	NaN	| Ribosomal RNA processing Brix domain protein | Chr1:23665045-23667243 REVERSE LENGTH=294 | 201606	NaN	NaN	Unknown	NaN	NaN	NaN	TAIR11_novel	>AT1G63780.1 | Ribosomal RNA processing Brix domain protein | Chr1:23665045-23667243 REVERSE LENGTH=294 | 201606	11	13
TRUE	2/1	2	1	56	AT1G64090.1	325525.5625	312511.6563	-0.058860837	0.058860837	-3.99781392	0.960021861	-0.105130367	0.105130367	-7.027907402	0.929720926	0	0.12052336	0.211973867	54	0.045751992	AT1G64090.1	NaN	| Reticulan like protein B3 | Chr1:23789395-23790669 FORWARD LENGTH=255 | 201606	NaN	NaN	Unknown	NaN	NaN	NaN	TAIR11_novel	>AT1G64090.1 | Reticulan like protein B3 | Chr1:23789395-23790669 FORWARD LENGTH=255 | 201606	10	11
TRUE	2/1	2	1	119	AT1G64190.1	3777259.75	3751663	-0.009809756	0.009809756	-0.677653953	0.99322346	-0.058731295	0.058731295	-3.989193357	0.960108066	0	0.299015818	0.337464705	117	0.038833383	AT1G64190.1	NaN	| 6-phosphogluconate dehydrogenase family protein | Chr1:23825549-23827012 REVERSE LENGTH=487 | 201606	NaN	NaN	Unknown	NaN	NaN	NaN	TAIR11_novel	>AT1G64190.1 | 6-phosphogluconate dehydrogenase family protein | Chr1:23825549-23827012 REVERSE LENGTH=487 | 201606	25	31
TRUE	2/1	2	1	122	AT1G64550.1	279344.5313	286478.125	0.036379405	0.036379405	2.55369014	1.025536901	-0.011894905	0.011894905	-0.821102374	0.991788976	0	0.747028732	0.532463618	120	0.025392992	AT1G64550.1	NaN	| general control non-repressible 3 | Chr1:23968850-23973369 FORWARD LENGTH=715 | 201606	NaN	NaN	Unknown	NaN	NaN	NaN	TAIR11_novel	>AT1G64550.1 | general control non-repressible 3 | Chr1:23968850-23973369 FORWARD LENGTH=715 | 201606	27	41
TRUE	2/1	2	1	6	AT1G64640.1	200666.75	203365.4844	0.019273257	0.019273257	1.344883682	1.013448837	0.019273182	0.019273182	1.344878419	1.013448784	0	0.68406229	0.510714108	4	0.027285702	AT1G64640.1	NaN	| early nodulin-like protein 8 | Chr1:24022482-24023151 REVERSE LENGTH=191 | 201606	NaN	NaN	Unknown	NaN	NaN	NaN	TAIR11_novel	>AT1G64640.1 | early nodulin-like protein 8 | Chr1:24022482-24023151 REVERSE LENGTH=191 | 201606	1	1
TRUE	2/1	2	1	362	AT1G64790.1;AT1G64790.3	455324.5625	463882.7813	0.026865008	0.026865008	1.879586443	1.018795864	0.003366164	0.003366164	0.23359715	1.002335972	0	0.909668522	0.582917287	360	0.020522121	AT1G64790.1;AT1G64790.3	NaN	| ILITYHIA | Chr1:24065232-24081908 REVERSE LENGTH=2610 | 201606;| ILITYHIA | Chr1:24065232-24082121 REVERSE LENGTH=2681 | 201606	NaN	NaN	Unknown	NaN	NaN	NaN	TAIR11_novel	>AT1G64790.1 | ILITYHIA | Chr1:24065232-24081908 REVERSE LENGTH=2610 | 201606;>AT1G64790.3 | ILITYHIA | Chr1:24065232-24082121 REVERSE LENGTH=2681 | 201606	87	110
TRUE	2/1	2	1	68	AT1G65030.1	195775.5469	198467.4688	0.019701973	0.019701973	1.37500414	1.013750041	-0.038591586	0.038591586	-2.639504607	0.973604954	0	0.442205084	0.409266454	66	0.03436493	AT1G65030.1	NaN	| Transducin/WD40 repeat-like superfamily protein | Chr1:24156798-24158511 FORWARD LENGTH=345 | 201606	NaN	NaN	Unknown	NaN	NaN	NaN	TAIR11_novel	>AT1G65030.1 | Transducin/WD40 repeat-like superfamily protein | Chr1:24156798-24158511 FORWARD LENGTH=345 | 201606	13	15
TRUE	2/1	2	1	248	AT1G65440.1;AT1G65440.4	270295.1563	271253.6563	0.005106925	0.005106925	0.354612348	1.003546123	0.08918719	0.08918719	6.377068837	1.063770688	0	0.006125016	0.061676935	246	0.022289573	AT1G65440.1;AT1G65440.4	NaN	| global transcription factor group B1 | Chr1:24306945-24314327 REVERSE LENGTH=1647 | 201606;| global transcription factor group B1 | Chr1:24306945-24314327 REVERSE LENGTH=1647 | 201606	NaN	NaN	Unknown	NaN	NaN	NaN	TAIR11_novel	>AT1G65440.1 | global transcription factor group B1 | Chr1:24306945-24314327 REVERSE LENGTH=1647 | 201606;>AT1G65440.4 | global transcription factor group B1 | Chr1:24306945-24314327 REVERSE LENGTH=1647 | 201606	62	76
TRUE	2/1	2	1	83	AT1G54340.1	4182661.75	4225505	0.014702439	0.014702439	1.024305874	1.010243059	0.045434162	0.045434162	3.199369888	1.031993699	0	0.055300899	0.146406497	81	0.01609802	AT1G54340.1	NaN	| isocitrate dehydrogenase | Chr1:20283520-20286506 FORWARD LENGTH=416 | 201606	NaN	NaN	Unknown	NaN	NaN	NaN	TAIR11_novel	>AT1G54340.1 | isocitrate dehydrogenase | Chr1:20283520-20286506 FORWARD LENGTH=416 | 201606	22	24
TRUE	2/1	2	1	37	AT1G65980.1	2878910.75	1289112.5	-1.159144892	1.159144892	-55.22221382	0.447777862	-0.53889364	0.53889364	-31.17014576	0.688298542	0	0.003349757	0.049649567	35	0.116222508	AT1G65980.1	NaN	| thioredoxin-dependent peroxidase 1 | Chr1:24559524-24560753 REVERSE LENGTH=162 | 201606	NaN	NaN	Unknown	NaN	NaN	NaN	TAIR11_novel	>AT1G65980.1 | thioredoxin-dependent peroxidase 1 | Chr1:24559524-24560753 REVERSE LENGTH=162 | 201606	10	13
TRUE	2/1	2	1	42	AT1G66070.1;AT1G66070.2	189466.3906	207263.0938	0.129521294	0.129521294	9.393066003	1.09393066	0.069925502	0.069925502	4.966247963	1.04966248	0	0.29014966	0.331525955	40	0.044650177	AT1G66070.1;AT1G66070.2	NaN	| Translation initiation factor eIF3 subunit | Chr1:24596194-24597520 REVERSE LENGTH=226 | 201606;| Translation initiation factor eIF3 subunit | Chr1:24596194-24597520 REVERSE LENGTH=226 | 201606	NaN	NaN	Unknown	NaN	NaN	NaN	TAIR11_novel	>AT1G66070.1 | Translation initiation factor eIF3 subunit | Chr1:24596194-24597520 REVERSE LENGTH=226 | 201606;>AT1G66070.2 | Translation initiation factor eIF3 subunit | Chr1:24596194-24597520 REVERSE LENGTH=226 | 201606	13	16
TRUE	2/1	2	1	30	AT1G66670.1	101867.3281	105721.7109	0.053580267	0.053580267	3.783728192	1.037837282	0.169999629	0.169999629	12.50581956	1.125058196	0	0.064055437	0.157430235	28	0.059985797	AT1G66670.1	NaN	| CLP protease proteolytic subunit 3 | Chr1:24863995-24865646 REVERSE LENGTH=309 | 201606	NaN	NaN	Unknown	NaN	NaN	NaN	TAIR11_novel	>AT1G66670.1 | CLP protease proteolytic subunit 3 | Chr1:24863995-24865646 REVERSE LENGTH=309 | 201606	10	15
TRUE	2/1	2	1	74	AT1G66800.1	265947.2813	270245.3125	0.023129306	0.023129306	1.616121522	1.016161215	0.148441344	0.148441344	10.83713653	1.108371365	0	0.031502504	0.114441301	72	0.046674171	AT1G66800.1	NaN	| NAD(P)-binding Rossmann-fold superfamily protein | Chr1:24924854-24926238 FORWARD LENGTH=319 | 201606	NaN	NaN	Unknown	NaN	NaN	NaN	TAIR11_novel	>AT1G66800.1 | NAD(P)-binding Rossmann-fold superfamily protein | Chr1:24924854-24926238 FORWARD LENGTH=319 | 201606	15	19
TRUE	2/1	2	1	406	AT1G67120.1;AT1G67120.2	287070.625	299417.7813	0.060754188	0.060754188	4.301086623	1.043010866	-0.036378887	0.036378887	-2.490065673	0.975099343	0	0.205264747	0.277863647	404	0.019852889	AT1G67120.1;AT1G67120.2	NaN	| midasin-like protein | Chr1:25069727-25095526 REVERSE LENGTH=5393 | 201606;| midasin-like protein | Chr1:25069727-25095526 REVERSE LENGTH=5400 | 201606	NaN	NaN	Unknown	NaN	NaN	NaN	TAIR11_novel	>AT1G67120.1 | midasin-like protein | Chr1:25069727-25095526 REVERSE LENGTH=5393 | 201606;>AT1G67120.2 | midasin-like protein | Chr1:25069727-25095526 REVERSE LENGTH=5400 | 201606	119	132
TRUE	2/1	2	1	11	AT1G67150.1;AT1G67150.2;AT1G67150.4	8307.626953	6972.875977	-0.252682613	0.252682613	-16.06657333	0.839334267	-0.162727997	0.162727997	-10.66657358	0.893334264	0	0.055076201	0.146263282	9	0.04877273	AT1G67150.1;AT1G67150.2;AT1G67150.4	NaN	| transmembrane protein%2C putative (DUF247) | Chr1:25122588-25124607 FORWARD LENGTH=408 | 201606;| transmembrane protein%2C putative (DUF247) | Chr1:25122588-25124607 FORWARD LENGTH=412 | 201606;| transmembrane protein%2C putative (DUF247) | Chr1:25122588-25124607 FORWARD LENGTH=408 | 201606	NaN	NaN	Unknown	NaN	NaN	NaN	TAIR11_novel	>AT1G67150.1 | transmembrane protein%2C putative (DUF247) | Chr1:25122588-25124607 FORWARD LENGTH=408 | 201606;>AT1G67150.2 | transmembrane protein%2C putative (DUF247) | Chr1:25122588-25124607 FORWARD LENGTH=412 | 201606;>AT1G67150.4 | transmembrane protein%2C putative (DUF247) | Chr1:25122588-25124607 FORWARD LENGTH=408 | 201606	2	3
TRUE	2/1	2	1	261	AT1G67230.1	674561.6875	685279.4375	0.022742017	0.022742017	1.588846535	1.015888465	-0.02271926	0.02271926	-1.56244431	0.984375557	0	0.40971059	0.393566998	259	0.019035701	AT1G67230.1	NaN	| little nuclei1 | Chr1:25151561-25156032 REVERSE LENGTH=1132 | 201606	NaN	NaN	Unknown	NaN	NaN	NaN	TAIR11_novel	>AT1G67230.1 | little nuclei1 | Chr1:25151561-25156032 REVERSE LENGTH=1132 | 201606	68	88
TRUE	2/1	2	1	123	AT1G67930.1	150207.5156	162745.7344	0.11566273	0.11566273	8.347264581	1.083472646	-0.090457186	0.090457186	-6.07749358	0.939225064	0	0.006481019	0.063260649	121	0.022548368	AT1G67930.1	NaN	| Golgi transport complex protein-like protein | Chr1:25474218-25477332 REVERSE LENGTH=832 | 201606	NaN	NaN	Unknown	NaN	NaN	NaN	TAIR11_novel	>AT1G67930.1 | Golgi transport complex protein-like protein | Chr1:25474218-25477332 REVERSE LENGTH=832 | 201606	30	37
TRUE	2/1	2	1	12	AT1G68470.1	63871.89844	73911.63281	0.210620114	0.210620114	15.718547	1.15718547	0.066746049	0.066746049	4.735175007	1.04735175	0	0.627776376	0.488840702	10	0.08817739	AT1G68470.1	NaN	| Exostosin family protein | Chr1:25676545-25678267 REVERSE LENGTH=455 | 201606	NaN	NaN	Unknown	NaN	NaN	NaN	TAIR11_novel	>AT1G68470.1 | Exostosin family protein | Chr1:25676545-25678267 REVERSE LENGTH=455 | 201606	4	7
TRUE	2/1	2	1	36	AT5G13610.1	85879.73438	85724.82031	-0.002604754	0.002604754	-0.180384888	0.998196151	0.022250244	0.022250244	1.554223769	1.015542238	0	0.645997632	0.495675988	34	0.032798775	AT5G13610.1	NaN	| sporulation RMD1-like protein%2C putative (DUF155) | Chr5:4383073-4384808 FORWARD LENGTH=402 | 201606	NaN	NaN	Unknown	NaN	NaN	NaN	TAIR11_novel	>AT5G13610.1 | sporulation RMD1-like protein%2C putative (DUF155) | Chr5:4383073-4384808 FORWARD LENGTH=402 | 201606	8	9
TRUE	2/1	2	1	32	AT1G69670.1;AT1G69670.2	24042.12695	22718.86914	-0.081673509	0.081673509	-5.503913256	0.944960867	0.025839519	0.025839519	1.807194607	1.018071946	0	0.691684101	0.514059879	30	0.043976285	AT1G69670.1;AT1G69670.2	NaN	| cullin 3B | Chr1:26202169-26204442 REVERSE LENGTH=732 | 201606;| cullin 3B | Chr1:26202169-26204442 REVERSE LENGTH=732 | 201606	NaN	NaN	Unknown	NaN	NaN	NaN	TAIR11_novel	>AT1G69670.1 | cullin 3B | Chr1:26202169-26204442 REVERSE LENGTH=732 | 201606;>AT1G69670.2 | cullin 3B | Chr1:26202169-26204442 REVERSE LENGTH=732 | 201606	10	12
TRUE	2/1	2	1	49	AT1G69840.1;AT1G69840.2;AT1G69840.3;AT1G69840.4;AT1G69840.5;AT1G69840.6;AT1G69840.7	332511.4688	341425.6563	0.038167371	0.038167371	2.680866177	1.026808662	-0.075866953	0.075866953	-5.122819176	0.948771808	0	0.275953618	0.322391897	47	0.047171801	AT1G69840.1;AT1G69840.2;AT1G69840.3;AT1G69840.4;AT1G69840.5;AT1G69840.6;AT1G69840.7	NaN	| SPFH/Band 7/PHB domain-containing membrane-associated protein family | Chr1:26293932-26295150 REVERSE LENGTH=286 | 201606;| SPFH/Band 7/PHB domain-containing membrane-associated protein family | Chr1:26293932-26295150 REVERSE LENGTH=286 | 201606;| SPFH/Band 7/PHB domain-containing membrane-associated protein family | Chr1:26293932-26295150 REVERSE LENGTH=286 | 201606;| SPFH/Band 7/PHB domain-co…	NaN	NaN	Unknown	NaN	NaN	NaN	TAIR11_novel	>AT1G69840.1 | SPFH/Band 7/PHB domain-containing membrane-associated protein family | Chr1:26293932-26295150 REVERSE LENGTH=286 | 201606;>AT1G69840.2 | SPFH/Band 7/PHB domain-containing membrane-associated protein family | Chr1:26293932-26295150 REVERSE LENGTH=286 | 201606;>AT1G69840.3 | SPFH/Band 7/PHB domain-containing membrane-associated protein family | Chr1:26293932-26295150 REVERSE LENGTH=2…	16	18
TRUE	2/1	2	1	108	AT1G70290.1	176966.6563	175200.9531	-0.014466932	0.014466932	-0.997760348	0.990022397	-0.158066943	0.158066943	-10.37748876	0.896225112	0	0.010367895	0.074858053	106	0.041700027	AT1G70290.1	NaN	| trehalose-6-phosphatase synthase S8 | Chr1:26471286-26474078 REVERSE LENGTH=856 | 201606	NaN	NaN	Unknown	NaN	NaN	NaN	TAIR11_novel	>AT1G70290.1 | trehalose-6-phosphatase synthase S8 | Chr1:26471286-26474078 REVERSE LENGTH=856 | 201606	27	35
TRUE	2/1	2	1	20	AT1G70480.1;AT1G70480.2	16758.70117	19367.4707	0.208725215	0.208725215	15.56665701	1.15566657	0.189593628	0.189593628	14.04424358	1.140442436	0	0.100012054	0.194965181	18	0.074147219	AT1G70480.1;AT1G70480.2	NaN	| OBP32pep%2C putative (DUF220) | Chr1:26562304-26563608 FORWARD LENGTH=320 | 201606;| OBP32pep%2C putative (DUF220) | Chr1:26562250-26563608 FORWARD LENGTH=338 | 201606	NaN	NaN	Unknown	NaN	NaN	NaN	TAIR11_novel	>AT1G70480.1 | OBP32pep%2C putative (DUF220) | Chr1:26562304-26563608 FORWARD LENGTH=320 | 201606;>AT1G70480.2 | OBP32pep%2C putative (DUF220) | Chr1:26562250-26563608 FORWARD LENGTH=338 | 201606	7	9
TRUE	2/1	2	1	41	AT1G70520.1	40820.73047	38872.81641	-0.070540362	0.070540362	-4.771874585	0.952281254	-0.006576612	0.006576612	-0.454818537	0.995451815	0	0.922157375	0.58607282	39	0.045769361	AT1G70520.1	NaN	| cysteine-rich RLK (RECEPTOR-like protein kinase) 2 | Chr1:26584888-26587334 REVERSE LENGTH=649 | 201606	NaN	NaN	Unknown	NaN	NaN	NaN	TAIR11_novel	>AT1G70520.1 | cysteine-rich RLK (RECEPTOR-like protein kinase) 2 | Chr1:26584888-26587334 REVERSE LENGTH=649 | 201606	13	14
TRUE	2/1	2	1	54	AT1G70710.1	352168.375	356420.75	0.01731597	0.01731597	1.207483494	1.012074835	0.005549338	0.005549338	0.38539151	1.003853915	0	0.923222263	0.586323331	52	0.039341931	AT1G70710.1	NaN	| glycosyl hydrolase 9B1 | Chr1:26659356-26662962 REVERSE LENGTH=492 | 201606	NaN	NaN	Unknown	NaN	NaN	NaN	TAIR11_novel	>AT1G70710.1 | glycosyl hydrolase 9B1 | Chr1:26659356-26662962 REVERSE LENGTH=492 | 201606	12	14
TRUE	2/1	2	1	118	AT1G23190.1	1601534.125	1605261.125	0.003353458	0.003353458	0.232714367	1.002327144	-0.030425983	0.030425983	-2.086885179	0.979131148	0	0.391496355	0.384532443	116	0.02440916	AT1G23190.1	NaN	| Phosphoglucomutase/phosphomannomutase family protein | Chr1:8219946-8224186 FORWARD LENGTH=583 | 201606	NaN	NaN	Unknown	NaN	NaN	NaN	TAIR11_novel	>AT1G23190.1 | Phosphoglucomutase/phosphomannomutase family protein | Chr1:8219946-8224186 FORWARD LENGTH=583 | 201606	31	40
TRUE	2/1	2	1	50	AT1G70730.1;AT1G70730.2;AT1G70730.3	1117871.25	1110798.875	-0.009156415	0.009156415	-0.63266454	0.993673355	0.00086088	0.00086088	0.059689479	1.000596895	0	0.976677755	0.601450201	48	0.020097079	AT1G70730.1;AT1G70730.2;AT1G70730.3	NaN	| Phosphoglucomutase/phosphomannomutase family protein | Chr1:26669020-26672726 REVERSE LENGTH=585 | 201606;| Phosphoglucomutase/phosphomannomutase family protein | Chr1:26669020-26673166 REVERSE LENGTH=605 | 201606;| Phosphoglucomutase/phosphomannomutase family protein | Chr1:26669020-26673166 REVERSE LENGTH=662 | 201606	NaN	NaN	Unknown	NaN	NaN	NaN	TAIR11_novel	>AT1G70730.1 | Phosphoglucomutase/phosphomannomutase family protein | Chr1:26669020-26672726 REVERSE LENGTH=585 | 201606;>AT1G70730.2 | Phosphoglucomutase/phosphomannomutase family protein | Chr1:26669020-26673166 REVERSE LENGTH=605 | 201606;>AT1G70730.3 | Phosphoglucomutase/phosphomannomutase family protein | Chr1:26669020-26673166 REVERSE LENGTH=662 | 201606	7	10
TRUE	2/1	2	1	112	AT1G70850.1;AT1G70850.3	1316020.5	1292517.375	-0.025998288	0.025998288	-1.785923927	0.982140761	0.059635889	0.059635889	4.220269376	1.042202694	0	0.261100845	0.313296652	110	0.036396521	AT1G70850.1;AT1G70850.3	NaN	| MLP-like protein 34 | Chr1:26715429-26716744 REVERSE LENGTH=316 | 201606;| MLP-like protein 34 | Chr1:26715429-26716744 REVERSE LENGTH=316 | 201606	NaN	NaN	Unknown	NaN	NaN	NaN	TAIR11_novel	>AT1G70850.1 | MLP-like protein 34 | Chr1:26715429-26716744 REVERSE LENGTH=316 | 201606;>AT1G70850.3 | MLP-like protein 34 | Chr1:26715429-26716744 REVERSE LENGTH=316 | 201606	24	37
TRUE	2/1	2	1	146	AT1G71270.1	218942.1719	219954.3125	0.006654019	0.006654019	0.462286738	1.004622867	0.061299346	0.061299346	4.340506834	1.043405068	0	0.065451517	0.158588132	144	0.022799954	AT1G71270.1	NaN	| Vps52 / Sac2 family | Chr1:26863736-26869817 FORWARD LENGTH=707 | 201606	NaN	NaN	Unknown	NaN	NaN	NaN	TAIR11_novel	>AT1G71270.1 | Vps52 / Sac2 family | Chr1:26863736-26869817 FORWARD LENGTH=707 | 201606	29	39
TRUE	2/1	2	1	53	AT1G71310.1;AT1G71310.2	243203.1406	238716.3594	-0.026864421	0.026864421	-1.844869782	0.981551302	-0.196856186	0.196856186	-12.75503289	0.872449671	0	0.000785256	0.027899681	51	0.037826312	AT1G71310.1;AT1G71310.2	NaN	| cobalt ion binding protein | Chr1:26878717-26879844 REVERSE LENGTH=176 | 201606;| cobalt ion binding protein | Chr1:26878717-26879844 REVERSE LENGTH=176 | 201606	NaN	NaN	Unknown	NaN	NaN	NaN	TAIR11_novel	>AT1G71310.1 | cobalt ion binding protein | Chr1:26878717-26879844 REVERSE LENGTH=176 | 201606;>AT1G71310.2 | cobalt ion binding protein | Chr1:26878717-26879844 REVERSE LENGTH=176 | 201606	12	17
TRUE	2/1	2	1	26	AT1G71697.1	108322.7656	31670.35742	-1.774131424	1.774131424	-70.7629719	0.292370281	-0.377294213	0.377294213	-23.01198455	0.769880155	0	0.371910011	0.376026024	24	0.28000764	AT1G71697.1	NaN	| choline kinase 1 | Chr1:26971537-26973177 FORWARD LENGTH=346 | 201606	NaN	NaN	Unknown	NaN	NaN	NaN	TAIR11_novel	>AT1G71697.1 | choline kinase 1 | Chr1:26971537-26973177 FORWARD LENGTH=346 | 201606	10	12
TRUE	2/1	2	1	5	AT1G71720.1;AT1G71720.2	53168.34375	48102.33984	-0.144460453	0.144460453	-9.528233435	0.904717666	-0.144460455	0.144460455	-9.528233542	0.904717665	0	0.164902523	0.248902165	3	0.047862404	AT1G71720.1;AT1G71720.2	NaN	| Nucleic acid-binding proteins superfamily | Chr1:26983744-26985893 FORWARD LENGTH=500 | 201606;| Nucleic acid-binding proteins superfamily | Chr1:26983744-26985506 FORWARD LENGTH=429 | 201606	NaN	NaN	Unknown	NaN	NaN	NaN	TAIR11_novel	>AT1G71720.1 | Nucleic acid-binding proteins superfamily | Chr1:26983744-26985893 FORWARD LENGTH=500 | 201606;>AT1G71720.2 | Nucleic acid-binding proteins superfamily | Chr1:26983744-26985506 FORWARD LENGTH=429 | 201606	1	2
TRUE	2/1	2	1	119	AT1G72150.1	409701.6563	415090.5313	0.018852298	0.018852298	1.31531687	1.013153169	3.69E-05	3.69E-05	0.002559047	1.00002559	0	0.998843797	0.605902417	117	0.017548061	AT1G72150.1	NaN	| PATELLIN 1 | Chr1:27148558-27150652 FORWARD LENGTH=573 | 201606	NaN	NaN	Unknown	NaN	NaN	NaN	TAIR11_novel	>AT1G72150.1 | PATELLIN 1 | Chr1:27148558-27150652 FORWARD LENGTH=573 | 201606	50	64
TRUE	2/1	2	1	94	AT1G72160.1	651797.5625	674447.25	0.049281654	0.049281654	3.47495738	1.034749574	-0.015914897	0.015914897	-1.097074325	0.989029257	0	0.592465925	0.475451594	92	0.0204214	AT1G72160.1	NaN	| Sec14p-like phosphatidylinositol transfer family protein | Chr1:27153823-27155609 REVERSE LENGTH=490 | 201606	NaN	NaN	Unknown	NaN	NaN	NaN	TAIR11_novel	>AT1G72160.1 | Sec14p-like phosphatidylinositol transfer family protein | Chr1:27153823-27155609 REVERSE LENGTH=490 | 201606	25	35
TRUE	2/1	2	1	22	AT1G72690.1	50529.17188	50091.95703	-0.012537559	0.012537559	-0.865272134	0.991347279	0.115098149	0.115098149	8.304872436	1.083048724	0	0.492438359	0.431810608	20	0.11168704	AT1G72690.1	NaN	| neurofilament heavy protein | Chr1:27361223-27361745 FORWARD LENGTH=87 | 201606	NaN	NaN	Unknown	NaN	NaN	NaN	TAIR11_novel	>AT1G72690.1 | neurofilament heavy protein | Chr1:27361223-27361745 FORWARD LENGTH=87 | 201606	4	4
TRUE	2/1	2	1	26	AT1G72810.1	15871.20215	12979.41895	-0.290185609	0.290185609	-18.22031612	0.817796839	-0.002999711	0.002999711	-0.207708099	0.997922919	0	0.98183641	0.602220058	24	0.08854222	AT1G72810.1	NaN	| Pyridoxal-5'-phosphate-dependent enzyme family protein | Chr1:27398760-27400393 REVERSE LENGTH=516 | 201606	NaN	NaN	Unknown	NaN	NaN	NaN	TAIR11_novel	>AT1G72810.1 | Pyridoxal-5'-phosphate-dependent enzyme family protein | Chr1:27398760-27400393 REVERSE LENGTH=516 | 201606	12	15
TRUE	2/1	2	1	36	AT1G72820.1;AT1G72820.2	42269.61719	40974.1875	-0.044905705	0.044905705	-3.0646828	0.969353172	-0.086914405	0.086914405	-5.84656761	0.941534324	0	0.250844352	0.306859297	34	0.050897172	AT1G72820.1;AT1G72820.2	NaN	| Mitochondrial substrate carrier family protein | Chr1:27403457-27404506 FORWARD LENGTH=349 | 201606;| Mitochondrial substrate carrier family protein | Chr1:27403457-27404506 FORWARD LENGTH=349 | 201606	NaN	NaN	Unknown	NaN	NaN	NaN	TAIR11_novel	>AT1G72820.1 | Mitochondrial substrate carrier family protein | Chr1:27403457-27404506 FORWARD LENGTH=349 | 201606;>AT1G72820.2 | Mitochondrial substrate carrier family protein | Chr1:27403457-27404506 FORWARD LENGTH=349 | 201606	8	8
TRUE	2/1	2	1	25	AT1G73260.1	169938.0469	171887.1563	0.016452859	0.016452859	1.146952911	1.011469529	0.09024331	0.09024331	6.454970305	1.064549703	0	0.078155696	0.173589336	23	0.033161451	AT1G73260.1	NaN	| kunitz trypsin inhibitor 1 | Chr1:27547410-27548057 REVERSE LENGTH=215 | 201606	NaN	NaN	Unknown	NaN	NaN	NaN	TAIR11_novel	>AT1G73260.1 | kunitz trypsin inhibitor 1 | Chr1:27547410-27548057 REVERSE LENGTH=215 | 201606	9	10
TRUE	2/1	2	1	30	AT1G73590.1	47886.26172	50182.36328	0.0675686	0.0675686	4.794906681	1.047949067	-0.095499963	0.095499963	-6.405215929	0.935947841	0	0.569877922	0.465986731	28	0.113077498	AT1G73590.1	NaN	| Auxin efflux carrier family protein | Chr1:27659772-27662876 FORWARD LENGTH=622 | 201606	NaN	NaN	Unknown	NaN	NaN	NaN	TAIR11_novel	>AT1G73590.1 | Auxin efflux carrier family protein | Chr1:27659772-27662876 FORWARD LENGTH=622 | 201606	8	8
TRUE	2/1	2	1	88	AT1G73980.1;AT1G73980.2;AT1G73980.3	119683.4063	126987.8672	0.085467523	0.085467523	6.103152614	1.061031526	-0.04965733	0.04965733	-3.383421385	0.966165786	0	0.085532709	0.180559797	86	0.019656353	AT1G73980.1;AT1G73980.2;AT1G73980.3	NaN	| Phosphoribulokinase / Uridine kinase family | Chr1:27820292-27823527 REVERSE LENGTH=643 | 201606;| Phosphoribulokinase / Uridine kinase family | Chr1:27820292-27823527 REVERSE LENGTH=643 | 201606;| Phosphoribulokinase / Uridine kinase family | Chr1:27820292-27823527 REVERSE LENGTH=643 | 201606	NaN	NaN	Unknown	NaN	NaN	NaN	TAIR11_novel	>AT1G73980.1 | Phosphoribulokinase / Uridine kinase family | Chr1:27820292-27823527 REVERSE LENGTH=643 | 201606;>AT1G73980.2 | Phosphoribulokinase / Uridine kinase family | Chr1:27820292-27823527 REVERSE LENGTH=643 | 201606;>AT1G73980.3 | Phosphoribulokinase / Uridine kinase family | Chr1:27820292-27823527 REVERSE LENGTH=643 | 201606	20	23
TRUE	2/1	2	1	51	AT1G74020.1	685145.625	694301.25	0.019151109	0.019151109	1.336303505	1.013363035	0.057140715	0.057140715	4.040173871	1.040401739	0	0.012034724	0.077403173	49	0.01502562	AT1G74020.1	NaN	| strictosidine synthase 2 | Chr1:27835289-27837277 REVERSE LENGTH=335 | 201606	NaN	NaN	Unknown	NaN	NaN	NaN	TAIR11_novel	>AT1G74020.1 | strictosidine synthase 2 | Chr1:27835289-27837277 REVERSE LENGTH=335 | 201606	15	17
TRUE	2/1	2	1	100	AT1G74050.1	2060090	2109995.25	0.034532385	0.034532385	2.422479115	1.024224791	-0.034870904	0.034870904	-2.388089749	0.976119103	0	0.508183763	0.43811534	98	0.036201154	AT1G74050.1	NaN	| Ribosomal protein L6 family protein | Chr1:27847256-27848680 REVERSE LENGTH=233 | 201606	NaN	NaN	Unknown	NaN	NaN	NaN	TAIR11_novel	>AT1G74050.1 | Ribosomal protein L6 family protein | Chr1:27847256-27848680 REVERSE LENGTH=233 | 201606	27	32
TRUE	2/1	2	1	200	AT1G74260.1	591279.375	475621.1563	-0.314027064	0.314027064	-19.56067193	0.804393281	-0.104457363	0.104457363	-6.984526689	0.930154733	0	0.00118358	0.03204388	198	0.021954405	AT1G74260.1	NaN	| purine biosynthesis 4 | Chr1:27923005-27927764 REVERSE LENGTH=1407 | 201606	NaN	NaN	Unknown	NaN	NaN	NaN	TAIR11_novel	>AT1G74260.1 | purine biosynthesis 4 | Chr1:27923005-27927764 REVERSE LENGTH=1407 | 201606	48	69
TRUE	2/1	2	1	42	AT1G74380.1	41869.89063	42031.28516	0.00555042	0.00555042	0.385466809	1.003854668	-0.184836	0.184836	-12.02509234	0.879749077	0	0.112237373	0.204299026	40	0.077817658	AT1G74380.1	NaN	| xyloglucan xylosyltransferase 5 | Chr1:27959848-27961221 FORWARD LENGTH=457 | 201606	NaN	NaN	Unknown	NaN	NaN	NaN	TAIR11_novel	>AT1G74380.1 | xyloglucan xylosyltransferase 5 | Chr1:27959848-27961221 FORWARD LENGTH=457 | 201606	10	12
TRUE	2/1	2	1	57	AT1G74790.1	1139605.25	1184240.75	0.05542823	0.05542823	3.916750998	1.03916751	-0.056183651	0.056183651	-3.819498825	0.961805012	0	0.162415864	0.24807578	55	0.027280473	AT1G74790.1	NaN	| catalytics | Chr1:28098912-28101673 FORWARD LENGTH=695 | 201606	NaN	NaN	Unknown	NaN	NaN	NaN	TAIR11_novel	>AT1G74790.1 | catalytics | Chr1:28098912-28101673 FORWARD LENGTH=695 | 201606	14	17
TRUE	2/1	2	1	21	AT1G75520.1	17804.93555	23694.24609	0.412259545	0.412259545	33.07684283	1.330768428	0.296819836	0.296819836	22.84335638	1.228433564	0	0.170814642	0.252709381	19	0.142465829	AT1G75520.1	NaN	| SHI-related sequence 5 | Chr1:28351779-28353179 REVERSE LENGTH=346 | 201606	NaN	NaN	Unknown	NaN	NaN	NaN	TAIR11_novel	>AT1G75520.1 | SHI-related sequence 5 | Chr1:28351779-28353179 REVERSE LENGTH=346 | 201606	3	4
TRUE	2/1	2	1	48	AT1G76090.1	130139.1328	137173.7813	0.075949913	0.075949913	5.405482798	1.054054828	0.101535387	0.101535387	7.291470398	1.072914704	0	0.133766894	0.22405389	46	0.045530264	AT1G76090.1	NaN	| sterol methyltransferase 3 | Chr1:28550592-28551671 REVERSE LENGTH=359 | 201606	NaN	NaN	Unknown	NaN	NaN	NaN	TAIR11_novel	>AT1G76090.1 | sterol methyltransferase 3 | Chr1:28550592-28551671 REVERSE LENGTH=359 | 201606	12	15
TRUE	2/1	2	1	66	AT1G76160.1	1026498.313	1047417.25	0.029105014	0.029105014	2.037893024	1.02037893	0.064437553	0.064437553	4.567719433	1.045677194	0	0.04825451	0.138379708	64	0.022005973	AT1G76160.1	NaN	| SKU5 similar 5 | Chr1:28578211-28581020 REVERSE LENGTH=541 | 201606	NaN	NaN	Unknown	NaN	NaN	NaN	TAIR11_novel	>AT1G76160.1 | SKU5 similar 5 | Chr1:28578211-28581020 REVERSE LENGTH=541 | 201606	14	16
TRUE	2/1	2	1	103	AT1G76400.1	418714.9063	420620.4375	0.006550672	0.006550672	0.455090378	1.004550904	0.020253517	0.020253517	1.413767288	1.014137673	0	0.498407279	0.434396314	101	0.020572574	AT1G76400.1	NaN	| Ribophorin I | Chr1:28658713-28661672 REVERSE LENGTH=614 | 201606	NaN	NaN	Unknown	NaN	NaN	NaN	TAIR11_novel	>AT1G76400.1 | Ribophorin I | Chr1:28658713-28661672 REVERSE LENGTH=614 | 201606	25	29
TRUE	2/1	2	1	18	AT1G76500.1	238097.3594	238701.2813	0.00365469	0.00365469	0.253644928	1.002536449	0.028578427	0.028578427	2.000655718	1.020006557	0	0.450656159	0.412734125	16	0.024852658	AT1G76500.1	NaN	| Putative AT-hook DNA-binding family protein | Chr1:28705532-28706440 FORWARD LENGTH=302 | 201606	NaN	NaN	Unknown	NaN	NaN	NaN	TAIR11_novel	>AT1G76500.1 | Putative AT-hook DNA-binding family protein | Chr1:28705532-28706440 FORWARD LENGTH=302 | 201606	4	4
TRUE	2/1	2	1	54	AT1G76510.1;AT1G76510.2;AT1G76510.4	145379.0938	155902.75	0.100826559	0.100826559	7.238768642	1.072387686	0.033668749	0.033668749	2.361184636	1.023611846	0	0.336422196	0.357110147	52	0.023824332	AT1G76510.1;AT1G76510.2;AT1G76510.4	NaN	| ARID/BRIGHT DNA-binding domain-containing protein | Chr1:28708927-28712498 REVERSE LENGTH=434 | 201606;| ARID/BRIGHT DNA-binding domain-containing protein | Chr1:28708927-28712498 REVERSE LENGTH=434 | 201606;| ARID/BRIGHT DNA-binding domain-containing protein | Chr1:28708927-28712498 REVERSE LENGTH=434 | 201606	NaN	NaN	Unknown	NaN	NaN	NaN	TAIR11_novel	>AT1G76510.1 | ARID/BRIGHT DNA-binding domain-containing protein | Chr1:28708927-28712498 REVERSE LENGTH=434 | 201606;>AT1G76510.2 | ARID/BRIGHT DNA-binding domain-containing protein | Chr1:28708927-28712498 REVERSE LENGTH=434 | 201606;>AT1G76510.4 | ARID/BRIGHT DNA-binding domain-containing protein | Chr1:28708927-28712498 REVERSE LENGTH=434 | 201606	12	14
TRUE	2/1	2	1	63	AT1G76630.1;AT1G76630.2	34870.31641	29073.11328	-0.262313885	0.262313885	-16.62503735	0.833749627	-0.039018463	0.039018463	-2.668308225	0.973316918	0	0.625860324	0.488160661	61	0.054727998	AT1G76630.1;AT1G76630.2	NaN	| Tetratricopeptide repeat (TPR)-like superfamily protein | Chr1:28759699-28765042 FORWARD LENGTH=1140 | 201606;| Tetratricopeptide repeat (TPR)-like superfamily protein | Chr1:28759699-28765042 FORWARD LENGTH=1168 | 201606	NaN	NaN	Unknown	NaN	NaN	NaN	TAIR11_novel	>AT1G76630.1 | Tetratricopeptide repeat (TPR)-like superfamily protein | Chr1:28759699-28765042 FORWARD LENGTH=1140 | 201606;>AT1G76630.2 | Tetratricopeptide repeat (TPR)-like superfamily protein | Chr1:28759699-28765042 FORWARD LENGTH=1168 | 201606	24	25
TRUE	2/1	2	1	47	AT1G76950.1	77949.08594	80472.42969	0.045962487	0.045962487	3.237169134	1.032371691	0.044459939	0.044459939	3.129704948	1.031297049	0	0.669482915	0.505181182	45	0.070863211	AT1G76950.1	NaN	| Regulator of chromosome condensation (RCC1) family with FYVE zinc finger domain-containing protein | Chr1:28906952-28911325 FORWARD LENGTH=1103 | 201606	NaN	NaN	Unknown	NaN	NaN	NaN	TAIR11_novel	>AT1G76950.1 | Regulator of chromosome condensation (RCC1) family with FYVE zinc finger domain-containing protein | Chr1:28906952-28911325 FORWARD LENGTH=1103 | 201606	23	25
TRUE	2/1	2	1	46	AT1G77030.1	52079.63672	50581.77734	-0.042101654	0.042101654	-2.876094131	0.971239059	0.010966316	0.010966316	0.763023392	1.007630234	0	0.82330915	0.556836809	44	0.033472264	AT1G77030.1	NaN	| putative DEAD-box ATP-dependent RNA helicase 29 | Chr1:28947887-28951526 REVERSE LENGTH=845 | 201606	NaN	NaN	Unknown	NaN	NaN	NaN	TAIR11_novel	>AT1G77030.1 | putative DEAD-box ATP-dependent RNA helicase 29 | Chr1:28947887-28951526 REVERSE LENGTH=845 | 201606	21	24
TRUE	2/1	2	1	136	AT1G78060.1	1231278.75	1239744	0.009884832	0.009884832	0.687516941	1.006875169	-0.050424661	0.050424661	-3.43479554	0.965652045	0	0.037008804	0.12238209	134	0.0165191	AT1G78060.1	NaN	| Glycosyl hydrolase family protein | Chr1:29349796-29352868 REVERSE LENGTH=767 | 201606	NaN	NaN	Unknown	NaN	NaN	NaN	TAIR11_novel	>AT1G78060.1 | Glycosyl hydrolase family protein | Chr1:29349796-29352868 REVERSE LENGTH=767 | 201606	30	35
TRUE	2/1	2	1	123	AT1G78380.1	7060642.5	7294689.5	0.0470471	0.0470471	3.314811648	1.033148116	0.042259246	0.042259246	2.972510399	1.029725104	0	0.23419974	0.295759791	121	0.024406565	AT1G78380.1	NaN	| glutathione S-transferase TAU 19 | Chr1:29486659-29487819 REVERSE LENGTH=219 | 201606	NaN	NaN	Unknown	NaN	NaN	NaN	TAIR11_novel	>AT1G78380.1 | glutathione S-transferase TAU 19 | Chr1:29486659-29487819 REVERSE LENGTH=219 | 201606	27	39
TRUE	2/1	2	1	169	AT1G78570.1	530862.25	525604.5	-0.014359927	0.014359927	-0.990417006	0.99009583	0.063069113	0.063069113	4.468580755	1.044685808	0	0.01097061	0.075665421	167	0.016938901	AT1G78570.1	NaN	| rhamnose biosynthesis 1 | Chr1:29550110-29552207 FORWARD LENGTH=669 | 201606	NaN	NaN	Unknown	NaN	NaN	NaN	TAIR11_novel	>AT1G78570.1 | rhamnose biosynthesis 1 | Chr1:29550110-29552207 FORWARD LENGTH=669 | 201606	37	56
TRUE	2/1	2	1	25	AT1G78660.1;AT1G78660.2;AT1G78660.3	8495.320313	7002.89502	-0.278716884	0.278716884	-17.5676165	0.824323835	-0.089852937	0.089852937	-6.038147415	0.939618526	0	0.302582511	0.339279271	23	0.057725411	AT1G78660.1;AT1G78660.2;AT1G78660.3	NaN	| gamma-glutamyl hydrolase 1 | Chr1:29585901-29588117 FORWARD LENGTH=348 | 201606;| gamma-glutamyl hydrolase 1 | Chr1:29586014-29588117 FORWARD LENGTH=347 | 201606;| gamma-glutamyl hydrolase 1 | Chr1:29585901-29588117 FORWARD LENGTH=348 | 201606	NaN	NaN	Unknown	NaN	NaN	NaN	TAIR11_novel	>AT1G78660.1 | gamma-glutamyl hydrolase 1 | Chr1:29585901-29588117 FORWARD LENGTH=348 | 201606;>AT1G78660.2 | gamma-glutamyl hydrolase 1 | Chr1:29586014-29588117 FORWARD LENGTH=347 | 201606;>AT1G78660.3 | gamma-glutamyl hydrolase 1 | Chr1:29585901-29588117 FORWARD LENGTH=348 | 201606	5	6
TRUE	2/1	2	1	67	AT1G79090.1;AT1G79090.2;AT1G79090.3	104790.3047	106866.8906	0.028309705	0.028309705	1.981658459	1.019816585	0.124956176	0.124956176	9.047460714	1.090474607	0	0.019149628	0.093458903	65	0.035824413	AT1G79090.1;AT1G79090.2;AT1G79090.3	NaN	| topoisomerase II-associated protein | Chr1:29749551-29752945 REVERSE LENGTH=793 | 201606;| topoisomerase II-associated protein | Chr1:29749551-29752945 REVERSE LENGTH=793 | 201606;| topoisomerase II-associated protein | Chr1:29749551-29752945 REVERSE LENGTH=793 | 201606	NaN	NaN	Unknown	NaN	NaN	NaN	TAIR11_novel	>AT1G79090.1 | topoisomerase II-associated protein | Chr1:29749551-29752945 REVERSE LENGTH=793 | 201606;>AT1G79090.2 | topoisomerase II-associated protein | Chr1:29749551-29752945 REVERSE LENGTH=793 | 201606;>AT1G79090.3 | topoisomerase II-associated protein | Chr1:29749551-29752945 REVERSE LENGTH=793 | 201606	18	21
TRUE	2/1	2	1	482	AT1G79280.1	436876.125	460018.7813	0.074468498	0.074468498	5.297303955	1.05297304	-0.040494431	0.040494431	-2.767833728	0.972321663	0	0.059595773	0.151344307	480	0.01484761	AT1G79280.1	NaN	| nuclear pore anchor | Chr1:29819176-29832809 REVERSE LENGTH=2093 | 201606	NaN	NaN	Unknown	NaN	NaN	NaN	TAIR11_novel	>AT1G79280.1 | nuclear pore anchor | Chr1:29819176-29832809 REVERSE LENGTH=2093 | 201606	116	145
TRUE	2/1	2	1	93	AT1G79350.1	81003.70313	80361.125	-0.011490102	0.011490102	-0.793270061	0.992067299	0.029841334	0.029841334	2.089984184	1.020899842	0	0.294334581	0.334460887	91	0.019505443	AT1G79350.1	NaN	| RING/FYVE/PHD zinc finger superfamily protein | Chr1:29844829-29853215 REVERSE LENGTH=1295 | 201606	NaN	NaN	Unknown	NaN	NaN	NaN	TAIR11_novel	>AT1G79350.1 | RING/FYVE/PHD zinc finger superfamily protein | Chr1:29844829-29853215 REVERSE LENGTH=1295 | 201606	30	33
TRUE	2/1	2	1	24	AT1G79390.1	122713.4453	125483.625	0.032205783	0.032205783	2.25743779	1.022574378	0.119897105	0.119897105	8.665735771	1.086657358	0	0.032649239	0.11613381	22	0.035626343	AT1G79390.1	NaN	| centrosomal protein | Chr1:29863465-29864276 REVERSE LENGTH=126 | 201606	NaN	NaN	Unknown	NaN	NaN	NaN	TAIR11_novel	>AT1G79390.1 | centrosomal protein | Chr1:29863465-29864276 REVERSE LENGTH=126 | 201606	6	11
FALSE	2/1	2	1	0	AT1G79410.1	120083.375	109237.4453	-0.13656895	0.13656895	-9.031999382	0.909680006	NaN	NaN	NaN	NaN	0	NaN	NaN	NaN	NaN	AT1G79410.1	NaN	| organic cation/carnitine transporter5 | Chr1:29868037-29869584 REVERSE LENGTH=515 | 201606	NaN	NaN	Unknown	NaN	NaN	NaN	TAIR11_novel	>AT1G79410.1 | organic cation/carnitine transporter5 | Chr1:29868037-29869584 REVERSE LENGTH=515 | 201606	4	5
TRUE	2/1	2	1	69	AT1G79530.1	1557799.5	1515592.125	-0.039628011	0.039628011	-2.709422811	0.972905772	0.018034324	0.018034324	1.257889795	1.012578898	0	0.829028148	0.558402618	67	0.057239504	AT1G79530.1	NaN	| glyceraldehyde-3-phosphate dehydrogenase of plastid 1 | Chr1:29916232-29919088 REVERSE LENGTH=422 | 201606	NaN	NaN	Unknown	NaN	NaN	NaN	TAIR11_novel	>AT1G79530.1 | glyceraldehyde-3-phosphate dehydrogenase of plastid 1 | Chr1:29916232-29919088 REVERSE LENGTH=422 | 201606	23	32
TRUE	2/1	2	1	178	AT1G79690.1;AT1G79690.2	838526.4375	885847.5	0.079202087	0.079202087	5.643359635	1.056433596	-0.045256414	0.045256414	-3.088244187	0.969117558	0	0.156214502	0.24307059	176	0.021964789	AT1G79690.1;AT1G79690.2	NaN	| nudix hydrolase homolog 3 | Chr1:29985360-29990171 FORWARD LENGTH=772 | 201606;| nudix hydrolase homolog 3 | Chr1:29985360-29990171 FORWARD LENGTH=772 | 201606	NaN	NaN	Unknown	NaN	NaN	NaN	TAIR11_novel	>AT1G79690.1 | nudix hydrolase homolog 3 | Chr1:29985360-29990171 FORWARD LENGTH=772 | 201606;>AT1G79690.2 | nudix hydrolase homolog 3 | Chr1:29985360-29990171 FORWARD LENGTH=772 | 201606	47	61
TRUE	2/1	2	1	126	AT1G79830.1;AT1G79830.2;AT1G79830.3;AT1G79830.4;AT1G79830.5	105547.7422	92613.1875	-0.188606174	0.188606174	-12.25469576	0.877453042	-0.009860313	0.009860313	-0.681134541	0.993188655	0	0.906613771	0.582152196	124	0.057905605	AT1G79830.1;AT1G79830.2;AT1G79830.3;AT1G79830.4;AT1G79830.5	NaN	| golgin Putative 5 | Chr1:30028110-30033508 REVERSE LENGTH=956 | 201606;| golgin Putative 5 | Chr1:30028110-30033508 REVERSE LENGTH=956 | 201606;| golgin Putative 5 | Chr1:30028110-30033508 REVERSE LENGTH=956 | 201606;| golgin Putative 5 | Chr1:30028110-30033508 REVERSE LENGTH=976 | 201606;| golgin Putative 5 | Chr1:30028146-30033508 REVERSE LENGTH=970 | 201606	NaN	NaN	Unknown	NaN	NaN	NaN	TAIR11_novel	>AT1G79830.1 | golgin Putative 5 | Chr1:30028110-30033508 REVERSE LENGTH=956 | 201606;>AT1G79830.2 | golgin Putative 5 | Chr1:30028110-30033508 REVERSE LENGTH=956 | 201606;>AT1G79830.3 | golgin Putative 5 | Chr1:30028110-30033508 REVERSE LENGTH=956 | 201606;>AT1G79830.4 | golgin Putative 5 | Chr1:30028110-30033508 REVERSE LENGTH=976 | 201606;>AT1G79830.5 | golgin Putative 5 | Chr1:30028146-300335…	38	43
TRUE	2/1	2	1	176	AT1G79930.1	2587926.25	2748216.75	0.086699289	0.086699289	6.193781604	1.061937816	-0.12180607	0.12180607	-8.096358621	0.919036414	0	0.00594185	0.061291239	174	0.030223121	AT1G79930.1	NaN	| heat shock protein 91 | Chr1:30063781-30067067 REVERSE LENGTH=831 | 201606	NaN	NaN	Unknown	NaN	NaN	NaN	TAIR11_novel	>AT1G79930.1 | heat shock protein 91 | Chr1:30063781-30067067 REVERSE LENGTH=831 | 201606	51	73
TRUE	2/1	2	1	72	AT1G79940.1;AT1G79940.2;AT1G79940.3;AT1G79940.4	204896.3125	191759.7969	-0.095593735	0.095593735	-6.411299191	0.935887008	0.022630276	0.022630276	1.580978497	1.015809785	0	0.372224828	0.376026024	70	0.017342602	AT1G79940.1;AT1G79940.2;AT1G79940.3;AT1G79940.4	NaN	| DnaJ / Sec63 Brl domains-containing protein | Chr1:30070023-30073237 FORWARD LENGTH=687 | 201606;| DnaJ / Sec63 Brl domains-containing protein | Chr1:30070023-30073237 FORWARD LENGTH=687 | 201606;| DnaJ / Sec63 Brl domains-containing protein | Chr1:30070023-30073237 FORWARD LENGTH=687 | 201606;| DnaJ / Sec63 Brl domains-containing protein | Chr1:30070023-30073237 FORWARD LENGTH=594 | 201606	NaN	NaN	Unknown	NaN	NaN	NaN	TAIR11_novel	>AT1G79940.1 | DnaJ / Sec63 Brl domains-containing protein | Chr1:30070023-30073237 FORWARD LENGTH=687 | 201606;>AT1G79940.2 | DnaJ / Sec63 Brl domains-containing protein | Chr1:30070023-30073237 FORWARD LENGTH=687 | 201606;>AT1G79940.3 | DnaJ / Sec63 Brl domains-containing protein | Chr1:30070023-30073237 FORWARD LENGTH=687 | 201606;>AT1G79940.4 | DnaJ / Sec63 Brl domains-containing protein | Ch…	20	25
TRUE	2/1	2	1	90	AT1G79990.1;AT1G79990.2	249979.7031	253940.5	0.022679542	0.022679542	1.584447387	1.015844474	0.078194879	0.078194879	5.569631128	1.055696311	0	0.106135989	0.199256761	88	0.033004717	AT1G79990.1;AT1G79990.2	NaN	| coatomer subunit beta-2 | Chr1:30085910-30091949 FORWARD LENGTH=920 | 201606;| coatomer subunit beta-2 | Chr1:30085910-30091949 FORWARD LENGTH=912 | 201606	NaN	NaN	Unknown	NaN	NaN	NaN	TAIR11_novel	>AT1G79990.1 | coatomer subunit beta-2 | Chr1:30085910-30091949 FORWARD LENGTH=920 | 201606;>AT1G79990.2 | coatomer subunit beta-2 | Chr1:30085910-30091949 FORWARD LENGTH=912 | 201606	20	30
TRUE	2/1	2	1	12	AT1G80010.1	5546.978516	7280.714844	0.392377968	0.392377968	31.25550826	1.312555083	0.395788372	0.395788372	31.56615169	1.315661517	0	0.11216467	0.204238961	10	0.149242023	AT1G80010.1	NaN	| FAR1-related sequence 8 | Chr1:30097565-30099846 FORWARD LENGTH=725 | 201606	NaN	NaN	Unknown	NaN	NaN	NaN	TAIR11_novel	>AT1G80010.1 | FAR1-related sequence 8 | Chr1:30097565-30099846 FORWARD LENGTH=725 | 201606	7	7
TRUE	2/1	2	1	427	AT1G80070.1	714177.1875	752644.0625	0.075685701	0.075685701	5.386180863	1.053861809	0.037094466	0.037094466	2.604532767	1.026045328	0	0.05137655	0.142086545	425	0.013145534	AT1G80070.1	NaN	| Pre-mRNA-processing-splicing factor | Chr1:30118052-30127574 FORWARD LENGTH=2359 | 201606	NaN	NaN	Unknown	NaN	NaN	NaN	TAIR11_novel	>AT1G80070.1 | Pre-mRNA-processing-splicing factor | Chr1:30118052-30127574 FORWARD LENGTH=2359 | 201606	93	117
TRUE	2/1	2	1	29	AT1G80170.1	28015.5918	30922.55078	0.142429363	0.142429363	10.37621838	1.103762184	0.054126043	0.054126043	3.822997285	1.038229973	0	0.39949484	0.38807212	27	0.043058323	AT1G80170.1	NaN	| Pectin lyase-like superfamily protein | Chr1:30153646-30155683 REVERSE LENGTH=444 | 201606	NaN	NaN	Unknown	NaN	NaN	NaN	TAIR11_novel	>AT1G80170.1 | Pectin lyase-like superfamily protein | Chr1:30153646-30155683 REVERSE LENGTH=444 | 201606	7	7
TRUE	2/1	2	1	43	AT1G80300.1	690331	685939.9375	-0.009206015	0.009206015	-0.636080735	0.993639193	-0.057117198	0.057117198	-3.881715669	0.961182843	0	0.115669394	0.207173872	41	0.024322785	AT1G80300.1	NaN	| nucleotide transporter 1 | Chr1:30191954-30194280 FORWARD LENGTH=624 | 201606	NaN	NaN	Unknown	NaN	NaN	NaN	TAIR11_novel	>AT1G80300.1 | nucleotide transporter 1 | Chr1:30191954-30194280 FORWARD LENGTH=624 | 201606	8	14
TRUE	2/1	2	1	82	AT1G80600.1	1065064.5	1062795.75	-0.003076439	0.003076439	-0.213015268	0.997869847	0.044486605	0.044486605	3.131611133	1.031316111	0	0.490359063	0.430886064	80	0.044154954	AT1G80600.1	NaN	| HOPW1-1-interacting 1 | Chr1:30298675-30300513 REVERSE LENGTH=457 | 201606	NaN	NaN	Unknown	NaN	NaN	NaN	TAIR11_novel	>AT1G80600.1 | HOPW1-1-interacting 1 | Chr1:30298675-30300513 REVERSE LENGTH=457 | 201606	19	20
TRUE	2/1	2	1	6	AT1G80880.1;AT1G80880.2;AT1G80880.3	7201.255859	7850.673828	0.12456796	0.12456796	9.018121025	1.09018121	0.124567963	0.124567963	9.018121255	1.090181213	0	0.319355472	0.348323215	4	0.067933075	AT1G80880.1;AT1G80880.2;AT1G80880.3	NaN	| Tetratricopeptide repeat (TPR)-like superfamily protein | Chr1:30395194-30396921 REVERSE LENGTH=540 | 201606;| Tetratricopeptide repeat (TPR)-like superfamily protein | Chr1:30395194-30396921 REVERSE LENGTH=540 | 201606;| Tetratricopeptide repeat (TPR)-like superfamily protein | Chr1:30395194-30396921 REVERSE LENGTH=540 | 201606	NaN	NaN	Unknown	NaN	NaN	NaN	TAIR11_novel	>AT1G80880.1 | Tetratricopeptide repeat (TPR)-like superfamily protein | Chr1:30395194-30396921 REVERSE LENGTH=540 | 201606;>AT1G80880.2 | Tetratricopeptide repeat (TPR)-like superfamily protein | Chr1:30395194-30396921 REVERSE LENGTH=540 | 201606;>AT1G80880.3 | Tetratricopeptide repeat (TPR)-like superfamily protein | Chr1:30395194-30396921 REVERSE LENGTH=540 | 201606	5	5
TRUE	2/1	2	1	153	AT1G80930.1	230712.2813	228256.3281	-0.015439946	0.015439946	-1.064509055	0.989354909	-0.098052777	0.098052777	-6.570683249	0.934293168	0	0.198980796	0.27292857	151	0.052475663	AT1G80930.1	NaN	| MIF4G domain-containing protein / MA3 domain-containing protein | Chr1:30405774-30409499 REVERSE LENGTH=900 | 201606	NaN	NaN	Unknown	NaN	NaN	NaN	TAIR11_novel	>AT1G80930.1 | MIF4G domain-containing protein / MA3 domain-containing protein | Chr1:30405774-30409499 REVERSE LENGTH=900 | 201606	35	41
TRUE	2/1	2	1	48	AT2G01460.1;AT2G01460.2;AT2G01460.3	25852.61914	23314.55664	-0.149079453	0.149079453	-9.817428889	0.901825711	-0.169373959	0.169373959	-11.07715322	0.889228468	0	0.175808068	0.256012068	46	0.084375706	AT2G01460.1;AT2G01460.2;AT2G01460.3	NaN	| P-loop containing nucleoside triphosphate hydrolases superfamily protein | Chr2:206136-211765 FORWARD LENGTH=955 | 201606;| P-loop containing nucleoside triphosphate hydrolases superfamily protein | Chr2:206136-211765 FORWARD LENGTH=954 | 201606;| P-loop containing nucleoside triphosphate hydrolases superfamily protein | Chr2:206136-211765 FORWARD LENGTH=949 | 201606	NaN	NaN	Unknown	NaN	NaN	NaN	TAIR11_novel	>AT2G01460.1 | P-loop containing nucleoside triphosphate hydrolases superfamily protein | Chr2:206136-211765 FORWARD LENGTH=955 | 201606;>AT2G01460.2 | P-loop containing nucleoside triphosphate hydrolases superfamily protein | Chr2:206136-211765 FORWARD LENGTH=954 | 201606;>AT2G01460.3 | P-loop containing nucleoside triphosphate hydrolases superfamily protein | Chr2:206136-211765 FORWARD LENGTH=9…	15	15
TRUE	2/1	2	1	18	AT2G01540.1	30556.52734	35377.19531	0.211339082	0.211339082	15.77622979	1.157762298	-0.029996352	0.029996352	-2.057722603	0.979422774	0	0.61222687	0.483054907	16	0.038968982	AT2G01540.1	NaN	| Calcium-dependent lipid-binding (CaLB domain) family protein | Chr2:242297-243233 REVERSE LENGTH=180 | 201606	NaN	NaN	Unknown	NaN	NaN	NaN	TAIR11_novel	>AT2G01540.1 | Calcium-dependent lipid-binding (CaLB domain) family protein | Chr2:242297-243233 REVERSE LENGTH=180 | 201606	8	11
TRUE	2/1	2	1	47	AT2G02160.1	40181.63281	43644.84766	0.119275161	0.119275161	8.618900232	1.086189002	0.047953449	0.047953449	3.379737862	1.033797379	0	0.668776215	0.504870099	45	0.076250824	AT2G02160.1	NaN	| CCCH-type zinc finger family protein | Chr2:553407-555899 REVERSE LENGTH=669 | 201606	NaN	NaN	Unknown	NaN	NaN	NaN	TAIR11_novel	>AT2G02160.1 | CCCH-type zinc finger family protein | Chr2:553407-555899 REVERSE LENGTH=669 | 201606	17	19
TRUE	2/1	2	1	242	AT2G02560.1;AT2G02560.2	635771.75	654013.3125	0.040811089	0.040811089	2.869199913	1.028691999	0.02625685	0.02625685	1.836648835	1.018366488	0	0.358394471	0.369157037	240	0.019735144	AT2G02560.1;AT2G02560.2	NaN	| cullin-associated and neddylation dissociated | Chr2:690345-697342 FORWARD LENGTH=1219 | 201606;| cullin-associated and neddylation dissociated | Chr2:690345-697342 FORWARD LENGTH=1217 | 201606	NaN	NaN	Unknown	NaN	NaN	NaN	TAIR11_novel	>AT2G02560.1 | cullin-associated and neddylation dissociated | Chr2:690345-697342 FORWARD LENGTH=1219 | 201606;>AT2G02560.2 | cullin-associated and neddylation dissociated | Chr2:690345-697342 FORWARD LENGTH=1217 | 201606	54	71
TRUE	2/1	2	1	48	AT2G02570.1;AT2G02570.2;AT2G02570.4	130518.9922	129268.7031	-0.013886722	0.013886722	-0.957936498	0.990420635	0.048850637	0.048850637	3.444047974	1.03444048	0	0.147202032	0.236037174	46	0.022718893	AT2G02570.1;AT2G02570.2;AT2G02570.4	NaN	| nucleic acid binding/RNA binding protein | Chr2:698361-700794 REVERSE LENGTH=300 | 201606;| nucleic acid binding/RNA binding protein | Chr2:698361-700794 REVERSE LENGTH=300 | 201606;| nucleic acid binding/RNA binding protein | Chr2:698361-700794 REVERSE LENGTH=300 | 201606	NaN	NaN	Unknown	NaN	NaN	NaN	TAIR11_novel	>AT2G02570.1 | nucleic acid binding/RNA binding protein | Chr2:698361-700794 REVERSE LENGTH=300 | 201606;>AT2G02570.2 | nucleic acid binding/RNA binding protein | Chr2:698361-700794 REVERSE LENGTH=300 | 201606;>AT2G02570.4 | nucleic acid binding/RNA binding protein | Chr2:698361-700794 REVERSE LENGTH=300 | 201606	17	18
TRUE	2/1	2	1	138	AT2G03150.1	113807.4609	109844.9141	-0.051127067	0.051127067	-3.481798858	0.965182011	0.108686656	0.108686656	7.8246218	1.078246218	0	0.0404617	0.126525828	136	0.036225963	AT2G03150.1	NaN	| ATP/GTP-binding protein family | Chr2:952313-959004 FORWARD LENGTH=1340 | 201606	NaN	NaN	Unknown	NaN	NaN	NaN	TAIR11_novel	>AT2G03150.1 | ATP/GTP-binding protein family | Chr2:952313-959004 FORWARD LENGTH=1340 | 201606	41	43
TRUE	2/1	2	1	77	AT2G03510.1	604321.875	595747.8125	-0.020615416	0.020615416	-1.41879069	0.985812093	-0.008037568	0.008037568	-0.555572719	0.994444273	0	0.801108049	0.549130884	75	0.02189102	AT2G03510.1	NaN	| SPFH/Band 7/PHB domain-containing membrane-associated protein family | Chr2:1066717-1068934 FORWARD LENGTH=356 | 201606	NaN	NaN	Unknown	NaN	NaN	NaN	TAIR11_novel	>AT2G03510.1 | SPFH/Band 7/PHB domain-containing membrane-associated protein family | Chr2:1066717-1068934 FORWARD LENGTH=356 | 201606	19	25
TRUE	2/1	2	1	52	AT2G04170.1;AT2G04170.2;AT2G04170.3;AT2G04170.4;AT2G04170.6	240475.8281	246785.1719	0.037363826	0.037363826	2.623691453	1.026236915	-0.064660907	0.064660907	-4.382996918	0.956170031	0	0.363913366	0.371275358	50	0.048382419	AT2G04170.1;AT2G04170.2;AT2G04170.3;AT2G04170.4;AT2G04170.6	NaN	| TRAF-like family protein | Chr2:1417404-1419156 REVERSE LENGTH=420 | 201606;| TRAF-like family protein | Chr2:1417404-1419156 REVERSE LENGTH=420 | 201606;| TRAF-like family protein | Chr2:1417404-1418711 REVERSE LENGTH=298 | 201606;| TRAF-like family protein | Chr2:1417404-1418711 REVERSE LENGTH=298 | 201606;| TRAF-like family protein | Chr2:1417404-1419156 REVERSE LENGTH=380 | 201606	NaN	NaN	Unknown	NaN	NaN	NaN	TAIR11_novel	>AT2G04170.1 | TRAF-like family protein | Chr2:1417404-1419156 REVERSE LENGTH=420 | 201606;>AT2G04170.2 | TRAF-like family protein | Chr2:1417404-1419156 REVERSE LENGTH=420 | 201606;>AT2G04170.3 | TRAF-like family protein | Chr2:1417404-1418711 REVERSE LENGTH=298 | 201606;>AT2G04170.4 | TRAF-like family protein | Chr2:1417404-1418711 REVERSE LENGTH=298 | 201606;>AT2G04170.6 | TRAF-like family pro…	8	9
TRUE	2/1	2	1	48	AT2G04700.1;AT2G04700.3	278554.75	294274.875	0.079203454	0.079203454	5.643459679	1.056434597	0.160801396	0.160801396	11.7907947	1.117907947	0	0.107894609	0.20046584	46	0.067179689	AT2G04700.1;AT2G04700.3	NaN	| ferredoxin thioredoxin reductase catalytic beta chain family protein | Chr2:1646961-1648345 FORWARD LENGTH=146 | 201606;| ferredoxin thioredoxin reductase catalytic beta chain family protein | Chr2:1646961-1648345 FORWARD LENGTH=146 | 201606	NaN	NaN	Unknown	NaN	NaN	NaN	TAIR11_novel	>AT2G04700.1 | ferredoxin thioredoxin reductase catalytic beta chain family protein | Chr2:1646961-1648345 FORWARD LENGTH=146 | 201606;>AT2G04700.3 | ferredoxin thioredoxin reductase catalytic beta chain family protein | Chr2:1646961-1648345 FORWARD LENGTH=146 | 201606	11	13
TRUE	2/1	2	1	28	AT2G04940.1	123445.0547	129357.7656	0.067497623	0.067497623	4.789751159	1.047897512	-0.002800008	0.002800008	-0.193893536	0.998061065	0	0.947891041	0.594149949	26	0.028863158	AT2G04940.1	NaN	| scramblase-like protein | Chr2:1736671-1740254 REVERSE LENGTH=392 | 201606	NaN	NaN	Unknown	NaN	NaN	NaN	TAIR11_novel	>AT2G04940.1 | scramblase-like protein | Chr2:1736671-1740254 REVERSE LENGTH=392 | 201606	8	8
TRUE	2/1	2	1	168	AT2G05710.1	1938735.75	2036572	0.071026642	0.071026642	5.04639428	1.050463943	-0.026569149	0.026569149	-1.824778602	0.981752214	0	0.423096651	0.400516962	166	0.022868713	AT2G05710.1	NaN	| aconitase 3 | Chr2:2141591-2146350 FORWARD LENGTH=990 | 201606	NaN	NaN	Unknown	NaN	NaN	NaN	TAIR11_novel	>AT2G05710.1 | aconitase 3 | Chr2:2141591-2146350 FORWARD LENGTH=990 | 201606	37	55
TRUE	2/1	2	1	88	AT2G05840.1	2383893.75	2383213.5	-0.000411735	0.000411735	-0.028535248	0.999714648	-0.03986264	0.03986264	-2.725244116	0.972747559	0	0.115294548	0.206934806	86	0.017260991	AT2G05840.1	NaN	| 20S proteasome subunit PAA2 | Chr2:2234226-2236053 FORWARD LENGTH=246 | 201606	NaN	NaN	Unknown	NaN	NaN	NaN	TAIR11_novel	>AT2G05840.1 | 20S proteasome subunit PAA2 | Chr2:2234226-2236053 FORWARD LENGTH=246 | 201606	22	27
TRUE	2/1	2	1	58	AT2G06050.1;AT2G06050.2;AT2G06050.3	257679.2188	280142.125	0.120582746	0.120582746	8.717391476	1.087173915	-0.234719783	0.234719783	-15.01499492	0.849850051	0	0.00288952	0.046085183	56	0.051349769	AT2G06050.1;AT2G06050.2;AT2G06050.3	NaN	| oxophytodienoate-reductase 3 | Chr2:2359240-2361971 REVERSE LENGTH=391 | 201606;| oxophytodienoate-reductase 3 | Chr2:2359240-2361971 REVERSE LENGTH=391 | 201606;| oxophytodienoate-reductase 3 | Chr2:2359240-2361971 REVERSE LENGTH=391 | 201606	NaN	NaN	Unknown	NaN	NaN	NaN	TAIR11_novel	>AT2G06050.1 | oxophytodienoate-reductase 3 | Chr2:2359240-2361971 REVERSE LENGTH=391 | 201606;>AT2G06050.2 | oxophytodienoate-reductase 3 | Chr2:2359240-2361971 REVERSE LENGTH=391 | 201606;>AT2G06050.3 | oxophytodienoate-reductase 3 | Chr2:2359240-2361971 REVERSE LENGTH=391 | 201606	20	24
TRUE	2/1	2	1	35	AT2G06530.1	207366.4531	261284.5313	0.333439196	0.333439196	26.00135042	1.260013504	0.198788375	0.198788375	14.77340433	1.147734043	0	0.011129265	0.075665421	33	0.050488681	AT2G06530.1	NaN	| SNF7 family protein | Chr2:2588740-2590285 REVERSE LENGTH=225 | 201606	NaN	NaN	Unknown	NaN	NaN	NaN	TAIR11_novel	>AT2G06530.1 | SNF7 family protein | Chr2:2588740-2590285 REVERSE LENGTH=225 | 201606	9	17
TRUE	2/1	2	1	170	AT2G06990.1	248432.9531	255360.7344	0.039680155	0.039680155	2.788591917	1.027885919	0.126643255	0.126643255	9.175054806	1.091750548	0	0.020666227	0.095904821	168	0.037440957	AT2G06990.1	NaN	| RNA helicase%2C ATP-dependent%2C SK12/DOB1 protein | Chr2:2895135-2900909 FORWARD LENGTH=995 | 201606	NaN	NaN	Unknown	NaN	NaN	NaN	TAIR11_novel	>AT2G06990.1 | RNA helicase%2C ATP-dependent%2C SK12/DOB1 protein | Chr2:2895135-2900909 FORWARD LENGTH=995 | 201606	35	41
TRUE	2/1	2	1	44	AT2G09990.1	1587071.5	1501864.625	-0.079612348	0.079612348	-5.368811361	0.946311886	-0.286717266	0.286717266	-18.02347535	0.819765247	0	0.005225001	0.058128963	42	0.066440936	AT2G09990.1	NaN	| Ribosomal protein S5 domain 2-like superfamily protein | Chr2:3781442-3781882 FORWARD LENGTH=146 | 201606	NaN	NaN	Unknown	NaN	NaN	NaN	TAIR11_novel	>AT2G09990.1 | Ribosomal protein S5 domain 2-like superfamily protein | Chr2:3781442-3781882 FORWARD LENGTH=146 | 201606	13	14
TRUE	2/1	2	1	45	AT2G13370.1;AT2G13370.2;AT2G13370.3	35019.23828	27143.97266	-0.367515822	0.367515822	-22.48839784	0.775116022	-0.392325252	0.392325252	-23.80993729	0.761900627	0	0.105203329	0.19808416	43	0.161926874	AT2G13370.1;AT2G13370.2;AT2G13370.3	NaN	| chromatin remodeling 5 | Chr2:5544601-5555543 REVERSE LENGTH=1724 | 201606;| chromatin remodeling 5 | Chr2:5544601-5555543 REVERSE LENGTH=1724 | 201606;| chromatin remodeling 5 | Chr2:5544601-5555543 REVERSE LENGTH=1724 | 201606	NaN	NaN	Unknown	NaN	NaN	NaN	TAIR11_novel	>AT2G13370.1 | chromatin remodeling 5 | Chr2:5544601-5555543 REVERSE LENGTH=1724 | 201606;>AT2G13370.2 | chromatin remodeling 5 | Chr2:5544601-5555543 REVERSE LENGTH=1724 | 201606;>AT2G13370.3 | chromatin remodeling 5 | Chr2:5544601-5555543 REVERSE LENGTH=1724 | 201606	30	34
TRUE	2/1	2	1	9	AT2G13680.1	1132546.375	543442.8125	-1.059369995	1.059369995	-52.01584461	0.479841554	-0.203526706	0.203526706	-13.15749212	0.868425079	0	0.224922571	0.289612441	7	0.098217488	AT2G13680.1	NaN	| callose synthase 5 | Chr2:5695124-5706134 FORWARD LENGTH=1923 | 201606	NaN	NaN	Unknown	NaN	NaN	NaN	TAIR11_novel	>AT2G13680.1 | callose synthase 5 | Chr2:5695124-5706134 FORWARD LENGTH=1923 | 201606	22	22
TRUE	2/1	2	1	175	AT2G14120.1;AT2G14120.2;AT2G14120.3	592370.75	592817.6875	0.001088088	0.001088088	0.075448948	1.000754489	0.021901332	0.021901332	1.529666078	1.015296661	0	0.632851178	0.49071246	173	0.03162822	AT2G14120.1;AT2G14120.2;AT2G14120.3	NaN	| dynamin related protein | Chr2:5954253-5960015 REVERSE LENGTH=780 | 201606;| dynamin related protein | Chr2:5954253-5960015 REVERSE LENGTH=780 | 201606;| dynamin related protein | Chr2:5954253-5960015 REVERSE LENGTH=809 | 201606	NaN	NaN	Unknown	NaN	NaN	NaN	TAIR11_novel	>AT2G14120.1 | dynamin related protein | Chr2:5954253-5960015 REVERSE LENGTH=780 | 201606;>AT2G14120.2 | dynamin related protein | Chr2:5954253-5960015 REVERSE LENGTH=780 | 201606;>AT2G14120.3 | dynamin related protein | Chr2:5954253-5960015 REVERSE LENGTH=809 | 201606	41	50
TRUE	2/1	2	1	58	AT2G14260.2;AT2G14260.3	230331.7188	271623.9375	0.237897529	0.237897529	17.92728287	1.179272829	0.255579889	0.255579889	19.38154987	1.193815499	0	0.001151659	0.031778158	56	0.051266718	AT2G14260.2;AT2G14260.3	NaN	| proline iminopeptidase | Chr2:6041441-6043475 REVERSE LENGTH=329 | 201606;| proline iminopeptidase | Chr2:6041441-6043475 REVERSE LENGTH=329 | 201606	NaN	NaN	Unknown	NaN	NaN	NaN	TAIR11_novel	>AT2G14260.2 | proline iminopeptidase | Chr2:6041441-6043475 REVERSE LENGTH=329 | 201606;>AT2G14260.3 | proline iminopeptidase | Chr2:6041441-6043475 REVERSE LENGTH=329 | 201606	11	13
TRUE	2/1	2	1	120	AT2G14720.1;AT2G14720.2	421424.6875	416999.75	-0.015228312	0.015228312	-1.049994846	0.989500052	-0.143806353	0.143806353	-9.487205382	0.905127946	0	0.002183584	0.041018046	118	0.031683203	AT2G14720.1;AT2G14720.2	NaN	| vacuolar sorting receptor 4 | Chr2:6300878-6304156 REVERSE LENGTH=628 | 201606;| vacuolar sorting receptor 4 | Chr2:6300878-6304156 REVERSE LENGTH=628 | 201606	NaN	NaN	Unknown	NaN	NaN	NaN	TAIR11_novel	>AT2G14720.1 | vacuolar sorting receptor 4 | Chr2:6300878-6304156 REVERSE LENGTH=628 | 201606;>AT2G14720.2 | vacuolar sorting receptor 4 | Chr2:6300878-6304156 REVERSE LENGTH=628 | 201606	24	30
TRUE	2/1	2	1	41	AT2G15090.1	28692.68555	34444.84766	0.263605191	0.263605191	20.04748597	1.20047486	0.077404544	0.077404544	5.511813954	1.05511814	0	0.405809196	0.391678328	39	0.062982797	AT2G15090.1	NaN	| 3-ketoacyl-CoA synthase 8 | Chr2:6542336-6543781 FORWARD LENGTH=481 | 201606	NaN	NaN	Unknown	NaN	NaN	NaN	TAIR11_novel	>AT2G15090.1 | 3-ketoacyl-CoA synthase 8 | Chr2:6542336-6543781 FORWARD LENGTH=481 | 201606	12	12
TRUE	2/1	2	1	37	AT2G16430.2	28215.93555	23838.18164	-0.243235993	0.243235993	-15.51518254	0.844848175	-0.35270384	0.35270384	-21.68849602	0.78311504	0	0.029026734	0.11063913	35	0.105008949	AT2G16430.2	NaN	| purple acid phosphatase 10 | Chr2:7120502-7122772 REVERSE LENGTH=468 | 201606	NaN	NaN	Unknown	NaN	NaN	NaN	TAIR11_novel	>AT2G16430.2 | purple acid phosphatase 10 | Chr2:7120502-7122772 REVERSE LENGTH=468 | 201606	5	7
TRUE	2/1	2	1	153	AT2G16440.1	165318.5469	161451.375	-0.03414886	0.03414886	-2.339224454	0.976607755	-0.017601838	0.017601838	-1.212653828	0.987873462	0	0.623000052	0.487334591	151	0.02468423	AT2G16440.1	NaN	| Minichromosome maintenance (MCM2/3/5) family protein | Chr2:7126536-7130665 REVERSE LENGTH=847 | 201606	NaN	NaN	Unknown	NaN	NaN	NaN	TAIR11_novel	>AT2G16440.1 | Minichromosome maintenance (MCM2/3/5) family protein | Chr2:7126536-7130665 REVERSE LENGTH=847 | 201606	41	50
TRUE	2/1	2	1	145	AT2G16485.1;AT2G16485.2	224466.4063	186170.9375	-0.26987167	0.26987167	-17.06066818	0.829393318	-0.004763762	0.004763762	-0.329654295	0.996703457	0	0.911671649	0.583122953	143	0.029611328	AT2G16485.1;AT2G16485.2	NaN	| GW repeat- and PHD finger-containing protein NERD | Chr2:7137269-7145222 REVERSE LENGTH=1773 | 201606;| GW repeat- and PHD finger-containing protein NERD | Chr2:7137269-7145222 REVERSE LENGTH=1758 | 201606	NaN	NaN	Unknown	NaN	NaN	NaN	TAIR11_novel	>AT2G16485.1 | GW repeat- and PHD finger-containing protein NERD | Chr2:7137269-7145222 REVERSE LENGTH=1773 | 201606;>AT2G16485.2 | GW repeat- and PHD finger-containing protein NERD | Chr2:7137269-7145222 REVERSE LENGTH=1758 | 201606	32	38
TRUE	2/1	2	1	38	AT2G16530.1;AT2G16530.2;AT2G16530.4	127883.0938	119303.6953	-0.100186822	0.100186822	-6.708782362	0.932912176	-0.15055953	0.15055953	-9.909900736	0.900900993	0	0.104498172	0.197741444	36	0.061752131	AT2G16530.1;AT2G16530.2;AT2G16530.4	NaN	| 3-oxo-5-alpha-steroid 4-dehydrogenase family protein | Chr2:7163276-7165064 REVERSE LENGTH=343 | 201606;| 3-oxo-5-alpha-steroid 4-dehydrogenase family protein | Chr2:7163276-7165064 REVERSE LENGTH=342 | 201606;| 3-oxo-5-alpha-steroid 4-dehydrogenase family protein | Chr2:7163276-7165064 REVERSE LENGTH=343 | 201606	NaN	NaN	Unknown	NaN	NaN	NaN	TAIR11_novel	>AT2G16530.1 | 3-oxo-5-alpha-steroid 4-dehydrogenase family protein | Chr2:7163276-7165064 REVERSE LENGTH=343 | 201606;>AT2G16530.2 | 3-oxo-5-alpha-steroid 4-dehydrogenase family protein | Chr2:7163276-7165064 REVERSE LENGTH=342 | 201606;>AT2G16530.4 | 3-oxo-5-alpha-steroid 4-dehydrogenase family protein | Chr2:7163276-7165064 REVERSE LENGTH=343 | 201606	7	8
TRUE	2/1	2	1	61	AT2G16600.1	2108227.5	4761568.5	1.17540633	1.17540633	125.8564837	2.258564837	0.11169219	0.11169219	8.049484575	1.080494846	0	0.412498926	0.39455085	59	0.092793842	AT2G16600.1	NaN	| rotamase CYP 3 | Chr2:7200862-7201383 FORWARD LENGTH=173 | 201606	NaN	NaN	Unknown	NaN	NaN	NaN	TAIR11_novel	>AT2G16600.1 | rotamase CYP 3 | Chr2:7200862-7201383 FORWARD LENGTH=173 | 201606	13	15
TRUE	2/1	2	1	125	AT2G16950.1;AT2G16950.2	490475.375	491747.5313	0.003737104	0.003737104	0.259372094	1.002593721	0.008180892	0.008180892	0.568667036	1.00568667	0	0.698280382	0.516011246	123	0.0145348	AT2G16950.1;AT2G16950.2	NaN	| transportin 1 | Chr2:7353939-7360637 FORWARD LENGTH=895 | 201606;| transportin 1 | Chr2:7353939-7360637 FORWARD LENGTH=891 | 201606	NaN	NaN	Unknown	NaN	NaN	NaN	TAIR11_novel	>AT2G16950.1 | transportin 1 | Chr2:7353939-7360637 FORWARD LENGTH=895 | 201606;>AT2G16950.2 | transportin 1 | Chr2:7353939-7360637 FORWARD LENGTH=891 | 201606	25	30
TRUE	2/1	2	1	50	AT2G17265.1	272641.6563	293739.9375	0.107533426	0.107533426	7.738465772	1.077384658	0.112817608	0.112817608	8.133804708	1.081338047	0	0.189808967	0.266861937	48	0.058164408	AT2G17265.1	NaN	| homoserine kinase | Chr2:7508606-7509718 FORWARD LENGTH=370 | 201606	NaN	NaN	Unknown	NaN	NaN	NaN	TAIR11_novel	>AT2G17265.1 | homoserine kinase | Chr2:7508606-7509718 FORWARD LENGTH=370 | 201606	17	25
TRUE	2/1	2	1	15	AT2G17280.1;AT2G17280.2	40771.87891	24416.83594	-0.739698182	0.739698182	-40.11353758	0.598864624	-0.246290058	0.246290058	-15.69384067	0.843061593	0	0.110868377	0.203129633	13	0.095385494	AT2G17280.1;AT2G17280.2	NaN	| Phosphoglycerate mutase family protein | Chr2:7513274-7514844 FORWARD LENGTH=271 | 201606;| Phosphoglycerate mutase family protein | Chr2:7513274-7514844 FORWARD LENGTH=271 | 201606	NaN	NaN	Unknown	NaN	NaN	NaN	TAIR11_novel	>AT2G17280.1 | Phosphoglycerate mutase family protein | Chr2:7513274-7514844 FORWARD LENGTH=271 | 201606;>AT2G17280.2 | Phosphoglycerate mutase family protein | Chr2:7513274-7514844 FORWARD LENGTH=271 | 201606	6	8
TRUE	2/1	2	1	22	AT2G17380.1	315067.0938	326512.1875	0.051477759	0.051477759	3.632589368	1.036325894	-0.015028439	0.015028439	-1.036285159	0.989637148	0	0.731725547	0.527096515	20	0.029226531	AT2G17380.1	NaN	| associated protein 19 | Chr2:7553122-7554887 FORWARD LENGTH=161 | 201606	NaN	NaN	Unknown	NaN	NaN	NaN	TAIR11_novel	>AT2G17380.1 | associated protein 19 | Chr2:7553122-7554887 FORWARD LENGTH=161 | 201606	5	5
TRUE	2/1	2	1	28	AT2G18050.1	71218.32813	64996.44141	-0.131887836	0.131887836	-8.736356051	0.912636439	-0.160355017	0.160355017	-10.51951486	0.894804851	0	0.275986063	0.322391897	26	0.098306544	AT2G18050.1	NaN	| histone H1-3 | Chr2:7846095-7846670 FORWARD LENGTH=167 | 201606	NaN	NaN	Unknown	NaN	NaN	NaN	TAIR11_novel	>AT2G18050.1 | histone H1-3 | Chr2:7846095-7846670 FORWARD LENGTH=167 | 201606	5	7
TRUE	2/1	2	1	57	AT2G18220.1	36728.875	33277.26172	-0.142377984	0.142377984	-9.397546974	0.90602453	-0.496536821	0.496536821	-29.11937752	0.708806225	0	0.000106799	0.0105649	55	0.080643425	AT2G18220.1	NaN	| Noc2p family | Chr2:7928254-7931851 FORWARD LENGTH=764 | 201606	NaN	NaN	Unknown	NaN	NaN	NaN	TAIR11_novel	>AT2G18220.1 | Noc2p family | Chr2:7928254-7931851 FORWARD LENGTH=764 | 201606	12	16
TRUE	2/1	2	1	260	AT2G18960.1	2012353.875	2070714.5	0.041244628	0.041244628	2.900117406	1.029001174	-0.047043994	0.047043994	-3.208248959	0.96791751	0	0.032745283	0.11613381	258	0.01516274	AT2G18960.1	NaN	| H[+]-ATPase 1 | Chr2:8221858-8227268 FORWARD LENGTH=949 | 201606	NaN	NaN	Unknown	NaN	NaN	NaN	TAIR11_novel	>AT2G18960.1 | H[+]-ATPase 1 | Chr2:8221858-8227268 FORWARD LENGTH=949 | 201606	65	93
TRUE	2/1	2	1	39	AT4G29160.1;AT4G29160.3	327228.2188	345353.625	0.077777202	0.077777202	5.539071881	1.055390719	0.049016267	0.049016267	3.455924659	1.034559247	0	0.181279043	0.259532256	37	0.024571499	AT4G29160.1;AT4G29160.3	NaN	| SNF7 family protein | Chr4:14381019-14382342 FORWARD LENGTH=219 | 201606;| SNF7 family protein | Chr4:14381019-14382342 FORWARD LENGTH=219 | 201606	NaN	NaN	Unknown	NaN	NaN	NaN	TAIR11_novel	>AT4G29160.1 | SNF7 family protein | Chr4:14381019-14382342 FORWARD LENGTH=219 | 201606;>AT4G29160.3 | SNF7 family protein | Chr4:14381019-14382342 FORWARD LENGTH=219 | 201606	10	14
TRUE	2/1	2	1	14	AT2G20000.1;AT2G20000.2	13608.0127	17332.31836	0.349008249	0.349008249	27.36847582	1.273684758	0.324246794	0.324246794	25.2010615	1.252010615	0	0.006797337	0.064039385	12	0.066980536	AT2G20000.1;AT2G20000.2	NaN	| CDC27 family protein | Chr2:8632324-8636900 REVERSE LENGTH=744 | 201606;| CDC27 family protein | Chr2:8632790-8636900 REVERSE LENGTH=650 | 201606	NaN	NaN	Unknown	NaN	NaN	NaN	TAIR11_novel	>AT2G20000.1 | CDC27 family protein | Chr2:8632324-8636900 REVERSE LENGTH=744 | 201606;>AT2G20000.2 | CDC27 family protein | Chr2:8632790-8636900 REVERSE LENGTH=650 | 201606	3	3
TRUE	2/1	2	1	34	AT2G20060.1	136038.5	143713.25	0.079178077	0.079178077	5.641601458	1.056416015	0.007497047	0.007497047	0.521008224	1.005210082	0	0.83308744	0.559712769	32	0.02408794	AT2G20060.1	NaN	| Ribosomal protein L4/L1 family | Chr2:8659384-8661227 FORWARD LENGTH=300 | 201606	NaN	NaN	Unknown	NaN	NaN	NaN	TAIR11_novel	>AT2G20060.1 | Ribosomal protein L4/L1 family | Chr2:8659384-8661227 FORWARD LENGTH=300 | 201606	10	11
TRUE	2/1	2	1	118	AT4G29040.1	1628170.125	1745017.5	0.099990052	0.099990052	7.176607236	1.071766072	0.02740681	0.02740681	1.917854315	1.019178543	0	0.242362351	0.301117295	116	0.016096561	AT4G29040.1	NaN	| regulatory particle AAA-ATPase 2A | Chr4:14312369-14314386 FORWARD LENGTH=443 | 201606	NaN	NaN	Unknown	NaN	NaN	NaN	TAIR11_novel	>AT4G29040.1 | regulatory particle AAA-ATPase 2A | Chr4:14312369-14314386 FORWARD LENGTH=443 | 201606	23	29
TRUE	2/1	2	1	75	AT2G20280.1	245051.625	236005.8594	-0.054263035	0.054263035	-3.69137141	0.963086286	0.015884487	0.015884487	1.107112363	1.011071124	0	0.847008902	0.564046913	73	0.056474387	AT2G20280.1	NaN	| Zinc finger C-x8-C-x5-C-x3-H type family protein | Chr2:8740054-8742349 REVERSE LENGTH=371 | 201606	NaN	NaN	Unknown	NaN	NaN	NaN	TAIR11_novel	>AT2G20280.1 | Zinc finger C-x8-C-x5-C-x3-H type family protein | Chr2:8740054-8742349 REVERSE LENGTH=371 | 201606	18	19
TRUE	2/1	2	1	79	AT2G20360.1	776050.9375	724892.125	-0.098385033	0.098385033	-6.592197758	0.934078022	0.027136298	0.027136298	1.89874604	1.01898746	0	0.504255428	0.436616937	77	0.027855964	AT2G20360.1	NaN	| NAD(P)-binding Rossmann-fold superfamily protein | Chr2:8786070-8789098 FORWARD LENGTH=402 | 201606	NaN	NaN	Unknown	NaN	NaN	NaN	TAIR11_novel	>AT2G20360.1 | NAD(P)-binding Rossmann-fold superfamily protein | Chr2:8786070-8789098 FORWARD LENGTH=402 | 201606	22	35
TRUE	2/1	2	1	172	AT2G20420.1	3310479	3486106.25	0.074576562	0.074576562	5.305191484	1.053051915	-0.014886371	0.014886371	-1.026539346	0.989734607	0	0.735656952	0.52800605	170	0.030423532	AT2G20420.1	NaN	| ATP citrate lyase (ACL) family protein | Chr2:8805574-8807858 FORWARD LENGTH=421 | 201606	NaN	NaN	Unknown	NaN	NaN	NaN	TAIR11_novel	>AT2G20420.1 | ATP citrate lyase (ACL) family protein | Chr2:8805574-8807858 FORWARD LENGTH=421 | 201606	39	51
TRUE	2/1	2	1	48	AT4G28480.1	119521.3281	120291.6172	0.009268024	0.009268024	0.644478333	1.006444783	-0.085506722	0.085506722	-5.754654312	0.942453457	0	0.069018322	0.163007461	46	0.031483375	AT4G28480.1	NaN	| DNAJ heat shock family protein | Chr4:14073310-14075091 FORWARD LENGTH=348 | 201606	NaN	NaN	Unknown	NaN	NaN	NaN	TAIR11_novel	>AT4G28480.1 | DNAJ heat shock family protein | Chr4:14073310-14075091 FORWARD LENGTH=348 | 201606	10	13
TRUE	2/1	2	1	74	AT2G20610.1	294538.6875	303769.0938	0.04451795	0.04451795	3.133851898	1.031338519	-0.196524307	0.196524307	-12.73496069	0.872650393	0	0.01029699	0.074663484	72	0.051262855	AT2G20610.1	NaN	| Tyrosine transaminase family protein | Chr2:8878150-8880298 REVERSE LENGTH=462 | 201606	NaN	NaN	Unknown	NaN	NaN	NaN	TAIR11_novel	>AT2G20610.1 | Tyrosine transaminase family protein | Chr2:8878150-8880298 REVERSE LENGTH=462 | 201606	27	32
TRUE	2/1	2	1	36	AT2G20690.1	173556.2188	176234.9531	0.022097026	0.022097026	1.543439005	1.01543439	-0.065659754	0.065659754	-4.449174258	0.955508257	0	0.322555835	0.349826527	34	0.044678525	AT2G20690.1	NaN	| lumazine-binding family protein | Chr2:8923342-8924621 FORWARD LENGTH=271 | 201606	NaN	NaN	Unknown	NaN	NaN	NaN	TAIR11_novel	>AT2G20690.1 | lumazine-binding family protein | Chr2:8923342-8924621 FORWARD LENGTH=271 | 201606	6	8
TRUE	2/1	2	1	30	AT2G20900.1;AT2G20900.2;AT2G20900.3;AT2G20900.4	23244.72656	22171.7832	-0.068178649	0.068178649	-4.615857091	0.953841429	-0.100662075	0.100662075	-6.739509344	0.932604907	0	0.430118463	0.404336508	28	0.0858033	AT2G20900.1;AT2G20900.2;AT2G20900.3;AT2G20900.4	NaN	| diacylglycerol kinase 5 | Chr2:8989412-8992798 REVERSE LENGTH=509 | 201606;| diacylglycerol kinase 5 | Chr2:8989794-8992798 REVERSE LENGTH=491 | 201606;| diacylglycerol kinase 5 | Chr2:8989794-8992798 REVERSE LENGTH=491 | 201606;| diacylglycerol kinase 5 | Chr2:8989412-8992798 REVERSE LENGTH=509 | 201606	NaN	NaN	Unknown	NaN	NaN	NaN	TAIR11_novel	>AT2G20900.1 | diacylglycerol kinase 5 | Chr2:8989412-8992798 REVERSE LENGTH=509 | 201606;>AT2G20900.2 | diacylglycerol kinase 5 | Chr2:8989794-8992798 REVERSE LENGTH=491 | 201606;>AT2G20900.3 | diacylglycerol kinase 5 | Chr2:8989794-8992798 REVERSE LENGTH=491 | 201606;>AT2G20900.4 | diacylglycerol kinase 5 | Chr2:8989412-8992798 REVERSE LENGTH=509 | 201606	11	13
TRUE	2/1	2	1	57	AT2G21130.1	13764670	13995995	0.024044032	0.024044032	1.68057062	1.016805706	0.119189464	0.119189464	8.612448348	1.086124483	0	0.013721119	0.082207667	55	0.032114229	AT2G21130.1	NaN	| Cyclophilin-like peptidyl-prolyl cis-trans isomerase family protein | Chr2:9055619-9056143 REVERSE LENGTH=174 | 201606	NaN	NaN	Unknown	NaN	NaN	NaN	TAIR11_novel	>AT2G21130.1 | Cyclophilin-like peptidyl-prolyl cis-trans isomerase family protein | Chr2:9055619-9056143 REVERSE LENGTH=174 | 201606	11	15
TRUE	2/1	2	1	31	AT2G21385.1;AT2G21385.2;AT2G21385.3;AT2G21385.5	27803.30273	25589.7793	-0.119688565	0.119688565	-7.961368686	0.920386313	0.041758582	0.041758582	2.936781645	1.029367816	0	0.609136211	0.481838639	29	0.055024759	AT2G21385.1;AT2G21385.2;AT2G21385.3;AT2G21385.5	NaN	| hypothetical protein | Chr2:9149726-9151752 FORWARD LENGTH=330 | 201606;| hypothetical protein | Chr2:9150162-9151752 FORWARD LENGTH=252 | 201606;| hypothetical protein | Chr2:9150162-9151752 FORWARD LENGTH=252 | 201606;| hypothetical protein | Chr2:9150162-9151752 FORWARD LENGTH=252 | 201606	NaN	NaN	Unknown	NaN	NaN	NaN	TAIR11_novel	>AT2G21385.1 | hypothetical protein | Chr2:9149726-9151752 FORWARD LENGTH=330 | 201606;>AT2G21385.2 | hypothetical protein | Chr2:9150162-9151752 FORWARD LENGTH=252 | 201606;>AT2G21385.3 | hypothetical protein | Chr2:9150162-9151752 FORWARD LENGTH=252 | 201606;>AT2G21385.5 | hypothetical protein | Chr2:9150162-9151752 FORWARD LENGTH=252 | 201606	5	6
TRUE	2/1	2	1	107	AT2G21790.1	74480.17969	77237.76563	0.052449876	0.052449876	3.702442649	1.037024426	-0.148658767	0.148658767	-9.791128081	0.902088719	0	0.009488133	0.07266948	105	0.038682344	AT2G21790.1	NaN	| ribonucleotide reductase 1 | Chr2:9293529-9297580 FORWARD LENGTH=816 | 201606	NaN	NaN	Unknown	NaN	NaN	NaN	TAIR11_novel	>AT2G21790.1 | ribonucleotide reductase 1 | Chr2:9293529-9297580 FORWARD LENGTH=816 | 201606	20	28
TRUE	2/1	2	1	185	AT2G22125.1	91473.85938	103320.1484	0.175690195	0.175690195	12.95046382	1.129504638	0.034676395	0.034676395	2.432703492	1.024327035	0	0.346421987	0.362661712	183	0.025380063	AT2G22125.1	NaN	| binding protein | Chr2:9406793-9414223 FORWARD LENGTH=2150 | 201606	NaN	NaN	Unknown	NaN	NaN	NaN	TAIR11_novel	>AT2G22125.1 | binding protein | Chr2:9406793-9414223 FORWARD LENGTH=2150 | 201606	54	60
TRUE	2/1	2	1	71	AT2G22450.1	50494.08984	87496.59375	0.793112318	0.793112318	73.28086123	1.732808612	0.227073416	0.227073416	17.04582024	1.170458202	0	0.034484892	0.118974034	69	0.072535191	AT2G22450.1	NaN	| riboflavin biosynthesis protein | Chr2:9530654-9532691 FORWARD LENGTH=476 | 201606	NaN	NaN	Unknown	NaN	NaN	NaN	TAIR11_novel	>AT2G22450.1 | riboflavin biosynthesis protein | Chr2:9530654-9532691 FORWARD LENGTH=476 | 201606	15	21
TRUE	2/1	2	1	6	AT2G23755.1	9023.722656	10027.31641	0.152140919	0.152140919	11.12172646	1.111217265	0.15214102	0.15214102	11.1217342	1.111217342	0	0.023654417	0.101822863	4	0.026494679	AT2G23755.1	NaN	| transmembrane family 220 helix protein | Chr2:10103375-10103985 REVERSE LENGTH=150 | 201606	NaN	NaN	Unknown	NaN	NaN	NaN	TAIR11_novel	>AT2G23755.1 | transmembrane family 220 helix protein | Chr2:10103375-10103985 REVERSE LENGTH=150 | 201606	1	1
TRUE	2/1	2	1	25	AT2G24020.1;AT2G24020.2	144863.9531	146577.5156	0.016965167	0.016965167	1.182877081	1.011828771	0.016140835	0.016140835	1.125079396	1.011250794	0	0.864545631	0.569919127	23	0.063502057	AT2G24020.1;AT2G24020.2	NaN	| Putative BCR%2C YbaB family COG0718 | Chr2:10217869-10219269 REVERSE LENGTH=182 | 201606;| Putative BCR%2C YbaB family COG0718 | Chr2:10217869-10219269 REVERSE LENGTH=180 | 201606	NaN	NaN	Unknown	NaN	NaN	NaN	TAIR11_novel	>AT2G24020.1 | Putative BCR%2C YbaB family COG0718 | Chr2:10217869-10219269 REVERSE LENGTH=182 | 201606;>AT2G24020.2 | Putative BCR%2C YbaB family COG0718 | Chr2:10217869-10219269 REVERSE LENGTH=180 | 201606	7	15
TRUE	2/1	2	1	105	AT2G24050.1	155297.1875	151440.75	-0.036278241	0.036278241	-2.483262937	0.975167371	-0.214380816	0.214380816	-13.80839975	0.861916003	0	0.001687228	0.037393415	103	0.045929606	AT2G24050.1	NaN	| MIF4G domain-containing protein / MA3 domain-containing protein | Chr2:10225500-10228456 REVERSE LENGTH=747 | 201606	NaN	NaN	Unknown	NaN	NaN	NaN	TAIR11_novel	>AT2G24050.1 | MIF4G domain-containing protein / MA3 domain-containing protein | Chr2:10225500-10228456 REVERSE LENGTH=747 | 201606	29	34
TRUE	2/1	2	1	111	AT2G24180.1	188228.9063	217306.9844	0.207246345	0.207246345	15.44825325	1.154482532	0.020623233	0.020623233	1.439759712	1.014397597	0	0.647436745	0.496403584	109	0.031034486	AT2G24180.1	NaN	| cytochrome p450 71b6 | Chr2:10281890-10283589 FORWARD LENGTH=503 | 201606	NaN	NaN	Unknown	NaN	NaN	NaN	TAIR11_novel	>AT2G24180.1 | cytochrome p450 71b6 | Chr2:10281890-10283589 FORWARD LENGTH=503 | 201606	24	28
TRUE	2/1	2	1	160	AT2G25170.1;AT2G25170.2;AT2G25170.3;AT2G25170.4	103469.2969	102310.9375	-0.016242347	0.016242347	-1.119519906	0.988804801	-0.020972021	0.020972021	-1.443154951	0.98556845	0	0.587014878	0.473861435	158	0.026623442	AT2G25170.1;AT2G25170.2;AT2G25170.3;AT2G25170.4	NaN	| chromatin remodeling factor CHD3 (PICKLE) | Chr2:10714411-10723763 FORWARD LENGTH=1384 | 201606;| chromatin remodeling factor CHD3 (PICKLE) | Chr2:10714013-10723763 FORWARD LENGTH=1401 | 201606;| chromatin remodeling factor CHD3 (PICKLE) | Chr2:10714065-10723763 FORWARD LENGTH=1410 | 201606;| chromatin remodeling factor CHD3 (PICKLE) | Chr2:10714411-10723763 FORWARD LENGTH=1384 | 201606	NaN	NaN	Unknown	NaN	NaN	NaN	TAIR11_novel	>AT2G25170.1 | chromatin remodeling factor CHD3 (PICKLE) | Chr2:10714411-10723763 FORWARD LENGTH=1384 | 201606;>AT2G25170.2 | chromatin remodeling factor CHD3 (PICKLE) | Chr2:10714013-10723763 FORWARD LENGTH=1401 | 201606;>AT2G25170.3 | chromatin remodeling factor CHD3 (PICKLE) | Chr2:10714065-10723763 FORWARD LENGTH=1410 | 201606;>AT2G25170.4 | chromatin remodeling factor CHD3 (PICKLE) | Chr2:10…	40	48
TRUE	2/1	2	1	74	AT2G25430.1	504153.2188	499554.6563	-0.013219722	0.013219722	-0.9121359	0.990878641	-0.059752237	0.059752237	-4.057112616	0.959428874	0	0.107221823	0.199843611	72	0.025227074	AT2G25430.1	NaN	| epsin N-terminal homology (ENTH) domain-containing protein / clathrin assembly protein-like protein | Chr2:10822716-10824677 FORWARD LENGTH=653 | 201606	NaN	NaN	Unknown	NaN	NaN	NaN	TAIR11_novel	>AT2G25430.1 | epsin N-terminal homology (ENTH) domain-containing protein / clathrin assembly protein-like protein | Chr2:10822716-10824677 FORWARD LENGTH=653 | 201606	21	28
TRUE	2/1	2	1	14	AT2G25520.1	54974.26563	69855.22656	0.345611635	0.345611635	27.06895812	1.270689581	0.000623016	0.000623016	0.043193527	1.000431935	0	0.9939596	0.605080258	12	0.053678104	AT2G25520.1	NaN	| Drug/metabolite transporter superfamily protein | Chr2:10860950-10861993 FORWARD LENGTH=347 | 201606	NaN	NaN	Unknown	NaN	NaN	NaN	TAIR11_novel	>AT2G25520.1 | Drug/metabolite transporter superfamily protein | Chr2:10860950-10861993 FORWARD LENGTH=347 | 201606	7	9
TRUE	2/1	2	1	42	AT2G25800.1	14403.70996	18452.39453	0.35736759	0.35736759	28.10862327	1.281086233	0.289317459	0.289317459	22.20619816	1.222061982	0	2.57E-05	0.005516953	40	0.041515793	AT2G25800.1	NaN	| elongation factor Ts (DUF810) | Chr2:11006138-11009728 REVERSE LENGTH=987 | 201606	NaN	NaN	Unknown	NaN	NaN	NaN	TAIR11_novel	>AT2G25800.1 | elongation factor Ts (DUF810) | Chr2:11006138-11009728 REVERSE LENGTH=987 | 201606	21	27
TRUE	2/1	2	1	31	AT2G26040.1	142011.5625	148350.4063	0.06300048	0.06300048	4.463611018	1.04463611	-0.118377507	0.118377507	-7.87768997	0.9212231	0	0.272831326	0.320933991	29	0.071847082	AT2G26040.1	NaN	| PYR1-like 2 | Chr2:11094832-11095404 REVERSE LENGTH=190 | 201606	NaN	NaN	Unknown	NaN	NaN	NaN	TAIR11_novel	>AT2G26040.1 | PYR1-like 2 | Chr2:11094832-11095404 REVERSE LENGTH=190 | 201606	9	9
TRUE	2/1	2	1	34	AT2G26230.1	26402.98438	26098.2207	-0.016749558	0.016749558	-1.154277363	0.988457226	-0.013527702	0.013527702	-0.933286417	0.990667136	0	0.909258734	0.582917287	32	0.080375337	AT2G26230.1	NaN	| uricase / urate oxidase / nodulin 35 | Chr2:11164956-11166968 FORWARD LENGTH=309 | 201606	NaN	NaN	Unknown	NaN	NaN	NaN	TAIR11_novel	>AT2G26230.1 | uricase / urate oxidase / nodulin 35 | Chr2:11164956-11166968 FORWARD LENGTH=309 | 201606	12	18
TRUE	2/1	2	1	181	AT2G26890.1	86355.92188	86755.28906	0.0066566	0.0066566	0.462466475	1.004624665	0.114852212	0.114852212	8.286411278	1.082864113	0	0.007827423	0.067945264	179	0.029506176	AT2G26890.1	NaN	| DNAJ heat shock N-terminal domain-containing protein | Chr2:11462327-11473841 REVERSE LENGTH=2554 | 201606	NaN	NaN	Unknown	NaN	NaN	NaN	TAIR11_novel	>AT2G26890.1 | DNAJ heat shock N-terminal domain-containing protein | Chr2:11462327-11473841 REVERSE LENGTH=2554 | 201606	52	56
TRUE	2/1	2	1	49	AT2G26990.1	357452.8125	351127.4063	-0.025758198	0.025758198	-1.769577978	0.98230422	0.025607698	0.025607698	1.790836917	1.017908369	0	0.673440221	0.506482074	47	0.041407956	AT2G26990.1	NaN	| proteasome family protein | Chr2:11519684-11522412 REVERSE LENGTH=439 | 201606	NaN	NaN	Unknown	NaN	NaN	NaN	TAIR11_novel	>AT2G26990.1 | proteasome family protein | Chr2:11519684-11522412 REVERSE LENGTH=439 | 201606	11	16
TRUE	2/1	2	1	68	AT1G66410.1;AT2G27030.1;AT2G27030.3;AT2G41110.1;AT3G43810.1;AT3G43810.2;AT3G56800.1;AT5G21274.1;AT5G37780.1	655705.5625	691286.9375	0.076236531	0.076236531	5.426425676	1.054264257	-0.08039923	0.08039923	-5.420411508	0.945795885	0	0.31023404	0.343324931	66	0.054030757	AT1G66410.1;AT2G27030.1;AT2G27030.3;AT2G41110.1;AT3G43810.1;AT3G43810.2;AT3G56800.1;AT5G21274.1;AT5G37780.1	NaN	| calmodulin 4 | Chr1:24774431-24775785 REVERSE LENGTH=149 | 201606;| calmodulin 5 | Chr2:11532069-11533060 FORWARD LENGTH=149 | 201606;| calmodulin 5 | Chr2:11532069-11534176 FORWARD LENGTH=181 | 201606;| calmodulin 2 | Chr2:17140379-17141192 FORWARD LENGTH=149 | 201606;| calmodulin 7 | Chr3:15664619-15666355 REVERSE LENGTH=149 | 201606;| calmodulin 7 | Chr3:15663188-15666355 REVERSE LENGTH=214 …	NaN	NaN	Unknown	NaN	NaN	NaN	TAIR11_novel	>AT1G66410.1 | calmodulin 4 | Chr1:24774431-24775785 REVERSE LENGTH=149 | 201606;>AT2G27030.1 | calmodulin 5 | Chr2:11532069-11533060 FORWARD LENGTH=149 | 201606;>AT2G27030.3 | calmodulin 5 | Chr2:11532069-11534176 FORWARD LENGTH=181 | 201606;>AT2G41110.1 | calmodulin 2 | Chr2:17140379-17141192 FORWARD LENGTH=149 | 201606;>AT3G43810.1 | calmodulin 7 | Chr3:15664619-15666355 REVERSE LENGTH=149 | 2…	10	14
TRUE	2/1	2	1	28	AT2G27450.1;AT2G27450.2	106141.9375	96269.04688	-0.140850877	0.140850877	-9.30159262	0.906984074	-0.003396592	0.003396592	-0.23515688	0.997648431	0	0.94668097	0.594149949	26	0.034211458	AT2G27450.1;AT2G27450.2	NaN	| nitrilase-like protein 1 | Chr2:11737666-11739577 REVERSE LENGTH=299 | 201606;| nitrilase-like protein 1 | Chr2:11737666-11739577 REVERSE LENGTH=326 | 201606	NaN	NaN	Unknown	NaN	NaN	NaN	TAIR11_novel	>AT2G27450.1 | nitrilase-like protein 1 | Chr2:11737666-11739577 REVERSE LENGTH=299 | 201606;>AT2G27450.2 | nitrilase-like protein 1 | Chr2:11737666-11739577 REVERSE LENGTH=326 | 201606	7	9
TRUE	2/1	2	1	41	AT2G27840.3	101755.7422	73900.28125	-0.46145845	0.46145845	-27.37482951	0.726251705	-0.264338106	0.264338106	-16.74193732	0.832580627	0	0.018999363	0.093125564	39	0.073884648	AT2G27840.3	NaN	| histone deacetylase-related / HD-like protein | Chr2:11862085-11863707 FORWARD LENGTH=203 | 201606	NaN	NaN	Unknown	NaN	NaN	NaN	TAIR11_novel	>AT2G27840.3 | histone deacetylase-related / HD-like protein | Chr2:11862085-11863707 FORWARD LENGTH=203 | 201606	8	12
TRUE	2/1	2	1	41	AT2G28520.1	39021.21875	41561.71875	0.090996479	0.090996479	6.51056036	1.065105604	-0.169642165	0.169642165	-11.093683	0.88906317	0	0.035202579	0.120400311	39	0.053075652	AT2G28520.1	NaN	| vacuolar proton ATPase A1 | Chr2:12210026-12215532 FORWARD LENGTH=817 | 201606	NaN	NaN	Unknown	NaN	NaN	NaN	TAIR11_novel	>AT2G28520.1 | vacuolar proton ATPase A1 | Chr2:12210026-12215532 FORWARD LENGTH=817 | 201606	16	18
TRUE	2/1	2	1	57	AT2G28790.1;AT2G28790.2	1039871.25	1093408.875	0.072428076	0.072428076	5.14848593	1.051484859	0.06605605	0.06605605	4.685095255	1.046850953	0	0.233654195	0.295518416	55	0.037688712	AT2G28790.1;AT2G28790.2	NaN	| Pathogenesis-related thaumatin superfamily protein | Chr2:12354664-12355413 REVERSE LENGTH=249 | 201606;| Pathogenesis-related thaumatin superfamily protein | Chr2:12354664-12355488 REVERSE LENGTH=274 | 201606	NaN	NaN	Unknown	NaN	NaN	NaN	TAIR11_novel	>AT2G28790.1 | Pathogenesis-related thaumatin superfamily protein | Chr2:12354664-12355413 REVERSE LENGTH=249 | 201606;>AT2G28790.2 | Pathogenesis-related thaumatin superfamily protein | Chr2:12354664-12355488 REVERSE LENGTH=274 | 201606	10	12
TRUE	2/1	2	1	106	AT2G29080.1	258457.2031	270797.875	0.067291008	0.067291008	4.774744803	1.047747448	-0.08935301	0.08935301	-6.005581862	0.939944181	0	0.011119385	0.075665421	104	0.023808146	AT2G29080.1	NaN	| FTSH protease 3 | Chr2:12489911-12492999 REVERSE LENGTH=809 | 201606	NaN	NaN	Unknown	NaN	NaN	NaN	TAIR11_novel	>AT2G29080.1 | FTSH protease 3 | Chr2:12489911-12492999 REVERSE LENGTH=809 | 201606	33	36
TRUE	2/1	2	1	30	AT2G29210.1;AT2G29210.2	38149.75391	39222.74609	0.040016796	0.040016796	2.812579578	1.028125796	0.081552319	0.081552319	5.815598895	1.058155989	0	0.336741581	0.357228025	28	0.056813899	AT2G29210.1;AT2G29210.2	NaN	| splicing factor PWI domain-containing protein | Chr2:12558156-12562168 FORWARD LENGTH=878 | 201606;| splicing factor PWI domain-containing protein | Chr2:12558156-12562168 FORWARD LENGTH=859 | 201606	NaN	NaN	Unknown	NaN	NaN	NaN	TAIR11_novel	>AT2G29210.1 | splicing factor PWI domain-containing protein | Chr2:12558156-12562168 FORWARD LENGTH=878 | 201606;>AT2G29210.2 | splicing factor PWI domain-containing protein | Chr2:12558156-12562168 FORWARD LENGTH=859 | 201606	7	8
TRUE	2/1	2	1	81	AT2G29560.1	150373.1875	166785.5625	0.149447062	0.149447062	10.91442914	1.109144291	-0.085727766	0.085727766	-5.769093092	0.942309069	0	0.112124707	0.204238489	79	0.036756167	AT2G29560.1	NaN	| cytosolic enolase | Chr2:12646635-12649694 FORWARD LENGTH=475 | 201606	NaN	NaN	Unknown	NaN	NaN	NaN	TAIR11_novel	>AT2G29560.1 | cytosolic enolase | Chr2:12646635-12649694 FORWARD LENGTH=475 | 201606	24	32
FALSE	2/1	2	1	0	AT2G29630.1;AT2G29630.2;AT2G29630.3;AT2G29630.4	154353.4063	153143.4844	-0.011353333	0.011353333	-0.783864707	0.992161353	NaN	NaN	NaN	NaN	0	NaN	NaN	NaN	NaN	AT2G29630.1;AT2G29630.2;AT2G29630.3;AT2G29630.4	NaN	| thiaminC | Chr2:12667395-12669569 FORWARD LENGTH=644 | 201606;| thiaminC | Chr2:12667395-12669569 FORWARD LENGTH=644 | 201606;| thiaminC | Chr2:12667395-12669569 FORWARD LENGTH=644 | 201606;| thiaminC | Chr2:12668049-12669569 FORWARD LENGTH=479 | 201606	NaN	NaN	Unknown	NaN	NaN	NaN	TAIR11_novel	>AT2G29630.1 | thiaminC | Chr2:12667395-12669569 FORWARD LENGTH=644 | 201606;>AT2G29630.2 | thiaminC | Chr2:12667395-12669569 FORWARD LENGTH=644 | 201606;>AT2G29630.3 | thiaminC | Chr2:12667395-12669569 FORWARD LENGTH=644 | 201606;>AT2G29630.4 | thiaminC | Chr2:12668049-12669569 FORWARD LENGTH=479 | 201606	1	1
TRUE	2/1	2	1	71	AT2G29690.1	169878.4219	176104.4844	0.051929035	0.051929035	3.665010795	1.036650108	0.0242959	0.0242959	1.698323747	1.016983237	0	0.514111209	0.440471029	69	0.025508596	AT2G29690.1	NaN	| anthranilate synthase 2 | Chr2:12693899-12696791 FORWARD LENGTH=621 | 201606	NaN	NaN	Unknown	NaN	NaN	NaN	TAIR11_novel	>AT2G29690.1 | anthranilate synthase 2 | Chr2:12693899-12696791 FORWARD LENGTH=621 | 201606	24	29
TRUE	2/1	2	1	30	AT2G29700.1	103619.0547	140663.7813	0.440961578	0.440961578	35.75088257	1.357508826	-0.320241153	0.320241153	-19.90640138	0.800935986	0	0.124323891	0.215624629	28	0.137096993	AT2G29700.1	NaN	| pleckstrin homologue 1 | Chr2:12697571-12698008 FORWARD LENGTH=145 | 201606	NaN	NaN	Unknown	NaN	NaN	NaN	TAIR11_novel	>AT2G29700.1 | pleckstrin homologue 1 | Chr2:12697571-12698008 FORWARD LENGTH=145 | 201606	7	8
TRUE	2/1	2	1	201	AT2G30110.1	1025740.063	1016974.813	-0.012381229	0.012381229	-0.854529361	0.991454706	0.018691568	0.018691568	1.304030016	1.0130403	0	0.570952628	0.466416971	199	0.022768126	AT2G30110.1	NaN	| ubiquitin-activating enzyme 1 | Chr2:12852632-12857369 REVERSE LENGTH=1080 | 201606	NaN	NaN	Unknown	NaN	NaN	NaN	TAIR11_novel	>AT2G30110.1 | ubiquitin-activating enzyme 1 | Chr2:12852632-12857369 REVERSE LENGTH=1080 | 201606	53	59
TRUE	2/1	2	1	28	AT2G30530.1	22654.87695	22144.38281	-0.032880867	0.032880867	-2.253352078	0.977466479	-0.096509211	0.096509211	-6.47066797	0.93529332	0	0.104941137	0.197840147	26	0.039060269	AT2G30530.1	NaN	| zinc finger CCCH domain protein | Chr2:13009071-13010867 FORWARD LENGTH=371 | 201606	NaN	NaN	Unknown	NaN	NaN	NaN	TAIR11_novel	>AT2G30530.1 | zinc finger CCCH domain protein | Chr2:13009071-13010867 FORWARD LENGTH=371 | 201606	9	13
TRUE	2/1	2	1	31	AT2G30620.1	181512.2188	188463.6875	0.054219908	0.054219908	3.829752508	1.038297525	0.092692085	0.092692085	6.635816299	1.066358163	0	0.14712516	0.235987472	29	0.042436236	AT2G30620.1	NaN	| winged-helix DNA-binding transcription factor family protein | Chr2:13045360-13046267 FORWARD LENGTH=273 | 201606	NaN	NaN	Unknown	NaN	NaN	NaN	TAIR11_novel	>AT2G30620.1 | winged-helix DNA-binding transcription factor family protein | Chr2:13045360-13046267 FORWARD LENGTH=273 | 201606	12	13
TRUE	2/1	2	1	42	AT2G30950.1;AT2G30950.2;AT2G30950.3;AT2G30950.4	53601.25391	53255.44531	-0.009337703	0.009337703	-0.645150194	0.993548498	0.037007503	0.037007503	2.598348129	1.025983481	0	0.610717614	0.482347829	40	0.049379233	AT2G30950.1;AT2G30950.2;AT2G30950.3;AT2G30950.4	NaN	| FtsH extracellular protease family | Chr2:13174692-13177064 FORWARD LENGTH=695 | 201606;| FtsH extracellular protease family | Chr2:13174692-13177064 FORWARD LENGTH=695 | 201606;| FtsH extracellular protease family | Chr2:13174692-13177064 FORWARD LENGTH=695 | 201606;| FtsH extracellular protease family | Chr2:13174680-13177064 FORWARD LENGTH=699 | 201606	NaN	NaN	Unknown	NaN	NaN	NaN	TAIR11_novel	>AT2G30950.1 | FtsH extracellular protease family | Chr2:13174692-13177064 FORWARD LENGTH=695 | 201606;>AT2G30950.2 | FtsH extracellular protease family | Chr2:13174692-13177064 FORWARD LENGTH=695 | 201606;>AT2G30950.3 | FtsH extracellular protease family | Chr2:13174692-13177064 FORWARD LENGTH=695 | 201606;>AT2G30950.4 | FtsH extracellular protease family | Chr2:13174680-13177064 FORWARD LENGTH=…	14	20
TRUE	2/1	2	1	36	AT2G31360.1;AT2G31360.2	71980.82031	76435.22656	0.08662514	0.08662514	6.188323821	1.061883238	-0.123832107	0.123832107	-8.225332128	0.917746679	0	0.401173382	0.388631992	34	0.099446044	AT2G31360.1;AT2G31360.2	NaN	| 16:0delta9 desaturase 2 | Chr2:13372121-13373546 REVERSE LENGTH=307 | 201606;| 16:0delta9 desaturase 2 | Chr2:13372121-13373546 REVERSE LENGTH=307 | 201606	NaN	NaN	Unknown	NaN	NaN	NaN	TAIR11_novel	>AT2G31360.1 | 16:0delta9 desaturase 2 | Chr2:13372121-13373546 REVERSE LENGTH=307 | 201606;>AT2G31360.2 | 16:0delta9 desaturase 2 | Chr2:13372121-13373546 REVERSE LENGTH=307 | 201606	7	7
TRUE	2/1	2	1	45	AT2G31570.1	202564.0156	191740.4219	-0.079223398	0.079223398	-5.34329541	0.946567046	-0.022053117	0.022053117	-1.51698171	0.984830183	0	0.422831366	0.400339508	43	0.018682614	AT2G31570.1	NaN	| glutathione peroxidase 2 | Chr2:13438211-13439775 REVERSE LENGTH=169 | 201606	NaN	NaN	Unknown	NaN	NaN	NaN	TAIR11_novel	>AT2G31570.1 | glutathione peroxidase 2 | Chr2:13438211-13439775 REVERSE LENGTH=169 | 201606	15	18
TRUE	2/1	2	1	123	AT2G31610.1	6577306	6676973.5	0.021697523	0.021697523	1.515324055	1.015153241	-0.124770403	0.124770403	-8.285000896	0.917149991	0	0.069736269	0.163875452	121	0.047023483	AT2G31610.1	NaN	| Ribosomal protein S3 family protein | Chr2:13450384-13451669 FORWARD LENGTH=250 | 201606	NaN	NaN	Unknown	NaN	NaN	NaN	TAIR11_novel	>AT2G31610.1 | Ribosomal protein S3 family protein | Chr2:13450384-13451669 FORWARD LENGTH=250 | 201606	27	38
TRUE	2/1	2	1	6	AT2G31800.1;AT2G43850.1;AT2G43850.2;AT2G43850.3;AT3G59830.1	9585.637695	9492.129883	-0.014142571	0.014142571	-0.975499132	0.990245009	-0.01414257	0.01414257	-0.975499095	0.990245009	0	0.882183238	0.57519373	4	0.055526851	AT2G31800.1;AT2G43850.1;AT2G43850.2;AT2G43850.3;AT3G59830.1	NaN	| Integrin-linked protein kinase family | Chr2:13520605-13523646 REVERSE LENGTH=476 | 201606;| Integrin-linked protein kinase family | Chr2:18159517-18161984 REVERSE LENGTH=479 | 201606;| Integrin-linked protein kinase family | Chr2:18159517-18161984 REVERSE LENGTH=479 | 201606;| Integrin-linked protein kinase family | Chr2:18159600-18161984 REVERSE LENGTH=478 | 201606;| Integrin-linked protein k…	NaN	NaN	Unknown	NaN	NaN	NaN	TAIR11_novel	>AT2G31800.1 | Integrin-linked protein kinase family | Chr2:13520605-13523646 REVERSE LENGTH=476 | 201606;>AT2G43850.1 | Integrin-linked protein kinase family | Chr2:18159517-18161984 REVERSE LENGTH=479 | 201606;>AT2G43850.2 | Integrin-linked protein kinase family | Chr2:18159517-18161984 REVERSE LENGTH=479 | 201606;>AT2G43850.3 | Integrin-linked protein kinase family | Chr2:18159600-18161984 REV…	1	1
TRUE	2/1	2	1	77	AT2G32080.1;AT2G32080.2	410493.1875	380025.2188	-0.111263119	0.111263119	-7.422283652	0.925777163	-0.248463571	0.248463571	-15.82075771	0.841792423	0	0.002526571	0.044071144	75	0.05466859	AT2G32080.1;AT2G32080.2	NaN	| purin-rich alpha 1 | Chr2:13642716-13644036 REVERSE LENGTH=296 | 201606;| purin-rich alpha 1 | Chr2:13642716-13644036 REVERSE LENGTH=295 | 201606	NaN	NaN	Unknown	NaN	NaN	NaN	TAIR11_novel	>AT2G32080.1 | purin-rich alpha 1 | Chr2:13642716-13644036 REVERSE LENGTH=296 | 201606;>AT2G32080.2 | purin-rich alpha 1 | Chr2:13642716-13644036 REVERSE LENGTH=295 | 201606	15	20
TRUE	2/1	2	1	346	AT2G32240.1	316265.4063	324445.375	0.036839841	0.036839841	2.586425385	1.025864254	0.039134212	0.039134212	2.74970215	1.027497021	0	0.065342805	0.158493965	344	0.014652119	AT2G32240.1	NaN	| early endosome antigen | Chr2:13684614-13689330 REVERSE LENGTH=1333 | 201606	NaN	NaN	Unknown	NaN	NaN	NaN	TAIR11_novel	>AT2G32240.1 | early endosome antigen | Chr2:13684614-13689330 REVERSE LENGTH=1333 | 201606	113	135
TRUE	2/1	2	1	16	AT2G32415.1;AT2G32415.2;AT2G32415.3	8969.685547	11466.43555	0.354287671	0.354287671	27.83542396	1.27835424	0.238814995	0.238814995	18.00230123	1.180023012	0	0.298578623	0.337210514	14	0.14779553	AT2G32415.1;AT2G32415.2;AT2G32415.3	NaN	| Polynucleotidyl transferase%2C ribonuclease H fold protein with HRDC domain-containing protein | Chr2:13761307-13765421 REVERSE LENGTH=891 | 201606;| Polynucleotidyl transferase%2C ribonuclease H fold protein with HRDC domain-containing protein | Chr2:13761386-13765421 REVERSE LENGTH=872 | 201606;| Polynucleotidyl transferase%2C ribonuclease H fold protein with HRDC domain-containing protein | …	NaN	NaN	Unknown	NaN	NaN	NaN	TAIR11_novel	>AT2G32415.1 | Polynucleotidyl transferase%2C ribonuclease H fold protein with HRDC domain-containing protein | Chr2:13761307-13765421 REVERSE LENGTH=891 | 201606;>AT2G32415.2 | Polynucleotidyl transferase%2C ribonuclease H fold protein with HRDC domain-containing protein | Chr2:13761386-13765421 REVERSE LENGTH=872 | 201606;>AT2G32415.3 | Polynucleotidyl transferase%2C ribonuclease H fold protein…	13	14
TRUE	2/1	2	1	66	AT2G32700.1;AT2G32700.2;AT2G32700.3;AT2G32700.4;AT2G32700.5;AT2G32700.6;AT2G32700.7	65402.82422	66757.32031	0.02957311	0.02957311	2.071005511	1.020710055	0.021902706	0.021902706	1.529762817	1.015297628	0	0.794562094	0.547817089	64	0.057611613	AT2G32700.1;AT2G32700.2;AT2G32700.3;AT2G32700.4;AT2G32700.5;AT2G32700.6;AT2G32700.7	NaN	| LEUNIG-like protein | Chr2:13867235-13871844 FORWARD LENGTH=787 | 201606;| LEUNIG-like protein | Chr2:13867235-13871844 FORWARD LENGTH=787 | 201606;| LEUNIG-like protein | Chr2:13867235-13871844 FORWARD LENGTH=787 | 201606;| LEUNIG-like protein | Chr2:13867235-13871844 FORWARD LENGTH=787 | 201606;| LEUNIG-like protein | Chr2:13867235-13871844 FORWARD LENGTH=787 | 201606;| LEUNIG-like protein | …	NaN	NaN	Unknown	NaN	NaN	NaN	TAIR11_novel	>AT2G32700.1 | LEUNIG-like protein | Chr2:13867235-13871844 FORWARD LENGTH=787 | 201606;>AT2G32700.2 | LEUNIG-like protein | Chr2:13867235-13871844 FORWARD LENGTH=787 | 201606;>AT2G32700.3 | LEUNIG-like protein | Chr2:13867235-13871844 FORWARD LENGTH=787 | 201606;>AT2G32700.4 | LEUNIG-like protein | Chr2:13867235-13871844 FORWARD LENGTH=787 | 201606;>AT2G32700.5 | LEUNIG-like protein | Chr2:13867…	12	17
TRUE	2/1	2	1	112	AT2G32810.1	113824.6328	111899.8203	-0.024605086	0.024605086	-1.691033349	0.983089667	-0.050857097	0.050857097	-3.463735792	0.965362642	0	0.331506991	0.354956915	110	0.03598531	AT2G32810.1	NaN	| beta galactosidase 9 | Chr2:13919410-13925325 REVERSE LENGTH=887 | 201606	NaN	NaN	Unknown	NaN	NaN	NaN	TAIR11_novel	>AT2G32810.1 | beta galactosidase 9 | Chr2:13919410-13925325 REVERSE LENGTH=887 | 201606	23	27
TRUE	2/1	2	1	120	AT2G33730.1	207040.125	231896.2344	0.163569	0.163569	12.00545516	1.120054552	0.080824479	0.080824479	5.762228381	1.057622284	0	0.039048114	0.124915111	118	0.026712411	AT2G33730.1	NaN	| P-loop containing nucleoside triphosphate hydrolases superfamily protein | Chr2:14265679-14267880 REVERSE LENGTH=733 | 201606	NaN	NaN	Unknown	NaN	NaN	NaN	TAIR11_novel	>AT2G33730.1 | P-loop containing nucleoside triphosphate hydrolases superfamily protein | Chr2:14265679-14267880 REVERSE LENGTH=733 | 201606	32	38
TRUE	2/1	2	1	24	AT2G33800.1	35392.69141	36762.40234	0.054779572	0.054779572	3.870038935	1.038700389	-0.118226953	0.118226953	-7.868075952	0.92131924	0	0.101960635	0.19563055	22	0.046934895	AT2G33800.1	NaN	| Ribosomal protein S5 family protein | Chr2:14300925-14302352 REVERSE LENGTH=303 | 201606	NaN	NaN	Unknown	NaN	NaN	NaN	TAIR11_novel	>AT2G33800.1 | Ribosomal protein S5 family protein | Chr2:14300925-14302352 REVERSE LENGTH=303 | 201606	15	25
TRUE	2/1	2	1	32	AT2G33840.1	82204.64063	68982.91406	-0.252980765	0.252980765	-16.08391748	0.839160825	-0.019409528	0.019409528	-1.336356363	0.986636436	0	0.835369705	0.56058515	30	0.063105631	AT2G33840.1	NaN	| Tyrosyl-tRNA synthetase%2C class Ib%2C bacterial/mitochondrial | Chr2:14315011-14317329 FORWARD LENGTH=385 | 201606	NaN	NaN	Unknown	NaN	NaN	NaN	TAIR11_novel	>AT2G33840.1 | Tyrosyl-tRNA synthetase%2C class Ib%2C bacterial/mitochondrial | Chr2:14315011-14317329 FORWARD LENGTH=385 | 201606	8	11
TRUE	2/1	2	1	129	AT2G34040.1;AT2G34040.3	859689.5625	892974.25	0.054802783	0.054802783	3.871710086	1.038717101	-0.111641131	0.111641131	-7.446537497	0.925534625	0	0.025042911	0.104562283	127	0.033965079	AT2G34040.1;AT2G34040.3	NaN	| Apoptosis inhibitory protein 5 (API5) | Chr2:14377957-14382246 REVERSE LENGTH=553 | 201606;| Apoptosis inhibitory protein 5 (API5) | Chr2:14377957-14382246 REVERSE LENGTH=553 | 201606	NaN	NaN	Unknown	NaN	NaN	NaN	TAIR11_novel	>AT2G34040.1 | Apoptosis inhibitory protein 5 (API5) | Chr2:14377957-14382246 REVERSE LENGTH=553 | 201606;>AT2G34040.3 | Apoptosis inhibitory protein 5 (API5) | Chr2:14377957-14382246 REVERSE LENGTH=553 | 201606	32	39
TRUE	2/1	2	1	86	AT2G34357.1	77366.45313	86352.61719	0.158531769	0.158531769	11.61506532	1.116150653	-0.029330848	0.029330848	-2.012532137	0.979874679	0	0.590332933	0.474628417	84	0.037387461	AT2G34357.1	NaN	| ARM repeat superfamily protein | Chr2:14499236-14505555 FORWARD LENGTH=1280 | 201606	NaN	NaN	Unknown	NaN	NaN	NaN	TAIR11_novel	>AT2G34357.1 | ARM repeat superfamily protein | Chr2:14499236-14505555 FORWARD LENGTH=1280 | 201606	28	28
TRUE	2/1	2	1	42	AT2G35490.1	556002.625	567849.375	0.030416604	0.030416604	2.130700372	1.021307004	-0.056130882	0.056130882	-3.815980814	0.961840192	0	0.360149478	0.369797882	40	0.041508473	AT2G35490.1	NaN	| Plastid-lipid associated protein PAP / fibrillin family protein | Chr2:14912309-14913797 REVERSE LENGTH=376 | 201606	NaN	NaN	Unknown	NaN	NaN	NaN	TAIR11_novel	>AT2G35490.1 | Plastid-lipid associated protein PAP / fibrillin family protein | Chr2:14912309-14913797 REVERSE LENGTH=376 | 201606	11	13
TRUE	2/1	2	1	54	AT2G35780.1	92694.21094	99745.45313	0.105771837	0.105771837	7.606993054	1.076069931	0.074269295	0.074269295	5.282765812	1.052827658	0	0.201777395	0.275316425	52	0.03943248	AT2G35780.1	NaN	| serine carboxypeptidase-like 26 | Chr2:15037733-15040104 REVERSE LENGTH=452 | 201606	NaN	NaN	Unknown	NaN	NaN	NaN	TAIR11_novel	>AT2G35780.1 | serine carboxypeptidase-like 26 | Chr2:15037733-15040104 REVERSE LENGTH=452 | 201606	11	11
TRUE	2/1	2	1	23	AT2G35900.1;AT2G35900.2;AT2G35900.3	55034.71484	58759.44141	0.094478751	0.094478751	6.767958321	1.067679583	-0.12065351	0.12065351	-8.022908037	0.91977092	0	0.455831487	0.414788107	21	0.107283874	AT2G35900.1;AT2G35900.2;AT2G35900.3	NaN	| Mal d 1-associated protein | Chr2:15070203-15071540 REVERSE LENGTH=192 | 201606;| Mal d 1-associated protein | Chr2:15070203-15071052 REVERSE LENGTH=147 | 201606;| Mal d 1-associated protein | Chr2:15070203-15071052 REVERSE LENGTH=147 | 201606	NaN	NaN	Unknown	NaN	NaN	NaN	TAIR11_novel	>AT2G35900.1 | Mal d 1-associated protein | Chr2:15070203-15071540 REVERSE LENGTH=192 | 201606;>AT2G35900.2 | Mal d 1-associated protein | Chr2:15070203-15071052 REVERSE LENGTH=147 | 201606;>AT2G35900.3 | Mal d 1-associated protein | Chr2:15070203-15071052 REVERSE LENGTH=147 | 201606	4	4
TRUE	2/1	2	1	65	AT2G36060.1	556349.8125	571995.875	0.040012461	0.040012461	2.812270652	1.028122707	0.028174981	0.028174981	1.972135538	1.019721355	0	0.684439108	0.510846601	63	0.047447427	AT2G36060.1	NaN	| MMS ZWEI homologue 3 | Chr2:15143012-15143998 REVERSE LENGTH=145 | 201606	NaN	NaN	Unknown	NaN	NaN	NaN	TAIR11_novel	>AT2G36060.1 | MMS ZWEI homologue 3 | Chr2:15143012-15143998 REVERSE LENGTH=145 | 201606	13	21
TRUE	2/1	2	1	155	AT2G36460.1	4414240.5	4353498	-0.019990173	0.019990173	-1.376057784	0.986239422	-0.029841853	0.029841853	-2.047233352	0.979527666	0	0.434044887	0.405434338	153	0.026286797	AT2G36460.1	NaN	| Aldolase superfamily protein | Chr2:15296929-15298387 REVERSE LENGTH=358 | 201606	NaN	NaN	Unknown	NaN	NaN	NaN	TAIR11_novel	>AT2G36460.1 | Aldolase superfamily protein | Chr2:15296929-15298387 REVERSE LENGTH=358 | 201606	31	37
TRUE	2/1	2	1	102	AT2G36530.1	6707766.5	6896326	0.039995505	0.039995505	2.811062371	1.028110624	0.034843463	0.034843463	2.444566171	1.024445662	0	0.589626896	0.47444264	100	0.044408863	AT2G36530.1	NaN	| Enolase | Chr2:15321081-15323786 REVERSE LENGTH=444 | 201606	NaN	NaN	Unknown	NaN	NaN	NaN	TAIR11_novel	>AT2G36530.1 | Enolase | Chr2:15321081-15323786 REVERSE LENGTH=444 | 201606	26	40
TRUE	2/1	2	1	186	AT2G36850.1	150194.625	155304.6406	0.048267755	0.048267755	3.402262648	1.034022626	-0.062244713	0.062244713	-4.222725521	0.957772745	0	0.061044665	0.153627084	184	0.02282111	AT2G36850.1	NaN	| glucan synthase-like 8 | Chr2:15454935-15469666 REVERSE LENGTH=1904 | 201606	NaN	NaN	Unknown	NaN	NaN	NaN	TAIR11_novel	>AT2G36850.1 | glucan synthase-like 8 | Chr2:15454935-15469666 REVERSE LENGTH=1904 | 201606	51	65
TRUE	2/1	2	1	39	AT2G37860.3;AT2G37860.4	77139.67188	80109.42188	0.054498922	0.054498922	3.849834888	1.038498349	0.151823938	0.151823938	11.09731406	1.110973141	0	0.036515378	0.121970846	37	0.048007794	AT2G37860.3;AT2G37860.4	NaN	| reticulata-like protein%2C putative (DUF3411) | Chr2:15856952-15858793 FORWARD LENGTH=432 | 201606;| reticulata-like protein%2C putative (DUF3411) | Chr2:15856952-15858793 FORWARD LENGTH=432 | 201606	NaN	NaN	Unknown	NaN	NaN	NaN	TAIR11_novel	>AT2G37860.3 | reticulata-like protein%2C putative (DUF3411) | Chr2:15856952-15858793 FORWARD LENGTH=432 | 201606;>AT2G37860.4 | reticulata-like protein%2C putative (DUF3411) | Chr2:15856952-15858793 FORWARD LENGTH=432 | 201606	11	15
TRUE	2/1	2	1	102	AT2G38020.1;AT2G38020.2	144684.6875	144259.4219	-0.004246697	0.004246697	-0.2939258	0.997060742	0.047824495	0.047824495	3.370497724	1.033704977	0	0.536324725	0.450677693	100	0.053168972	AT2G38020.1;AT2G38020.2	NaN	| vacuoleless1 (VCL1) | Chr2:15910098-15914190 REVERSE LENGTH=858 | 201606;| vacuoleless1 (VCL1) | Chr2:15910272-15914190 REVERSE LENGTH=834 | 201606	NaN	NaN	Unknown	NaN	NaN	NaN	TAIR11_novel	>AT2G38020.1 | vacuoleless1 (VCL1) | Chr2:15910098-15914190 REVERSE LENGTH=858 | 201606;>AT2G38020.2 | vacuoleless1 (VCL1) | Chr2:15910272-15914190 REVERSE LENGTH=834 | 201606	16	22
TRUE	2/1	2	1	5	AT2G38185.1;AT2G38185.2;AT2G38185.3;AT2G38185.4;AT2G38220.1;AT2G38220.2	15070.29004	23763.34766	0.657030907	0.657030907	57.68341283	1.576834128	0.65703088	0.65703088	57.68340994	1.576834099	0	0.520272258	0.443092797	3	0.558973434	AT2G38185.1;AT2G38185.2;AT2G38185.3;AT2G38185.4;AT2G38220.1;AT2G38220.2	NaN	| RING/U-box superfamily protein | Chr2:16000155-16002699 FORWARD LENGTH=441 | 201606;| RING/U-box superfamily protein | Chr2:16000155-16002699 FORWARD LENGTH=441 | 201606;| RING/U-box superfamily protein | Chr2:16000516-16002699 FORWARD LENGTH=346 | 201606;| RING/U-box superfamily protein | Chr2:16000155-16002699 FORWARD LENGTH=447 | 201606;| RING/U-box superfamily protein | Chr2:16008112-160105…	NaN	NaN	Unknown	NaN	NaN	NaN	TAIR11_novel	>AT2G38185.1 | RING/U-box superfamily protein | Chr2:16000155-16002699 FORWARD LENGTH=441 | 201606;>AT2G38185.2 | RING/U-box superfamily protein | Chr2:16000155-16002699 FORWARD LENGTH=441 | 201606;>AT2G38185.3 | RING/U-box superfamily protein | Chr2:16000516-16002699 FORWARD LENGTH=346 | 201606;>AT2G38185.4 | RING/U-box superfamily protein | Chr2:16000155-16002699 FORWARD LENGTH=447 | 201606;>AT…	1	1
TRUE	2/1	2	1	171	AT2G38280.1;AT2G38280.2	362556	382561.5	0.077487842	0.077487842	5.517906199	1.055179062	-0.053787343	0.053787343	-3.659610834	0.963403892	0	0.102613356	0.196297175	169	0.022654361	AT2G38280.1;AT2G38280.2	NaN	| AMP deaminase%2C putative / myoadenylate deaminase | Chr2:16033767-16038793 REVERSE LENGTH=839 | 201606;| AMP deaminase%2C putative / myoadenylate deaminase | Chr2:16033767-16038793 REVERSE LENGTH=839 | 201606	NaN	NaN	Unknown	NaN	NaN	NaN	TAIR11_novel	>AT2G38280.1 | AMP deaminase%2C putative / myoadenylate deaminase | Chr2:16033767-16038793 REVERSE LENGTH=839 | 201606;>AT2G38280.2 | AMP deaminase%2C putative / myoadenylate deaminase | Chr2:16033767-16038793 REVERSE LENGTH=839 | 201606	46	54
TRUE	2/1	2	1	46	AT2G38430.1	27360.91211	28431.78516	0.05538836	0.05538836	3.913879196	1.039138792	0.211112171	0.211112171	15.75802169	1.157580217	0	0.013990738	0.082565418	44	0.056429663	AT2G38430.1	NaN	| hypothetical protein | Chr2:16092950-16094810 REVERSE LENGTH=393 | 201606	NaN	NaN	Unknown	NaN	NaN	NaN	TAIR11_novel	>AT2G38430.1 | hypothetical protein | Chr2:16092950-16094810 REVERSE LENGTH=393 | 201606	12	12
TRUE	2/1	2	1	164	AT2G38770.1	279210.1875	284216.5938	0.025639206	0.025639206	1.793060022	1.0179306	0.040338431	0.040338431	2.835503213	1.028355032	0	0.082276765	0.17865415	162	0.015933071	AT2G38770.1	NaN	| P-loop containing nucleoside triphosphate hydrolases superfamily protein | Chr2:16203185-16210253 REVERSE LENGTH=1509 | 201606	NaN	NaN	Unknown	NaN	NaN	NaN	TAIR11_novel	>AT2G38770.1 | P-loop containing nucleoside triphosphate hydrolases superfamily protein | Chr2:16203185-16210253 REVERSE LENGTH=1509 | 201606	44	53
TRUE	2/1	2	1	59	AT2G39770.1;AT2G39770.2;AT2G39770.3	402663.75	383744.375	-0.069429995	0.069429995	-4.698554315	0.953014457	0.124616466	0.124616466	9.021786496	1.090217865	0	0.089033097	0.183946135	57	0.049428592	AT2G39770.1;AT2G39770.2;AT2G39770.3	NaN	| Glucose-1-phosphate adenylyltransferase family protein | Chr2:16589401-16590741 FORWARD LENGTH=361 | 201606;| Glucose-1-phosphate adenylyltransferase family protein | Chr2:16589401-16590741 FORWARD LENGTH=361 | 201606;| Glucose-1-phosphate adenylyltransferase family protein | Chr2:16589401-16590741 FORWARD LENGTH=361 | 201606	NaN	NaN	Unknown	NaN	NaN	NaN	TAIR11_novel	>AT2G39770.1 | Glucose-1-phosphate adenylyltransferase family protein | Chr2:16589401-16590741 FORWARD LENGTH=361 | 201606;>AT2G39770.2 | Glucose-1-phosphate adenylyltransferase family protein | Chr2:16589401-16590741 FORWARD LENGTH=361 | 201606;>AT2G39770.3 | Glucose-1-phosphate adenylyltransferase family protein | Chr2:16589401-16590741 FORWARD LENGTH=361 | 201606	15	22
TRUE	2/1	2	1	98	AT3G55610.1	148917.25	134107.1563	-0.151124655	0.151124655	-9.945183483	0.900548165	0.041184656	0.041184656	2.895839998	1.0289584	0	0.401975404	0.389189061	96	0.033742969	AT3G55610.1	NaN	| delta 1-pyrroline-5-carboxylate synthase 2 | Chr3:20624278-20628989 REVERSE LENGTH=726 | 201606	NaN	NaN	Unknown	NaN	NaN	NaN	TAIR11_novel	>AT3G55610.1 | delta 1-pyrroline-5-carboxylate synthase 2 | Chr3:20624278-20628989 REVERSE LENGTH=726 | 201606	32	36
TRUE	2/1	2	1	6	AT2G40540.1;AT2G40540.2;AT2G40540.3;AT2G40540.4;AT2G40540.5	3672.987793	4821.983398	0.392672583	0.392672583	31.28231484	1.312823148	0.392672539	0.392672539	31.28231085	1.312823109	0	0.211775097	0.281491239	4	0.16295571	AT2G40540.1;AT2G40540.2;AT2G40540.3;AT2G40540.4;AT2G40540.5	NaN	| potassium transporter 2 | Chr2:16931445-16934516 FORWARD LENGTH=794 | 201606;| potassium transporter 2 | Chr2:16931445-16934516 FORWARD LENGTH=794 | 201606;| potassium transporter 2 | Chr2:16931445-16934516 FORWARD LENGTH=794 | 201606;| potassium transporter 2 | Chr2:16931445-16934516 FORWARD LENGTH=794 | 201606;| potassium transporter 2 | Chr2:16931445-16934516 FORWARD LENGTH=794 | 201606	NaN	NaN	Unknown	NaN	NaN	NaN	TAIR11_novel	>AT2G40540.1 | potassium transporter 2 | Chr2:16931445-16934516 FORWARD LENGTH=794 | 201606;>AT2G40540.2 | potassium transporter 2 | Chr2:16931445-16934516 FORWARD LENGTH=794 | 201606;>AT2G40540.3 | potassium transporter 2 | Chr2:16931445-16934516 FORWARD LENGTH=794 | 201606;>AT2G40540.4 | potassium transporter 2 | Chr2:16931445-16934516 FORWARD LENGTH=794 | 201606;>AT2G40540.5 | potassium transp…	4	4
TRUE	2/1	2	1	30	AT2G40600.1	115235.2656	114150.9297	-0.013639685	0.013639685	-0.940975778	0.990590242	-0.190910459	0.190910459	-12.39473141	0.876052686	0	0.051959334	0.14274769	28	0.063960976	AT2G40600.1	NaN	| appr-1-p processing enzyme family protein | Chr2:16947012-16948537 REVERSE LENGTH=257 | 201606	NaN	NaN	Unknown	NaN	NaN	NaN	TAIR11_novel	>AT2G40600.1 | appr-1-p processing enzyme family protein | Chr2:16947012-16948537 REVERSE LENGTH=257 | 201606	6	9
TRUE	2/1	2	1	86	AT2G40660.1	491275.1875	515266.7188	0.068788036	0.068788036	4.883521875	1.048835219	0.055824898	0.055824898	3.945326769	1.039453268	0	0.029574794	0.111370968	84	0.017360468	AT2G40660.1	NaN	| Nucleic acid-binding%2C OB-fold-like protein | Chr2:16966011-16968866 FORWARD LENGTH=389 | 201606	NaN	NaN	Unknown	NaN	NaN	NaN	TAIR11_novel	>AT2G40660.1 | Nucleic acid-binding%2C OB-fold-like protein | Chr2:16966011-16968866 FORWARD LENGTH=389 | 201606	19	22
TRUE	2/1	2	1	155	AT2G40840.1	204552.5625	228583.625	0.160250447	0.160250447	11.7481112	1.117481112	-0.005139736	0.005139736	-0.355625533	0.996443745	0	0.87613912	0.57346477	153	0.022745227	AT2G40840.1	NaN	| disproportionating enzyme 2 | Chr2:17045368-17050779 FORWARD LENGTH=955 | 201606	NaN	NaN	Unknown	NaN	NaN	NaN	TAIR11_novel	>AT2G40840.1 | disproportionating enzyme 2 | Chr2:17045368-17050779 FORWARD LENGTH=955 | 201606	48	57
TRUE	2/1	2	1	132	AT2G40890.1	442980.9375	457955.375	0.047962406	0.047962406	3.380379658	1.033803797	-0.028971277	0.028971277	-1.988107152	0.980118928	0	0.525864679	0.445495374	130	0.031445603	AT2G40890.1	NaN	| cytochrome P450%2C family 98%2C subfamily A%2C polypeptide 3 | Chr2:17058291-17060532 REVERSE LENGTH=508 | 201606	NaN	NaN	Unknown	NaN	NaN	NaN	TAIR11_novel	>AT2G40890.1 | cytochrome P450%2C family 98%2C subfamily A%2C polypeptide 3 | Chr2:17058291-17060532 REVERSE LENGTH=508 | 201606	29	37
TRUE	2/1	2	1	45	AT2G40980.1	48121.23438	75774.33594	0.655035654	0.655035654	57.46548675	1.574654867	0.059054784	0.059054784	4.178298862	1.041782989	0	0.761841317	0.537501253	43	0.13283967	AT2G40980.1	NaN	| Protein kinase superfamily protein | Chr2:17102090-17104443 FORWARD LENGTH=617 | 201606	NaN	NaN	Unknown	NaN	NaN	NaN	TAIR11_novel	>AT2G40980.1 | Protein kinase superfamily protein | Chr2:17102090-17104443 FORWARD LENGTH=617 | 201606	11	13
TRUE	2/1	2	1	298	AT2G41220.1	452735.7813	478156.75	0.07881431	0.07881431	5.614967891	1.056149679	0.02170103	0.02170103	1.515570844	1.015155708	0	0.435336509	0.405939315	296	0.019223342	AT2G41220.1	NaN	| glutamate synthase 2 | Chr2:17177934-17188388 FORWARD LENGTH=1629 | 201606	NaN	NaN	Unknown	NaN	NaN	NaN	TAIR11_novel	>AT2G41220.1 | glutamate synthase 2 | Chr2:17177934-17188388 FORWARD LENGTH=1629 | 201606	66	79
TRUE	2/1	2	1	123	AT2G41620.1	338208.0938	349876.875	0.048936128	0.048936128	3.450178002	1.03450178	-0.030535288	0.030535288	-2.094303272	0.979056967	0	0.557980175	0.460714289	121	0.035875519	AT2G41620.1	NaN	| Nucleoporin interacting component (Nup93/Nic96-like) family protein | Chr2:17350419-17354997 REVERSE LENGTH=861 | 201606	NaN	NaN	Unknown	NaN	NaN	NaN	TAIR11_novel	>AT2G41620.1 | Nucleoporin interacting component (Nup93/Nic96-like) family protein | Chr2:17350419-17354997 REVERSE LENGTH=861 | 201606	29	36
TRUE	2/1	2	1	60	AT2G41800.1	629173.5	664431.5625	0.0786627	0.0786627	5.6038696	1.056038696	-0.0844936	0.0844936	-5.688447934	0.943115521	0	0.23747777	0.298148198	58	0.048681448	AT2G41800.1	NaN	| imidazolonepropionase (Protein of unknown function%2C DUF642) | Chr2:17436671-17438005 REVERSE LENGTH=370 | 201606	NaN	NaN	Unknown	NaN	NaN	NaN	TAIR11_novel	>AT2G41800.1 | imidazolonepropionase (Protein of unknown function%2C DUF642) | Chr2:17436671-17438005 REVERSE LENGTH=370 | 201606	15	16
TRUE	2/1	2	1	18	AT2G41840.1	607378.5	467081.75	-0.378920764	0.378920764	-23.09873497	0.76901265	-0.446205109	0.446205109	-26.60290388	0.733970961	0	0.026679264	0.107301121	16	0.12197999	AT2G41840.1	NaN	| Ribosomal protein S5 family protein | Chr2:17460016-17461398 REVERSE LENGTH=285 | 201606	NaN	NaN	Unknown	NaN	NaN	NaN	TAIR11_novel	>AT2G41840.1 | Ribosomal protein S5 family protein | Chr2:17460016-17461398 REVERSE LENGTH=285 | 201606	5	5
TRUE	2/1	2	1	62	AT2G42450.1	47699.86328	48036.43359	0.010143913	0.010143913	0.705600162	1.007056002	0.11112044	0.11112044	8.006672295	1.080066723	0	0.150062543	0.239056314	60	0.052498357	AT2G42450.1	NaN	| alpha/beta-Hydrolases superfamily protein | Chr2:17672425-17674854 REVERSE LENGTH=546 | 201606	NaN	NaN	Unknown	NaN	NaN	NaN	TAIR11_novel	>AT2G42450.1 | alpha/beta-Hydrolases superfamily protein | Chr2:17672425-17674854 REVERSE LENGTH=546 | 201606	19	20
TRUE	2/1	2	1	147	AT2G42520.1;AT2G42520.2;AT2G42520.3	1305677.75	1289659.25	-0.017808943	0.017808943	-1.22683411	0.987731659	0.042184163	0.042184163	2.967151466	1.029671515	0	0.204968086	0.277608171	145	0.022877553	AT2G42520.1;AT2G42520.2;AT2G42520.3	NaN	| P-loop containing nucleoside triphosphate hydrolases superfamily protein | Chr2:17705382-17708744 FORWARD LENGTH=633 | 201606;| P-loop containing nucleoside triphosphate hydrolases superfamily protein | Chr2:17705382-17708744 FORWARD LENGTH=633 | 201606;| P-loop containing nucleoside triphosphate hydrolases superfamily protein | Chr2:17705382-17708744 FORWARD LENGTH=633 | 201606	NaN	NaN	Unknown	NaN	NaN	NaN	TAIR11_novel	>AT2G42520.1 | P-loop containing nucleoside triphosphate hydrolases superfamily protein | Chr2:17705382-17708744 FORWARD LENGTH=633 | 201606;>AT2G42520.2 | P-loop containing nucleoside triphosphate hydrolases superfamily protein | Chr2:17705382-17708744 FORWARD LENGTH=633 | 201606;>AT2G42520.3 | P-loop containing nucleoside triphosphate hydrolases superfamily protein | Chr2:17705382-17708744 FORW…	28	41
TRUE	2/1	2	1	284	AT2G42600.1;AT2G42600.2;AT2G42600.3	1524687.5	1500909.625	-0.022676468	0.022676468	-1.559524493	0.984404755	0.016443664	0.016443664	1.14630828	1.011463083	0	0.464700419	0.418995398	282	0.015539275	AT2G42600.1;AT2G42600.2;AT2G42600.3	NaN	| phosphoenolpyruvate carboxylase 2 | Chr2:17734541-17738679 REVERSE LENGTH=963 | 201606;| phosphoenolpyruvate carboxylase 2 | Chr2:17734541-17738679 REVERSE LENGTH=963 | 201606;| phosphoenolpyruvate carboxylase 2 | Chr2:17734541-17738679 REVERSE LENGTH=963 | 201606	NaN	NaN	Unknown	NaN	NaN	NaN	TAIR11_novel	>AT2G42600.1 | phosphoenolpyruvate carboxylase 2 | Chr2:17734541-17738679 REVERSE LENGTH=963 | 201606;>AT2G42600.2 | phosphoenolpyruvate carboxylase 2 | Chr2:17734541-17738679 REVERSE LENGTH=963 | 201606;>AT2G42600.3 | phosphoenolpyruvate carboxylase 2 | Chr2:17734541-17738679 REVERSE LENGTH=963 | 201606	59	80
TRUE	2/1	2	1	71	AT2G42710.1	148760.8906	156302.8438	0.071348736	0.071348736	5.069849403	1.050698494	0.049093772	0.049093772	3.461482682	1.034614827	0	0.519599753	0.442813308	69	0.052178375	AT2G42710.1	NaN	| Ribosomal protein L1p/L10e family | Chr2:17782352-17784830 FORWARD LENGTH=415 | 201606	NaN	NaN	Unknown	NaN	NaN	NaN	TAIR11_novel	>AT2G42710.1 | Ribosomal protein L1p/L10e family | Chr2:17782352-17784830 FORWARD LENGTH=415 | 201606	19	26
TRUE	2/1	2	1	74	AT2G42810.2	340893.3125	335337.7813	-0.023705262	0.023705262	-1.629697928	0.983703021	0.04195638	0.04195638	2.950895568	1.029508956	0	0.225437824	0.289914509	72	0.023629559	AT2G42810.2	NaN	| protein phosphatase 5.2 | Chr2:17812336-17815896 REVERSE LENGTH=538 | 201606	NaN	NaN	Unknown	NaN	NaN	NaN	TAIR11_novel	>AT2G42810.2 | protein phosphatase 5.2 | Chr2:17812336-17815896 REVERSE LENGTH=538 | 201606	26	33
TRUE	2/1	2	1	59	AT2G43160.1;AT2G43160.2;AT2G43160.3;AT2G43160.5	480481.5938	480700.7188	0.000657795	0.000657795	0.045605285	1.000456053	0.063873298	0.063873298	4.526829777	1.045268298	0	0.237997779	0.298454553	57	0.036867746	AT2G43160.1;AT2G43160.2;AT2G43160.3;AT2G43160.5	NaN	| ENTH/VHS family protein | Chr2:17948884-17953267 FORWARD LENGTH=895 | 201606;| ENTH/VHS family protein | Chr2:17948884-17953267 FORWARD LENGTH=895 | 201606;| ENTH/VHS family protein | Chr2:17948884-17953267 FORWARD LENGTH=895 | 201606;| ENTH/VHS family protein | Chr2:17948884-17953267 FORWARD LENGTH=895 | 201606	NaN	NaN	Unknown	NaN	NaN	NaN	TAIR11_novel	>AT2G43160.1 | ENTH/VHS family protein | Chr2:17948884-17953267 FORWARD LENGTH=895 | 201606;>AT2G43160.2 | ENTH/VHS family protein | Chr2:17948884-17953267 FORWARD LENGTH=895 | 201606;>AT2G43160.3 | ENTH/VHS family protein | Chr2:17948884-17953267 FORWARD LENGTH=895 | 201606;>AT2G43160.5 | ENTH/VHS family protein | Chr2:17948884-17953267 FORWARD LENGTH=895 | 201606	14	18
TRUE	2/1	2	1	80	AT2G43610.1	237467.75	249333.125	0.070342967	0.070342967	4.996625858	1.049966259	0.046823211	0.046823211	3.298779679	1.032987797	0	0.6258957	0.488160661	78	0.065882888	AT2G43610.1	NaN	| Chitinase family protein | Chr2:18088058-18089184 REVERSE LENGTH=281 | 201606	NaN	NaN	Unknown	NaN	NaN	NaN	TAIR11_novel	>AT2G43610.1 | Chitinase family protein | Chr2:18088058-18089184 REVERSE LENGTH=281 | 201606	21	25
TRUE	2/1	2	1	57	AT2G43650.1	59709.63281	59197.77734	-0.012420688	0.012420688	-0.857241026	0.99142759	-0.207480058	0.207480058	-13.395137	0.86604863	0	0.00767717	0.067531471	55	0.051472372	AT2G43650.1	NaN	| Sas10/U3 ribonucleoprotein (Utp) family protein | Chr2:18099430-18103147 FORWARD LENGTH=654 | 201606	NaN	NaN	Unknown	NaN	NaN	NaN	TAIR11_novel	>AT2G43650.1 | Sas10/U3 ribonucleoprotein (Utp) family protein | Chr2:18099430-18103147 FORWARD LENGTH=654 | 201606	17	20
TRUE	2/1	2	1	42	AT2G43750.1;AT2G43750.2	450093.2188	476874.125	0.083384676	0.083384676	5.950079924	1.059500799	0.026915073	0.026915073	1.883121968	1.01883122	0	0.721791771	0.523533117	40	0.05138721	AT2G43750.1;AT2G43750.2	NaN	| O-acetylserine (thiol) lyase B | Chr2:18129604-18132322 REVERSE LENGTH=392 | 201606;| O-acetylserine (thiol) lyase B | Chr2:18129604-18132322 REVERSE LENGTH=392 | 201606	NaN	NaN	Unknown	NaN	NaN	NaN	TAIR11_novel	>AT2G43750.1 | O-acetylserine (thiol) lyase B | Chr2:18129604-18132322 REVERSE LENGTH=392 | 201606;>AT2G43750.2 | O-acetylserine (thiol) lyase B | Chr2:18129604-18132322 REVERSE LENGTH=392 | 201606	18	27
TRUE	2/1	2	1	71	AT2G43760.1;AT2G43760.2;AT2G43760.3	82105.58594	85539.32813	0.059107498	0.059107498	4.182105454	1.041821055	-0.13313444	0.13313444	-8.815181031	0.91184819	0	0.162283792	0.248061951	69	0.064773691	AT2G43760.1;AT2G43760.2;AT2G43760.3	NaN	| molybdopterin biosynthesis MoaE family protein | Chr2:18133276-18133872 FORWARD LENGTH=198 | 201606;| molybdopterin biosynthesis MoaE family protein | Chr2:18133276-18133872 FORWARD LENGTH=198 | 201606;| molybdopterin biosynthesis MoaE family protein | Chr2:18133276-18133872 FORWARD LENGTH=198 | 201606	NaN	NaN	Unknown	NaN	NaN	NaN	TAIR11_novel	>AT2G43760.1 | molybdopterin biosynthesis MoaE family protein | Chr2:18133276-18133872 FORWARD LENGTH=198 | 201606;>AT2G43760.2 | molybdopterin biosynthesis MoaE family protein | Chr2:18133276-18133872 FORWARD LENGTH=198 | 201606;>AT2G43760.3 | molybdopterin biosynthesis MoaE family protein | Chr2:18133276-18133872 FORWARD LENGTH=198 | 201606	14	16
TRUE	2/1	2	1	17	AT2G43780.1;AT2G43780.2;AT2G43780.3	556300.0625	511528.875	-0.121047588	0.121047588	-8.048028486	0.919519715	0.101667002	0.101667002	7.301258855	1.073012589	0	0.33466849	0.356336262	15	0.068564918	AT2G43780.1;AT2G43780.2;AT2G43780.3	NaN	| cytochrome oxidase assembly protein | Chr2:18136444-18136647 REVERSE LENGTH=67 | 201606;| cytochrome oxidase assembly protein | Chr2:18136444-18136647 REVERSE LENGTH=67 | 201606;| cytochrome oxidase assembly protein | Chr2:18136444-18136647 REVERSE LENGTH=67 | 201606	NaN	NaN	Unknown	NaN	NaN	NaN	TAIR11_novel	>AT2G43780.1 | cytochrome oxidase assembly protein | Chr2:18136444-18136647 REVERSE LENGTH=67 | 201606;>AT2G43780.2 | cytochrome oxidase assembly protein | Chr2:18136444-18136647 REVERSE LENGTH=67 | 201606;>AT2G43780.3 | cytochrome oxidase assembly protein | Chr2:18136444-18136647 REVERSE LENGTH=67 | 201606	3	4
TRUE	2/1	2	1	52	AT2G43790.1	370758.5	347405.2813	-0.093860082	0.093860082	-6.298768268	0.937012317	0.073496237	0.073496237	5.226365941	1.052263659	0	0.243670136	0.301452424	50	0.042745959	AT2G43790.1	NaN	| MAP kinase 6 | Chr2:18138477-18140693 FORWARD LENGTH=395 | 201606	NaN	NaN	Unknown	NaN	NaN	NaN	TAIR11_novel	>AT2G43790.1 | MAP kinase 6 | Chr2:18138477-18140693 FORWARD LENGTH=395 | 201606	13	16
TRUE	2/1	2	1	101	AT2G44100.1;AT2G44100.2	2100663.5	2113661.25	0.0088991	0.0088991	0.618744982	1.00618745	-0.030225234	0.030225234	-2.073259795	0.979267402	0	0.483560534	0.427247576	99	0.029638203	AT2G44100.1;AT2G44100.2	NaN	| guanosine nucleotide diphosphate dissociation inhibitor 1 | Chr2:18241804-18244864 FORWARD LENGTH=445 | 201606;| guanosine nucleotide diphosphate dissociation inhibitor 1 | Chr2:18241804-18244731 FORWARD LENGTH=431 | 201606	NaN	NaN	Unknown	NaN	NaN	NaN	TAIR11_novel	>AT2G44100.1 | guanosine nucleotide diphosphate dissociation inhibitor 1 | Chr2:18241804-18244864 FORWARD LENGTH=445 | 201606;>AT2G44100.2 | guanosine nucleotide diphosphate dissociation inhibitor 1 | Chr2:18241804-18244731 FORWARD LENGTH=431 | 201606	19	28
TRUE	2/1	2	1	24	AT2G44120.1;AT2G44120.2	806011.5	858881.625	0.091658883	0.091658883	6.559475268	1.065594753	0.041636549	0.041636549	2.928074913	1.029280749	0	0.019614192	0.094206068	22	0.011212309	AT2G44120.1;AT2G44120.2	NaN	| Ribosomal protein L30/L7 family protein | Chr2:18249227-18250402 REVERSE LENGTH=242 | 201606;| Ribosomal protein L30/L7 family protein | Chr2:18249227-18250417 REVERSE LENGTH=247 | 201606	NaN	NaN	Unknown	NaN	NaN	NaN	TAIR11_novel	>AT2G44120.1 | Ribosomal protein L30/L7 family protein | Chr2:18249227-18250402 REVERSE LENGTH=242 | 201606;>AT2G44120.2 | Ribosomal protein L30/L7 family protein | Chr2:18249227-18250417 REVERSE LENGTH=247 | 201606	6	7
TRUE	2/1	2	1	65	AT2G45000.1	380092.6563	401820.5625	0.080200242	0.080200242	5.716476205	1.057164762	0.038676519	0.038676519	2.717110127	1.027171101	0	0.085428526	0.1805441	63	0.015223225	AT2G45000.1	NaN	| structural constituent of nuclear pore | Chr2:18564156-18567632 FORWARD LENGTH=739 | 201606	NaN	NaN	Unknown	NaN	NaN	NaN	TAIR11_novel	>AT2G45000.1 | structural constituent of nuclear pore | Chr2:18564156-18567632 FORWARD LENGTH=739 | 201606	13	19
TRUE	2/1	2	1	60	AT2G45290.1;AT2G45290.2	335432.6563	342988.4688	0.032136924	0.032136924	2.252557215	1.022525572	0.049411044	0.049411044	3.484238025	1.03484238	0	0.11890593	0.210323872	58	0.0214521	AT2G45290.1;AT2G45290.2	NaN	| Transketolase | Chr2:18672737-18675589 FORWARD LENGTH=741 | 201606;| Transketolase | Chr2:18672737-18675589 FORWARD LENGTH=741 | 201606	NaN	NaN	Unknown	NaN	NaN	NaN	TAIR11_novel	>AT2G45290.1 | Transketolase | Chr2:18672737-18675589 FORWARD LENGTH=741 | 201606;>AT2G45290.2 | Transketolase | Chr2:18672737-18675589 FORWARD LENGTH=741 | 201606	21	24
TRUE	2/1	2	1	201	AT2G45540.1;AT2G45540.3;AT2G45540.4;AT2G45540.5;AT2G45540.6	133500.0313	211121.9219	0.661236309	0.661236309	58.14372469	1.581437247	0.007673931	0.007673931	0.533333572	1.005333336	0	0.889095432	0.577118141	199	0.03800339	AT2G45540.1;AT2G45540.3;AT2G45540.4;AT2G45540.5;AT2G45540.6	NaN	| WD-40 repeat family protein / beige-like protein | Chr2:18757881-18772229 REVERSE LENGTH=2946 | 201606;| WD-40 repeat family protein / beige-like protein | Chr2:18757881-18772229 REVERSE LENGTH=2946 | 201606;| WD-40 repeat family protein / beige-like protein | Chr2:18757881-18772229 REVERSE LENGTH=2946 | 201606;| WD-40 repeat family protein / beige-like protein | Chr2:18757881-18772229 REVERSE …	NaN	NaN	Unknown	NaN	NaN	NaN	TAIR11_novel	>AT2G45540.1 | WD-40 repeat family protein / beige-like protein | Chr2:18757881-18772229 REVERSE LENGTH=2946 | 201606;>AT2G45540.3 | WD-40 repeat family protein / beige-like protein | Chr2:18757881-18772229 REVERSE LENGTH=2946 | 201606;>AT2G45540.4 | WD-40 repeat family protein / beige-like protein | Chr2:18757881-18772229 REVERSE LENGTH=2946 | 201606;>AT2G45540.5 | WD-40 repeat family protein / …	61	71
TRUE	2/1	2	1	18	AT2G46110.1	22242.0957	22400.76758	0.010255439	0.010255439	0.713385452	1.007133855	0.03699198	0.03699198	2.597244185	1.025972442	0	0.753748987	0.534808015	16	0.077940605	AT2G46110.1	NaN	| ketopantoate hydroxymethyltransferase 1 | Chr2:18954807-18956411 REVERSE LENGTH=347 | 201606	NaN	NaN	Unknown	NaN	NaN	NaN	TAIR11_novel	>AT2G46110.1 | ketopantoate hydroxymethyltransferase 1 | Chr2:18954807-18956411 REVERSE LENGTH=347 | 201606	8	13
TRUE	2/1	2	1	121	AT2G46520.1	677673.5625	666109.3125	-0.024831538	0.024831538	-1.706463206	0.982935368	-0.083981425	0.083981425	-5.654960178	0.943450398	0	0.163214007	0.248393749	119	0.041295241	AT2G46520.1	NaN	| cellular apoptosis susceptibility protein%2C putative / importin-alpha re-exporter | Chr2:19096867-19099785 FORWARD LENGTH=972 | 201606	NaN	NaN	Unknown	NaN	NaN	NaN	TAIR11_novel	>AT2G46520.1 | cellular apoptosis susceptibility protein%2C putative / importin-alpha re-exporter | Chr2:19096867-19099785 FORWARD LENGTH=972 | 201606	33	43
TRUE	2/1	2	1	50	AT2G46900.1	39561.19531	45060.50391	0.18777743	0.18777743	13.9007645	1.139007645	0.034529347	0.034529347	2.422263451	1.024222635	0	0.458597925	0.416081452	48	0.031702157	AT2G46900.1	NaN	| transcription factor-like protein | Chr2:19269678-19271987 FORWARD LENGTH=627 | 201606	NaN	NaN	Unknown	NaN	NaN	NaN	TAIR11_novel	>AT2G46900.1 | transcription factor-like protein | Chr2:19269678-19271987 FORWARD LENGTH=627 | 201606	16	20
TRUE	2/1	2	1	24	AT2G47140.1	103995.4219	111352.2813	0.098611096	0.098611096	7.074214655	1.070742147	-0.02106568	0.02106568	-1.449553028	0.98550447	0	0.828311819	0.558246357	22	0.065069438	AT2G47140.1	NaN	| NAD(P)-binding Rossmann-fold superfamily protein | Chr2:19350970-19352059 REVERSE LENGTH=257 | 201606	NaN	NaN	Unknown	NaN	NaN	NaN	TAIR11_novel	>AT2G47140.1 | NAD(P)-binding Rossmann-fold superfamily protein | Chr2:19350970-19352059 REVERSE LENGTH=257 | 201606	5	6
TRUE	2/1	2	1	77	AT2G47470.1;AT2G47470.3	1418905.625	1394081.25	-0.025463988	0.025463988	-1.749543773	0.982504562	-0.079352058	0.079352058	-5.351736553	0.946482634	0	0.057550407	0.148725355	75	0.028312272	AT2G47470.1;AT2G47470.3	NaN	| thioredoxin family protein | Chr2:19481503-19483683 FORWARD LENGTH=361 | 201606;| thioredoxin family protein | Chr2:19481503-19483571 FORWARD LENGTH=323 | 201606	NaN	NaN	Unknown	NaN	NaN	NaN	TAIR11_novel	>AT2G47470.1 | thioredoxin family protein | Chr2:19481503-19483683 FORWARD LENGTH=361 | 201606;>AT2G47470.3 | thioredoxin family protein | Chr2:19481503-19483571 FORWARD LENGTH=323 | 201606	12	14
TRUE	2/1	2	1	130	AT2G47680.1	123049.4219	133060.0625	0.112839737	0.112839737	8.135463355	1.081354634	0.050588243	0.050588243	3.568712756	1.035687128	0	0.11998108	0.211373426	128	0.022306192	AT2G47680.1	NaN	| zinc finger (CCCH type) helicase family protein | Chr2:19545828-19550871 REVERSE LENGTH=1015 | 201606	NaN	NaN	Unknown	NaN	NaN	NaN	TAIR11_novel	>AT2G47680.1 | zinc finger (CCCH type) helicase family protein | Chr2:19545828-19550871 REVERSE LENGTH=1015 | 201606	30	35
FALSE	2/1	2	1	0	AT2G47750.1	52808.16797	54175.37109	0.036876039	0.036876039	2.588999349	1.025889993	NaN	NaN	NaN	NaN	0	NaN	NaN	NaN	NaN	AT2G47750.1	NaN	| putative indole-3-acetic acid-amido synthetase GH3.9 | Chr2:19560307-19562974 REVERSE LENGTH=585 | 201606	NaN	NaN	Unknown	NaN	NaN	NaN	TAIR11_novel	>AT2G47750.1 | putative indole-3-acetic acid-amido synthetase GH3.9 | Chr2:19560307-19562974 REVERSE LENGTH=585 | 201606	24	30
TRUE	2/1	2	1	156	AT3G62700.1	132596.75	152939.4531	0.205915206	0.205915206	15.3417811	1.153417811	0.05221517	0.05221517	3.685573088	1.036855731	0	0.406483631	0.391710715	154	0.043345967	AT3G62700.1	NaN	| multidrug resistance-associated protein 10 | Chr3:23190428-23195727 REVERSE LENGTH=1539 | 201606	NaN	NaN	Unknown	NaN	NaN	NaN	TAIR11_novel	>AT3G62700.1 | multidrug resistance-associated protein 10 | Chr3:23190428-23195727 REVERSE LENGTH=1539 | 201606	43	57
TRUE	2/1	2	1	32	AT2G47860.1;AT2G47860.2;AT2G47860.3;AT2G47860.5	35621.35156	37216.01953	0.063181502	0.063181502	4.476719436	1.044767194	0.03905037	0.03905037	2.743731084	1.027437311	0	0.70328847	0.517407879	30	0.069181769	AT2G47860.1;AT2G47860.2;AT2G47860.3;AT2G47860.5	NaN	| Phototropic-responsive NPH3 family protein | Chr2:19599979-19602088 FORWARD LENGTH=635 | 201606;| Phototropic-responsive NPH3 family protein | Chr2:19600465-19602088 FORWARD LENGTH=517 | 201606;| Phototropic-responsive NPH3 family protein | Chr2:19599979-19602088 FORWARD LENGTH=658 | 201606;| Phototropic-responsive NPH3 family protein | Chr2:19600465-19602088 FORWARD LENGTH=517 | 201606	NaN	NaN	Unknown	NaN	NaN	NaN	TAIR11_novel	>AT2G47860.1 | Phototropic-responsive NPH3 family protein | Chr2:19599979-19602088 FORWARD LENGTH=635 | 201606;>AT2G47860.2 | Phototropic-responsive NPH3 family protein | Chr2:19600465-19602088 FORWARD LENGTH=517 | 201606;>AT2G47860.3 | Phototropic-responsive NPH3 family protein | Chr2:19599979-19602088 FORWARD LENGTH=658 | 201606;>AT2G47860.5 | Phototropic-responsive NPH3 family protein | Chr2:1…	6	6
TRUE	2/1	2	1	49	AT3G01180.1	27310.28711	29178.78711	0.095475434	0.095475434	6.841744257	1.068417443	0.021771321	0.021771321	1.520516982	1.01520517	0	0.811040331	0.552270122	47	0.062096831	AT3G01180.1	NaN	| starch synthase 2 | Chr3:62456-65678 REVERSE LENGTH=792 | 201606	NaN	NaN	Unknown	NaN	NaN	NaN	TAIR11_novel	>AT3G01180.1 | starch synthase 2 | Chr3:62456-65678 REVERSE LENGTH=792 | 201606	17	19
TRUE	2/1	2	1	55	AT3G01280.1	6251948	6357876	0.0242391	0.0242391	1.694319914	1.016943199	-0.200790465	0.200790465	-12.99262881	0.870073712	0	0.006158769	0.061676935	53	0.048307018	AT3G01280.1	NaN	| voltage dependent anion channel 1 | Chr3:85754-87612 FORWARD LENGTH=276 | 201606	NaN	NaN	Unknown	NaN	NaN	NaN	TAIR11_novel	>AT3G01280.1 | voltage dependent anion channel 1 | Chr3:85754-87612 FORWARD LENGTH=276 | 201606	16	18
TRUE	2/1	2	1	69	AT5G50000.1;AT5G50000.2	265673.1563	261138.8438	-0.024835394	0.024835394	-1.706725875	0.982932741	-0.091117918	0.091117918	-6.120498811	0.938795012	0	0.163764646	0.248512148	67	0.044573071	AT5G50000.1;AT5G50000.2	NaN	| Protein kinase superfamily protein | Chr5:20342838-20345033 REVERSE LENGTH=385 | 201606;| Protein kinase superfamily protein | Chr5:20343203-20345033 REVERSE LENGTH=329 | 201606	NaN	NaN	Unknown	NaN	NaN	NaN	TAIR11_novel	>AT5G50000.1 | Protein kinase superfamily protein | Chr5:20342838-20345033 REVERSE LENGTH=385 | 201606;>AT5G50000.2 | Protein kinase superfamily protein | Chr5:20343203-20345033 REVERSE LENGTH=329 | 201606	11	12
TRUE	2/1	2	1	98	AT3G02230.1	2277937.75	2253593.25	-0.015501175	0.015501175	-1.06870787	0.989312921	-0.040887389	0.040887389	-2.794314034	0.97205686	0	0.448995673	0.412029814	96	0.037107066	AT3G02230.1	NaN	| reversibly glycosylated polypeptide 1 | Chr3:415463-417304 FORWARD LENGTH=357 | 201606	NaN	NaN	Unknown	NaN	NaN	NaN	TAIR11_novel	>AT3G02230.1 | reversibly glycosylated polypeptide 1 | Chr3:415463-417304 FORWARD LENGTH=357 | 201606	23	29
TRUE	2/1	2	1	541	AT3G02260.2;AT3G02260.3;AT3G02260.4	257477.5469	248577.5938	-0.050750368	0.050750368	-3.456593879	0.965434061	-0.008443837	0.008443837	-0.583572745	0.994164273	0	0.714450199	0.521591415	539	0.015973112	AT3G02260.2;AT3G02260.3;AT3G02260.4	NaN	| auxin transport protein (BIG) | Chr3:431152-448489 REVERSE LENGTH=5077 | 201606;| auxin transport protein (BIG) | Chr3:431152-448489 REVERSE LENGTH=5078 | 201606;| auxin transport protein (BIG) | Chr3:431152-448489 REVERSE LENGTH=5087 | 201606	NaN	NaN	Unknown	NaN	NaN	NaN	TAIR11_novel	>AT3G02260.2 | auxin transport protein (BIG) | Chr3:431152-448489 REVERSE LENGTH=5077 | 201606;>AT3G02260.3 | auxin transport protein (BIG) | Chr3:431152-448489 REVERSE LENGTH=5078 | 201606;>AT3G02260.4 | auxin transport protein (BIG) | Chr3:431152-448489 REVERSE LENGTH=5087 | 201606	129	153
TRUE	2/1	2	1	121	AT3G02360.1;AT3G02360.2	907288.75	932150.1875	0.03900065	0.03900065	2.74019021	1.027401902	-0.114402801	0.114402801	-7.623537886	0.923764621	0	0.027700948	0.108525267	119	0.035468804	AT3G02360.1;AT3G02360.2	NaN	| 6-phosphogluconate dehydrogenase family protein | Chr3:482498-483958 FORWARD LENGTH=486 | 201606;| 6-phosphogluconate dehydrogenase family protein | Chr3:482498-483958 FORWARD LENGTH=486 | 201606	NaN	NaN	Unknown	NaN	NaN	NaN	TAIR11_novel	>AT3G02360.1 | 6-phosphogluconate dehydrogenase family protein | Chr3:482498-483958 FORWARD LENGTH=486 | 201606;>AT3G02360.2 | 6-phosphogluconate dehydrogenase family protein | Chr3:482498-483958 FORWARD LENGTH=486 | 201606	24	34
TRUE	2/1	2	1	71	AT5G16040.1	301083.0313	309696.7188	0.040694696	0.040694696	2.860901016	1.02860901	-0.012599916	0.012599916	-0.869556932	0.991304431	0	0.777953783	0.543273492	69	0.030631254	AT5G16040.1	NaN	| Regulator of chromosome condensation (RCC1) family protein | Chr5:5240860-5243308 REVERSE LENGTH=396 | 201606	NaN	NaN	Unknown	NaN	NaN	NaN	TAIR11_novel	>AT5G16040.1 | Regulator of chromosome condensation (RCC1) family protein | Chr5:5240860-5243308 REVERSE LENGTH=396 | 201606	15	15
TRUE	2/1	2	1	36	AT3G02740.1;AT3G02740.2	152032.7656	151361.2969	-0.006385927	0.006385927	-0.441660551	0.995583394	-0.036502007	0.036502007	-2.4983869	0.975016131	0	0.236075944	0.297303746	34	0.020673476	AT3G02740.1;AT3G02740.2	NaN	| Eukaryotic aspartyl protease family protein | Chr3:590561-593089 FORWARD LENGTH=488 | 201606;| Eukaryotic aspartyl protease family protein | Chr3:591018-593089 FORWARD LENGTH=413 | 201606	NaN	NaN	Unknown	NaN	NaN	NaN	TAIR11_novel	>AT3G02740.1 | Eukaryotic aspartyl protease family protein | Chr3:590561-593089 FORWARD LENGTH=488 | 201606;>AT3G02740.2 | Eukaryotic aspartyl protease family protein | Chr3:591018-593089 FORWARD LENGTH=413 | 201606	7	7
TRUE	2/1	2	1	197	AT3G02760.1;AT3G02760.2	572425.125	533434.9375	-0.101774679	0.101774679	-6.811403937	0.931885961	-0.041005548	0.041005548	-2.80227499	0.97197725	0	0.259522652	0.312350146	195	0.025070823	AT3G02760.1;AT3G02760.2	NaN	| Class II aaRS and biotin synthetases superfamily protein | Chr3:597588-600650 REVERSE LENGTH=883 | 201606;| Class II aaRS and biotin synthetases superfamily protein | Chr3:597588-600650 REVERSE LENGTH=883 | 201606	NaN	NaN	Unknown	NaN	NaN	NaN	TAIR11_novel	>AT3G02760.1 | Class II aaRS and biotin synthetases superfamily protein | Chr3:597588-600650 REVERSE LENGTH=883 | 201606;>AT3G02760.2 | Class II aaRS and biotin synthetases superfamily protein | Chr3:597588-600650 REVERSE LENGTH=883 | 201606	56	64
TRUE	2/1	2	1	18	AT3G02860.1;AT3G02860.2	68279.76563	68040.5	-0.005064363	0.005064363	-0.350419517	0.996495805	-0.105804943	0.105804943	-7.071369146	0.929286309	0	0.186848678	0.264342574	16	0.051568841	AT3G02860.1;AT3G02860.2	NaN	| zinc ion binding protein | Chr3:625299-627157 REVERSE LENGTH=312 | 201606;| zinc ion binding protein | Chr3:625299-627157 REVERSE LENGTH=313 | 201606	NaN	NaN	Unknown	NaN	NaN	NaN	TAIR11_novel	>AT3G02860.1 | zinc ion binding protein | Chr3:625299-627157 REVERSE LENGTH=312 | 201606;>AT3G02860.2 | zinc ion binding protein | Chr3:625299-627157 REVERSE LENGTH=313 | 201606	8	8
TRUE	2/1	2	1	96	AT3G02880.1	773849.5625	772747.125	-0.00205675	0.00205675	-0.142461475	0.998575385	-0.028624332	0.028624332	-1.96453399	0.98035466	0	0.420400326	0.3991218	94	0.024381616	AT3G02880.1	NaN	| Leucine-rich repeat protein kinase family protein | Chr3:634819-636982 FORWARD LENGTH=627 | 201606	NaN	NaN	Unknown	NaN	NaN	NaN	TAIR11_novel	>AT3G02880.1 | Leucine-rich repeat protein kinase family protein | Chr3:634819-636982 FORWARD LENGTH=627 | 201606	24	29
TRUE	2/1	2	1	30	AT3G02920.1	114668.4531	119306.6641	0.057206089	0.057206089	4.044888381	1.040448884	0.070581406	0.070581406	5.013980488	1.050139805	0	0.038182015	0.123594622	28	0.022091621	AT3G02920.1	NaN	| Replication protein A%2C subunit RPA32 | Chr3:651844-654189 REVERSE LENGTH=278 | 201606	NaN	NaN	Unknown	NaN	NaN	NaN	TAIR11_novel	>AT3G02920.1 | Replication protein A%2C subunit RPA32 | Chr3:651844-654189 REVERSE LENGTH=278 | 201606	6	7
TRUE	2/1	2	1	128	AT3G03060.1	154267.2813	155284.9531	0.00948593	0.00948593	0.659680956	1.00659681	0.085628234	0.085628234	6.114972746	1.061149727	0	0.010456038	0.074858053	126	0.022737447	AT3G03060.1	NaN	| P-loop containing nucleoside triphosphate hydrolases superfamily protein | Chr3:692188-695424 FORWARD LENGTH=628 | 201606	NaN	NaN	Unknown	NaN	NaN	NaN	TAIR11_novel	>AT3G03060.1 | P-loop containing nucleoside triphosphate hydrolases superfamily protein | Chr3:692188-695424 FORWARD LENGTH=628 | 201606	28	35
TRUE	2/1	2	1	67	AT3G03320.1	54135.47266	55182.70703	0.027641991	0.027641991	1.93446981	1.019344698	0.061339043	0.061339043	4.343377871	1.043433779	0	0.325402342	0.351301168	65	0.042614713	AT3G03320.1	NaN	| RNA-binding ASCH domain protein | Chr3:781872-783289 FORWARD LENGTH=244 | 201606	NaN	NaN	Unknown	NaN	NaN	NaN	TAIR11_novel	>AT3G03320.1 | RNA-binding ASCH domain protein | Chr3:781872-783289 FORWARD LENGTH=244 | 201606	15	21
TRUE	2/1	2	1	31	AT3G03330.1	53696.60938	51398.42188	-0.063106929	0.063106929	-4.279949007	0.95720051	0.051776357	0.051776357	3.654040664	1.036540407	0	0.697793261	0.515725364	29	0.090015129	AT3G03330.1	NaN	| NAD(P)-binding Rossmann-fold superfamily protein | Chr3:783572-786148 REVERSE LENGTH=328 | 201606	NaN	NaN	Unknown	NaN	NaN	NaN	TAIR11_novel	>AT3G03330.1 | NAD(P)-binding Rossmann-fold superfamily protein | Chr3:783572-786148 REVERSE LENGTH=328 | 201606	11	11
TRUE	2/1	2	1	97	AT3G03380.1;AT3G03380.2	195364.4219	198217.7031	0.020918058	0.020918058	1.460491743	1.014604917	0.039335642	0.039335642	2.764049142	1.027640491	0	0.373497249	0.376424343	95	0.030327444	AT3G03380.1;AT3G03380.2	NaN	| DegP protease 7 | Chr3:799720-808319 FORWARD LENGTH=1097 | 201606;| DegP protease 7 | Chr3:799720-808319 FORWARD LENGTH=1064 | 201606	NaN	NaN	Unknown	NaN	NaN	NaN	TAIR11_novel	>AT3G03380.1 | DegP protease 7 | Chr3:799720-808319 FORWARD LENGTH=1097 | 201606;>AT3G03380.2 | DegP protease 7 | Chr3:799720-808319 FORWARD LENGTH=1064 | 201606	30	30
TRUE	2/1	2	1	48	AT3G03600.1	138249.5	150560.5156	0.123069211	0.123069211	8.904925967	1.08904926	-0.066862129	0.066862129	-4.528775303	0.954712247	0	0.413076772	0.394736562	46	0.055445625	AT3G03600.1	NaN	| ribosomal protein S2 | Chr3:867847-868506 REVERSE LENGTH=219 | 201606	NaN	NaN	Unknown	NaN	NaN	NaN	TAIR11_novel	>AT3G03600.1 | ribosomal protein S2 | Chr3:867847-868506 REVERSE LENGTH=219 | 201606	12	16
TRUE	2/1	2	1	52	AT3G03780.1;AT3G03780.2;AT3G03780.3	2603567.25	2454538	-0.08503817	0.08503817	-5.724040737	0.942759593	0.006565079	0.006565079	0.456093529	1.004560935	0	0.84876679	0.564635314	50	0.023504047	AT3G03780.1;AT3G03780.2;AT3G03780.3	NaN	| methionine synthase 2 | Chr3:957602-960740 FORWARD LENGTH=765 | 201606;| methionine synthase 2 | Chr3:957602-960740 FORWARD LENGTH=765 | 201606;| methionine synthase 2 | Chr3:957602-960740 FORWARD LENGTH=765 | 201606	NaN	NaN	Unknown	NaN	NaN	NaN	TAIR11_novel	>AT3G03780.1 | methionine synthase 2 | Chr3:957602-960740 FORWARD LENGTH=765 | 201606;>AT3G03780.2 | methionine synthase 2 | Chr3:957602-960740 FORWARD LENGTH=765 | 201606;>AT3G03780.3 | methionine synthase 2 | Chr3:957602-960740 FORWARD LENGTH=765 | 201606	22	29
TRUE	2/1	2	1	6	AT3G04120.1	4933336	4735111	-0.059165304	0.059165304	-4.018072152	0.959819278	-0.059165306	0.059165306	-4.018072295	0.959819277	0	0.205519643	0.277989231	4	0.024285979	AT3G04120.1	NaN	| glyceraldehyde-3-phosphate dehydrogenase C subunit 1 | Chr3:1081077-1083131 FORWARD LENGTH=338 | 201606	NaN	NaN	Unknown	NaN	NaN	NaN	TAIR11_novel	>AT3G04120.1 | glyceraldehyde-3-phosphate dehydrogenase C subunit 1 | Chr3:1081077-1083131 FORWARD LENGTH=338 | 201606	2	3
TRUE	2/1	2	1	6	AT3G04130.1;AT3G04130.2	1383.573608	1112.75708	-0.31426072	0.31426072	-19.57369862	0.804263014	-0.314260632	0.314260632	-19.57369373	0.804263063	0	0.352675336	0.366571414	4	0.184698079	AT3G04130.1;AT3G04130.2	NaN	| Tetratricopeptide repeat (TPR)-like superfamily protein | Chr3:1084136-1085662 FORWARD LENGTH=508 | 201606;| Tetratricopeptide repeat (TPR)-like superfamily protein | Chr3:1084136-1085662 FORWARD LENGTH=508 | 201606	NaN	NaN	Unknown	NaN	NaN	NaN	TAIR11_novel	>AT3G04130.1 | Tetratricopeptide repeat (TPR)-like superfamily protein | Chr3:1084136-1085662 FORWARD LENGTH=508 | 201606;>AT3G04130.2 | Tetratricopeptide repeat (TPR)-like superfamily protein | Chr3:1084136-1085662 FORWARD LENGTH=508 | 201606	4	4
TRUE	2/1	2	1	27	AT3G04470.1	32371.29102	33440.14063	0.046866011	0.046866011	3.301844245	1.033018442	-0.006094726	0.006094726	-0.421563118	0.995784369	0	0.938744813	0.59190571	25	0.053361857	AT3G04470.1	NaN	| Ankyrin repeat family protein | Chr3:1189841-1191853 REVERSE LENGTH=640 | 201606	NaN	NaN	Unknown	NaN	NaN	NaN	TAIR11_novel	>AT3G04470.1 | Ankyrin repeat family protein | Chr3:1189841-1191853 REVERSE LENGTH=640 | 201606	17	19
TRUE	2/1	2	1	96	AT3G04490.1;AT3G04490.2;AT3G04490.3;AT3G04490.4	86350.94531	88579.09375	0.036754266	0.036754266	2.580340527	1.025803405	-0.04587914	0.04587914	-3.130066291	0.968699337	0	0.215295557	0.283678367	94	0.025362547	AT3G04490.1;AT3G04490.2;AT3G04490.3;AT3G04490.4	NaN	| exportin-4 protein | Chr3:1200816-1209713 FORWARD LENGTH=1118 | 201606;| exportin-4 protein | Chr3:1200546-1209713 FORWARD LENGTH=1256 | 201606;| exportin-4 protein | Chr3:1200816-1209713 FORWARD LENGTH=1161 | 201606;| exportin-4 protein | Chr3:1200816-1209713 FORWARD LENGTH=1166 | 201606	NaN	NaN	Unknown	NaN	NaN	NaN	TAIR11_novel	>AT3G04490.1 | exportin-4 protein | Chr3:1200816-1209713 FORWARD LENGTH=1118 | 201606;>AT3G04490.2 | exportin-4 protein | Chr3:1200546-1209713 FORWARD LENGTH=1256 | 201606;>AT3G04490.3 | exportin-4 protein | Chr3:1200816-1209713 FORWARD LENGTH=1161 | 201606;>AT3G04490.4 | exportin-4 protein | Chr3:1200816-1209713 FORWARD LENGTH=1166 | 201606	25	28
TRUE	2/1	2	1	71	AT3G04610.1;AT3G04610.2;AT3G04610.3;AT3G04610.4	681249.75	741553.0625	0.122366134	0.122366134	8.851865634	1.088518656	0.022899702	0.022899702	1.599950709	1.015999507	0	0.722044504	0.523641428	69	0.044094824	AT3G04610.1;AT3G04610.2;AT3G04610.3;AT3G04610.4	NaN	| RNA-binding KH domain-containing protein | Chr3:1250762-1254272 REVERSE LENGTH=577 | 201606;| RNA-binding KH domain-containing protein | Chr3:1250762-1254272 REVERSE LENGTH=577 | 201606;| RNA-binding KH domain-containing protein | Chr3:1250762-1254272 REVERSE LENGTH=553 | 201606;| RNA-binding KH domain-containing protein | Chr3:1250762-1254272 REVERSE LENGTH=553 | 201606	NaN	NaN	Unknown	NaN	NaN	NaN	TAIR11_novel	>AT3G04610.1 | RNA-binding KH domain-containing protein | Chr3:1250762-1254272 REVERSE LENGTH=577 | 201606;>AT3G04610.2 | RNA-binding KH domain-containing protein | Chr3:1250762-1254272 REVERSE LENGTH=577 | 201606;>AT3G04610.3 | RNA-binding KH domain-containing protein | Chr3:1250762-1254272 REVERSE LENGTH=553 | 201606;>AT3G04610.4 | RNA-binding KH domain-containing protein | Chr3:1250762-1254272…	18	22
TRUE	2/1	2	1	10	AT3G04640.1;AT3G04640.2	42196.03125	47809.01563	0.180175389	0.180175389	13.30216186	1.133021619	0.11866165	0.11866165	8.572719447	1.085727194	0	0.305083388	0.34065818	8	0.071317388	AT3G04640.1;AT3G04640.2	NaN	| glycine-rich protein | Chr3:1261062-1261541 REVERSE LENGTH=159 | 201606;| glycine-rich protein | Chr3:1261062-1261541 REVERSE LENGTH=159 | 201606	NaN	NaN	Unknown	NaN	NaN	NaN	TAIR11_novel	>AT3G04640.1 | glycine-rich protein | Chr3:1261062-1261541 REVERSE LENGTH=159 | 201606;>AT3G04640.2 | glycine-rich protein | Chr3:1261062-1261541 REVERSE LENGTH=159 | 201606	1	2
TRUE	2/1	2	1	91	AT3G04740.1	45466.08594	41446.82422	-0.133529249	0.133529249	-8.840131355	0.911598686	0.118705213	0.118705213	8.575997953	1.08575998	0	0.083009719	0.178975505	89	0.046706799	AT3G04740.1	NaN	| RNA polymerase II transcription mediator | Chr3:1294037-1300555 FORWARD LENGTH=1703 | 201606	NaN	NaN	Unknown	NaN	NaN	NaN	TAIR11_novel	>AT3G04740.1 | RNA polymerase II transcription mediator | Chr3:1294037-1300555 FORWARD LENGTH=1703 | 201606	30	32
TRUE	2/1	2	1	26	AT3G04940.1;AT3G04940.2	79469.77344	68242.39844	-0.219737879	0.219737879	-14.12785581	0.858721442	-0.309400439	0.309400439	-19.30229438	0.806977056	0	0.133755381	0.22405389	24	0.135993845	AT3G04940.1;AT3G04940.2	NaN	| cysteine synthase D1 | Chr3:1365681-1367508 FORWARD LENGTH=324 | 201606;| cysteine synthase D1 | Chr3:1365681-1367508 FORWARD LENGTH=324 | 201606	NaN	NaN	Unknown	NaN	NaN	NaN	TAIR11_novel	>AT3G04940.1 | cysteine synthase D1 | Chr3:1365681-1367508 FORWARD LENGTH=324 | 201606;>AT3G04940.2 | cysteine synthase D1 | Chr3:1365681-1367508 FORWARD LENGTH=324 | 201606	10	12
TRUE	2/1	2	1	102	AT3G05040.1;AT3G05040.2	578184.75	590259.8125	0.029819563	0.029819563	2.088443616	1.020884436	-0.070425212	0.070425212	-4.764273612	0.952357264	0	0.08948814	0.184554296	100	0.02829371	AT3G05040.1;AT3G05040.2	NaN	| ARM repeat superfamily protein | Chr3:1401479-1408095 REVERSE LENGTH=1202 | 201606;| ARM repeat superfamily protein | Chr3:1401479-1408095 REVERSE LENGTH=1203 | 201606	NaN	NaN	Unknown	NaN	NaN	NaN	TAIR11_novel	>AT3G05040.1 | ARM repeat superfamily protein | Chr3:1401479-1408095 REVERSE LENGTH=1202 | 201606;>AT3G05040.2 | ARM repeat superfamily protein | Chr3:1401479-1408095 REVERSE LENGTH=1203 | 201606	28	34
TRUE	2/1	2	1	60	AT3G05070.1	177988.8281	183244.3906	0.041982346	0.041982346	2.952748527	1.029527485	0.158648103	0.158648103	11.62406597	1.11624066	0	0.04294395	0.129621967	58	0.052626279	AT3G05070.1	NaN	| Cwf18 pre-mRNA splicing factor | Chr3:1416480-1417533 FORWARD LENGTH=144 | 201606	NaN	NaN	Unknown	NaN	NaN	NaN	TAIR11_novel	>AT3G05070.1 | Cwf18 pre-mRNA splicing factor | Chr3:1416480-1417533 FORWARD LENGTH=144 | 201606	10	14
TRUE	2/1	2	1	87	AT3G05500.1	262861.1563	258443.7813	-0.024450478	0.024450478	-1.680497439	0.983195026	-0.093508586	0.093508586	-6.275936268	0.937240637	0	0.037451096	0.123023963	85	0.03050557	AT3G05500.1	NaN	| Rubber elongation factor protein (REF) | Chr3:1593540-1594802 FORWARD LENGTH=246 | 201606	NaN	NaN	Unknown	NaN	NaN	NaN	TAIR11_novel	>AT3G05500.1 | Rubber elongation factor protein (REF) | Chr3:1593540-1594802 FORWARD LENGTH=246 | 201606	20	27
TRUE	2/1	2	1	132	AT3G05680.1;AT3G05680.2	73275.125	74033.07813	0.01484649	0.01484649	1.034393493	1.010343935	0.038409334	0.038409334	2.698088812	1.026980888	0	0.504265401	0.436616937	130	0.039586429	AT3G05680.1;AT3G05680.2	NaN	| embryo defective 2016 | Chr3:1660802-1672015 REVERSE LENGTH=2138 | 201606;| embryo defective 2016 | Chr3:1660802-1672015 REVERSE LENGTH=2138 | 201606	NaN	NaN	Unknown	NaN	NaN	NaN	TAIR11_novel	>AT3G05680.1 | embryo defective 2016 | Chr3:1660802-1672015 REVERSE LENGTH=2138 | 201606;>AT3G05680.2 | embryo defective 2016 | Chr3:1660802-1672015 REVERSE LENGTH=2138 | 201606	38	46
TRUE	2/1	2	1	27	AT3G05760.1	21185.0332	23630.54883	0.157607747	0.157607747	11.54360062	1.115436006	0.160395607	0.160395607	11.7593556	1.117593556	0	0.098809141	0.194400582	25	0.063915137	AT3G05760.1	NaN	| C2H2 and C2HC zinc fingers superfamily protein | Chr3:1707981-1709910 FORWARD LENGTH=202 | 201606	NaN	NaN	Unknown	NaN	NaN	NaN	TAIR11_novel	>AT3G05760.1 | C2H2 and C2HC zinc fingers superfamily protein | Chr3:1707981-1709910 FORWARD LENGTH=202 | 201606	9	9
TRUE	2/1	2	1	48	AT3G06200.1	384365.1563	716231.8125	0.897949042	0.897949042	86.34150387	1.863415039	0.031406898	0.031406898	2.200828953	1.02200829	0	0.666766391	0.504092639	46	0.049693227	AT3G06200.1	NaN	| P-loop containing nucleoside triphosphate hydrolases superfamily protein | Chr3:1877678-1878526 FORWARD LENGTH=282 | 201606	NaN	NaN	Unknown	NaN	NaN	NaN	TAIR11_novel	>AT3G06200.1 | P-loop containing nucleoside triphosphate hydrolases superfamily protein | Chr3:1877678-1878526 FORWARD LENGTH=282 | 201606	12	13
TRUE	2/1	2	1	20	AT3G06310.1;AT3G06310.3	216850.8281	224440.1563	0.04962787	0.04962787	3.499792088	1.034997921	-0.076212563	0.076212563	-5.145545104	0.948544549	0	0.565660842	0.464446827	18	0.087838864	AT3G06310.1;AT3G06310.3	NaN	| Cox19-like CHCH family protein | Chr3:1913260-1914174 REVERSE LENGTH=108 | 201606;| Cox19-like CHCH family protein | Chr3:1913260-1914174 REVERSE LENGTH=108 | 201606	NaN	NaN	Unknown	NaN	NaN	NaN	TAIR11_novel	>AT3G06310.1 | Cox19-like CHCH family protein | Chr3:1913260-1914174 REVERSE LENGTH=108 | 201606;>AT3G06310.3 | Cox19-like CHCH family protein | Chr3:1913260-1914174 REVERSE LENGTH=108 | 201606	6	8
TRUE	2/1	2	1	99	AT3G06350.1	901107.8125	913003.5625	0.018920763	0.018920763	1.320125054	1.013201251	0.024965914	0.024965914	1.745565276	1.017455653	0	0.493277481	0.431979431	97	0.025040581	AT3G06350.1	NaN	| dehydroquinate dehydratase%2C putative / shikimate dehydrogenase | Chr3:1924536-1927701 REVERSE LENGTH=603 | 201606	NaN	NaN	Unknown	NaN	NaN	NaN	TAIR11_novel	>AT3G06350.1 | dehydroquinate dehydratase%2C putative / shikimate dehydrogenase | Chr3:1924536-1927701 REVERSE LENGTH=603 | 201606	29	33
TRUE	2/1	2	1	227	AT5G18620.1	444891.5625	417686.4375	-0.091033438	0.091033438	-6.115001338	0.938849987	-0.033373691	0.033373691	-2.286736616	0.977132634	0	0.206189859	0.278344439	225	0.018201019	AT5G18620.1	NaN	| chromatin remodeling factor17 | Chr5:6196190-6202058 REVERSE LENGTH=1069 | 201606	NaN	NaN	Unknown	NaN	NaN	NaN	TAIR11_novel	>AT5G18620.1 | chromatin remodeling factor17 | Chr5:6196190-6202058 REVERSE LENGTH=1069 | 201606	56	74
TRUE	2/1	2	1	300	AT3G06530.2;AT3G06530.3;AT3G06530.4	296642.3438	307296.8438	0.050908401	0.050908401	3.591698968	1.03591699	0.024965625	0.024965625	1.745544915	1.017455449	0	0.304491236	0.340426629	298	0.016793784	AT3G06530.2;AT3G06530.3;AT3G06530.4	NaN	| ARM repeat superfamily protein | Chr3:2022596-2033637 FORWARD LENGTH=2199 | 201606;| ARM repeat superfamily protein | Chr3:2022596-2033637 FORWARD LENGTH=2188 | 201606;| ARM repeat superfamily protein | Chr3:2022596-2033637 FORWARD LENGTH=2210 | 201606	NaN	NaN	Unknown	NaN	NaN	NaN	TAIR11_novel	>AT3G06530.2 | ARM repeat superfamily protein | Chr3:2022596-2033637 FORWARD LENGTH=2199 | 201606;>AT3G06530.3 | ARM repeat superfamily protein | Chr3:2022596-2033637 FORWARD LENGTH=2188 | 201606;>AT3G06530.4 | ARM repeat superfamily protein | Chr3:2022596-2033637 FORWARD LENGTH=2210 | 201606	72	83
TRUE	2/1	2	1	66	AT3G06540.1	121562.1953	117989.7734	-0.043032812	0.043032812	-2.938760579	0.970612394	-0.089714028	0.089714028	-6.029099945	0.939709001	0	0.140076175	0.229841099	64	0.041287	AT3G06540.1	NaN	| Rab escort protein | Chr3:2035201-2037662 REVERSE LENGTH=563 | 201606	NaN	NaN	Unknown	NaN	NaN	NaN	TAIR11_novel	>AT3G06540.1 | Rab escort protein | Chr3:2035201-2037662 REVERSE LENGTH=563 | 201606	15	18
TRUE	2/1	2	1	112	AT3G06670.1	74809.17969	73474.28125	-0.02597597	0.02597597	-1.784404592	0.982155954	-0.051355772	0.051355772	-3.497098272	0.965029017	0	0.396144078	0.386444219	110	0.041581374	AT3G06670.1	NaN	| binding protein | Chr3:2105908-2113136 REVERSE LENGTH=865 | 201606	NaN	NaN	Unknown	NaN	NaN	NaN	TAIR11_novel	>AT3G06670.1 | binding protein | Chr3:2105908-2113136 REVERSE LENGTH=865 | 201606	31	35
TRUE	2/1	2	1	105	AT3G06810.1	100368.8516	105242.7891	0.068409774	0.068409774	4.856025972	1.04856026	0.002512289	0.002512289	0.174290312	1.001742903	0	0.951023285	0.594852113	103	0.028146202	AT3G06810.1	NaN	| acyl-CoA dehydrogenase-like protein | Chr3:2146534-2150654 FORWARD LENGTH=824 | 201606	NaN	NaN	Unknown	NaN	NaN	NaN	TAIR11_novel	>AT3G06810.1 | acyl-CoA dehydrogenase-like protein | Chr3:2146534-2150654 FORWARD LENGTH=824 | 201606	34	47
TRUE	2/1	2	1	163	AT3G06860.1	560255.25	543453.375	-0.043927997	0.043927997	-2.998967881	0.970010321	0.00259505	0.00259505	0.180037033	1.00180037	0	0.945391055	0.593960329	161	0.026138576	AT3G06860.1	NaN	| multifunctional protein 2 | Chr3:2161926-2166009 FORWARD LENGTH=725 | 201606	NaN	NaN	Unknown	NaN	NaN	NaN	TAIR11_novel	>AT3G06860.1 | multifunctional protein 2 | Chr3:2161926-2166009 FORWARD LENGTH=725 | 201606	39	50
TRUE	2/1	2	1	31	AT3G07030.1;AT3G07030.2;AT3G07030.3;AT3G07030.4	129924.9844	133610.3125	0.040352479	0.040352479	2.836504574	1.028365046	-0.219882816	0.219882816	-14.13648231	0.858635177	0	0.124413843	0.215624629	29	0.095690975	AT3G07030.1;AT3G07030.2;AT3G07030.3;AT3G07030.4	NaN	| Alba DNA/RNA-binding protein | Chr3:2223001-2225254 REVERSE LENGTH=405 | 201606;| Alba DNA/RNA-binding protein | Chr3:2223001-2225254 REVERSE LENGTH=406 | 201606;| Alba DNA/RNA-binding protein | Chr3:2223001-2225254 REVERSE LENGTH=406 | 201606;| Alba DNA/RNA-binding protein | Chr3:2223001-2225254 REVERSE LENGTH=414 | 201606	NaN	NaN	Unknown	NaN	NaN	NaN	TAIR11_novel	>AT3G07030.1 | Alba DNA/RNA-binding protein | Chr3:2223001-2225254 REVERSE LENGTH=405 | 201606;>AT3G07030.2 | Alba DNA/RNA-binding protein | Chr3:2223001-2225254 REVERSE LENGTH=406 | 201606;>AT3G07030.3 | Alba DNA/RNA-binding protein | Chr3:2223001-2225254 REVERSE LENGTH=406 | 201606;>AT3G07030.4 | Alba DNA/RNA-binding protein | Chr3:2223001-2225254 REVERSE LENGTH=414 | 201606	13	14
TRUE	2/1	2	1	111	AT3G07050.1	257584.0625	269633.625	0.065957089	0.065957089	4.677914613	1.046779146	-0.167275444	0.167275444	-10.94771369	0.890522863	0	0.001155164	0.031778158	109	0.034484305	AT3G07050.1	NaN	| GTP-binding family protein | Chr3:2229602-2232279 REVERSE LENGTH=582 | 201606	NaN	NaN	Unknown	NaN	NaN	NaN	TAIR11_novel	>AT3G07050.1 | GTP-binding family protein | Chr3:2229602-2232279 REVERSE LENGTH=582 | 201606	33	42
TRUE	2/1	2	1	54	AT3G07140.1;AT3G07140.2	45177.84375	51194.82422	0.180382546	0.180382546	13.31843215	1.133184322	-0.017593002	0.017593002	-1.212048761	0.987879512	0	0.710779048	0.520610483	52	0.032396277	AT3G07140.1;AT3G07140.2	NaN	| GPI transamidase component Gpi16 subunit family protein | Chr3:2261278-2263632 FORWARD LENGTH=644 | 201606;| GPI transamidase component Gpi16 subunit family protein | Chr3:2261278-2263632 FORWARD LENGTH=643 | 201606	NaN	NaN	Unknown	NaN	NaN	NaN	TAIR11_novel	>AT3G07140.1 | GPI transamidase component Gpi16 subunit family protein | Chr3:2261278-2263632 FORWARD LENGTH=644 | 201606;>AT3G07140.2 | GPI transamidase component Gpi16 subunit family protein | Chr3:2261278-2263632 FORWARD LENGTH=643 | 201606	12	15
TRUE	2/1	2	1	193	AT3G07160.1;AT3G07160.2;AT3G07160.3	196827.0469	200782.7656	0.028706958	0.028706958	2.009743484	1.020097435	-0.074717805	0.074717805	-5.04721669	0.949527833	0	0.003225971	0.048514723	191	0.017314572	AT3G07160.1;AT3G07160.2;AT3G07160.3	NaN	| glucan synthase-like 10 | Chr3:2265142-2279383 REVERSE LENGTH=1890 | 201606;| glucan synthase-like 10 | Chr3:2265142-2279383 REVERSE LENGTH=1892 | 201606;| glucan synthase-like 10 | Chr3:2265142-2279383 REVERSE LENGTH=1892 | 201606	NaN	NaN	Unknown	NaN	NaN	NaN	TAIR11_novel	>AT3G07160.1 | glucan synthase-like 10 | Chr3:2265142-2279383 REVERSE LENGTH=1890 | 201606;>AT3G07160.2 | glucan synthase-like 10 | Chr3:2265142-2279383 REVERSE LENGTH=1892 | 201606;>AT3G07160.3 | glucan synthase-like 10 | Chr3:2265142-2279383 REVERSE LENGTH=1892 | 201606	50	60
TRUE	2/1	2	1	60	AT3G07690.1;AT3G07690.2	85044.42188	89693.69531	0.076789968	0.076789968	5.46687641	1.054668764	0.033864278	0.033864278	2.375058648	1.023750586	0	0.574767134	0.468187195	58	0.041261213	AT3G07690.1;AT3G07690.2	NaN	| 6-phosphogluconate dehydrogenase family protein | Chr3:2457232-2459378 FORWARD LENGTH=466 | 201606;| 6-phosphogluconate dehydrogenase family protein | Chr3:2457232-2459378 FORWARD LENGTH=456 | 201606	NaN	NaN	Unknown	NaN	NaN	NaN	TAIR11_novel	>AT3G07690.1 | 6-phosphogluconate dehydrogenase family protein | Chr3:2457232-2459378 FORWARD LENGTH=466 | 201606;>AT3G07690.2 | 6-phosphogluconate dehydrogenase family protein | Chr3:2457232-2459378 FORWARD LENGTH=456 | 201606	9	15
TRUE	2/1	2	1	56	AT3G07880.1	256466.1875	256594.1563	0.000719681	0.000719681	0.049896928	1.000498969	-0.240804464	0.240804464	-15.37267111	0.846273289	0	0.010547707	0.074858053	54	0.062090619	AT3G07880.1	NaN	| Immunoglobulin E-set superfamily protein | Chr3:2514175-2515544 FORWARD LENGTH=240 | 201606	NaN	NaN	Unknown	NaN	NaN	NaN	TAIR11_novel	>AT3G07880.1 | Immunoglobulin E-set superfamily protein | Chr3:2514175-2515544 FORWARD LENGTH=240 | 201606	9	13
TRUE	2/1	2	1	50	AT3G08680.1;AT3G08680.2	84962.73438	86127.77344	0.019648338	0.019648338	1.371235367	1.013712354	-0.076848291	0.076848291	-5.187333818	0.948126662	0	0.246599844	0.303471196	48	0.044888384	AT3G08680.1;AT3G08680.2	NaN	| Leucine-rich repeat protein kinase family protein | Chr3:2638591-2640590 FORWARD LENGTH=640 | 201606;| Leucine-rich repeat protein kinase family protein | Chr3:2638591-2640590 FORWARD LENGTH=640 | 201606	NaN	NaN	Unknown	NaN	NaN	NaN	TAIR11_novel	>AT3G08680.1 | Leucine-rich repeat protein kinase family protein | Chr3:2638591-2640590 FORWARD LENGTH=640 | 201606;>AT3G08680.2 | Leucine-rich repeat protein kinase family protein | Chr3:2638591-2640590 FORWARD LENGTH=640 | 201606	15	18
TRUE	2/1	2	1	15	AT3G08710.1;AT3G08710.2;AT3G08710.3	30478.69922	35310	0.212275489	0.212275489	15.85140083	1.158514008	0.325281292	0.325281292	25.29087031	1.252908703	0	0.099840724	0.194965181	13	0.123024445	AT3G08710.1;AT3G08710.2;AT3G08710.3	NaN	| thioredoxin H-type 9 | Chr3:2645590-2646304 FORWARD LENGTH=140 | 201606;| thioredoxin H-type 9 | Chr3:2645590-2646304 FORWARD LENGTH=140 | 201606;| thioredoxin H-type 9 | Chr3:2645590-2646304 FORWARD LENGTH=140 | 201606	NaN	NaN	Unknown	NaN	NaN	NaN	TAIR11_novel	>AT3G08710.1 | thioredoxin H-type 9 | Chr3:2645590-2646304 FORWARD LENGTH=140 | 201606;>AT3G08710.2 | thioredoxin H-type 9 | Chr3:2645590-2646304 FORWARD LENGTH=140 | 201606;>AT3G08710.3 | thioredoxin H-type 9 | Chr3:2645590-2646304 FORWARD LENGTH=140 | 201606	3	4
TRUE	2/1	2	1	131	AT3G08850.1	109965.6797	110785.3984	0.010714418	0.010714418	0.74543144	1.007454314	-0.075641662	0.075641662	-5.108002038	0.94891998	0	0.171938958	0.253425215	129	0.038021334	AT3G08850.1	NaN	| Regulatory-associated protein of TOR 1 | Chr3:2686978-2694911 REVERSE LENGTH=1344 | 201606	NaN	NaN	Unknown	NaN	NaN	NaN	TAIR11_novel	>AT3G08850.1 | Regulatory-associated protein of TOR 1 | Chr3:2686978-2694911 REVERSE LENGTH=1344 | 201606	30	34
TRUE	2/1	2	1	63	AT3G09820.1	2228814.25	2282369	0.03425567	0.03425567	2.402835947	1.024028359	-0.070117682	0.070117682	-4.743970651	0.952560293	0	0.261820144	0.313814767	61	0.042572851	AT3G09820.1	NaN	| adenosine kinase 1 | Chr3:3012122-3014624 FORWARD LENGTH=344 | 201606	NaN	NaN	Unknown	NaN	NaN	NaN	TAIR11_novel	>AT3G09820.1 | adenosine kinase 1 | Chr3:3012122-3014624 FORWARD LENGTH=344 | 201606	26	33
TRUE	2/1	2	1	240	AT3G09840.1	5027238	5115170.5	0.025016338	0.025016338	1.749121486	1.017491215	0.010353941	0.010353941	0.720261967	1.00720262	0	0.780740344	0.543969705	238	0.025698222	AT3G09840.1	NaN	| cell division cycle 48 | Chr3:3019494-3022832 FORWARD LENGTH=809 | 201606	NaN	NaN	Unknown	NaN	NaN	NaN	TAIR11_novel	>AT3G09840.1 | cell division cycle 48 | Chr3:3019494-3022832 FORWARD LENGTH=809 | 201606	64	82
TRUE	2/1	2	1	18	AT3G10030.1;AT3G10030.2	24025.1582	23915.91406	-0.006574999	0.006574999	-0.454707269	0.995452927	0.048443161	0.048443161	3.414835277	1.034148353	0	0.699897258	0.516316004	16	0.082996049	AT3G10030.1;AT3G10030.2	NaN	| aspartate/glutamate/uridylate kinase family protein | Chr3:3092277-3094831 REVERSE LENGTH=542 | 201606;| aspartate/glutamate/uridylate kinase family protein | Chr3:3092618-3094831 REVERSE LENGTH=520 | 201606	NaN	NaN	Unknown	NaN	NaN	NaN	TAIR11_novel	>AT3G10030.1 | aspartate/glutamate/uridylate kinase family protein | Chr3:3092277-3094831 REVERSE LENGTH=542 | 201606;>AT3G10030.2 | aspartate/glutamate/uridylate kinase family protein | Chr3:3092618-3094831 REVERSE LENGTH=520 | 201606	5	7
TRUE	2/1	2	1	30	AT3G10070.1	97991.47656	107369.7813	0.131859838	0.131859838	9.570531047	1.09570531	0.100876264	0.100876264	7.242463416	1.072424634	0	0.206971332	0.278683366	28	0.053162561	AT3G10070.1	NaN	| TBP-associated factor 12 | Chr3:3104195-3106798 REVERSE LENGTH=539 | 201606	NaN	NaN	Unknown	NaN	NaN	NaN	TAIR11_novel	>AT3G10070.1 | TBP-associated factor 12 | Chr3:3104195-3106798 REVERSE LENGTH=539 | 201606	6	7
TRUE	2/1	2	1	171	AT3G10380.1	192706.875	195738.6719	0.022520774	0.022520774	1.573268663	1.015732687	-0.039824888	0.039824888	-2.722698621	0.972773014	0	0.2096562	0.280274945	169	0.021856216	AT3G10380.1	NaN	| subunit of exocyst complex 8 | Chr3:3219922-3228356 REVERSE LENGTH=1053 | 201606	NaN	NaN	Unknown	NaN	NaN	NaN	TAIR11_novel	>AT3G10380.1 | subunit of exocyst complex 8 | Chr3:3219922-3228356 REVERSE LENGTH=1053 | 201606	49	56
TRUE	2/1	2	1	163	AT3G10650.1;AT3G10650.2	207753.5313	200343.9844	-0.052393808	0.052393808	-3.566508271	0.964334917	-0.080351435	0.080351435	-5.417278101	0.945827219	0	0.045710789	0.134440422	161	0.027561429	AT3G10650.1;AT3G10650.2	NaN	| nuclear pore complex protein | Chr3:3325562-3330819 REVERSE LENGTH=1309 | 201606;| nuclear pore complex protein | Chr3:3325562-3330819 REVERSE LENGTH=1309 | 201606	NaN	NaN	Unknown	NaN	NaN	NaN	TAIR11_novel	>AT3G10650.1 | nuclear pore complex protein | Chr3:3325562-3330819 REVERSE LENGTH=1309 | 201606;>AT3G10650.2 | nuclear pore complex protein | Chr3:3325562-3330819 REVERSE LENGTH=1309 | 201606	43	53
TRUE	2/1	2	1	141	AT3G10690.1	337010.4375	349224.1875	0.051360211	0.051360211	3.624145914	1.036241459	-0.061238695	0.061238695	-4.155914936	0.958440851	0	0.114434994	0.20621672	139	0.026625333	AT3G10690.1	NaN	| DNA GYRASE A | Chr3:3339612-3346243 REVERSE LENGTH=950 | 201606	NaN	NaN	Unknown	NaN	NaN	NaN	TAIR11_novel	>AT3G10690.1 | DNA GYRASE A | Chr3:3339612-3346243 REVERSE LENGTH=950 | 201606	35	44
TRUE	2/1	2	1	34	AT3G10700.1	21521.50586	19283.14453	-0.158438694	0.158438694	-10.40057951	0.895994205	-0.119311117	0.119311117	-7.93728571	0.920627143	0	0.12722872	0.217950829	32	0.051980036	AT3G10700.1	NaN	| galacturonic acid kinase | Chr3:3346789-3350863 REVERSE LENGTH=424 | 201606	NaN	NaN	Unknown	NaN	NaN	NaN	TAIR11_novel	>AT3G10700.1 | galacturonic acid kinase | Chr3:3346789-3350863 REVERSE LENGTH=424 | 201606	14	16
TRUE	2/1	2	1	24	AT3G10720.2	21282.48438	21957.36133	0.045038121	0.045038121	3.171044044	1.03171044	-0.080500938	0.080500938	-5.427078994	0.94572921	0	0.548091962	0.455474161	22	0.089228122	AT3G10720.2	NaN	| Plant invertase/pectin methylesterase inhibitor superfamily | Chr3:3354639-3357581 REVERSE LENGTH=619 | 201606	NaN	NaN	Unknown	NaN	NaN	NaN	TAIR11_novel	>AT3G10720.2 | Plant invertase/pectin methylesterase inhibitor superfamily | Chr3:3354639-3357581 REVERSE LENGTH=619 | 201606	10	11
TRUE	2/1	2	1	47	AT3G10850.1	206388.7656	201061.8125	-0.037725345	0.037725345	-2.581028628	0.974189714	-0.0683918	0.0683918	-4.629948586	0.953700514	0	0.083731782	0.179689731	45	0.026492122	AT3G10850.1	NaN	| Metallo-hydrolase/oxidoreductase superfamily protein | Chr3:3397756-3399522 REVERSE LENGTH=258 | 201606	NaN	NaN	Unknown	NaN	NaN	NaN	TAIR11_novel	>AT3G10850.1 | Metallo-hydrolase/oxidoreductase superfamily protein | Chr3:3397756-3399522 REVERSE LENGTH=258 | 201606	12	13
TRUE	2/1	2	1	36	AT3G10920.1;AT3G10920.2	1430956.875	1503140.375	0.070999552	0.070999552	5.044421761	1.050444218	0.03313642	0.03313642	2.323422127	1.023234221	0	0.538347887	0.451397961	34	0.036486782	AT3G10920.1;AT3G10920.2	NaN	| manganese superoxide dismutase 1 | Chr3:3418015-3419581 FORWARD LENGTH=231 | 201606;| manganese superoxide dismutase 1 | Chr3:3418015-3419581 FORWARD LENGTH=230 | 201606	NaN	NaN	Unknown	NaN	NaN	NaN	TAIR11_novel	>AT3G10920.1 | manganese superoxide dismutase 1 | Chr3:3418015-3419581 FORWARD LENGTH=231 | 201606;>AT3G10920.2 | manganese superoxide dismutase 1 | Chr3:3418015-3419581 FORWARD LENGTH=230 | 201606	6	7
TRUE	2/1	2	1	9	AT3G10980.1	3333.492676	10744.07813	1.688435238	1.688435238	222.3069366	3.223069366	0.067225359	0.067225359	4.769977259	1.047699773	0	0.451279132	0.412763132	7	0.05421415	AT3G10980.1	NaN	| PLAC8 family protein | Chr3:3438810-3440501 FORWARD LENGTH=563 | 201606	NaN	NaN	Unknown	NaN	NaN	NaN	TAIR11_novel	>AT3G10980.1 | PLAC8 family protein | Chr3:3438810-3440501 FORWARD LENGTH=563 | 201606	8	8
TRUE	2/1	2	1	63	AT3G11340.1	223510.5156	229851.5625	0.040359765	0.040359765	2.837023957	1.02837024	0.151127338	0.151127338	11.04368412	1.110436841	0	0.021795923	0.098073927	61	0.044058227	AT3G11340.1	NaN	| UDP-Glycosyltransferase superfamily protein | Chr3:3556728-3558149 FORWARD LENGTH=447 | 201606	NaN	NaN	Unknown	NaN	NaN	NaN	TAIR11_novel	>AT3G11340.1 | UDP-Glycosyltransferase superfamily protein | Chr3:3556728-3558149 FORWARD LENGTH=447 | 201606	18	19
TRUE	2/1	2	1	87	AT3G11450.1	100346.6875	102812.5078	0.035022795	0.035022795	2.457301157	1.024573012	0.060648225	0.060648225	4.293426211	1.042934262	0	0.327946183	0.352624407	85	0.042459418	AT3G11450.1	NaN	| DnaJ and Myb-like DNA-binding domain-containing protein | Chr3:3605459-3607402 REVERSE LENGTH=647 | 201606	NaN	NaN	Unknown	NaN	NaN	NaN	TAIR11_novel	>AT3G11450.1 | DnaJ and Myb-like DNA-binding domain-containing protein | Chr3:3605459-3607402 REVERSE LENGTH=647 | 201606	23	27
TRUE	2/1	2	1	166	AT3G11710.1	1932889.75	1973575.25	0.030052178	0.030052178	2.104905363	1.021049054	-0.135561556	0.135561556	-8.968456719	0.910315433	0	0.000414114	0.022661725	164	0.025953718	AT3G11710.1	NaN	| lysyl-tRNA synthetase 1 | Chr3:3702359-3705613 REVERSE LENGTH=626 | 201606	NaN	NaN	Unknown	NaN	NaN	NaN	TAIR11_novel	>AT3G11710.1 | lysyl-tRNA synthetase 1 | Chr3:3702359-3705613 REVERSE LENGTH=626 | 201606	32	45
TRUE	2/1	2	1	94	AT3G11830.1;AT3G11830.2	1301342.125	1282458.875	-0.021087736	0.021087736	-1.451059613	0.985489404	-0.064673625	0.064673625	-4.38383983	0.956161602	0	0.107998797	0.20046584	92	0.027492399	AT3G11830.1;AT3G11830.2	NaN	| TCP-1/cpn60 chaperonin family protein | Chr3:3732734-3736156 FORWARD LENGTH=557 | 201606;| TCP-1/cpn60 chaperonin family protein | Chr3:3732734-3736156 FORWARD LENGTH=555 | 201606	NaN	NaN	Unknown	NaN	NaN	NaN	TAIR11_novel	>AT3G11830.1 | TCP-1/cpn60 chaperonin family protein | Chr3:3732734-3736156 FORWARD LENGTH=557 | 201606;>AT3G11830.2 | TCP-1/cpn60 chaperonin family protein | Chr3:3732734-3736156 FORWARD LENGTH=555 | 201606	16	19
TRUE	2/1	2	1	128	AT3G12110.1	12049676	12025065	-0.002949662	0.002949662	-0.204246156	0.997957538	-0.200707346	0.200707346	-12.98761587	0.870123841	0	0.008058853	0.06852023	126	0.051329	AT3G12110.1	NaN	| actin-11 | Chr3:3858116-3859609 FORWARD LENGTH=377 | 201606	NaN	NaN	Unknown	NaN	NaN	NaN	TAIR11_novel	>AT3G12110.1 | actin-11 | Chr3:3858116-3859609 FORWARD LENGTH=377 | 201606	23	35
TRUE	2/1	2	1	45	AT3G12145.1	104647.9453	107008.5781	0.032182466	0.032182466	2.255785152	1.022557852	-0.015371687	0.015371687	-1.059827959	0.98940172	0	0.843377701	0.562253208	43	0.052971318	AT3G12145.1	NaN	| Leucine-rich repeat (LRR) family protein | Chr3:3874764-3876075 REVERSE LENGTH=325 | 201606	NaN	NaN	Unknown	NaN	NaN	NaN	TAIR11_novel	>AT3G12145.1 | Leucine-rich repeat (LRR) family protein | Chr3:3874764-3876075 REVERSE LENGTH=325 | 201606	16	22
TRUE	2/1	2	1	43	AT3G12380.1;AT3G12380.2	64565.09375	65453.02344	0.019705433	0.019705433	1.375247267	1.013752473	-0.174282387	0.174282387	-11.37917804	0.88620822	0	0.021849285	0.098073927	41	0.04993974	AT3G12380.1;AT3G12380.2	NaN	| actin-related protein 5 | Chr3:3938309-3941785 REVERSE LENGTH=724 | 201606;| actin-related protein 5 | Chr3:3938309-3941785 REVERSE LENGTH=730 | 201606	NaN	NaN	Unknown	NaN	NaN	NaN	TAIR11_novel	>AT3G12380.1 | actin-related protein 5 | Chr3:3938309-3941785 REVERSE LENGTH=724 | 201606;>AT3G12380.2 | actin-related protein 5 | Chr3:3938309-3941785 REVERSE LENGTH=730 | 201606	13	14
TRUE	2/1	2	1	30	AT3G12610.1	32355.42773	38104.18359	0.235941655	0.235941655	17.76751618	1.177675162	-0.231389403	0.231389403	-14.81858524	0.851814148	0	0.101433602	0.19549436	28	0.092854044	AT3G12610.1	NaN	| Leucine-rich repeat (LRR) family protein | Chr3:4006661-4007779 REVERSE LENGTH=372 | 201606	NaN	NaN	Unknown	NaN	NaN	NaN	TAIR11_novel	>AT3G12610.1 | Leucine-rich repeat (LRR) family protein | Chr3:4006661-4007779 REVERSE LENGTH=372 | 201606	13	14
TRUE	2/1	2	1	54	AT3G12800.1	112472.9922	113657.4219	0.015113283	0.015113283	1.053079201	1.010530792	-0.109538235	0.109538235	-7.311531643	0.926884684	0	0.189739201	0.266861937	52	0.056414561	AT3G12800.1	NaN	| short-chain dehydrogenase-reductase B | Chr3:4063463-4064757 REVERSE LENGTH=298 | 201606	NaN	NaN	Unknown	NaN	NaN	NaN	TAIR11_novel	>AT3G12800.1 | short-chain dehydrogenase-reductase B | Chr3:4063463-4064757 REVERSE LENGTH=298 | 201606	17	21
TRUE	2/1	2	1	42	AT3G12860.1	58135.55078	55460.10938	-0.067970202	0.067970202	-4.602074583	0.953979254	0.064330675	0.064330675	4.559973073	1.045599731	0	0.411486504	0.394103253	40	0.053058069	AT3G12860.1	NaN	| NOP56-like pre RNA processing ribonucleoprotein | Chr3:4091678-4093921 FORWARD LENGTH=499 | 201606	NaN	NaN	Unknown	NaN	NaN	NaN	TAIR11_novel	>AT3G12860.1 | NOP56-like pre RNA processing ribonucleoprotein | Chr3:4091678-4093921 FORWARD LENGTH=499 | 201606	10	11
TRUE	2/1	2	1	59	AT3G13060.2;AT3G13060.3;AT3G13060.4;AT3G13060.6	183448.6094	194294.4063	0.082868398	0.082868398	5.912171759	1.059121718	-0.050736744	0.050736744	-3.455682178	0.965443178	0	0.393833678	0.385876298	57	0.040536701	AT3G13060.2;AT3G13060.3;AT3G13060.4;AT3G13060.6	NaN	| evolutionarily conserved C-terminal region 5 | Chr3:4180625-4183632 FORWARD LENGTH=634 | 201606;| evolutionarily conserved C-terminal region 5 | Chr3:4181123-4183632 FORWARD LENGTH=612 | 201606;| evolutionarily conserved C-terminal region 5 | Chr3:4181087-4183632 FORWARD LENGTH=624 | 201606;| evolutionarily conserved C-terminal region 5 | Chr3:4181123-4183632 FORWARD LENGTH=612 | 201606	NaN	NaN	Unknown	NaN	NaN	NaN	TAIR11_novel	>AT3G13060.2 | evolutionarily conserved C-terminal region 5 | Chr3:4180625-4183632 FORWARD LENGTH=634 | 201606;>AT3G13060.3 | evolutionarily conserved C-terminal region 5 | Chr3:4181123-4183632 FORWARD LENGTH=612 | 201606;>AT3G13060.4 | evolutionarily conserved C-terminal region 5 | Chr3:4181087-4183632 FORWARD LENGTH=624 | 201606;>AT3G13060.6 | evolutionarily conserved C-terminal region 5 | Chr3…	14	17
TRUE	2/1	2	1	118	AT3G13080.1;AT3G13080.2	151486.3438	142548.1719	-0.087738206	0.087738206	-5.900315272	0.940996847	-0.089057222	0.089057222	-5.986308714	0.940136913	0	0.03787073	0.123507661	116	0.029256006	AT3G13080.1;AT3G13080.2	NaN	| multidrug resistance-associated protein 3 | Chr3:4196019-4201250 REVERSE LENGTH=1514 | 201606;| multidrug resistance-associated protein 3 | Chr3:4196019-4201250 REVERSE LENGTH=1489 | 201606	NaN	NaN	Unknown	NaN	NaN	NaN	TAIR11_novel	>AT3G13080.1 | multidrug resistance-associated protein 3 | Chr3:4196019-4201250 REVERSE LENGTH=1514 | 201606;>AT3G13080.2 | multidrug resistance-associated protein 3 | Chr3:4196019-4201250 REVERSE LENGTH=1489 | 201606	26	28
TRUE	2/1	2	1	111	AT3G13160.1	617581.8125	611243.875	-0.014882163	0.014882163	-1.026250672	0.989737493	-0.138062343	0.138062343	-9.126115362	0.908738846	0	0.005611887	0.060385652	109	0.03364275	AT3G13160.1	NaN	| Tetratricopeptide repeat (TPR)-like superfamily protein | Chr3:4229994-4231178 REVERSE LENGTH=394 | 201606	NaN	NaN	Unknown	NaN	NaN	NaN	TAIR11_novel	>AT3G13160.1 | Tetratricopeptide repeat (TPR)-like superfamily protein | Chr3:4229994-4231178 REVERSE LENGTH=394 | 201606	29	37
TRUE	2/1	2	1	66	AT3G13200.1	225842.0781	223864.5781	-0.012688039	0.012688039	-0.875611851	0.991243881	0.022262979	0.022262979	1.555120208	1.015551202	0	0.50168056	0.435551865	64	0.022661823	AT3G13200.1	NaN	| Cwf15 / Cwc15 cell cycle control family protein | Chr3:4242239-4243976 FORWARD LENGTH=230 | 201606	NaN	NaN	Unknown	NaN	NaN	NaN	TAIR11_novel	>AT3G13200.1 | Cwf15 / Cwc15 cell cycle control family protein | Chr3:4242239-4243976 FORWARD LENGTH=230 | 201606	18	21
TRUE	2/1	2	1	247	AT3G13300.1;AT3G13300.2	842278.125	886424.8125	0.073701567	0.073701567	5.241343232	1.052413432	-0.085661821	0.085661821	-5.764785732	0.942352143	0	0.02900021	0.11063913	245	0.02698015	AT3G13300.1;AT3G13300.2	NaN	| Transducin/WD40 repeat-like superfamily protein | Chr3:4304085-4309949 FORWARD LENGTH=1344 | 201606;| Transducin/WD40 repeat-like superfamily protein | Chr3:4304085-4309949 FORWARD LENGTH=1309 | 201606	NaN	NaN	Unknown	NaN	NaN	NaN	TAIR11_novel	>AT3G13300.1 | Transducin/WD40 repeat-like superfamily protein | Chr3:4304085-4309949 FORWARD LENGTH=1344 | 201606;>AT3G13300.2 | Transducin/WD40 repeat-like superfamily protein | Chr3:4304085-4309949 FORWARD LENGTH=1309 | 201606	55	69
TRUE	2/1	2	1	198	AT3G13330.1	120535.9609	114190.3359	-0.078023068	0.078023068	-5.264507746	0.947354923	0.001869987	0.001869987	0.129701637	1.001297016	0	0.950095671	0.594705784	196	0.020630804	AT3G13330.1	NaN	| proteasome activating protein 200 | Chr3:4319804-4330061 REVERSE LENGTH=1811 | 201606	NaN	NaN	Unknown	NaN	NaN	NaN	TAIR11_novel	>AT3G13330.1 | proteasome activating protein 200 | Chr3:4319804-4330061 REVERSE LENGTH=1811 | 201606	44	55
TRUE	2/1	2	1	6	AT1G55570.1;AT3G13390.1	411165.5938	416267.4375	0.017791163	0.017791163	1.24082458	1.012408246	0.017791126	0.017791126	1.240821979	1.01240822	0	0.803470332	0.550065402	4	0.041483586	AT1G55570.1;AT3G13390.1	NaN	| SKU5 similar 12 | Chr1:20757882-20759771 FORWARD LENGTH=555 | 201606;| SKU5 similar 11 | Chr3:4351401-4353289 REVERSE LENGTH=554 | 201606	NaN	NaN	Unknown	NaN	NaN	NaN	TAIR11_novel	>AT1G55570.1 | SKU5 similar 12 | Chr1:20757882-20759771 FORWARD LENGTH=555 | 201606;>AT3G13390.1 | SKU5 similar 11 | Chr3:4351401-4353289 REVERSE LENGTH=554 | 201606	1	1
TRUE	2/1	2	1	36	AT3G13570.1	318700.625	337655.25	0.083349141	0.083349141	5.947470294	1.059474703	-0.038670968	0.038670968	-2.644861581	0.973551384	0	0.464231074	0.418799261	34	0.035687238	AT3G13570.1	NaN	| SC35-like splicing factor 30A | Chr3:4429564-4431602 REVERSE LENGTH=262 | 201606	NaN	NaN	Unknown	NaN	NaN	NaN	TAIR11_novel	>AT3G13570.1 | SC35-like splicing factor 30A | Chr3:4429564-4431602 REVERSE LENGTH=262 | 201606	7	11
TRUE	2/1	2	1	145	AT3G13860.1	1143510	1187105.625	0.053979325	0.053979325	3.812439332	1.038124393	0.065231659	0.065231659	4.625292675	1.046252927	0	0.090117523	0.18498186	143	0.026397695	AT3G13860.1	NaN	| heat shock protein 60-3A | Chr3:4561704-4565133 REVERSE LENGTH=572 | 201606	NaN	NaN	Unknown	NaN	NaN	NaN	TAIR11_novel	>AT3G13860.1 | heat shock protein 60-3A | Chr3:4561704-4565133 REVERSE LENGTH=572 | 201606	36	43
TRUE	2/1	2	1	171	AT3G13920.1;AT3G13920.3	9873807	9386042	-0.073089529	0.073089529	-4.939989206	0.950600108	0.019694723	0.019694723	1.374494688	1.013744947	0	0.792614671	0.547203042	169	0.051689152	AT3G13920.1;AT3G13920.3	NaN	| eukaryotic translation initiation factor 4A1 | Chr3:4592635-4594128 REVERSE LENGTH=412 | 201606;| eukaryotic translation initiation factor 4A1 | Chr3:4592635-4594094 REVERSE LENGTH=402 | 201606	NaN	NaN	Unknown	NaN	NaN	NaN	TAIR11_novel	>AT3G13920.1 | eukaryotic translation initiation factor 4A1 | Chr3:4592635-4594128 REVERSE LENGTH=412 | 201606;>AT3G13920.3 | eukaryotic translation initiation factor 4A1 | Chr3:4592635-4594094 REVERSE LENGTH=402 | 201606	23	32
TRUE	2/1	2	1	84	AT1G54170.1	345050.875	576459.25	0.740409536	0.740409536	67.06500165	1.670650016	0.078198373	0.078198373	5.569886826	1.055698868	0	0.151173192	0.240010772	82	0.037174071	AT1G54170.1	NaN	| CTC-interacting domain 3 | Chr1:20221353-20224919 REVERSE LENGTH=587 | 201606	NaN	NaN	Unknown	NaN	NaN	NaN	TAIR11_novel	>AT1G54170.1 | CTC-interacting domain 3 | Chr1:20221353-20224919 REVERSE LENGTH=587 | 201606	16	17
TRUE	2/1	2	1	40	AT3G14010.1;AT3G14010.2;AT3G14010.3;AT3G14010.4;AT3G14010.5	36372.15234	29217.79688	-0.315986903	0.315986903	-19.66987106	0.803301289	-0.438320726	0.438320726	-26.2006879	0.737993121	0	0.001170957	0.031869867	38	0.084787192	AT3G14010.1;AT3G14010.2;AT3G14010.3;AT3G14010.4;AT3G14010.5	NaN	| CTC-interacting domain 4 | Chr3:4637164-4640691 FORWARD LENGTH=595 | 201606;| CTC-interacting domain 4 | Chr3:4637164-4640691 FORWARD LENGTH=595 | 201606;| CTC-interacting domain 4 | Chr3:4637164-4640691 FORWARD LENGTH=595 | 201606;| CTC-interacting domain 4 | Chr3:4637164-4640324 FORWARD LENGTH=549 | 201606;| CTC-interacting domain 4 | Chr3:4637054-4640691 FORWARD LENGTH=603 | 201606	NaN	NaN	Unknown	NaN	NaN	NaN	TAIR11_novel	>AT3G14010.1 | CTC-interacting domain 4 | Chr3:4637164-4640691 FORWARD LENGTH=595 | 201606;>AT3G14010.2 | CTC-interacting domain 4 | Chr3:4637164-4640691 FORWARD LENGTH=595 | 201606;>AT3G14010.3 | CTC-interacting domain 4 | Chr3:4637164-4640691 FORWARD LENGTH=595 | 201606;>AT3G14010.4 | CTC-interacting domain 4 | Chr3:4637164-4640324 FORWARD LENGTH=549 | 201606;>AT3G14010.5 | CTC-interacting doma…	15	15
TRUE	2/1	2	1	30	AT3G14110.1;AT3G14110.2;AT3G14110.3	115623.6328	122329.0938	0.081331257	0.081331257	5.799386141	1.057993861	-0.034949444	0.034949444	-2.393403595	0.976065964	0	0.622311975	0.48701853	28	0.047826604	AT3G14110.1;AT3G14110.2;AT3G14110.3	NaN	| Tetratricopeptide repeat (TPR)-like superfamily protein | Chr3:4676222-4677602 REVERSE LENGTH=316 | 201606;| Tetratricopeptide repeat (TPR)-like superfamily protein | Chr3:4676222-4677010 REVERSE LENGTH=232 | 201606;| Tetratricopeptide repeat (TPR)-like superfamily protein | Chr3:4676222-4677602 REVERSE LENGTH=317 | 201606	NaN	NaN	Unknown	NaN	NaN	NaN	TAIR11_novel	>AT3G14110.1 | Tetratricopeptide repeat (TPR)-like superfamily protein | Chr3:4676222-4677602 REVERSE LENGTH=316 | 201606;>AT3G14110.2 | Tetratricopeptide repeat (TPR)-like superfamily protein | Chr3:4676222-4677010 REVERSE LENGTH=232 | 201606;>AT3G14110.3 | Tetratricopeptide repeat (TPR)-like superfamily protein | Chr3:4676222-4677602 REVERSE LENGTH=317 | 201606	9	11
TRUE	2/1	2	1	96	AT3G14120.1;AT3G14120.2	125113.7031	127832.2266	0.031011776	0.031011776	2.172842278	1.021728423	-0.268119246	0.268119246	-16.95986155	0.830401385	0	4.82E-05	0.007748971	94	0.043338859	AT3G14120.1;AT3G14120.2	NaN	| nuclear pore complex protein | Chr3:4677993-4685455 FORWARD LENGTH=1101 | 201606;| nuclear pore complex protein | Chr3:4677993-4685455 FORWARD LENGTH=1077 | 201606	NaN	NaN	Unknown	NaN	NaN	NaN	TAIR11_novel	>AT3G14120.1 | nuclear pore complex protein | Chr3:4677993-4685455 FORWARD LENGTH=1101 | 201606;>AT3G14120.2 | nuclear pore complex protein | Chr3:4677993-4685455 FORWARD LENGTH=1077 | 201606	20	22
TRUE	2/1	2	1	13	AT4G36810.1	46995.60156	50315.20313	0.09846865	0.09846865	7.06364309	1.070636431	-0.011238379	0.011238379	-0.775958874	0.992240411	0	0.892961059	0.578367123	11	0.054176225	AT4G36810.1	NaN	| geranylgeranyl pyrophosphate synthase 1 | Chr4:17343513-17344628 FORWARD LENGTH=371 | 201606	NaN	NaN	Unknown	NaN	NaN	NaN	TAIR11_novel	>AT4G36810.1 | geranylgeranyl pyrophosphate synthase 1 | Chr4:17343513-17344628 FORWARD LENGTH=371 | 201606	9	11
TRUE	2/1	2	1	45	AT3G14610.1	303686.2813	302557.1875	-0.00537388	0.00537388	-0.3717961	0.996282039	-0.096291944	0.096291944	-6.456581618	0.935434184	0	0.235646696	0.296881363	43	0.054878444	AT3G14610.1	NaN	| cytochrome P450%2C family 72%2C subfamily A%2C polypeptide 7 | Chr3:4912565-4914503 FORWARD LENGTH=512 | 201606	NaN	NaN	Unknown	NaN	NaN	NaN	TAIR11_novel	>AT3G14610.1 | cytochrome P450%2C family 72%2C subfamily A%2C polypeptide 7 | Chr3:4912565-4914503 FORWARD LENGTH=512 | 201606	11	19
TRUE	2/1	2	1	79	AT3G14890.1	244986.1875	241631.6563	-0.019890936	0.019890936	-1.369273625	0.986307264	-0.30741632	0.30741632	-19.19123554	0.808087645	0	0.000870496	0.029734994	77	0.060630656	AT3G14890.1	NaN	| phosphoesterase | Chr3:5008751-5013060 FORWARD LENGTH=694 | 201606	NaN	NaN	Unknown	NaN	NaN	NaN	TAIR11_novel	>AT3G14890.1 | phosphoesterase | Chr3:5008751-5013060 FORWARD LENGTH=694 | 201606	21	26
TRUE	2/1	2	1	15	AT3G15120.1;AT3G15120.2	15298.60547	17252.13086	0.173374413	0.173374413	12.76930368	1.127693037	0.157257229	0.157257229	11.51650323	1.115165032	0	0.545150825	0.454277636	13	0.169511967	AT3G15120.1;AT3G15120.2	NaN	| P-loop containing nucleoside triphosphate hydrolases superfamily protein | Chr3:5088487-5095482 REVERSE LENGTH=1954 | 201606;| P-loop containing nucleoside triphosphate hydrolases superfamily protein | Chr3:5088487-5095482 REVERSE LENGTH=1964 | 201606	NaN	NaN	Unknown	NaN	NaN	NaN	TAIR11_novel	>AT3G15120.1 | P-loop containing nucleoside triphosphate hydrolases superfamily protein | Chr3:5088487-5095482 REVERSE LENGTH=1954 | 201606;>AT3G15120.2 | P-loop containing nucleoside triphosphate hydrolases superfamily protein | Chr3:5088487-5095482 REVERSE LENGTH=1964 | 201606	12	12
TRUE	2/1	2	1	441	AT3G15950.1	4738488	4890993	0.045700616	0.045700616	3.218431702	1.032184317	0.041175865	0.041175865	2.895212959	1.02895213	0	0.153421757	0.241789681	439	0.019940139	AT3G15950.1	NaN	| DNA topoisomerase-like protein | Chr3:5397783-5402610 REVERSE LENGTH=772 | 201606	NaN	NaN	Unknown	NaN	NaN	NaN	TAIR11_novel	>AT3G15950.1 | DNA topoisomerase-like protein | Chr3:5397783-5402610 REVERSE LENGTH=772 | 201606	89	134
TRUE	2/1	2	1	12	AT3G16090.1	19569.91602	12731.19336	-0.620269908	0.620269908	-34.94507923	0.650549208	0.026863478	0.026863478	1.879478376	1.018794784	0	0.854496953	0.566291189	10	0.094048501	AT3G16090.1	NaN	| RING/U-box superfamily protein | Chr3:5456513-5458694 FORWARD LENGTH=492 | 201606	NaN	NaN	Unknown	NaN	NaN	NaN	TAIR11_novel	>AT3G16090.1 | RING/U-box superfamily protein | Chr3:5456513-5458694 FORWARD LENGTH=492 | 201606	4	5
TRUE	2/1	2	1	83	AT1G52260.1	172615.7656	161236.25	-0.098388102	0.098388102	-6.592396461	0.934076035	-0.092763141	0.092763141	-6.227496209	0.937725038	0	0.012480093	0.078543221	81	0.024990548	AT1G52260.1	NaN	| PDI-like 1-5 | Chr1:19460694-19463346 FORWARD LENGTH=537 | 201606	NaN	NaN	Unknown	NaN	NaN	NaN	TAIR11_novel	>AT1G52260.1 | PDI-like 1-5 | Chr1:19460694-19463346 FORWARD LENGTH=537 | 201606	21	23
TRUE	2/1	2	1	26	AT3G16290.1	16292.66016	14468.98145	-0.171258811	0.171258811	-11.19325324	0.888067468	-0.148385495	0.148385495	-9.774039279	0.902259607	0	0.129377823	0.220370703	24	0.063856298	AT3G16290.1	NaN	| AAA-type ATPase family protein | Chr3:5521187-5524995 REVERSE LENGTH=876 | 201606	NaN	NaN	Unknown	NaN	NaN	NaN	TAIR11_novel	>AT3G16290.1 | AAA-type ATPase family protein | Chr3:5521187-5524995 REVERSE LENGTH=876 | 201606	24	32
TRUE	2/1	2	1	105	AT3G16400.1;AT3G16400.2	4590133.5	4828195	0.072947831	0.072947831	5.186374209	1.051863742	-0.205120742	0.205120742	-13.2533916	0.867466084	0	0.007377888	0.067085368	103	0.05171119	AT3G16400.1;AT3G16400.2	NaN	| nitrile specifier protein 1 | Chr3:5566516-5568330 FORWARD LENGTH=470 | 201606;| nitrile specifier protein 1 | Chr3:5566516-5568330 FORWARD LENGTH=470 | 201606	NaN	NaN	Unknown	NaN	NaN	NaN	TAIR11_novel	>AT3G16400.1 | nitrile specifier protein 1 | Chr3:5566516-5568330 FORWARD LENGTH=470 | 201606;>AT3G16400.2 | nitrile specifier protein 1 | Chr3:5566516-5568330 FORWARD LENGTH=470 | 201606	24	31
TRUE	2/1	2	1	59	AT3G16630.1;AT3G16630.2	79663.32031	76096.30469	-0.066089215	0.066089215	-4.47761355	0.955223864	0.014527558	0.014527558	1.012060651	1.010120607	0	0.791497178	0.547018874	57	0.037579848	AT3G16630.1;AT3G16630.2	NaN	| P-loop containing nucleoside triphosphate hydrolases superfamily protein | Chr3:5662660-5667261 REVERSE LENGTH=794 | 201606;| P-loop containing nucleoside triphosphate hydrolases superfamily protein | Chr3:5662660-5667261 REVERSE LENGTH=794 | 201606	NaN	NaN	Unknown	NaN	NaN	NaN	TAIR11_novel	>AT3G16630.1 | P-loop containing nucleoside triphosphate hydrolases superfamily protein | Chr3:5662660-5667261 REVERSE LENGTH=794 | 201606;>AT3G16630.2 | P-loop containing nucleoside triphosphate hydrolases superfamily protein | Chr3:5662660-5667261 REVERSE LENGTH=794 | 201606	15	16
TRUE	2/1	2	1	60	AT3G16640.1	3396296.75	3302285.75	-0.040497556	0.040497556	-2.768044341	0.972319557	0.00737388	0.00737388	0.512426861	1.005124269	0	0.763146613	0.537830686	58	0.016737584	AT3G16640.1	NaN	| translationally controlled tumor protein | Chr3:5669709-5670729 REVERSE LENGTH=168 | 201606	NaN	NaN	Unknown	NaN	NaN	NaN	TAIR11_novel	>AT3G16640.1 | translationally controlled tumor protein | Chr3:5669709-5670729 REVERSE LENGTH=168 | 201606	12	16
TRUE	2/1	2	1	101	AT3G16810.1	209471.4688	217820.6563	0.05638702	0.05638702	3.985835183	1.039858352	0.158358172	0.158358172	11.60163564	1.116016356	0	0.004889477	0.058128963	99	0.037877027	AT3G16810.1	NaN	| pumilio 24 | Chr3:5723436-5727539 REVERSE LENGTH=641 | 201606	NaN	NaN	Unknown	NaN	NaN	NaN	TAIR11_novel	>AT3G16810.1 | pumilio 24 | Chr3:5723436-5727539 REVERSE LENGTH=641 | 201606	24	26
TRUE	2/1	2	1	136	AT3G16830.1	473988.7188	502662.375	0.084736983	0.084736983	6.049438545	1.060494385	0.092492856	0.092492856	6.621091476	1.066210915	0	0.007044244	0.065082482	134	0.023329948	AT3G16830.1	NaN	| TOPLESS-related 2 | Chr3:5731709-5737531 FORWARD LENGTH=1131 | 201606	NaN	NaN	Unknown	NaN	NaN	NaN	TAIR11_novel	>AT3G16830.1 | TOPLESS-related 2 | Chr3:5731709-5737531 FORWARD LENGTH=1131 | 201606	32	39
TRUE	2/1	2	1	77	AT3G17810.1	512735.7813	477922.75	-0.101438136	0.101438136	-6.789662926	0.932103371	-0.333432198	0.333432198	-20.63538624	0.793646138	0	0.000131169	0.012495055	75	0.056760877	AT3G17810.1	NaN	| pyrimidine 1 | Chr3:6094279-6096289 FORWARD LENGTH=426 | 201606	NaN	NaN	Unknown	NaN	NaN	NaN	TAIR11_novel	>AT3G17810.1 | pyrimidine 1 | Chr3:6094279-6096289 FORWARD LENGTH=426 | 201606	18	22
TRUE	2/1	2	1	119	AT3G17840.1	272060.2813	270116.4688	-0.010344747	0.010344747	-0.714478604	0.992855214	-0.068978138	0.068978138	-4.668700889	0.953312991	0	0.058657484	0.150415801	117	0.024934068	AT3G17840.1	NaN	| receptor-like kinase 902 | Chr3:6106092-6108430 FORWARD LENGTH=647 | 201606	NaN	NaN	Unknown	NaN	NaN	NaN	TAIR11_novel	>AT3G17840.1 | receptor-like kinase 902 | Chr3:6106092-6108430 FORWARD LENGTH=647 | 201606	25	27
TRUE	2/1	2	1	47	AT3G17880.1;AT3G17880.2	69902.9375	69828.25	-0.001542266	0.001542266	-0.10684458	0.998931554	-0.036731355	0.036731355	-2.513885653	0.974861143	0	0.598809773	0.478081247	45	0.047458331	AT3G17880.1;AT3G17880.2	NaN	| tetraticopeptide domain-containing thioredoxin | Chr3:6123534-6126113 FORWARD LENGTH=380 | 201606;| tetraticopeptide domain-containing thioredoxin | Chr3:6123534-6126113 FORWARD LENGTH=373 | 201606	NaN	NaN	Unknown	NaN	NaN	NaN	TAIR11_novel	>AT3G17880.1 | tetraticopeptide domain-containing thioredoxin | Chr3:6123534-6126113 FORWARD LENGTH=380 | 201606;>AT3G17880.2 | tetraticopeptide domain-containing thioredoxin | Chr3:6123534-6126113 FORWARD LENGTH=373 | 201606	8	14
TRUE	2/1	2	1	38	AT3G17940.1	119761.3672	122883.6641	0.037130543	0.037130543	2.607098556	1.026070986	0.000630228	0.000630228	0.043693592	1.000436936	0	0.981885619	0.602220058	36	0.01884733	AT3G17940.1	NaN	| Galactose mutarotase-like superfamily protein | Chr3:6143707-6145244 REVERSE LENGTH=341 | 201606	NaN	NaN	Unknown	NaN	NaN	NaN	TAIR11_novel	>AT3G17940.1 | Galactose mutarotase-like superfamily protein | Chr3:6143707-6145244 REVERSE LENGTH=341 | 201606	11	14
TRUE	2/1	2	1	63	AT3G17970.1	159431.9531	165548.5156	0.054313274	0.054313274	3.836472163	1.038364722	-0.020442011	0.020442011	-1.406940978	0.98593059	0	0.724100009	0.524475161	61	0.03961917	AT3G17970.1	NaN	| translocon at the outer membrane of chloroplasts 64-III | Chr3:6148030-6151794 FORWARD LENGTH=589 | 201606	NaN	NaN	Unknown	NaN	NaN	NaN	TAIR11_novel	>AT3G17970.1 | translocon at the outer membrane of chloroplasts 64-III | Chr3:6148030-6151794 FORWARD LENGTH=589 | 201606	18	21
TRUE	2/1	2	1	42	AT3G18210.1;AT3G18210.2	14279.27832	24163.70508	0.758918617	0.758918617	69.22217311	1.692221731	-0.294213355	0.294213355	-18.44831192	0.815516881	0	0.223870769	0.288984908	40	0.162479925	AT3G18210.1;AT3G18210.2	NaN	| 2-oxoglutarate (2OG) and Fe(II)-dependent oxygenase superfamily protein | Chr3:6238264-6240396 REVERSE LENGTH=394 | 201606;| 2-oxoglutarate (2OG) and Fe(II)-dependent oxygenase superfamily protein | Chr3:6238264-6240396 REVERSE LENGTH=394 | 201606	NaN	NaN	Unknown	NaN	NaN	NaN	TAIR11_novel	>AT3G18210.1 | 2-oxoglutarate (2OG) and Fe(II)-dependent oxygenase superfamily protein | Chr3:6238264-6240396 REVERSE LENGTH=394 | 201606;>AT3G18210.2 | 2-oxoglutarate (2OG) and Fe(II)-dependent oxygenase superfamily protein | Chr3:6238264-6240396 REVERSE LENGTH=394 | 201606	9	13
TRUE	2/1	2	1	90	AT3G18790.1	184736.0625	163928.4219	-0.172399513	0.172399513	-11.26344274	0.887365573	-0.024418393	0.024418393	-1.678310812	0.983216892	0	0.768056115	0.539845404	88	0.056879154	AT3G18790.1	NaN	| pre-mRNA-splicing factor ISY1-like protein | Chr3:6477853-6478755 FORWARD LENGTH=300 | 201606	NaN	NaN	Unknown	NaN	NaN	NaN	TAIR11_novel	>AT3G18790.1 | pre-mRNA-splicing factor ISY1-like protein | Chr3:6477853-6478755 FORWARD LENGTH=300 | 201606	18	23
TRUE	2/1	2	1	110	AT3G18860.1;AT3G18860.2	459655.2813	445423.5	-0.045374642	0.045374642	-3.096185735	0.969038143	-0.059654094	0.059654094	-4.050585651	0.959494143	0	0.102968275	0.196565204	108	0.025014359	AT3G18860.1;AT3G18860.2	NaN	| transducin family protein / WD-40 repeat family protein | Chr3:6501774-6508352 FORWARD LENGTH=760 | 201606;| transducin family protein / WD-40 repeat family protein | Chr3:6501774-6508352 FORWARD LENGTH=760 | 201606	NaN	NaN	Unknown	NaN	NaN	NaN	TAIR11_novel	>AT3G18860.1 | transducin family protein / WD-40 repeat family protein | Chr3:6501774-6508352 FORWARD LENGTH=760 | 201606;>AT3G18860.2 | transducin family protein / WD-40 repeat family protein | Chr3:6501774-6508352 FORWARD LENGTH=760 | 201606	35	39
TRUE	2/1	2	1	77	AT3G19450.1	327884	324219.5625	-0.016214362	0.016214362	-1.117601804	0.988823982	0.004612545	0.004612545	0.320228898	1.003202289	0	0.931675777	0.58957651	75	0.036916419	AT3G19450.1	NaN	| GroES-like zinc-binding alcohol dehydrogenase family protein | Chr3:6744859-6747005 FORWARD LENGTH=365 | 201606	NaN	NaN	Unknown	NaN	NaN	NaN	TAIR11_novel	>AT3G19450.1 | GroES-like zinc-binding alcohol dehydrogenase family protein | Chr3:6744859-6747005 FORWARD LENGTH=365 | 201606	13	20
TRUE	2/1	2	1	25	AT3G19670.1;AT3G19670.2;AT3G19670.3;AT3G19670.4	3890.069336	7197.611328	0.887722329	0.887722329	85.02527093	1.850252709	-0.203557998	0.203557998	-13.15937574	0.868406243	0	0.35849119	0.369157037	23	0.146753415	AT3G19670.1;AT3G19670.2;AT3G19670.3;AT3G19670.4	NaN	| pre-mRNA-processing protein 40B | Chr3:6828242-6836582 REVERSE LENGTH=992 | 201606;| pre-mRNA-processing protein 40B | Chr3:6828242-6836582 REVERSE LENGTH=992 | 201606;| pre-mRNA-processing protein 40B | Chr3:6828242-6836582 REVERSE LENGTH=992 | 201606;| pre-mRNA-processing protein 40B | Chr3:6828242-6836582 REVERSE LENGTH=973 | 201606	NaN	NaN	Unknown	NaN	NaN	NaN	TAIR11_novel	>AT3G19670.1 | pre-mRNA-processing protein 40B | Chr3:6828242-6836582 REVERSE LENGTH=992 | 201606;>AT3G19670.2 | pre-mRNA-processing protein 40B | Chr3:6828242-6836582 REVERSE LENGTH=992 | 201606;>AT3G19670.3 | pre-mRNA-processing protein 40B | Chr3:6828242-6836582 REVERSE LENGTH=992 | 201606;>AT3G19670.4 | pre-mRNA-processing protein 40B | Chr3:6828242-6836582 REVERSE LENGTH=973 | 201606	14	15
TRUE	2/1	2	1	63	AT3G19870.2	35614.94141	35984.00781	0.014873263	0.014873263	1.036268464	1.010362685	-0.012823076	0.012823076	-0.884889499	0.991151105	0	0.799377616	0.548705425	61	0.034535321	AT3G19870.2	NaN	| AP-5 complex subunit beta-like protein | Chr3:6907481-6911115 FORWARD LENGTH=1117 | 201606	NaN	NaN	Unknown	NaN	NaN	NaN	TAIR11_novel	>AT3G19870.2 | AP-5 complex subunit beta-like protein | Chr3:6907481-6911115 FORWARD LENGTH=1117 | 201606	22	23
TRUE	2/1	2	1	24	AT3G19980.1	208044.2969	216175.6406	0.055313224	0.055313224	3.90846751	1.039084675	0.049512561	0.049512561	3.49152014	1.034915201	0	0.525139837	0.445247952	22	0.051975911	AT3G19980.1	NaN	| flower-specific%2C phytochrome-associated protein phosphatase 3 | Chr3:6962008-6964761 FORWARD LENGTH=303 | 201606	NaN	NaN	Unknown	NaN	NaN	NaN	TAIR11_novel	>AT3G19980.1 | flower-specific%2C phytochrome-associated protein phosphatase 3 | Chr3:6962008-6964761 FORWARD LENGTH=303 | 201606	4	5
TRUE	2/1	2	1	24	AT3G20020.1;AT3G20020.2	48124.11328	47167.6875	-0.028961087	0.028961087	-1.987414866	0.980125851	0.010456476	0.010456476	0.727420654	1.007274207	0	0.861862995	0.568825154	22	0.040263656	AT3G20020.1;AT3G20020.2	NaN	| protein arginine methyltransferase 6 | Chr3:6984055-6987945 REVERSE LENGTH=435 | 201606;| protein arginine methyltransferase 6 | Chr3:6984055-6987945 REVERSE LENGTH=413 | 201606	NaN	NaN	Unknown	NaN	NaN	NaN	TAIR11_novel	>AT3G20020.1 | protein arginine methyltransferase 6 | Chr3:6984055-6987945 REVERSE LENGTH=435 | 201606;>AT3G20020.2 | protein arginine methyltransferase 6 | Chr3:6984055-6987945 REVERSE LENGTH=413 | 201606	4	5
TRUE	2/1	2	1	122	AT3G20250.1;AT3G20250.2;AT3G20250.3	137700.7656	250556.3906	0.863598754	0.863598754	81.95715143	1.819571514	-0.022017268	0.022017268	-1.514534548	0.984854655	0	0.701777609	0.516837098	120	0.03959409	AT3G20250.1;AT3G20250.2;AT3G20250.3	NaN	| pumilio 5 | Chr3:7059098-7062660 REVERSE LENGTH=913 | 201606;| pumilio 5 | Chr3:7059098-7062660 REVERSE LENGTH=949 | 201606;| pumilio 5 | Chr3:7059098-7062660 REVERSE LENGTH=949 | 201606	NaN	NaN	Unknown	NaN	NaN	NaN	TAIR11_novel	>AT3G20250.1 | pumilio 5 | Chr3:7059098-7062660 REVERSE LENGTH=913 | 201606;>AT3G20250.2 | pumilio 5 | Chr3:7059098-7062660 REVERSE LENGTH=949 | 201606;>AT3G20250.3 | pumilio 5 | Chr3:7059098-7062660 REVERSE LENGTH=949 | 201606	29	39
TRUE	2/1	2	1	63	AT3G20290.1;AT3G20290.2;AT3G20290.3	36577.66016	19775.48828	-0.887249473	0.887249473	-45.93561153	0.540643885	-0.283794582	0.283794582	-17.85723486	0.821427651	0	0.116949172	0.208449945	61	0.123262053	AT3G20290.1;AT3G20290.2;AT3G20290.3	NaN	| EPS15 homology domain 1 | Chr3:7075057-7078655 REVERSE LENGTH=545 | 201606;| EPS15 homology domain 1 | Chr3:7075057-7078655 REVERSE LENGTH=545 | 201606;| EPS15 homology domain 1 | Chr3:7075057-7078655 REVERSE LENGTH=545 | 201606	NaN	NaN	Unknown	NaN	NaN	NaN	TAIR11_novel	>AT3G20290.1 | EPS15 homology domain 1 | Chr3:7075057-7078655 REVERSE LENGTH=545 | 201606;>AT3G20290.2 | EPS15 homology domain 1 | Chr3:7075057-7078655 REVERSE LENGTH=545 | 201606;>AT3G20290.3 | EPS15 homology domain 1 | Chr3:7075057-7078655 REVERSE LENGTH=545 | 201606	28	33
TRUE	2/1	2	1	36	AT3G20390.1;AT3G20390.2	2547024.75	2599846.75	0.029613606	0.029613606	2.0738707	1.020738707	0.050707102	0.050707102	3.577245809	1.035772458	0	0.060819092	0.153242901	34	0.017845192	AT3G20390.1;AT3G20390.2	NaN	| endoribonuclease L-PSP family protein | Chr3:7110227-7111695 REVERSE LENGTH=187 | 201606;| endoribonuclease L-PSP family protein | Chr3:7110227-7111899 REVERSE LENGTH=255 | 201606	NaN	NaN	Unknown	NaN	NaN	NaN	TAIR11_novel	>AT3G20390.1 | endoribonuclease L-PSP family protein | Chr3:7110227-7111695 REVERSE LENGTH=187 | 201606;>AT3G20390.2 | endoribonuclease L-PSP family protein | Chr3:7110227-7111899 REVERSE LENGTH=255 | 201606	14	16
TRUE	2/1	2	1	27	AT3G20920.1;AT3G20920.2	81438.14844	83707.42969	0.039650918	0.039650918	2.786508895	1.027865089	0.020200094	0.020200094	1.410012039	1.01410012	0	0.490680085	0.431020894	25	0.019631887	AT3G20920.1;AT3G20920.2	NaN	| translocation protein-like protein | Chr3:7328763-7330698 REVERSE LENGTH=365 | 201606;| translocation protein-like protein | Chr3:7328763-7330698 REVERSE LENGTH=364 | 201606	NaN	NaN	Unknown	NaN	NaN	NaN	TAIR11_novel	>AT3G20920.1 | translocation protein-like protein | Chr3:7328763-7330698 REVERSE LENGTH=365 | 201606;>AT3G20920.2 | translocation protein-like protein | Chr3:7328763-7330698 REVERSE LENGTH=364 | 201606	9	12
TRUE	2/1	2	1	15	AT3G21350.1;AT3G21350.2	19318.34961	12974.91211	-0.574247082	0.574247082	-32.83633244	0.671636676	-0.417372942	0.417372942	-25.1213122	0.748786878	0	0.022342112	0.099246824	13	0.109968078	AT3G21350.1;AT3G21350.2	NaN	| RNA polymerase transcriptional regulation mediator-like protein | Chr3:7517106-7518587 FORWARD LENGTH=257 | 201606;| RNA polymerase transcriptional regulation mediator-like protein | Chr3:7517106-7518587 FORWARD LENGTH=298 | 201606	NaN	NaN	Unknown	NaN	NaN	NaN	TAIR11_novel	>AT3G21350.1 | RNA polymerase transcriptional regulation mediator-like protein | Chr3:7517106-7518587 FORWARD LENGTH=257 | 201606;>AT3G21350.2 | RNA polymerase transcriptional regulation mediator-like protein | Chr3:7517106-7518587 FORWARD LENGTH=298 | 201606	6	6
TRUE	2/1	2	1	113	AT3G21540.1	107410.625	107695.7266	0.003824293	0.003824293	0.265431434	1.002654314	0.004328229	0.004328229	0.300460453	1.003004605	0	0.905337976	0.581898069	111	0.025058517	AT3G21540.1	NaN	| transducin family protein / WD-40 repeat family protein | Chr3:7586100-7590856 REVERSE LENGTH=955 | 201606	NaN	NaN	Unknown	NaN	NaN	NaN	TAIR11_novel	>AT3G21540.1 | transducin family protein / WD-40 repeat family protein | Chr3:7586100-7590856 REVERSE LENGTH=955 | 201606	25	30
TRUE	2/1	2	1	67	AT3G21770.1	9401440	10663671	0.181750522	0.181750522	13.42593262	1.134259326	0.142642692	0.142642692	10.39254072	1.103925407	0	0.008883662	0.070284117	65	0.036208231	AT3G21770.1	NaN	| Peroxidase superfamily protein | Chr3:7673345-7674661 FORWARD LENGTH=329 | 201606	NaN	NaN	Unknown	NaN	NaN	NaN	TAIR11_novel	>AT3G21770.1 | Peroxidase superfamily protein | Chr3:7673345-7674661 FORWARD LENGTH=329 | 201606	16	18
TRUE	2/1	2	1	48	AT3G22290.1;AT3G22290.2	121655.2656	118250.6172	-0.040951053	0.040951053	-2.798603431	0.972013966	-0.107145503	0.107145503	-7.157678864	0.928423211	0	0.130119937	0.220603755	46	0.047650869	AT3G22290.1;AT3G22290.2	NaN	| Endoplasmic reticulum vesicle transporter protein | Chr3:7882082-7885260 FORWARD LENGTH=354 | 201606;| Endoplasmic reticulum vesicle transporter protein | Chr3:7882082-7885260 FORWARD LENGTH=354 | 201606	NaN	NaN	Unknown	NaN	NaN	NaN	TAIR11_novel	>AT3G22290.1 | Endoplasmic reticulum vesicle transporter protein | Chr3:7882082-7885260 FORWARD LENGTH=354 | 201606;>AT3G22290.2 | Endoplasmic reticulum vesicle transporter protein | Chr3:7882082-7885260 FORWARD LENGTH=354 | 201606	9	9
TRUE	2/1	2	1	89	AT3G22590.1	168295.1406	180155.1875	0.098246674	0.098246674	7.047171315	1.070471713	-0.004165838	0.004165838	-0.288337362	0.997116626	0	0.875561085	0.573305272	87	0.018279797	AT3G22590.1	NaN	| PLANT HOMOLOGOUS TO PARAFIBROMIN | Chr3:8003999-8005452 FORWARD LENGTH=415 | 201606	NaN	NaN	Unknown	NaN	NaN	NaN	TAIR11_novel	>AT3G22590.1 | PLANT HOMOLOGOUS TO PARAFIBROMIN | Chr3:8003999-8005452 FORWARD LENGTH=415 | 201606	19	21
TRUE	2/1	2	1	137	AT3G22980.1;AT3G22980.2;AT3G22980.3	88750.39844	87734.59375	-0.016607787	0.016607787	-1.144563524	0.988554365	0.029322801	0.029322801	2.053297664	1.020532977	0	0.663949047	0.502823202	135	0.046494651	AT3G22980.1;AT3G22980.2;AT3G22980.3	NaN	| Ribosomal protein S5/Elongation factor G/III/V family protein | Chr3:8160269-8163316 REVERSE LENGTH=1015 | 201606;| Ribosomal protein S5/Elongation factor G/III/V family protein | Chr3:8160269-8163316 REVERSE LENGTH=1015 | 201606;| Ribosomal protein S5/Elongation factor G/III/V family protein | Chr3:8160269-8163316 REVERSE LENGTH=1015 | 201606	NaN	NaN	Unknown	NaN	NaN	NaN	TAIR11_novel	>AT3G22980.1 | Ribosomal protein S5/Elongation factor G/III/V family protein | Chr3:8160269-8163316 REVERSE LENGTH=1015 | 201606;>AT3G22980.2 | Ribosomal protein S5/Elongation factor G/III/V family protein | Chr3:8160269-8163316 REVERSE LENGTH=1015 | 201606;>AT3G22980.3 | Ribosomal protein S5/Elongation factor G/III/V family protein | Chr3:8160269-8163316 REVERSE LENGTH=1015 | 201606	30	37
TRUE	2/1	2	1	18	AT3G23450.1;AT3G23450.2;AT3G23450.3;AT3G23450.4	2108289.75	2107521.25	-0.000525978	0.000525978	-0.036451346	0.999635487	0.003079806	0.003079806	0.21370389	1.002137039	0	0.889997232	0.577424165	16	0.014737446	AT3G23450.1;AT3G23450.2;AT3G23450.3;AT3G23450.4	NaN	| transmembrane protein | Chr3:8410483-8411841 FORWARD LENGTH=452 | 201606;| transmembrane protein | Chr3:8410483-8411841 FORWARD LENGTH=442 | 201606;| transmembrane protein | Chr3:8410483-8411841 FORWARD LENGTH=432 | 201606;| transmembrane protein | Chr3:8410483-8411841 FORWARD LENGTH=432 | 201606	NaN	NaN	Unknown	NaN	NaN	NaN	TAIR11_novel	>AT3G23450.1 | transmembrane protein | Chr3:8410483-8411841 FORWARD LENGTH=452 | 201606;>AT3G23450.2 | transmembrane protein | Chr3:8410483-8411841 FORWARD LENGTH=442 | 201606;>AT3G23450.3 | transmembrane protein | Chr3:8410483-8411841 FORWARD LENGTH=432 | 201606;>AT3G23450.4 | transmembrane protein | Chr3:8410483-8411841 FORWARD LENGTH=432 | 201606	10	10
TRUE	2/1	2	1	54	AT3G23710.1;AT3G23710.2	173634	170031.0781	-0.030251011	0.030251011	-2.075009431	0.979249906	-0.008447362	0.008447362	-0.583815657	0.994161843	0	0.756847207	0.53610879	52	0.018633155	AT3G23710.1;AT3G23710.2	NaN	| Tic22-like family protein | Chr3:8534061-8536148 FORWARD LENGTH=313 | 201606;| Tic22-like family protein | Chr3:8534061-8535694 FORWARD LENGTH=250 | 201606	NaN	NaN	Unknown	NaN	NaN	NaN	TAIR11_novel	>AT3G23710.1 | Tic22-like family protein | Chr3:8534061-8536148 FORWARD LENGTH=313 | 201606;>AT3G23710.2 | Tic22-like family protein | Chr3:8534061-8535694 FORWARD LENGTH=250 | 201606	10	11
TRUE	2/1	2	1	23	AT3G23810.1	66193.75781	71617.11719	0.113609272	0.113609272	8.193158319	1.081931583	0.135712117	0.135712117	9.863496824	1.098634968	0	0.099532246	0.194965181	21	0.053183885	AT3G23810.1	NaN	| S-adenosyl-l-homocysteine (SAH) hydrolase 2 | Chr3:8588013-8589671 REVERSE LENGTH=485 | 201606	NaN	NaN	Unknown	NaN	NaN	NaN	TAIR11_novel	>AT3G23810.1 | S-adenosyl-l-homocysteine (SAH) hydrolase 2 | Chr3:8588013-8589671 REVERSE LENGTH=485 | 201606	6	6
TRUE	2/1	2	1	6	AT3G23830.1;AT3G23830.2	1078443.25	1103620.375	0.033293736	0.033293736	2.334580424	1.023345804	0.033293739	0.033293739	2.334580616	1.023345806	0	0.133578073	0.223924636	4	0.010990097	AT3G23830.1;AT3G23830.2	NaN	| glycine-rich RNA-binding protein 4 | Chr3:8606762-8607677 REVERSE LENGTH=136 | 201606;| glycine-rich RNA-binding protein 4 | Chr3:8606762-8607677 REVERSE LENGTH=136 | 201606	NaN	NaN	Unknown	NaN	NaN	NaN	TAIR11_novel	>AT3G23830.1 | glycine-rich RNA-binding protein 4 | Chr3:8606762-8607677 REVERSE LENGTH=136 | 201606;>AT3G23830.2 | glycine-rich RNA-binding protein 4 | Chr3:8606762-8607677 REVERSE LENGTH=136 | 201606	6	6
TRUE	2/1	2	1	47	AT3G23900.1;AT3G23900.3;AT3G23900.4	64522.69141	65261.51953	0.016425961	0.016425961	1.145067121	1.011450671	0.006047278	0.006047278	0.420045109	1.004200451	0	0.912034453	0.583122953	45	0.037316	AT3G23900.1;AT3G23900.3;AT3G23900.4	NaN	| RNA recognition motif (RRM)-containing protein | Chr3:8631941-8635852 REVERSE LENGTH=987 | 201606;| RNA recognition motif (RRM)-containing protein | Chr3:8631941-8635852 REVERSE LENGTH=987 | 201606;| RNA recognition motif (RRM)-containing protein | Chr3:8631941-8635852 REVERSE LENGTH=987 | 201606	NaN	NaN	Unknown	NaN	NaN	NaN	TAIR11_novel	>AT3G23900.1 | RNA recognition motif (RRM)-containing protein | Chr3:8631941-8635852 REVERSE LENGTH=987 | 201606;>AT3G23900.3 | RNA recognition motif (RRM)-containing protein | Chr3:8631941-8635852 REVERSE LENGTH=987 | 201606;>AT3G23900.4 | RNA recognition motif (RRM)-containing protein | Chr3:8631941-8635852 REVERSE LENGTH=987 | 201606	15	16
TRUE	2/1	2	1	41	AT3G23910.1	129629.2578	124838.5938	-0.054327366	0.054327366	-3.695665734	0.963043343	-0.033547048	0.033547048	-2.298477282	0.977015227	0	0.306020345	0.341134207	39	0.022129278	AT3G23910.1	NaN	| reverse transcriptase-like protein | Chr3:8636594-8639344 REVERSE LENGTH=421 | 201606	NaN	NaN	Unknown	NaN	NaN	NaN	TAIR11_novel	>AT3G23910.1 | reverse transcriptase-like protein | Chr3:8636594-8639344 REVERSE LENGTH=421 | 201606	13	13
TRUE	2/1	2	1	39	AT3G24090.1	25652.51758	25931.35938	0.015597416	0.015597416	1.086995832	1.010869958	-0.041126229	0.041126229	-2.810405195	0.971895948	0	0.461010029	0.416845771	37	0.037715777	AT3G24090.1	NaN	| putative glucosamine-fructose-6-phosphate aminotransferase | Chr3:8697838-8700971 REVERSE LENGTH=677 | 201606	NaN	NaN	Unknown	NaN	NaN	NaN	TAIR11_novel	>AT3G24090.1 | putative glucosamine-fructose-6-phosphate aminotransferase | Chr3:8697838-8700971 REVERSE LENGTH=677 | 201606	10	11
TRUE	2/1	2	1	16	AT3G24160.1	75871.90625	64920.71875	-0.224886813	0.224886813	-14.43378457	0.855662154	-0.093462139	0.093462139	-6.272918816	0.937270812	0	0.040335879	0.126362827	14	0.027691328	AT3G24160.1	NaN	| putative type 1 membrane protein | Chr3:8726241-8729023 FORWARD LENGTH=364 | 201606	NaN	NaN	Unknown	NaN	NaN	NaN	TAIR11_novel	>AT3G24160.1 | putative type 1 membrane protein | Chr3:8726241-8729023 FORWARD LENGTH=364 | 201606	8	9
TRUE	2/1	2	1	83	AT3G24170.1;AT3G24170.2;AT3G24170.3	1240803.125	1255721.25	0.01724202	0.01724202	1.202295892	1.012022959	-0.140733585	0.140733585	-9.294218473	0.907057815	0	0.0189464	0.093013223	81	0.040479227	AT3G24170.1;AT3G24170.2;AT3G24170.3	NaN	| glutathione-disulfide reductase | Chr3:8729762-8734115 REVERSE LENGTH=499 | 201606;| glutathione-disulfide reductase | Chr3:8729762-8734115 REVERSE LENGTH=499 | 201606;| glutathione-disulfide reductase | Chr3:8729762-8734115 REVERSE LENGTH=499 | 201606	NaN	NaN	Unknown	NaN	NaN	NaN	TAIR11_novel	>AT3G24170.1 | glutathione-disulfide reductase | Chr3:8729762-8734115 REVERSE LENGTH=499 | 201606;>AT3G24170.2 | glutathione-disulfide reductase | Chr3:8729762-8734115 REVERSE LENGTH=499 | 201606;>AT3G24170.3 | glutathione-disulfide reductase | Chr3:8729762-8734115 REVERSE LENGTH=499 | 201606	23	31
TRUE	2/1	2	1	18	AT3G24320.1;AT3G24320.2	13098.77734	14197.34473	0.116188978	0.116188978	8.386793317	1.083867933	0.112189636	0.112189636	8.086746776	1.080867468	0	0.065752756	0.158869036	16	0.038174665	AT3G24320.1;AT3G24320.2	NaN	| MUTL protein homolog 1 | Chr3:8823229-8829571 REVERSE LENGTH=1118 | 201606;| MUTL protein homolog 1 | Chr3:8823229-8827498 REVERSE LENGTH=873 | 201606	NaN	NaN	Unknown	NaN	NaN	NaN	TAIR11_novel	>AT3G24320.1 | MUTL protein homolog 1 | Chr3:8823229-8829571 REVERSE LENGTH=1118 | 201606;>AT3G24320.2 | MUTL protein homolog 1 | Chr3:8823229-8827498 REVERSE LENGTH=873 | 201606	3	3
TRUE	2/1	2	1	56	AT3G25290.1;AT3G25290.2	421493.5625	451054.9688	0.097792664	0.097792664	7.013489382	1.070134894	0.001521848	0.001521848	0.105542148	1.001055421	0	0.980021629	0.602220058	54	0.041546614	AT3G25290.1;AT3G25290.2	NaN	| Auxin-responsive family protein | Chr3:9208955-9210353 FORWARD LENGTH=393 | 201606;| Auxin-responsive family protein | Chr3:9208955-9210353 FORWARD LENGTH=393 | 201606	NaN	NaN	Unknown	NaN	NaN	NaN	TAIR11_novel	>AT3G25290.1 | Auxin-responsive family protein | Chr3:9208955-9210353 FORWARD LENGTH=393 | 201606;>AT3G25290.2 | Auxin-responsive family protein | Chr3:9208955-9210353 FORWARD LENGTH=393 | 201606	13	16
TRUE	2/1	2	1	85	AT3G25520.1;AT3G25520.3	10328601	10104910	-0.031588383	0.031588383	-2.165743454	0.978342565	0.021396674	0.021396674	1.494157007	1.01494157	0	0.439079793	0.407685091	83	0.018962948	AT3G25520.1;AT3G25520.3	NaN	| ribosomal protein L5 | Chr3:9269573-9271327 REVERSE LENGTH=301 | 201606;| ribosomal protein L5 | Chr3:9269573-9271174 REVERSE LENGTH=301 | 201606	NaN	NaN	Unknown	NaN	NaN	NaN	TAIR11_novel	>AT3G25520.1 | ribosomal protein L5 | Chr3:9269573-9271327 REVERSE LENGTH=301 | 201606;>AT3G25520.3 | ribosomal protein L5 | Chr3:9269573-9271174 REVERSE LENGTH=301 | 201606	21	26
TRUE	2/1	2	1	39	AT3G25780.1	724615.625	738229.125	0.026852741	0.026852741	1.878720184	1.018787202	-0.014367412	0.014367412	-0.990930705	0.990090693	0	0.752923522	0.534512719	37	0.030997789	AT3G25780.1	NaN	| allene oxide cyclase 3 | Chr3:9409362-9410409 FORWARD LENGTH=258 | 201606	NaN	NaN	Unknown	NaN	NaN	NaN	TAIR11_novel	>AT3G25780.1 | allene oxide cyclase 3 | Chr3:9409362-9410409 FORWARD LENGTH=258 | 201606	12	12
TRUE	2/1	2	1	55	AT3G25860.1	317321.5938	317421.1563	0.000452588	0.000452588	0.031375898	1.000313759	-0.034972724	0.034972724	-2.394978563	0.976050214	0	0.321633461	0.349138047	53	0.024008795	AT3G25860.1	NaN	| 2-oxoacid dehydrogenases acyltransferase family protein | Chr3:9460632-9462585 FORWARD LENGTH=480 | 201606	NaN	NaN	Unknown	NaN	NaN	NaN	TAIR11_novel	>AT3G25860.1 | 2-oxoacid dehydrogenases acyltransferase family protein | Chr3:9460632-9462585 FORWARD LENGTH=480 | 201606	18	29
TRUE	2/1	2	1	42	AT3G26410.1	111924	100651.4219	-0.153151875	0.153151875	-10.07163622	0.899283638	-0.095012769	0.095012769	-6.373603935	0.936263961	0	0.267789071	0.317617473	40	0.057771251	AT3G26410.1	NaN	| tRNA modification 11 protein | Chr3:9669508-9671273 REVERSE LENGTH=477 | 201606	NaN	NaN	Unknown	NaN	NaN	NaN	TAIR11_novel	>AT3G26410.1 | tRNA modification 11 protein | Chr3:9669508-9671273 REVERSE LENGTH=477 | 201606	16	17
TRUE	2/1	2	1	211	AT3G26560.1	267954.4063	268067.1875	0.000607098	0.000607098	0.042089717	1.000420897	-0.034920726	0.034920726	-2.39146062	0.976085394	0	0.430664614	0.404540886	209	0.030582759	AT3G26560.1	NaN	| ATP-dependent RNA helicase | Chr3:9750122-9753719 REVERSE LENGTH=1168 | 201606	NaN	NaN	Unknown	NaN	NaN	NaN	TAIR11_novel	>AT3G26560.1 | ATP-dependent RNA helicase | Chr3:9750122-9753719 REVERSE LENGTH=1168 | 201606	51	66
TRUE	2/1	2	1	53	AT3G26990.1;AT3G26990.2	333042.2813	263651.1563	-0.337075022	0.337075022	-20.83553017	0.791644698	0.032404143	0.032404143	2.271498449	1.022714984	0	0.620913955	0.486072346	51	0.044710972	AT3G26990.1;AT3G26990.2	NaN	| ENTH/VHS family protein | Chr3:9948426-9951557 REVERSE LENGTH=513 | 201606;| ENTH/VHS family protein | Chr3:9948426-9951557 REVERSE LENGTH=513 | 201606	NaN	NaN	Unknown	NaN	NaN	NaN	TAIR11_novel	>AT3G26990.1 | ENTH/VHS family protein | Chr3:9948426-9951557 REVERSE LENGTH=513 | 201606;>AT3G26990.2 | ENTH/VHS family protein | Chr3:9948426-9951557 REVERSE LENGTH=513 | 201606	14	15
TRUE	2/1	2	1	30	AT3G27310.1	188508.2656	198057.2656	0.071289843	0.071289843	5.065560371	1.050655604	0.048917379	0.048917379	3.448833638	1.034488336	0	0.202049232	0.275541158	28	0.025500771	AT3G27310.1	NaN	| plant UBX domain-containing protein 1 | Chr3:10087360-10089077 REVERSE LENGTH=251 | 201606	NaN	NaN	Unknown	NaN	NaN	NaN	TAIR11_novel	>AT3G27310.1 | plant UBX domain-containing protein 1 | Chr3:10087360-10089077 REVERSE LENGTH=251 | 201606	9	10
TRUE	2/1	2	1	59	AT3G27430.2	1194014.5	1142599.375	-0.063500711	0.063500711	-4.306072079	0.956939279	-0.055092495	0.055092495	-3.746726936	0.962532731	0	0.386539961	0.382009905	57	0.043392208	AT3G27430.2	NaN	| N-terminal nucleophile aminohydrolases (Ntn hydrolases) superfamily protein | Chr3:10152910-10155052 FORWARD LENGTH=273 | 201606	NaN	NaN	Unknown	NaN	NaN	NaN	TAIR11_novel	>AT3G27430.2 | N-terminal nucleophile aminohydrolases (Ntn hydrolases) superfamily protein | Chr3:10152910-10155052 FORWARD LENGTH=273 | 201606	13	14
TRUE	2/1	2	1	16	AT3G27610.1;AT3G27610.2;AT3G27610.3;AT3G27610.4;AT3G27610.5;AT3G27610.6;AT3G27610.7;AT3G27610.8;AT3G27610.9	12310.99902	11805.1875	-0.060526884	0.060526884	-4.108614764	0.958913852	-0.100996837	0.100996837	-6.761146939	0.932388531	0	0.32440618	0.351093076	14	0.066189959	AT3G27610.1;AT3G27610.2;AT3G27610.3;AT3G27610.4;AT3G27610.5;AT3G27610.6;AT3G27610.7;AT3G27610.8;AT3G27610.9	NaN	| Nucleotidylyl transferase superfamily protein | Chr3:10225729-10228152 REVERSE LENGTH=389 | 201606;| Nucleotidylyl transferase superfamily protein | Chr3:10225729-10227781 REVERSE LENGTH=317 | 201606;| Nucleotidylyl transferase superfamily protein | Chr3:10225729-10227400 REVERSE LENGTH=278 | 201606;| Nucleotidylyl transferase superfamily protein | Chr3:10225729-10227620 REVERSE LENGTH=321 | 20…	NaN	NaN	Unknown	NaN	NaN	NaN	TAIR11_novel	>AT3G27610.1 | Nucleotidylyl transferase superfamily protein | Chr3:10225729-10228152 REVERSE LENGTH=389 | 201606;>AT3G27610.2 | Nucleotidylyl transferase superfamily protein | Chr3:10225729-10227781 REVERSE LENGTH=317 | 201606;>AT3G27610.3 | Nucleotidylyl transferase superfamily protein | Chr3:10225729-10227400 REVERSE LENGTH=278 | 201606;>AT3G27610.4 | Nucleotidylyl transferase superfamily prot…	5	5
TRUE	2/1	2	1	72	AT3G27670.1	55985.09766	56907.05078	0.023564558	0.023564558	1.646783097	1.016467831	-0.179435298	0.179435298	-11.6951427	0.883048573	0	0.004615909	0.057779325	70	0.04206845	AT3G27670.1	NaN	| ARM repeat superfamily protein | Chr3:10245338-10253158 FORWARD LENGTH=1841 | 201606	NaN	NaN	Unknown	NaN	NaN	NaN	TAIR11_novel	>AT3G27670.1 | ARM repeat superfamily protein | Chr3:10245338-10253158 FORWARD LENGTH=1841 | 201606	19	20
TRUE	2/1	2	1	6	AT3G27770.1;AT3G27770.2	5332.274902	4196.573242	-0.345539399	0.345539399	-21.29863297	0.78701367	-0.345539302	0.345539302	-21.29862763	0.787013724	0	0.020158907	0.095211285	4	0.057039829	AT3G27770.1;AT3G27770.2	NaN	| plant/protein | Chr3:10285818-10287474 REVERSE LENGTH=315 | 201606;| plant/protein | Chr3:10285818-10287461 REVERSE LENGTH=272 | 201606	NaN	NaN	Unknown	NaN	NaN	NaN	TAIR11_novel	>AT3G27770.1 | plant/protein | Chr3:10285818-10287474 REVERSE LENGTH=315 | 201606;>AT3G27770.2 | plant/protein | Chr3:10285818-10287461 REVERSE LENGTH=272 | 201606	1	1
TRUE	2/1	2	1	65	AT3G27820.1	60305.92969	60873.20313	0.013507417	0.013507417	0.940659468	1.009406595	0.119236708	0.119236708	8.616005153	1.086160052	0	0.07480912	0.16949147	63	0.04532376	AT3G27820.1	NaN	| monodehydroascorbate reductase 4 | Chr3:10315249-10317881 FORWARD LENGTH=488 | 201606	NaN	NaN	Unknown	NaN	NaN	NaN	TAIR11_novel	>AT3G27820.1 | monodehydroascorbate reductase 4 | Chr3:10315249-10317881 FORWARD LENGTH=488 | 201606	18	22
TRUE	2/1	2	1	53	AT3G28450.1	98933.40625	100770.1719	0.026539008	0.026539008	1.85656766	1.018565677	-0.06260556	0.06260556	-4.246678313	0.957533217	0	0.18336615	0.261501379	51	0.031818467	AT3G28450.1	NaN	| Leucine-rich repeat protein kinase family protein | Chr3:10667359-10669176 FORWARD LENGTH=605 | 201606	NaN	NaN	Unknown	NaN	NaN	NaN	TAIR11_novel	>AT3G28450.1 | Leucine-rich repeat protein kinase family protein | Chr3:10667359-10669176 FORWARD LENGTH=605 | 201606	13	13
TRUE	2/1	2	1	32	AT3G28670.1;AT3G28670.2;AT3G28670.3	34227.375	28893.97266	-0.244382077	0.244382077	-15.58227104	0.84417729	-0.007533588	0.007533588	-0.520827525	0.994791725	0	0.954636775	0.59551923	30	0.089494264	AT3G28670.1;AT3G28670.2;AT3G28670.3	NaN	| oxidoreductase%2C zinc-binding dehydrogenase family protein | Chr3:10744183-10746983 FORWARD LENGTH=491 | 201606;| oxidoreductase%2C zinc-binding dehydrogenase family protein | Chr3:10743891-10746983 FORWARD LENGTH=542 | 201606;| oxidoreductase%2C zinc-binding dehydrogenase family protein | Chr3:10744183-10746983 FORWARD LENGTH=491 | 201606	NaN	NaN	Unknown	NaN	NaN	NaN	TAIR11_novel	>AT3G28670.1 | oxidoreductase%2C zinc-binding dehydrogenase family protein | Chr3:10744183-10746983 FORWARD LENGTH=491 | 201606;>AT3G28670.2 | oxidoreductase%2C zinc-binding dehydrogenase family protein | Chr3:10743891-10746983 FORWARD LENGTH=542 | 201606;>AT3G28670.3 | oxidoreductase%2C zinc-binding dehydrogenase family protein | Chr3:10744183-10746983 FORWARD LENGTH=491 | 201606	7	7
TRUE	2/1	2	1	68	AT3G28710.1	356502.1875	365216.4063	0.034840646	0.034840646	2.444366137	1.024443661	-0.07149794	0.07149794	-4.835060558	0.951649394	0	0.470208074	0.421536067	66	0.067657783	AT3G28710.1	NaN	| ATPase%2C V0/A0 complex%2C subunit C/D | Chr3:10773144-10775594 REVERSE LENGTH=351 | 201606	NaN	NaN	Unknown	NaN	NaN	NaN	TAIR11_novel	>AT3G28710.1 | ATPase%2C V0/A0 complex%2C subunit C/D | Chr3:10773144-10775594 REVERSE LENGTH=351 | 201606	17	26
TRUE	2/1	2	1	76	AT3G28720.1;AT3G28720.2	109407.0859	103422.1719	-0.081160673	0.081160673	-5.470316672	0.945296833	-0.0389199	0.0389199	-2.661658377	0.973383416	0	0.459521252	0.416282672	74	0.036025459	AT3G28720.1;AT3G28720.2	NaN	| transmembrane protein | Chr3:10782276-10784339 FORWARD LENGTH=687 | 201606;| transmembrane protein | Chr3:10782129-10784339 FORWARD LENGTH=736 | 201606	NaN	NaN	Unknown	NaN	NaN	NaN	TAIR11_novel	>AT3G28720.1 | transmembrane protein | Chr3:10782276-10784339 FORWARD LENGTH=687 | 201606;>AT3G28720.2 | transmembrane protein | Chr3:10782129-10784339 FORWARD LENGTH=736 | 201606	20	24
TRUE	2/1	2	1	18	AT3G28950.1	120995.0703	132459.4375	0.130602368	0.130602368	9.475069652	1.094750697	0.233854964	0.233854964	17.59730226	1.175973023	0	0.056462194	0.147432248	16	0.076314261	AT3G28950.1	NaN	| AIG2-like (avirulence induced gene) family protein | Chr3:10976359-10977370 REVERSE LENGTH=165 | 201606	NaN	NaN	Unknown	NaN	NaN	NaN	TAIR11_novel	>AT3G28950.1 | AIG2-like (avirulence induced gene) family protein | Chr3:10976359-10977370 REVERSE LENGTH=165 | 201606	7	7
TRUE	2/1	2	1	43	AT3G29090.1	102117.4922	103797.6719	0.023544072	0.023544072	1.645339747	1.016453397	0.057912894	0.057912894	4.095874524	1.040958745	0	0.083561348	0.179596122	41	0.022328141	AT3G29090.1	NaN	| pectin methylesterase 31 | Chr3:11073804-11075335 FORWARD LENGTH=317 | 201606	NaN	NaN	Unknown	NaN	NaN	NaN	TAIR11_novel	>AT3G29090.1 | pectin methylesterase 31 | Chr3:11073804-11075335 FORWARD LENGTH=317 | 201606	8	9
TRUE	2/1	2	1	70	AT3G29160.1;AT3G29160.2	124372.875	128404.6328	0.046025379	0.046025379	3.241669707	1.032416697	0.072723016	0.072723016	5.169984336	1.051699843	0	0.304862194	0.340619271	68	0.048356957	AT3G29160.1;AT3G29160.2	NaN	| SNF1 kinase homolog 11 | Chr3:11128893-11131510 REVERSE LENGTH=512 | 201606;| SNF1 kinase homolog 11 | Chr3:11128893-11131510 REVERSE LENGTH=512 | 201606	NaN	NaN	Unknown	NaN	NaN	NaN	TAIR11_novel	>AT3G29160.1 | SNF1 kinase homolog 11 | Chr3:11128893-11131510 REVERSE LENGTH=512 | 201606;>AT3G29160.2 | SNF1 kinase homolog 11 | Chr3:11128893-11131510 REVERSE LENGTH=512 | 201606	20	25
TRUE	2/1	2	1	82	AT3G29320.1	287937	278798.25	-0.046531682	0.046531682	-3.173871368	0.968261286	-0.031182645	0.031182645	-2.138225025	0.97861775	0	0.257909582	0.311386941	80	0.01885051	AT3G29320.1	NaN	| Glycosyl transferase%2C family 35 | Chr3:11252871-11257587 FORWARD LENGTH=962 | 201606	NaN	NaN	Unknown	NaN	NaN	NaN	TAIR11_novel	>AT3G29320.1 | Glycosyl transferase%2C family 35 | Chr3:11252871-11257587 FORWARD LENGTH=962 | 201606	25	31
TRUE	2/1	2	1	66	AT3G32980.1	3799820.75	3746161	-0.020518459	0.020518459	-1.412165298	0.985878347	0.117567062	0.117567062	8.490375481	1.084903755	0	0.135593568	0.225725992	64	0.053469677	AT3G32980.1	NaN	| Peroxidase superfamily protein | Chr3:13526404-13529949 REVERSE LENGTH=352 | 201606	NaN	NaN	Unknown	NaN	NaN	NaN	TAIR11_novel	>AT3G32980.1 | Peroxidase superfamily protein | Chr3:13526404-13529949 REVERSE LENGTH=352 | 201606	19	23
TRUE	2/1	2	1	59	AT3G42170.1	1020007.875	1131967.75	0.150252565	0.150252565	10.97637359	1.109763736	-0.000249477	0.000249477	-0.01729096	0.99982709	0	0.995544788	0.605472025	57	0.030565795	AT3G42170.1	NaN	| BED zinc finger and hAT dimerization domain-containing protein DAYSLEEPER | Chr3:14321838-14323928 FORWARD LENGTH=696 | 201606	NaN	NaN	Unknown	NaN	NaN	NaN	TAIR11_novel	>AT3G42170.1 | BED zinc finger and hAT dimerization domain-containing protein DAYSLEEPER | Chr3:14321838-14323928 FORWARD LENGTH=696 | 201606	19	20
TRUE	2/1	2	1	337	AT3G43300.1;AT3G43300.2;AT3G43300.3	508024.125	525442.375	0.048635544	0.048635544	3.428626544	1.034286265	-0.020643026	0.020643026	-1.420677273	0.985793227	0	0.551686276	0.457279118	335	0.023981758	AT3G43300.1;AT3G43300.2;AT3G43300.3	NaN	| HOPM interactor 7 | Chr3:15234235-15245034 REVERSE LENGTH=1758 | 201606;| HOPM interactor 7 | Chr3:15234235-15245034 REVERSE LENGTH=1727 | 201606;| HOPM interactor 7 | Chr3:15234235-15245034 REVERSE LENGTH=1739 | 201606	NaN	NaN	Unknown	NaN	NaN	NaN	TAIR11_novel	>AT3G43300.1 | HOPM interactor 7 | Chr3:15234235-15245034 REVERSE LENGTH=1758 | 201606;>AT3G43300.2 | HOPM interactor 7 | Chr3:15234235-15245034 REVERSE LENGTH=1727 | 201606;>AT3G43300.3 | HOPM interactor 7 | Chr3:15234235-15245034 REVERSE LENGTH=1739 | 201606	78	93
TRUE	2/1	2	1	95	AT3G44310.1;AT3G44310.3	4218228	3873057	-0.123164343	0.123164343	-8.182843602	0.918171564	-0.142382383	0.142382383	-9.397823276	0.906021767	0	0.01688674	0.088157364	93	0.040252208	AT3G44310.1;AT3G44310.3	NaN	| nitrilase 1 | Chr3:15986901-15988841 FORWARD LENGTH=346 | 201606;| nitrilase 1 | Chr3:15986901-15988841 FORWARD LENGTH=346 | 201606	NaN	NaN	Unknown	NaN	NaN	NaN	TAIR11_novel	>AT3G44310.1 | nitrilase 1 | Chr3:15986901-15988841 FORWARD LENGTH=346 | 201606;>AT3G44310.3 | nitrilase 1 | Chr3:15986901-15988841 FORWARD LENGTH=346 | 201606	23	32
TRUE	2/1	2	1	47	AT3G45630.1;AT3G45630.2	6027449.5	5926093.5	-0.02446627	0.02446627	-1.681573608	0.983184264	0.201589569	0.201589569	14.99646948	1.149964695	0	0.005122007	0.058128963	45	0.046951107	AT3G45630.1;AT3G45630.2	NaN	| RNA binding (RRM/RBD/RNP motifs) family protein | Chr3:16748751-16753190 REVERSE LENGTH=989 | 201606;| RNA binding (RRM/RBD/RNP motifs) family protein | Chr3:16748751-16753190 REVERSE LENGTH=989 | 201606	NaN	NaN	Unknown	NaN	NaN	NaN	TAIR11_novel	>AT3G45630.1 | RNA binding (RRM/RBD/RNP motifs) family protein | Chr3:16748751-16753190 REVERSE LENGTH=989 | 201606;>AT3G45630.2 | RNA binding (RRM/RBD/RNP motifs) family protein | Chr3:16748751-16753190 REVERSE LENGTH=989 | 201606	17	18
TRUE	2/1	2	1	78	AT3G45890.1	145516.7188	151454.2344	0.057696997	0.057696997	4.080297904	1.040802979	0.027967537	0.027967537	1.957474051	1.019574741	0	0.544905329	0.454207519	76	0.031691658	AT3G45890.1	NaN	| root UVB sensitive-like protein (Protein of unknown function%2C DUF647) | Chr3:16871697-16874100 FORWARD LENGTH=608 | 201606	NaN	NaN	Unknown	NaN	NaN	NaN	TAIR11_novel	>AT3G45890.1 | root UVB sensitive-like protein (Protein of unknown function%2C DUF647) | Chr3:16871697-16874100 FORWARD LENGTH=608 | 201606	16	18
TRUE	2/1	2	1	31	AT3G46510.1	59799.97266	59236.09375	-0.013668318	0.013668318	-0.942941746	0.990570583	0.018546561	0.018546561	1.293848344	1.012938483	0	0.724635753	0.524619645	29	0.035540302	AT3G46510.1	NaN	| plant U-box 13 | Chr3:17124106-17126539 REVERSE LENGTH=660 | 201606	NaN	NaN	Unknown	NaN	NaN	NaN	TAIR11_novel	>AT3G46510.1 | plant U-box 13 | Chr3:17124106-17126539 REVERSE LENGTH=660 | 201606	12	16
TRUE	2/1	2	1	14	AT3G46640.1;AT3G46640.2;AT3G46640.3	132334.6563	152224.5313	0.202009941	0.202009941	15.02998199	1.15029982	-0.399809808	0.399809808	-24.20418007	0.757958199	0	0.027162414	0.107744976	12	0.103169405	AT3G46640.1;AT3G46640.2;AT3G46640.3	NaN	| Homeodomain-like superfamily protein | Chr3:17183248-17184219 FORWARD LENGTH=323 | 201606;| Homeodomain-like superfamily protein | Chr3:17183248-17184219 FORWARD LENGTH=323 | 201606;| Homeodomain-like superfamily protein | Chr3:17183248-17184989 FORWARD LENGTH=324 | 201606	NaN	NaN	Unknown	NaN	NaN	NaN	TAIR11_novel	>AT3G46640.1 | Homeodomain-like superfamily protein | Chr3:17183248-17184219 FORWARD LENGTH=323 | 201606;>AT3G46640.2 | Homeodomain-like superfamily protein | Chr3:17183248-17184219 FORWARD LENGTH=323 | 201606;>AT3G46640.3 | Homeodomain-like superfamily protein | Chr3:17183248-17184989 FORWARD LENGTH=324 | 201606	3	3
TRUE	2/1	2	1	74	AT3G46960.1	71808.59375	60944.74609	-0.236654655	0.236654655	-15.12889626	0.848711037	0.025169564	0.025169564	1.759928667	1.017599287	0	0.667765065	0.504699309	72	0.040200387	AT3G46960.1	NaN	| RNA helicase%2C ATP-dependent%2C SK12/DOB1 protein | Chr3:17291004-17298067 REVERSE LENGTH=1347 | 201606	NaN	NaN	Unknown	NaN	NaN	NaN	TAIR11_novel	>AT3G46960.1 | RNA helicase%2C ATP-dependent%2C SK12/DOB1 protein | Chr3:17291004-17298067 REVERSE LENGTH=1347 | 201606	33	33
TRUE	2/1	2	1	6	AT3G47660.1;AT3G47660.2;AT3G47660.3;AT3G47660.4;AT3G47660.5;AT3G47660.6;AT3G47660.7	401407.4688	445877.2813	0.151579232	0.151579232	11.07847162	1.110784716	0.151579261	0.151579261	11.07847386	1.110784739	0	0.106321274	0.199313642	4	0.045192503	AT3G47660.1;AT3G47660.2;AT3G47660.3;AT3G47660.4;AT3G47660.5;AT3G47660.6;AT3G47660.7	NaN	| Regulator of chromosome condensation (RCC1) family protein | Chr3:17571192-17574805 FORWARD LENGTH=954 | 201606;| Regulator of chromosome condensation (RCC1) family protein | Chr3:17571304-17574805 FORWARD LENGTH=954 | 201606;| Regulator of chromosome condensation (RCC1) family protein | Chr3:17571304-17574805 FORWARD LENGTH=951 | 201606;| Regulator of chromosome condensation (RCC1) family prot…	NaN	NaN	Unknown	NaN	NaN	NaN	TAIR11_novel	>AT3G47660.1 | Regulator of chromosome condensation (RCC1) family protein | Chr3:17571192-17574805 FORWARD LENGTH=954 | 201606;>AT3G47660.2 | Regulator of chromosome condensation (RCC1) family protein | Chr3:17571304-17574805 FORWARD LENGTH=954 | 201606;>AT3G47660.3 | Regulator of chromosome condensation (RCC1) family protein | Chr3:17571304-17574805 FORWARD LENGTH=951 | 201606;>AT3G47660.4 | Reg…	1	1
TRUE	2/1	2	1	22	AT3G47833.1	550205.625	548168	-0.005352778	0.005352778	-0.370338817	0.996296612	0.098802619	0.098802619	7.088430088	1.070884301	0	0.111432275	0.203435051	20	0.039992331	AT3G47833.1	NaN	| succinate dehydrogenase subunit | Chr3:17648721-17649829 FORWARD LENGTH=93 | 201606	NaN	NaN	Unknown	NaN	NaN	NaN	TAIR11_novel	>AT3G47833.1 | succinate dehydrogenase subunit | Chr3:17648721-17649829 FORWARD LENGTH=93 | 201606	4	5
TRUE	2/1	2	1	79	AT3G48000.1	1434935.5	1505362.75	0.069125288	0.069125288	4.908042905	1.049080429	-0.028365282	0.028365282	-1.946929235	0.980530708	0	0.43872209	0.407643547	77	0.025104952	AT3G48000.1	NaN	| aldehyde dehydrogenase 2B4 | Chr3:17717082-17719843 REVERSE LENGTH=538 | 201606	NaN	NaN	Unknown	NaN	NaN	NaN	TAIR11_novel	>AT3G48000.1 | aldehyde dehydrogenase 2B4 | Chr3:17717082-17719843 REVERSE LENGTH=538 | 201606	23	24
TRUE	2/1	2	1	136	AT3G48090.1	289454.7188	293198.8438	0.018541738	0.018541738	1.293509747	1.012935097	0.012074221	0.012074221	0.840433195	1.008404332	0	0.715225037	0.521666342	134	0.022805392	AT3G48090.1	NaN	| alpha/beta-Hydrolases superfamily protein | Chr3:17755553-17757692 REVERSE LENGTH=623 | 201606	NaN	NaN	Unknown	NaN	NaN	NaN	TAIR11_novel	>AT3G48090.1 | alpha/beta-Hydrolases superfamily protein | Chr3:17755553-17757692 REVERSE LENGTH=623 | 201606	32	36
TRUE	2/1	2	1	90	AT3G48110.1	51637.77344	44095.35938	-0.227799961	0.227799961	-14.60638901	0.85393611	-0.048293319	0.048293319	-3.292031021	0.96707969	0	0.455069533	0.414434424	88	0.044325614	AT3G48110.1	NaN	| glycine-tRNA ligase | Chr3:17763111-17770964 FORWARD LENGTH=1067 | 201606	NaN	NaN	Unknown	NaN	NaN	NaN	TAIR11_novel	>AT3G48110.1 | glycine-tRNA ligase | Chr3:17763111-17770964 FORWARD LENGTH=1067 | 201606	30	34
TRUE	2/1	2	1	33	AT3G48330.1;AT3G48330.2;AT3G48330.4	46694.06641	38872.79688	-0.26447832	0.26447832	-16.75002872	0.832499713	-0.009409383	0.009409383	-0.650086461	0.993499135	0	0.892790109	0.578367123	31	0.047236151	AT3G48330.1;AT3G48330.2;AT3G48330.4	NaN	| protein-l-isoaspartate methyltransferase 1 | Chr3:17892969-17893975 REVERSE LENGTH=230 | 201606;| protein-l-isoaspartate methyltransferase 1 | Chr3:17892969-17893975 REVERSE LENGTH=230 | 201606;| protein-l-isoaspartate methyltransferase 1 | Chr3:17892969-17894134 REVERSE LENGTH=283 | 201606	NaN	NaN	Unknown	NaN	NaN	NaN	TAIR11_novel	>AT3G48330.1 | protein-l-isoaspartate methyltransferase 1 | Chr3:17892969-17893975 REVERSE LENGTH=230 | 201606;>AT3G48330.2 | protein-l-isoaspartate methyltransferase 1 | Chr3:17892969-17893975 REVERSE LENGTH=230 | 201606;>AT3G48330.4 | protein-l-isoaspartate methyltransferase 1 | Chr3:17892969-17894134 REVERSE LENGTH=283 | 201606	7	8
TRUE	2/1	2	1	66	AT3G48410.1	237220.9844	242148.4688	0.029660245	0.029660245	2.077170529	1.020771705	-0.005876328	0.005876328	-0.406487603	0.995935124	0	0.958514569	0.59667692	64	0.077394948	AT3G48410.1	NaN	| alpha/beta-Hydrolases superfamily protein | Chr3:17925786-17928100 REVERSE LENGTH=385 | 201606	NaN	NaN	Unknown	NaN	NaN	NaN	TAIR11_novel	>AT3G48410.1 | alpha/beta-Hydrolases superfamily protein | Chr3:17925786-17928100 REVERSE LENGTH=385 | 201606	16	21
TRUE	2/1	2	1	110	AT3G48560.1	762819.5625	764978.9375	0.004078184	0.004078184	0.283078084	1.002830781	-0.029387577	0.029387577	-2.016385061	0.979836149	0	0.433382693	0.405096284	108	0.025784287	AT3G48560.1	NaN	| chlorsulfuron/imidazolinone resistant 1 | Chr3:18001530-18003542 REVERSE LENGTH=670 | 201606	NaN	NaN	Unknown	NaN	NaN	NaN	TAIR11_novel	>AT3G48560.1 | chlorsulfuron/imidazolinone resistant 1 | Chr3:18001530-18003542 REVERSE LENGTH=670 | 201606	24	35
TRUE	2/1	2	1	191	AT3G48870.1;AT3G48870.2;AT3G48870.3;AT3G48870.4	1847168.75	1894489.375	0.036493377	0.036493377	2.561792202	1.025617922	0.070156291	0.070156291	4.983040848	1.049830408	0	0.057326158	0.148569634	189	0.025364627	AT3G48870.1;AT3G48870.2;AT3G48870.3;AT3G48870.4	NaN	| Clp ATPase | Chr3:18122363-18126008 REVERSE LENGTH=952 | 201606;| Clp ATPase | Chr3:18122363-18125915 REVERSE LENGTH=921 | 201606;| Clp ATPase | Chr3:18122363-18126008 REVERSE LENGTH=952 | 201606;| Clp ATPase | Chr3:18122363-18126008 REVERSE LENGTH=952 | 201606	NaN	NaN	Unknown	NaN	NaN	NaN	TAIR11_novel	>AT3G48870.1 | Clp ATPase | Chr3:18122363-18126008 REVERSE LENGTH=952 | 201606;>AT3G48870.2 | Clp ATPase | Chr3:18122363-18125915 REVERSE LENGTH=921 | 201606;>AT3G48870.3 | Clp ATPase | Chr3:18122363-18126008 REVERSE LENGTH=952 | 201606;>AT3G48870.4 | Clp ATPase | Chr3:18122363-18126008 REVERSE LENGTH=952 | 201606	55	77
TRUE	2/1	2	1	107	AT3G48930.1	5535643.5	5688180	0.039216084	0.039216084	2.7555333	1.027555333	0.065711066	0.065711066	4.66006544	1.046600654	0	0.007675813	0.067531471	105	0.016669498	AT3G48930.1	NaN	| Nucleic acid-binding%2C OB-fold-like protein | Chr3:18141017-18142189 REVERSE LENGTH=160 | 201606	NaN	NaN	Unknown	NaN	NaN	NaN	TAIR11_novel	>AT3G48930.1 | Nucleic acid-binding%2C OB-fold-like protein | Chr3:18141017-18142189 REVERSE LENGTH=160 | 201606	18	25
TRUE	2/1	2	1	69	AT3G48990.1	326992.9688	353047.5625	0.110602942	0.110602942	7.967937002	1.07967937	-0.186173409	0.186173409	-12.10660916	0.878933908	0	0.008863228	0.070284117	67	0.047667223	AT3G48990.1	NaN	| AMP-dependent synthetase and ligase family protein | Chr3:18159031-18161294 REVERSE LENGTH=514 | 201606	NaN	NaN	Unknown	NaN	NaN	NaN	TAIR11_novel	>AT3G48990.1 | AMP-dependent synthetase and ligase family protein | Chr3:18159031-18161294 REVERSE LENGTH=514 | 201606	21	25
TRUE	2/1	2	1	12	AT5G41940.1	62146.07031	40399.86719	-0.621312618	0.621312618	-34.99208078	0.650079192	-0.416149735	0.416149735	-25.05779847	0.749422015	0	0.310778854	0.343324931	10	0.255833443	AT5G41940.1	NaN	| Ypt/Rab-GAP domain of gyp1p superfamily protein | Chr5:16782039-16785451 FORWARD LENGTH=549 | 201606	NaN	NaN	Unknown	NaN	NaN	NaN	TAIR11_novel	>AT5G41940.1 | Ypt/Rab-GAP domain of gyp1p superfamily protein | Chr5:16782039-16785451 FORWARD LENGTH=549 | 201606	7	8
TRUE	2/1	2	1	22	AT3G49590.1;AT3G49590.2;AT3G49590.3	22524.98242	23609.33594	0.067831483	0.067831483	4.814003826	1.048140038	0.011064815	0.011064815	0.769903185	1.007699032	0	0.880255456	0.574704896	20	0.049087148	AT3G49590.1;AT3G49590.2;AT3G49590.3	NaN	| Autophagy-related protein 13 | Chr3:18377892-18380104 FORWARD LENGTH=603 | 201606;| Autophagy-related protein 13 | Chr3:18377892-18380104 FORWARD LENGTH=603 | 201606;| Autophagy-related protein 13 | Chr3:18377892-18380104 FORWARD LENGTH=618 | 201606	NaN	NaN	Unknown	NaN	NaN	NaN	TAIR11_novel	>AT3G49590.1 | Autophagy-related protein 13 | Chr3:18377892-18380104 FORWARD LENGTH=603 | 201606;>AT3G49590.2 | Autophagy-related protein 13 | Chr3:18377892-18380104 FORWARD LENGTH=603 | 201606;>AT3G49590.3 | Autophagy-related protein 13 | Chr3:18377892-18380104 FORWARD LENGTH=618 | 201606	13	13
TRUE	2/1	2	1	112	AT3G49601.1	60254.77344	62893.23047	0.061829203	0.061829203	4.378834872	1.043788349	0.028945845	0.028945845	2.026636013	1.02026636	0	0.612583882	0.483154168	110	0.039321422	AT3G49601.1	NaN	| pre-mRNA-splicing factor | Chr3:18387504-18389279 REVERSE LENGTH=591 | 201606	NaN	NaN	Unknown	NaN	NaN	NaN	TAIR11_novel	>AT3G49601.1 | pre-mRNA-splicing factor | Chr3:18387504-18389279 REVERSE LENGTH=591 | 201606	23	27
TRUE	2/1	2	1	37	AT3G49720.1;AT3G49720.2;AT3G49720.3	171879.0938	180683.5313	0.072070939	0.072070939	5.122459811	1.051224598	-0.249890596	0.249890596	-15.90398144	0.840960186	0	0.024069371	0.102608286	35	0.071734341	AT3G49720.1;AT3G49720.2;AT3G49720.3	NaN	| transmembrane protein | Chr3:18440192-18441655 REVERSE LENGTH=261 | 201606;| transmembrane protein | Chr3:18440192-18441655 REVERSE LENGTH=261 | 201606;| transmembrane protein | Chr3:18440192-18441655 REVERSE LENGTH=261 | 201606	NaN	NaN	Unknown	NaN	NaN	NaN	TAIR11_novel	>AT3G49720.1 | transmembrane protein | Chr3:18440192-18441655 REVERSE LENGTH=261 | 201606;>AT3G49720.2 | transmembrane protein | Chr3:18440192-18441655 REVERSE LENGTH=261 | 201606;>AT3G49720.3 | transmembrane protein | Chr3:18440192-18441655 REVERSE LENGTH=261 | 201606	10	13
TRUE	2/1	2	1	42	AT3G49725.1	38545.58594	38588.12891	0.001591432	0.001591432	0.110370533	1.001103705	0.02777254	0.02777254	1.943694274	1.019436943	0	0.54929008	0.455880634	40	0.031496824	AT3G49725.1	NaN	| GTP-binding protein%2C HflX | Chr3:18442448-18445397 REVERSE LENGTH=620 | 201606	NaN	NaN	Unknown	NaN	NaN	NaN	TAIR11_novel	>AT3G49725.1 | GTP-binding protein%2C HflX | Chr3:18442448-18445397 REVERSE LENGTH=620 | 201606	14	14
TRUE	2/1	2	1	204	AT3G50590.2	262364.0625	270691.9375	0.045081799	0.045081799	3.174167575	1.031741676	0.022338985	0.022338985	1.560470559	1.015604706	0	0.418084397	0.3977485	202	0.019028386	AT3G50590.2	NaN	| Transducin/WD40 repeat-like superfamily protein | Chr3:18771292-18779220 FORWARD LENGTH=1606 | 201606	NaN	NaN	Unknown	NaN	NaN	NaN	TAIR11_novel	>AT3G50590.2 | Transducin/WD40 repeat-like superfamily protein | Chr3:18771292-18779220 FORWARD LENGTH=1606 | 201606	52	63
TRUE	2/1	2	1	98	AT3G51160.1	619339.3125	666614.5	0.106122675	0.106122675	7.633164333	1.076331643	0.0273073	0.0273073	1.910824769	1.019108248	0	0.396418031	0.386444219	96	0.022104398	AT3G51160.1	NaN	| NAD(P)-binding Rossmann-fold superfamily protein | Chr3:19007232-19008353 REVERSE LENGTH=373 | 201606	NaN	NaN	Unknown	NaN	NaN	NaN	TAIR11_novel	>AT3G51160.1 | NAD(P)-binding Rossmann-fold superfamily protein | Chr3:19007232-19008353 REVERSE LENGTH=373 | 201606	18	24
TRUE	2/1	2	1	32	AT3G51270.1;AT3G51270.2;AT3G51270.3;AT3G51270.4	31475.22656	29609.56445	-0.088153494	0.088153494	-5.927398507	0.940726015	0.097381987	0.097381987	6.983031256	1.069830313	0	0.427394611	0.402806501	30	0.082499575	AT3G51270.1;AT3G51270.2;AT3G51270.3;AT3G51270.4	NaN	| protein serine/threonine kinase | Chr3:19033851-19036772 FORWARD LENGTH=461 | 201606;| protein serine/threonine kinase | Chr3:19033851-19036772 FORWARD LENGTH=458 | 201606;| protein serine/threonine kinase | Chr3:19033851-19036772 FORWARD LENGTH=461 | 201606;| protein serine/threonine kinase | Chr3:19033851-19036772 FORWARD LENGTH=461 | 201606	NaN	NaN	Unknown	NaN	NaN	NaN	TAIR11_novel	>AT3G51270.1 | protein serine/threonine kinase | Chr3:19033851-19036772 FORWARD LENGTH=461 | 201606;>AT3G51270.2 | protein serine/threonine kinase | Chr3:19033851-19036772 FORWARD LENGTH=458 | 201606;>AT3G51270.3 | protein serine/threonine kinase | Chr3:19033851-19036772 FORWARD LENGTH=461 | 201606;>AT3G51270.4 | protein serine/threonine kinase | Chr3:19033851-19036772 FORWARD LENGTH=461 | 201606	12	15
TRUE	2/1	2	1	30	AT3G51450.1	103530.625	113875.5938	0.137400987	0.137400987	9.992182265	1.099921823	0.104636639	0.104636639	7.522354796	1.075223548	0	0.008124126	0.068834329	28	0.025000128	AT3G51450.1	NaN	| Calcium-dependent phosphotriesterase superfamily protein | Chr3:19091013-19092393 FORWARD LENGTH=371 | 201606	NaN	NaN	Unknown	NaN	NaN	NaN	TAIR11_novel	>AT3G51450.1 | Calcium-dependent phosphotriesterase superfamily protein | Chr3:19091013-19092393 FORWARD LENGTH=371 | 201606	10	11
TRUE	2/1	2	1	115	AT3G51460.1	132458.4531	141656.4063	0.096855932	0.096855932	6.944028794	1.069440288	0.195884719	0.195884719	14.54263675	1.145426367	0	0.000156705	0.013214566	113	0.034522408	AT3G51460.1	NaN	| Phosphoinositide phosphatase family protein | Chr3:19093007-19097142 FORWARD LENGTH=597 | 201606	NaN	NaN	Unknown	NaN	NaN	NaN	TAIR11_novel	>AT3G51460.1 | Phosphoinositide phosphatase family protein | Chr3:19093007-19097142 FORWARD LENGTH=597 | 201606	25	34
FALSE	2/1	2	1	0	AT3G51580.1;AT3G51580.2	39948.57422	24002.70508	-0.734947009	0.734947009	-39.91599063	0.600840094	NaN	NaN	NaN	NaN	0	NaN	NaN	NaN	NaN	AT3G51580.1;AT3G51580.2	NaN	| transmembrane protein | Chr3:19131167-19133016 REVERSE LENGTH=390 | 201606;| transmembrane protein | Chr3:19131167-19133016 REVERSE LENGTH=410 | 201606	NaN	NaN	Unknown	NaN	NaN	NaN	TAIR11_novel	>AT3G51580.1 | transmembrane protein | Chr3:19131167-19133016 REVERSE LENGTH=390 | 201606;>AT3G51580.2 | transmembrane protein | Chr3:19131167-19133016 REVERSE LENGTH=410 | 201606	1	1
TRUE	2/1	2	1	181	AT3G52140.1;AT3G52140.2;AT3G52140.4	752772.625	783007.5	0.056811962	0.056811962	4.016468452	1.040164685	-0.000948274	0.000948274	-0.065707779	0.999342922	0	0.980676336	0.602220058	179	0.027024047	AT3G52140.1;AT3G52140.2;AT3G52140.4	NaN	| tetratricopeptide repeat (TPR)-containing protein | Chr3:19333232-19341295 FORWARD LENGTH=1403 | 201606;| tetratricopeptide repeat (TPR)-containing protein | Chr3:19333232-19341295 FORWARD LENGTH=1407 | 201606;| tetratricopeptide repeat (TPR)-containing protein | Chr3:19333232-19341295 FORWARD LENGTH=1419 | 201606	NaN	NaN	Unknown	NaN	NaN	NaN	TAIR11_novel	>AT3G52140.1 | tetratricopeptide repeat (TPR)-containing protein | Chr3:19333232-19341295 FORWARD LENGTH=1403 | 201606;>AT3G52140.2 | tetratricopeptide repeat (TPR)-containing protein | Chr3:19333232-19341295 FORWARD LENGTH=1407 | 201606;>AT3G52140.4 | tetratricopeptide repeat (TPR)-containing protein | Chr3:19333232-19341295 FORWARD LENGTH=1419 | 201606	52	57
TRUE	2/1	2	1	56	AT3G52180.1	139499.5156	145658.5938	0.062330709	0.062330709	4.415125097	1.044151251	0.041772157	0.041772157	2.937750228	1.029377502	0	0.496664068	0.43353809	54	0.041918167	AT3G52180.1	NaN	| dual specificity protein phosphatase (DsPTP1) family protein | Chr3:19349884-19353459 REVERSE LENGTH=379 | 201606	NaN	NaN	Unknown	NaN	NaN	NaN	TAIR11_novel	>AT3G52180.1 | dual specificity protein phosphatase (DsPTP1) family protein | Chr3:19349884-19353459 REVERSE LENGTH=379 | 201606	19	22
TRUE	2/1	2	1	88	AT3G52340.1;AT3G52340.2;AT3G52340.3;AT3G52340.4;AT3G52340.5;AT3G52340.6;AT3G52340.7	92501.14844	86076.52344	-0.103851468	0.103851468	-6.945454309	0.930545457	-0.092201933	0.092201933	-6.191011664	0.938089883	0	0.021416076	0.097232388	86	0.027086066	AT3G52340.1;AT3G52340.2;AT3G52340.3;AT3G52340.4;AT3G52340.5;AT3G52340.6;AT3G52340.7	NaN	| sucrose-6F-phosphate phosphohydrolase 2 | Chr3:19407412-19409182 FORWARD LENGTH=423 | 201606;| sucrose-6F-phosphate phosphohydrolase 2 | Chr3:19407412-19409182 FORWARD LENGTH=423 | 201606;| sucrose-6F-phosphate phosphohydrolase 2 | Chr3:19407412-19409182 FORWARD LENGTH=423 | 201606;| sucrose-6F-phosphate phosphohydrolase 2 | Chr3:19407376-19409182 FORWARD LENGTH=435 | 201606;| sucrose-6F-phosph…	NaN	NaN	Unknown	NaN	NaN	NaN	TAIR11_novel	>AT3G52340.1 | sucrose-6F-phosphate phosphohydrolase 2 | Chr3:19407412-19409182 FORWARD LENGTH=423 | 201606;>AT3G52340.2 | sucrose-6F-phosphate phosphohydrolase 2 | Chr3:19407412-19409182 FORWARD LENGTH=423 | 201606;>AT3G52340.3 | sucrose-6F-phosphate phosphohydrolase 2 | Chr3:19407412-19409182 FORWARD LENGTH=423 | 201606;>AT3G52340.4 | sucrose-6F-phosphate phosphohydrolase 2 | Chr3:19407376-1940…	24	25
TRUE	2/1	2	1	19	AT3G52380.1	93657.86719	93024.84375	-0.009784123	0.009784123	-0.67588923	0.993241108	-0.031295538	0.031295538	-2.145882556	0.978541174	0	0.464871769	0.418995398	17	0.028210596	AT3G52380.1	NaN	| chloroplast RNA-binding protein 33 | Chr3:19421619-19422855 FORWARD LENGTH=329 | 201606	NaN	NaN	Unknown	NaN	NaN	NaN	TAIR11_novel	>AT3G52380.1 | chloroplast RNA-binding protein 33 | Chr3:19421619-19422855 FORWARD LENGTH=329 | 201606	10	12
TRUE	2/1	2	1	59	AT3G52430.1	105424.4063	106742.8438	0.017930456	0.017930456	1.250599882	1.012505999	-0.074398458	0.074398458	-5.026196154	0.949738038	0	0.279641574	0.325152861	57	0.046846724	AT3G52430.1	NaN	| alpha/beta-Hydrolases superfamily protein | Chr3:19431566-19434292 FORWARD LENGTH=541 | 201606	NaN	NaN	Unknown	NaN	NaN	NaN	TAIR11_novel	>AT3G52430.1 | alpha/beta-Hydrolases superfamily protein | Chr3:19431566-19434292 FORWARD LENGTH=541 | 201606	15	16
TRUE	2/1	2	1	96	AT3G52880.1;AT3G52880.2	3050519.75	3205422	0.071459232	0.071459232	5.077896971	1.05077897	-0.040716313	0.040716313	-2.782786583	0.972172134	0	0.312813088	0.344165319	94	0.027670748	AT3G52880.1;AT3G52880.2	NaN	| monodehydroascorbate reductase 1 | Chr3:19601477-19604366 REVERSE LENGTH=434 | 201606;| monodehydroascorbate reductase 1 | Chr3:19601477-19604366 REVERSE LENGTH=466 | 201606	NaN	NaN	Unknown	NaN	NaN	NaN	TAIR11_novel	>AT3G52880.1 | monodehydroascorbate reductase 1 | Chr3:19601477-19604366 REVERSE LENGTH=434 | 201606;>AT3G52880.2 | monodehydroascorbate reductase 1 | Chr3:19601477-19604366 REVERSE LENGTH=466 | 201606	17	17
TRUE	2/1	2	1	76	AT3G52930.1	8562388	8712350	0.0250487	0.0250487	1.751403931	1.017514039	-0.118908636	0.118908636	-7.911598643	0.920884014	0	0.197236911	0.272080093	74	0.062884581	AT3G52930.1	NaN	| Aldolase superfamily protein | Chr3:19627383-19628874 REVERSE LENGTH=358 | 201606	NaN	NaN	Unknown	NaN	NaN	NaN	TAIR11_novel	>AT3G52930.1 | Aldolase superfamily protein | Chr3:19627383-19628874 REVERSE LENGTH=358 | 201606	27	38
TRUE	2/1	2	1	70	AT3G52950.1;AT3G52950.2	69440.00781	74757.75	0.106456039	0.106456039	7.658038003	1.07658038	0.069058202	0.069058202	4.903164749	1.049031647	0	0.349199844	0.364283918	68	0.050435556	AT3G52950.1;AT3G52950.2	NaN	| CBS / octicosapeptide/Phox/Bemp1 (PB1) domains-containing protein | Chr3:19634866-19636536 FORWARD LENGTH=556 | 201606;| CBS / octicosapeptide/Phox/Bemp1 (PB1) domains-containing protein | Chr3:19634866-19636536 FORWARD LENGTH=556 | 201606	NaN	NaN	Unknown	NaN	NaN	NaN	TAIR11_novel	>AT3G52950.1 | CBS / octicosapeptide/Phox/Bemp1 (PB1) domains-containing protein | Chr3:19634866-19636536 FORWARD LENGTH=556 | 201606;>AT3G52950.2 | CBS / octicosapeptide/Phox/Bemp1 (PB1) domains-containing protein | Chr3:19634866-19636536 FORWARD LENGTH=556 | 201606	17	19
TRUE	2/1	2	1	46	AT3G53560.1;AT3G53560.2	124624.6797	123405.6328	-0.014181549	0.014181549	-0.97817453	0.990218255	0.068167917	0.068167917	4.838449145	1.048384491	0	0.015543405	0.085356795	44	0.01853825	AT3G53560.1;AT3G53560.2	NaN	| Tetratricopeptide repeat (TPR)-like superfamily protein | Chr3:19859954-19860976 REVERSE LENGTH=340 | 201606;| Tetratricopeptide repeat (TPR)-like superfamily protein | Chr3:19859954-19861120 REVERSE LENGTH=388 | 201606	NaN	NaN	Unknown	NaN	NaN	NaN	TAIR11_novel	>AT3G53560.1 | Tetratricopeptide repeat (TPR)-like superfamily protein | Chr3:19859954-19860976 REVERSE LENGTH=340 | 201606;>AT3G53560.2 | Tetratricopeptide repeat (TPR)-like superfamily protein | Chr3:19859954-19861120 REVERSE LENGTH=388 | 201606	17	23
TRUE	2/1	2	1	43	AT3G53990.1	1372390.875	1439562.25	0.068938737	0.068938737	4.894478404	1.048944784	8.11E-05	8.11E-05	0.005622616	1.000056226	0	0.99808026	0.605902417	41	0.022942158	AT3G53990.1	NaN	| Adenine nucleotide alpha hydrolases-like superfamily protein | Chr3:19989658-19991019 REVERSE LENGTH=160 | 201606	NaN	NaN	Unknown	NaN	NaN	NaN	TAIR11_novel	>AT3G53990.1 | Adenine nucleotide alpha hydrolases-like superfamily protein | Chr3:19989658-19991019 REVERSE LENGTH=160 | 201606	15	22
TRUE	2/1	2	1	33	AT3G54030.1	17056.20703	17099.66406	0.003671127	0.003671127	0.254787194	1.002547872	-0.054351851	0.054351851	-3.697300224	0.963026998	0	0.382277224	0.380349374	31	0.041903961	AT3G54030.1	NaN	| kinase with tetratricopeptide repeat domain-containing protein | Chr3:20011162-20013490 FORWARD LENGTH=490 | 201606	NaN	NaN	Unknown	NaN	NaN	NaN	TAIR11_novel	>AT3G54030.1 | kinase with tetratricopeptide repeat domain-containing protein | Chr3:20011162-20013490 FORWARD LENGTH=490 | 201606	9	11
TRUE	2/1	2	1	74	AT3G54170.1	185308.3594	183224.0781	-0.016318858	0.016318858	-1.124763749	0.988752363	-0.032355037	0.032355037	-2.217719113	0.977822809	0	0.542583292	0.453313051	72	0.036391345	AT3G54170.1	NaN	| FKBP12 interacting protein 37 | Chr3:20056848-20059396 FORWARD LENGTH=330 | 201606	NaN	NaN	Unknown	NaN	NaN	NaN	TAIR11_novel	>AT3G54170.1 | FKBP12 interacting protein 37 | Chr3:20056848-20059396 FORWARD LENGTH=330 | 201606	19	23
TRUE	2/1	2	1	60	AT3G54250.1	216862.0469	217421	0.003713704	0.003713704	0.257745942	1.002577459	0.00693127	0.00693127	0.481595018	1.00481595	0	0.833367048	0.559712769	58	0.022539996	AT3G54250.1	NaN	| GHMP kinase family protein | Chr3:20082468-20084688 REVERSE LENGTH=419 | 201606	NaN	NaN	Unknown	NaN	NaN	NaN	TAIR11_novel	>AT3G54250.1 | GHMP kinase family protein | Chr3:20082468-20084688 REVERSE LENGTH=419 | 201606	15	19
TRUE	2/1	2	1	11	AT3G54480.1;AT3G54480.5	21335.7168	16087.48535	-0.407331745	0.407331745	-24.59833665	0.754016633	-0.407580227	0.407580227	-24.61132227	0.753886777	0	0.114600693	0.206265207	9	0.154380245	AT3G54480.1;AT3G54480.5	NaN	| SKP1/ASK-interacting protein 5 | Chr3:20170883-20173325 REVERSE LENGTH=274 | 201606;| SKP1/ASK-interacting protein 5 | Chr3:20170883-20173325 REVERSE LENGTH=274 | 201606	NaN	NaN	Unknown	NaN	NaN	NaN	TAIR11_novel	>AT3G54480.1 | SKP1/ASK-interacting protein 5 | Chr3:20170883-20173325 REVERSE LENGTH=274 | 201606;>AT3G54480.5 | SKP1/ASK-interacting protein 5 | Chr3:20170883-20173325 REVERSE LENGTH=274 | 201606	4	4
TRUE	2/1	2	1	180	AT3G54670.1	183713.3125	183268.9531	-0.003493768	0.003493768	-0.241876524	0.997581235	-0.045544025	0.045544025	-3.107562277	0.968924377	0	0.222507561	0.288373883	178	0.025704655	AT3G54670.1	NaN	| Structural maintenance of chromosomes (SMC) family protein | Chr3:20235818-20243701 FORWARD LENGTH=1218 | 201606	NaN	NaN	Unknown	NaN	NaN	NaN	TAIR11_novel	>AT3G54670.1 | Structural maintenance of chromosomes (SMC) family protein | Chr3:20235818-20243701 FORWARD LENGTH=1218 | 201606	51	55
TRUE	2/1	2	1	64	AT3G54860.1;AT3G54860.2	195251.0469	193687.7188	-0.011597804	0.011597804	-0.800675925	0.991993241	0.058554333	0.058554333	4.142167059	1.041421671	0	0.366588876	0.372754706	62	0.044233844	AT3G54860.1;AT3G54860.2	NaN	| Sec1/munc18-like (SM) proteins superfamily | Chr3:20324286-20329841 REVERSE LENGTH=592 | 201606;| Sec1/munc18-like (SM) proteins superfamily | Chr3:20324286-20329841 REVERSE LENGTH=608 | 201606	NaN	NaN	Unknown	NaN	NaN	NaN	TAIR11_novel	>AT3G54860.1 | Sec1/munc18-like (SM) proteins superfamily | Chr3:20324286-20329841 REVERSE LENGTH=592 | 201606;>AT3G54860.2 | Sec1/munc18-like (SM) proteins superfamily | Chr3:20324286-20329841 REVERSE LENGTH=608 | 201606	12	14
TRUE	2/1	2	1	88	AT3G54960.1	392985.5625	409253.125	0.058517121	0.058517121	4.139480951	1.04139481	-0.047532815	0.047532815	-3.241038886	0.967589611	0	0.376980448	0.377861929	86	0.036868869	AT3G54960.1	NaN	| PDI-like 1-3 | Chr3:20363514-20366822 REVERSE LENGTH=579 | 201606	NaN	NaN	Unknown	NaN	NaN	NaN	TAIR11_novel	>AT3G54960.1 | PDI-like 1-3 | Chr3:20363514-20366822 REVERSE LENGTH=579 | 201606	31	36
TRUE	2/1	2	1	65	AT3G54980.1;AT3G54980.2	59176.90625	59249.58203	0.001770702	0.001770702	0.122811052	1.001228111	-0.064462461	0.064462461	-4.369843662	0.956301563	0	0.391278036	0.384532443	63	0.051328405	AT3G54980.1;AT3G54980.2	NaN	| Pentatricopeptide repeat (PPR) superfamily protein | Chr3:20370293-20372848 FORWARD LENGTH=851 | 201606;| Pentatricopeptide repeat (PPR) superfamily protein | Chr3:20370293-20372848 FORWARD LENGTH=851 | 201606	NaN	NaN	Unknown	NaN	NaN	NaN	TAIR11_novel	>AT3G54980.1 | Pentatricopeptide repeat (PPR) superfamily protein | Chr3:20370293-20372848 FORWARD LENGTH=851 | 201606;>AT3G54980.2 | Pentatricopeptide repeat (PPR) superfamily protein | Chr3:20370293-20372848 FORWARD LENGTH=851 | 201606	17	19
TRUE	2/1	2	1	68	AT3G55020.1	177492.9688	216075.9063	0.283776338	0.283776338	21.73772729	1.217377273	0.075657949	0.075657949	5.384153649	1.053841536	0	0.098221828	0.19373201	66	0.031049133	AT3G55020.1	NaN	| Ypt/Rab-GAP domain of gyp1p superfamily protein | Chr3:20389178-20394713 REVERSE LENGTH=819 | 201606	NaN	NaN	Unknown	NaN	NaN	NaN	TAIR11_novel	>AT3G55020.1 | Ypt/Rab-GAP domain of gyp1p superfamily protein | Chr3:20389178-20394713 REVERSE LENGTH=819 | 201606	21	23
TRUE	2/1	2	1	233	AT3G55200.1;AT3G55200.2;AT3G55200.3;AT3G55220.1	754491.25	765658.625	0.021197129	0.021197129	1.480119882	1.014801199	-0.083515368	0.083515368	-5.624477512	0.943755225	0	0.011906661	0.077255929	231	0.022783013	AT3G55200.1;AT3G55200.2;AT3G55200.3;AT3G55220.1	NaN	| Cleavage and polyadenylation specificity factor (CPSF) A subunit protein | Chr3:20460533-20464361 FORWARD LENGTH=1214 | 201606;| Cleavage and polyadenylation specificity factor (CPSF) A subunit protein | Chr3:20460533-20464361 FORWARD LENGTH=1214 | 201606;| Cleavage and polyadenylation specificity factor (CPSF) A subunit protein | Chr3:20460533-20464361 FORWARD LENGTH=1214 | 201606;| Cleavage a…	NaN	NaN	Unknown	NaN	NaN	NaN	TAIR11_novel	>AT3G55200.1 | Cleavage and polyadenylation specificity factor (CPSF) A subunit protein | Chr3:20460533-20464361 FORWARD LENGTH=1214 | 201606;>AT3G55200.2 | Cleavage and polyadenylation specificity factor (CPSF) A subunit protein | Chr3:20460533-20464361 FORWARD LENGTH=1214 | 201606;>AT3G55200.3 | Cleavage and polyadenylation specificity factor (CPSF) A subunit protein | Chr3:20460533-20464361 FO…	50	59
TRUE	2/1	2	1	244	AT3G55410.1;AT3G55410.2	2223771	2331264.5	0.068104469	0.068104469	4.833838556	1.048338386	-0.014058753	0.014058753	-0.969745838	0.990302542	0	0.63434195	0.491049435	242	0.020420154	AT3G55410.1;AT3G55410.2	NaN	| 2-oxoglutarate dehydrogenase%2C E1 component | Chr3:20541897-20545728 FORWARD LENGTH=1017 | 201606;| 2-oxoglutarate dehydrogenase%2C E1 component | Chr3:20541897-20545728 FORWARD LENGTH=1017 | 201606	NaN	NaN	Unknown	NaN	NaN	NaN	TAIR11_novel	>AT3G55410.1 | 2-oxoglutarate dehydrogenase%2C E1 component | Chr3:20541897-20545728 FORWARD LENGTH=1017 | 201606;>AT3G55410.2 | 2-oxoglutarate dehydrogenase%2C E1 component | Chr3:20541897-20545728 FORWARD LENGTH=1017 | 201606	57	77
TRUE	2/1	2	1	76	AT3G55480.2	79897.60156	79576.8125	-0.005804084	0.005804084	-0.401500241	0.995984998	0.067929976	0.067929976	4.821159707	1.048211597	0	0.242605576	0.301117295	74	0.039723529	AT3G55480.2	NaN	| protein affected traf%26#64257%3Bcking 2 | Chr3:20566372-20571171 REVERSE LENGTH=1115 | 201606	NaN	NaN	Unknown	NaN	NaN	NaN	TAIR11_novel	>AT3G55480.2 | protein affected traf%26#64257%3Bcking 2 | Chr3:20566372-20571171 REVERSE LENGTH=1115 | 201606	22	24
TRUE	2/1	2	1	31	AT3G55830.1	25747.64453	25893.19336	0.008132445	0.008132445	0.565289877	1.005652899	0.103898898	0.103898898	7.467385844	1.074673858	0	0.162793377	0.248109873	29	0.049362364	AT3G55830.1	NaN	| Nucleotide-diphospho-sugar transferases superfamily protein | Chr3:20715101-20717133 FORWARD LENGTH=334 | 201606	NaN	NaN	Unknown	NaN	NaN	NaN	TAIR11_novel	>AT3G55830.1 | Nucleotide-diphospho-sugar transferases superfamily protein | Chr3:20715101-20717133 FORWARD LENGTH=334 | 201606	8	11
TRUE	2/1	2	1	36	AT3G56100.1	49295.67578	51798.1875	0.071440518	0.071440518	5.076533954	1.05076534	-0.01777775	0.01777775	-1.224698517	0.987753015	0	0.748690088	0.532899102	34	0.037603587	AT3G56100.1	NaN	| meristematic receptor-like kinase | Chr3:20817074-20819517 REVERSE LENGTH=784 | 201606	NaN	NaN	Unknown	NaN	NaN	NaN	TAIR11_novel	>AT3G56100.1 | meristematic receptor-like kinase | Chr3:20817074-20819517 REVERSE LENGTH=784 | 201606	15	17
TRUE	2/1	2	1	24	AT3G56340.1	887365.125	937866.3125	0.079854436	0.079854436	5.691139541	1.056911395	-0.026477056	0.026477056	-1.818511491	0.981814885	0	0.696740284	0.515613871	22	0.04545431	AT3G56340.1	NaN	| Ribosomal protein S26e family protein | Chr3:20892309-20893343 REVERSE LENGTH=130 | 201606	NaN	NaN	Unknown	NaN	NaN	NaN	TAIR11_novel	>AT3G56340.1 | Ribosomal protein S26e family protein | Chr3:20892309-20893343 REVERSE LENGTH=130 | 201606	7	8
TRUE	2/1	2	1	59	AT3G56370.1	25305.94141	27226.93555	0.105558468	0.105558468	7.591079541	1.075910795	0.155254945	0.155254945	11.36183934	1.113618393	0	0.04559695	0.134264451	57	0.052193686	AT3G56370.1	NaN	| Leucine-rich repeat protein kinase family protein | Chr3:20899403-20902390 REVERSE LENGTH=964 | 201606	NaN	NaN	Unknown	NaN	NaN	NaN	TAIR11_novel	>AT3G56370.1 | Leucine-rich repeat protein kinase family protein | Chr3:20899403-20902390 REVERSE LENGTH=964 | 201606	21	24
TRUE	2/1	2	1	71	AT3G56690.1	42436.55469	45653.50781	0.105418182	0.105418182	7.580618051	1.075806181	-0.065774657	0.065774657	-4.456784061	0.955432159	0	0.291922007	0.332664334	69	0.042572257	AT3G56690.1	NaN	| Cam interacting protein 111 | Chr3:20993869-20998531 REVERSE LENGTH=1022 | 201606	NaN	NaN	Unknown	NaN	NaN	NaN	TAIR11_novel	>AT3G56690.1 | Cam interacting protein 111 | Chr3:20993869-20998531 REVERSE LENGTH=1022 | 201606	22	24
TRUE	2/1	2	1	47	AT3G56750.1	64678.02344	67246.98438	0.056193982	0.056193982	3.971922457	1.039719225	-0.153030366	0.153030366	-10.06406177	0.899359382	0	0.077065066	0.172465407	45	0.057861515	AT3G56750.1	NaN	| plant/protein | Chr3:21018326-21020192 REVERSE LENGTH=403 | 201606	NaN	NaN	Unknown	NaN	NaN	NaN	TAIR11_novel	>AT3G56750.1 | plant/protein | Chr3:21018326-21020192 REVERSE LENGTH=403 | 201606	10	11
TRUE	2/1	2	1	48	AT3G56900.1	93105.03906	84811.5625	-0.134598289	0.134598289	-8.907655961	0.91092344	-0.027584832	0.027584832	-1.893871425	0.981061286	0	0.455201107	0.414434424	46	0.025115084	AT3G56900.1	NaN	| Transducin/WD40 repeat-like superfamily protein | Chr3:21066330-21069343 FORWARD LENGTH=447 | 201606	NaN	NaN	Unknown	NaN	NaN	NaN	TAIR11_novel	>AT3G56900.1 | Transducin/WD40 repeat-like superfamily protein | Chr3:21066330-21069343 FORWARD LENGTH=447 | 201606	12	14
TRUE	2/1	2	1	118	AT3G57030.1	687513.5625	712966.0625	0.052445232	0.052445232	3.702108786	1.037021088	0.080296889	0.080296889	5.723558429	1.057235584	0	0.006334449	0.062183976	116	0.019907213	AT3G57030.1	NaN	| Calcium-dependent phosphotriesterase superfamily protein | Chr3:21101653-21103204 REVERSE LENGTH=374 | 201606	NaN	NaN	Unknown	NaN	NaN	NaN	TAIR11_novel	>AT3G57030.1 | Calcium-dependent phosphotriesterase superfamily protein | Chr3:21101653-21103204 REVERSE LENGTH=374 | 201606	22	27
TRUE	2/1	2	1	110	AT3G57350.1	226319.4219	220063.5625	-0.040440109	0.040440109	-2.764172568	0.972358274	-0.029269511	0.029269511	-2.008366062	0.979916339	0	0.590115153	0.47460168	108	0.037370105	AT3G57350.1	NaN	| Nucleoporin interacting component (Nup93/Nic96-like) family protein | Chr3:21220606-21225305 REVERSE LENGTH=860 | 201606	NaN	NaN	Unknown	NaN	NaN	NaN	TAIR11_novel	>AT3G57350.1 | Nucleoporin interacting component (Nup93/Nic96-like) family protein | Chr3:21220606-21225305 REVERSE LENGTH=860 | 201606	24	27
TRUE	2/1	2	1	157	AT3G57410.1;AT3G57410.2;AT3G57410.3;AT3G57410.4;AT3G57410.5;AT3G57410.7;AT3G57410.8;AT3G57410.9	301912.4375	314607.0625	0.059420867	0.059420867	4.204737342	1.042047373	-0.062128112	0.062128112	-4.214984291	0.957850157	0	0.0970836	0.191928531	155	0.025707838	AT3G57410.1;AT3G57410.2;AT3G57410.3;AT3G57410.4;AT3G57410.5;AT3G57410.7;AT3G57410.8;AT3G57410.9	NaN	| villin 3 | Chr3:21243615-21249809 REVERSE LENGTH=965 | 201606;| villin 3 | Chr3:21243615-21249809 REVERSE LENGTH=965 | 201606;| villin 3 | Chr3:21243615-21249809 REVERSE LENGTH=965 | 201606;| villin 3 | Chr3:21243615-21249809 REVERSE LENGTH=965 | 201606;| villin 3 | Chr3:21243615-21249809 REVERSE LENGTH=965 | 201606;| villin 3 | Chr3:21243615-21249809 REVERSE LENGTH=965 | 201606;| villin 3 | Ch…	NaN	NaN	Unknown	NaN	NaN	NaN	TAIR11_novel	>AT3G57410.1 | villin 3 | Chr3:21243615-21249809 REVERSE LENGTH=965 | 201606;>AT3G57410.2 | villin 3 | Chr3:21243615-21249809 REVERSE LENGTH=965 | 201606;>AT3G57410.3 | villin 3 | Chr3:21243615-21249809 REVERSE LENGTH=965 | 201606;>AT3G57410.4 | villin 3 | Chr3:21243615-21249809 REVERSE LENGTH=965 | 201606;>AT3G57410.5 | villin 3 | Chr3:21243615-21249809 REVERSE LENGTH=965 | 201606;>AT3G57410.7 |…	48	60
TRUE	2/1	2	1	14	AT3G57570.1	19114.75	17776.90625	-0.10468206	0.10468206	-6.999012543	0.930009875	-0.190223381	0.190223381	-12.35299982	0.876470002	0	0.003820649	0.052974179	12	0.035058946	AT3G57570.1	NaN	| ARM repeat superfamily protein | Chr3:21312598-21320105 FORWARD LENGTH=1092 | 201606	NaN	NaN	Unknown	NaN	NaN	NaN	TAIR11_novel	>AT3G57570.1 | ARM repeat superfamily protein | Chr3:21312598-21320105 FORWARD LENGTH=1092 | 201606	15	15
TRUE	2/1	2	1	74	AT3G57880.1;AT3G57880.2;AT3G57880.3;AT3G57880.4	237537.9375	231795.6563	-0.035304415	0.035304415	-2.417416481	0.975825835	0.039368019	0.039368019	2.766355366	1.027663554	0	0.376691685	0.377793337	72	0.030464652	AT3G57880.1;AT3G57880.2;AT3G57880.3;AT3G57880.4	NaN	| Calcium-dependent lipid-binding (CaLB domain) plant phosphoribosyltransferase family protein | Chr3:21431198-21433519 REVERSE LENGTH=773 | 201606;| Calcium-dependent lipid-binding (CaLB domain) plant phosphoribosyltransferase family protein | Chr3:21431198-21433519 REVERSE LENGTH=773 | 201606;| Calcium-dependent lipid-binding (CaLB domain) plant phosphoribosyltransferase family protein | Chr3:2…	NaN	NaN	Unknown	NaN	NaN	NaN	TAIR11_novel	>AT3G57880.1 | Calcium-dependent lipid-binding (CaLB domain) plant phosphoribosyltransferase family protein | Chr3:21431198-21433519 REVERSE LENGTH=773 | 201606;>AT3G57880.2 | Calcium-dependent lipid-binding (CaLB domain) plant phosphoribosyltransferase family protein | Chr3:21431198-21433519 REVERSE LENGTH=773 | 201606;>AT3G57880.3 | Calcium-dependent lipid-binding (CaLB domain) plant phosphorib…	20	22
TRUE	2/1	2	1	49	AT3G58180.1	262390.8125	282957.125	0.10886626	0.10886626	7.838045968	1.07838046	0.08573252	0.08573252	6.122643586	1.061226436	0	0.005637453	0.060385652	47	0.020273698	AT3G58180.1	NaN	| ARM repeat superfamily protein | Chr3:21544189-21545981 FORWARD LENGTH=314 | 201606	NaN	NaN	Unknown	NaN	NaN	NaN	TAIR11_novel	>AT3G58180.1 | ARM repeat superfamily protein | Chr3:21544189-21545981 FORWARD LENGTH=314 | 201606	10	11
TRUE	2/1	2	1	112	AT3G58730.1	659677	673908.25	0.030792382	0.030792382	2.157305772	1.021573058	-0.051844366	0.051844366	-3.529775152	0.964702248	0	0.194783243	0.27037089	110	0.027411271	AT3G58730.1	NaN	| vacuolar ATP synthase subunit D (VATD) / V-ATPase D subunit / vacuolar proton pump D subunit (VATPD) | Chr3:21718495-21719280 REVERSE LENGTH=261 | 201606	NaN	NaN	Unknown	NaN	NaN	NaN	TAIR11_novel	>AT3G58730.1 | vacuolar ATP synthase subunit D (VATD) / V-ATPase D subunit / vacuolar proton pump D subunit (VATPD) | Chr3:21718495-21719280 REVERSE LENGTH=261 | 201606	25	39
TRUE	2/1	2	1	92	AT3G59020.2	286509.4375	298184.4688	0.057622454	0.057622454	4.074920307	1.040749203	-0.010625067	0.010625067	-0.733768214	0.992662318	0	0.766317403	0.539105131	90	0.024573669	AT3G59020.2	NaN	| ARM repeat superfamily protein | Chr3:21810973-21817418 REVERSE LENGTH=1030 | 201606	NaN	NaN	Unknown	NaN	NaN	NaN	TAIR11_novel	>AT3G59020.2 | ARM repeat superfamily protein | Chr3:21810973-21817418 REVERSE LENGTH=1030 | 201606	24	25
TRUE	2/1	2	1	17	AT2G43230.1;AT2G43230.2	92668.03906	89449.4375	-0.050999433	0.050999433	-3.4732596	0.965267404	0.229229957	0.229229957	17.22091118	1.172209112	0	0.135525589	0.225725992	15	0.096865997	AT2G43230.1;AT2G43230.2	NaN	| Protein kinase superfamily protein | Chr2:17966475-17968446 FORWARD LENGTH=406 | 201606;| Protein kinase superfamily protein | Chr2:17966475-17968446 FORWARD LENGTH=440 | 201606	NaN	NaN	Unknown	NaN	NaN	NaN	TAIR11_novel	>AT2G43230.1 | Protein kinase superfamily protein | Chr2:17966475-17968446 FORWARD LENGTH=406 | 201606;>AT2G43230.2 | Protein kinase superfamily protein | Chr2:17966475-17968446 FORWARD LENGTH=440 | 201606	3	3
TRUE	2/1	2	1	102	AT3G59820.1;AT3G59820.3;AT3G59820.4	250374.3125	332387.75	0.408780659	0.408780659	32.75633058	1.327563306	0.149347916	0.149347916	10.90680711	1.109068071	0	0.006040542	0.061291239	100	0.036684909	AT3G59820.1;AT3G59820.3;AT3G59820.4	NaN	| LETM1-like protein | Chr3:22098306-22101759 REVERSE LENGTH=755 | 201606;| LETM1-like protein | Chr3:22098306-22101759 REVERSE LENGTH=755 | 201606;| LETM1-like protein | Chr3:22098306-22101759 REVERSE LENGTH=755 | 201606	NaN	NaN	Unknown	NaN	NaN	NaN	TAIR11_novel	>AT3G59820.1 | LETM1-like protein | Chr3:22098306-22101759 REVERSE LENGTH=755 | 201606;>AT3G59820.3 | LETM1-like protein | Chr3:22098306-22101759 REVERSE LENGTH=755 | 201606;>AT3G59820.4 | LETM1-like protein | Chr3:22098306-22101759 REVERSE LENGTH=755 | 201606	25	27
TRUE	2/1	2	1	39	AT3G60130.1	58747.84766	53274.94531	-0.14107879	0.14107879	-9.315919752	0.906840802	-0.129500702	0.129500702	-8.585222987	0.91414777	0	0.513993048	0.440443152	37	0.133860121	AT3G60130.1	NaN	| beta glucosidase 16 | Chr3:22210343-22213650 FORWARD LENGTH=514 | 201606	NaN	NaN	Unknown	NaN	NaN	NaN	TAIR11_novel	>AT3G60130.1 | beta glucosidase 16 | Chr3:22210343-22213650 FORWARD LENGTH=514 | 201606	10	13
TRUE	2/1	2	1	252	AT3G60240.2;AT3G60240.3	405493.1875	391851.7188	-0.049369852	0.049369852	-3.364167185	0.966358328	0.096814521	0.096814521	6.940959095	1.069409591	0	0.022738612	0.099631535	250	0.029217385	AT3G60240.2;AT3G60240.3	NaN	| eukaryotic translation initiation factor 4G | Chr3:22261842-22268295 FORWARD LENGTH=1723 | 201606;| eukaryotic translation initiation factor 4G | Chr3:22261842-22268295 FORWARD LENGTH=1725 | 201606	NaN	NaN	Unknown	NaN	NaN	NaN	TAIR11_novel	>AT3G60240.2 | eukaryotic translation initiation factor 4G | Chr3:22261842-22268295 FORWARD LENGTH=1723 | 201606;>AT3G60240.3 | eukaryotic translation initiation factor 4G | Chr3:22261842-22268295 FORWARD LENGTH=1725 | 201606	63	84
TRUE	2/1	2	1	136	AT3G60750.1;AT3G60750.2	2705089	2806077.75	0.052878922	0.052878922	3.733287518	1.037332875	0.125280812	0.125280812	9.072001445	1.090720014	0	0.010521554	0.074858053	134	0.033301225	AT3G60750.1;AT3G60750.2	NaN	| Transketolase | Chr3:22454004-22456824 FORWARD LENGTH=741 | 201606;| Transketolase | Chr3:22454004-22456824 FORWARD LENGTH=740 | 201606	NaN	NaN	Unknown	NaN	NaN	NaN	TAIR11_novel	>AT3G60750.1 | Transketolase | Chr3:22454004-22456824 FORWARD LENGTH=741 | 201606;>AT3G60750.2 | Transketolase | Chr3:22454004-22456824 FORWARD LENGTH=740 | 201606	31	49
TRUE	2/1	2	1	69	AT3G60770.1;AT4G00100.1	5544036.5	5475835.5	-0.017857649	0.017857649	-1.230168669	0.987698313	-0.125545144	0.125545144	-8.334239515	0.916657605	0	0.091071487	0.18590148	67	0.050383337	AT3G60770.1;AT4G00100.1	NaN	| Ribosomal protein S13/S15 | Chr3:22460525-22461656 REVERSE LENGTH=151 | 201606;| ribosomal protein S13A | Chr4:37172-38123 FORWARD LENGTH=151 | 201606	NaN	NaN	Unknown	NaN	NaN	NaN	TAIR11_novel	>AT3G60770.1 | Ribosomal protein S13/S15 | Chr3:22460525-22461656 REVERSE LENGTH=151 | 201606;>AT4G00100.1 | ribosomal protein S13A | Chr4:37172-38123 FORWARD LENGTH=151 | 201606	10	12
TRUE	2/1	2	1	22	AT3G60810.1;AT3G60810.2	28103.66797	26549.63867	-0.08206621	0.08206621	-5.529631572	0.944703684	-0.386040628	0.386040628	-23.47731651	0.765226835	0	0.006755639	0.063909171	20	0.085940092	AT3G60810.1;AT3G60810.2	NaN	| DUF1499 family protein | Chr3:22470579-22471756 FORWARD LENGTH=214 | 201606;| DUF1499 family protein | Chr3:22470579-22471756 FORWARD LENGTH=209 | 201606	NaN	NaN	Unknown	NaN	NaN	NaN	TAIR11_novel	>AT3G60810.1 | DUF1499 family protein | Chr3:22470579-22471756 FORWARD LENGTH=214 | 201606;>AT3G60810.2 | DUF1499 family protein | Chr3:22470579-22471756 FORWARD LENGTH=209 | 201606	7	9
TRUE	2/1	2	1	34	AT3G60960.1;AT3G60960.2;AT3G60960.3	21516.58984	20718.8125	-0.054508127	0.054508127	-3.707731334	0.962922687	0.026316818	0.026316818	1.840881921	1.018408819	0	0.797045145	0.548335028	32	0.069228757	AT3G60960.1;AT3G60960.2;AT3G60960.3	NaN	| Tetratricopeptide repeat (TPR)-like superfamily protein | Chr3:22535729-22536940 FORWARD LENGTH=403 | 201606;| Tetratricopeptide repeat (TPR)-like superfamily protein | Chr3:22535729-22536940 FORWARD LENGTH=403 | 201606;| Tetratricopeptide repeat (TPR)-like superfamily protein | Chr3:22535729-22536940 FORWARD LENGTH=403 | 201606	NaN	NaN	Unknown	NaN	NaN	NaN	TAIR11_novel	>AT3G60960.1 | Tetratricopeptide repeat (TPR)-like superfamily protein | Chr3:22535729-22536940 FORWARD LENGTH=403 | 201606;>AT3G60960.2 | Tetratricopeptide repeat (TPR)-like superfamily protein | Chr3:22535729-22536940 FORWARD LENGTH=403 | 201606;>AT3G60960.3 | Tetratricopeptide repeat (TPR)-like superfamily protein | Chr3:22535729-22536940 FORWARD LENGTH=403 | 201606	7	9
TRUE	2/1	2	1	87	AT3G61140.1	478880.375	482840.8125	0.011882312	0.011882312	0.827020214	1.008270202	0.007194421	0.007194421	0.499924723	1.004999247	0	0.860967231	0.56867173	85	0.028223338	AT3G61140.1	NaN	| COP9 signalosome complex subunit 1 | Chr3:22626335-22628895 FORWARD LENGTH=441 | 201606	NaN	NaN	Unknown	NaN	NaN	NaN	TAIR11_novel	>AT3G61140.1 | COP9 signalosome complex subunit 1 | Chr3:22626335-22628895 FORWARD LENGTH=441 | 201606	21	30
TRUE	2/1	2	1	118	AT5G28460.1	155187.25	136197.9688	-0.188304845	0.188304845	-12.23636687	0.877636331	0.006528185	0.006528185	0.453524609	1.004535246	0	0.839206656	0.561143772	116	0.022156188	AT5G28460.1	NaN	| Pentatricopeptide repeat (PPR) superfamily protein | Chr5:10374927-10377227 FORWARD LENGTH=766 | 201606	NaN	NaN	Unknown	NaN	NaN	NaN	TAIR11_novel	>AT5G28460.1 | Pentatricopeptide repeat (PPR) superfamily protein | Chr5:10374927-10377227 FORWARD LENGTH=766 | 201606	21	30
TRUE	2/1	2	1	234	AT3G62010.1;AT3G62010.2	135947.2813	141562.9375	0.058396304	0.058396304	4.130760246	1.041307602	-0.033817239	0.033817239	-2.316773357	0.976832266	0	0.406478583	0.391710715	232	0.028124504	AT3G62010.1;AT3G62010.2	NaN	| metal ion-binding protein | Chr3:22964945-22971149 FORWARD LENGTH=1254 | 201606;| metal ion-binding protein | Chr3:22964945-22971149 FORWARD LENGTH=1251 | 201606	NaN	NaN	Unknown	NaN	NaN	NaN	TAIR11_novel	>AT3G62010.1 | metal ion-binding protein | Chr3:22964945-22971149 FORWARD LENGTH=1254 | 201606;>AT3G62010.2 | metal ion-binding protein | Chr3:22964945-22971149 FORWARD LENGTH=1251 | 201606	60	71
TRUE	2/1	2	1	164	AT3G62360.1;AT3G62360.2	539679.125	555722.9375	0.042263904	0.042263904	2.972842891	1.029728429	0.047452692	0.047452692	3.34386114	1.033438611	0	0.042355928	0.128846183	162	0.016017484	AT3G62360.1;AT3G62360.2	NaN	| Carbohydrate-binding-like fold | Chr3:23073020-23080455 REVERSE LENGTH=1227 | 201606;| Carbohydrate-binding-like fold | Chr3:23073020-23080455 REVERSE LENGTH=1197 | 201606	NaN	NaN	Unknown	NaN	NaN	NaN	TAIR11_novel	>AT3G62360.1 | Carbohydrate-binding-like fold | Chr3:23073020-23080455 REVERSE LENGTH=1227 | 201606;>AT3G62360.2 | Carbohydrate-binding-like fold | Chr3:23073020-23080455 REVERSE LENGTH=1197 | 201606	26	32
TRUE	2/1	2	1	63	AT3G62530.1	904804.5625	893286.8125	-0.01848274	0.01848274	-1.272954456	0.987270455	-0.010306922	0.010306922	-0.711875455	0.992881245	0	0.791775317	0.547064101	61	0.026725631	AT3G62530.1	NaN	| ARM repeat superfamily protein | Chr3:23132219-23133121 FORWARD LENGTH=221 | 201606	NaN	NaN	Unknown	NaN	NaN	NaN	TAIR11_novel	>AT3G62530.1 | ARM repeat superfamily protein | Chr3:23132219-23133121 FORWARD LENGTH=221 | 201606	13	16
TRUE	2/1	2	1	42	AT3G63190.1	159993.6719	151774.5313	-0.076085127	0.076085127	-5.13716607	0.948628339	-0.252806127	0.252806127	-16.07375883	0.839262412	0	0.002525902	0.044071144	40	0.053566724	AT3G63190.1	NaN	| ribosome recycling factor%2C chloroplast precursor | Chr3:23342861-23344640 REVERSE LENGTH=275 | 201606	NaN	NaN	Unknown	NaN	NaN	NaN	TAIR11_novel	>AT3G63190.1 | ribosome recycling factor%2C chloroplast precursor | Chr3:23342861-23344640 REVERSE LENGTH=275 | 201606	14	19
TRUE	2/1	2	1	131	AT3G63460.1;AT3G63460.3	825294.125	815763	-0.016758297	0.016758297	-1.154876148	0.988451239	-0.038863193	0.038863193	-2.657832335	0.973421677	0	0.142414965	0.232270952	129	0.018171419	AT3G63460.1;AT3G63460.3	NaN	| transducin family protein / WD-40 repeat family protein | Chr3:23431009-23437241 REVERSE LENGTH=1104 | 201606;| transducin family protein / WD-40 repeat family protein | Chr3:23431009-23437241 REVERSE LENGTH=1094 | 201606	NaN	NaN	Unknown	NaN	NaN	NaN	TAIR11_novel	>AT3G63460.1 | transducin family protein / WD-40 repeat family protein | Chr3:23431009-23437241 REVERSE LENGTH=1104 | 201606;>AT3G63460.3 | transducin family protein / WD-40 repeat family protein | Chr3:23431009-23437241 REVERSE LENGTH=1094 | 201606	20	30
TRUE	2/1	2	1	63	AT4G00238.1	722642.1875	686034.0625	-0.075001271	0.075001271	-5.065871552	0.949341284	0.057690993	0.057690993	4.079864789	1.040798648	0	0.318677719	0.347746752	61	0.039408879	AT4G00238.1	NaN	| DNA-binding storekeeper protein-related transcriptional regulator | Chr4:104092-105129 REVERSE LENGTH=345 | 201606	NaN	NaN	Unknown	NaN	NaN	NaN	TAIR11_novel	>AT4G00238.1 | DNA-binding storekeeper protein-related transcriptional regulator | Chr4:104092-105129 REVERSE LENGTH=345 | 201606	12	14
TRUE	2/1	2	1	160	AT4G00570.1	518214.1563	525614.75	0.020457335	0.020457335	1.428095636	1.014280956	-0.021301178	0.021301178	-1.465638572	0.985343614	0	0.250768505	0.306859297	158	0.012771723	AT4G00570.1	NaN	| NAD-dependent malic enzyme 2 | Chr4:242817-246522 REVERSE LENGTH=607 | 201606	NaN	NaN	Unknown	NaN	NaN	NaN	TAIR11_novel	>AT4G00570.1 | NAD-dependent malic enzyme 2 | Chr4:242817-246522 REVERSE LENGTH=607 | 201606	42	54
TRUE	2/1	2	1	82	AT4G00620.1	572260.6875	558246.625	-0.035769878	0.035769878	-2.448894849	0.975511052	-0.187834859	0.187834859	-12.20777149	0.877922285	0	0.01218146	0.0779371	80	0.050370631	AT4G00620.1	NaN	| Amino acid dehydrogenase family protein | Chr4:259265-260788 REVERSE LENGTH=360 | 201606	NaN	NaN	Unknown	NaN	NaN	NaN	TAIR11_novel	>AT4G00620.1 | Amino acid dehydrogenase family protein | Chr4:259265-260788 REVERSE LENGTH=360 | 201606	18	22
TRUE	2/1	2	1	42	AT4G01070.1	90632.46875	80885.6875	-0.164143539	0.164143539	-10.75418267	0.892458173	-0.2622495	0.2622495	-16.62131637	0.833786836	0	0.001323526	0.033628417	40	0.051852534	AT4G01070.1	NaN	| UDP-Glycosyltransferase superfamily protein | Chr4:461858-463300 REVERSE LENGTH=480 | 201606	NaN	NaN	Unknown	NaN	NaN	NaN	TAIR11_novel	>AT4G01070.1 | UDP-Glycosyltransferase superfamily protein | Chr4:461858-463300 REVERSE LENGTH=480 | 201606	13	20
TRUE	2/1	2	1	154	AT4G01290.1;AT4G01290.2	135341.2031	137542.0781	0.02327193	0.02327193	1.626167752	1.016261678	-0.049865365	0.049865365	-3.39735239	0.966026476	0	0.275623459	0.322391897	152	0.031469411	AT4G01290.1;AT4G01290.2	NaN	| chorismate synthase | Chr4:538213-543282 REVERSE LENGTH=991 | 201606;| chorismate synthase | Chr4:538213-543282 REVERSE LENGTH=990 | 201606	NaN	NaN	Unknown	NaN	NaN	NaN	TAIR11_novel	>AT4G01290.1 | chorismate synthase | Chr4:538213-543282 REVERSE LENGTH=991 | 201606;>AT4G01290.2 | chorismate synthase | Chr4:538213-543282 REVERSE LENGTH=990 | 201606	37	41
TRUE	2/1	2	1	68	AT4G01370.1	380138	390947.5625	0.040451863	0.040451863	2.843589039	1.02843589	0.178756133	0.178756133	13.19075529	1.131907553	0	0.003846362	0.05312331	66	0.040989381	AT4G01370.1	NaN	| MAP kinase 4 | Chr4:567219-568889 FORWARD LENGTH=376 | 201606	NaN	NaN	Unknown	NaN	NaN	NaN	TAIR11_novel	>AT4G01370.1 | MAP kinase 4 | Chr4:567219-568889 FORWARD LENGTH=376 | 201606	16	22
TRUE	2/1	2	1	112	AT4G01395.1	248753.4219	379163	0.608101816	0.608101816	52.42523988	1.524252399	0.018165123	0.018165123	1.267070528	1.012670705	0	0.701809317	0.516837098	110	0.032651183	AT4G01395.1	NaN	| conserved oligomeric Golgi complex subunit 4 | Chr4:573098-575648 REVERSE LENGTH=738 | 201606	NaN	NaN	Unknown	NaN	NaN	NaN	TAIR11_novel	>AT4G01395.1 | conserved oligomeric Golgi complex subunit 4 | Chr4:573098-575648 REVERSE LENGTH=738 | 201606	25	31
TRUE	2/1	2	1	33	AT4G01700.1	73080.14063	73188.72656	0.002142034	0.002142034	0.148584741	1.001485847	0.114910774	0.114910774	8.290806906	1.082908069	0	0.083832508	0.179784248	31	0.043810686	AT4G01700.1	NaN	| Chitinase family protein | Chr4:732413-733487 REVERSE LENGTH=280 | 201606	NaN	NaN	Unknown	NaN	NaN	NaN	TAIR11_novel	>AT4G01700.1 | Chitinase family protein | Chr4:732413-733487 REVERSE LENGTH=280 | 201606	7	9
TRUE	2/1	2	1	6	AT4G01890.1	255482.7188	251835.5313	-0.020743862	0.020743862	-1.427567202	0.985724328	-0.020743892	0.020743892	-1.427569201	0.985724308	0	0.708476625	0.519681786	4	0.032018942	AT4G01890.1	NaN	| Pectin lyase-like superfamily protein | Chr4:816210-818428 FORWARD LENGTH=467 | 201606	NaN	NaN	Unknown	NaN	NaN	NaN	TAIR11_novel	>AT4G01890.1 | Pectin lyase-like superfamily protein | Chr4:816210-818428 FORWARD LENGTH=467 | 201606	1	1
TRUE	2/1	2	1	72	AT4G02450.1;AT4G02450.2	2291377.25	2307996	0.010425722	0.010425722	0.725273414	1.007252734	-0.147229671	0.147229671	-9.701725266	0.902982747	0	0.012828863	0.079893064	70	0.039640981	AT4G02450.1;AT4G02450.2	NaN	| HSP20-like chaperones superfamily protein | Chr4:1073987-1075765 REVERSE LENGTH=241 | 201606;| HSP20-like chaperones superfamily protein | Chr4:1073987-1075765 REVERSE LENGTH=240 | 201606	NaN	NaN	Unknown	NaN	NaN	NaN	TAIR11_novel	>AT4G02450.1 | HSP20-like chaperones superfamily protein | Chr4:1073987-1075765 REVERSE LENGTH=241 | 201606;>AT4G02450.2 | HSP20-like chaperones superfamily protein | Chr4:1073987-1075765 REVERSE LENGTH=240 | 201606	17	19
TRUE	2/1	2	1	123	AT4G02570.1;AT4G02570.2;AT4G02570.3;AT4G02570.4	156383.0313	171386.0781	0.132165945	0.132165945	9.593781854	1.095937819	-0.111609802	0.111609802	-7.444527576	0.925554724	0	0.022489253	0.09933094	121	0.033280961	AT4G02570.1;AT4G02570.2;AT4G02570.3;AT4G02570.4	NaN	| cullin 1 | Chr4:1129315-1133435 FORWARD LENGTH=738 | 201606;| cullin 1 | Chr4:1129315-1133435 FORWARD LENGTH=738 | 201606;| cullin 1 | Chr4:1129315-1133435 FORWARD LENGTH=738 | 201606;| cullin 1 | Chr4:1129315-1133435 FORWARD LENGTH=738 | 201606	NaN	NaN	Unknown	NaN	NaN	NaN	TAIR11_novel	>AT4G02570.1 | cullin 1 | Chr4:1129315-1133435 FORWARD LENGTH=738 | 201606;>AT4G02570.2 | cullin 1 | Chr4:1129315-1133435 FORWARD LENGTH=738 | 201606;>AT4G02570.3 | cullin 1 | Chr4:1129315-1133435 FORWARD LENGTH=738 | 201606;>AT4G02570.4 | cullin 1 | Chr4:1129315-1133435 FORWARD LENGTH=738 | 201606	32	40
TRUE	2/1	2	1	6	AT4G02680.1	436186.4063	426559.4688	-0.03219792	0.03219792	-2.207069584	0.977929304	-0.032197885	0.032197885	-2.207067204	0.977929328	0	0.33086144	0.354554716	4	0.018051832	AT4G02680.1	NaN	| ETO1-like 1 | Chr4:1181202-1184328 REVERSE LENGTH=888 | 201606	NaN	NaN	Unknown	NaN	NaN	NaN	TAIR11_novel	>AT4G02680.1 | ETO1-like 1 | Chr4:1181202-1184328 REVERSE LENGTH=888 | 201606	1	1
TRUE	2/1	2	1	127	AT4G03080.1	260860.8594	271450.9688	0.05741114	0.05741114	4.059677408	1.040596774	0.101043142	0.101043142	7.254868985	1.07254869	0	0.016004423	0.086533965	125	0.028594019	AT4G03080.1	NaN	| BRI1 suppressor 1 (BSU1)-like 1 | Chr4:1359935-1365166 REVERSE LENGTH=881 | 201606	NaN	NaN	Unknown	NaN	NaN	NaN	TAIR11_novel	>AT4G03080.1 | BRI1 suppressor 1 (BSU1)-like 1 | Chr4:1359935-1365166 REVERSE LENGTH=881 | 201606	26	38
TRUE	2/1	2	1	61	AT4G03200.1;AT4G03200.2	68931.875	67120.98438	-0.038407384	0.038407384	-2.627072925	0.973729271	-0.037511621	0.037511621	-2.566595693	0.974334043	0	0.525587988	0.445334312	59	0.040350232	AT4G03200.1;AT4G03200.2	NaN	| catalytics | Chr4:1408296-1412566 FORWARD LENGTH=818 | 201606;| catalytics | Chr4:1409318-1412566 FORWARD LENGTH=685 | 201606	NaN	NaN	Unknown	NaN	NaN	NaN	TAIR11_novel	>AT4G03200.1 | catalytics | Chr4:1408296-1412566 FORWARD LENGTH=818 | 201606;>AT4G03200.2 | catalytics | Chr4:1409318-1412566 FORWARD LENGTH=685 | 201606	21	23
TRUE	2/1	2	1	186	AT4G03430.1;AT4G03430.2;AT4G03430.3	299035.5625	305650.7188	0.031566894	0.031566894	2.212163729	1.022121637	-0.025446247	0.025446247	-1.748335566	0.982516644	0	0.371373462	0.375682416	184	0.01962569	AT4G03430.1;AT4G03430.2;AT4G03430.3	NaN	| pre-mRNA splicing factor-like protein | Chr4:1517411-1520500 REVERSE LENGTH=1029 | 201606;| pre-mRNA splicing factor-like protein | Chr4:1517411-1520500 REVERSE LENGTH=1029 | 201606;| pre-mRNA splicing factor-like protein | Chr4:1517411-1520500 REVERSE LENGTH=1029 | 201606	NaN	NaN	Unknown	NaN	NaN	NaN	TAIR11_novel	>AT4G03430.1 | pre-mRNA splicing factor-like protein | Chr4:1517411-1520500 REVERSE LENGTH=1029 | 201606;>AT4G03430.2 | pre-mRNA splicing factor-like protein | Chr4:1517411-1520500 REVERSE LENGTH=1029 | 201606;>AT4G03430.3 | pre-mRNA splicing factor-like protein | Chr4:1517411-1520500 REVERSE LENGTH=1029 | 201606	50	59
TRUE	2/1	2	1	46	AT4G04020.1	209676.5781	224201.1719	0.096628104	0.096628104	6.927141734	1.069271417	-0.056037251	0.056037251	-3.809738233	0.961902618	0	0.425614325	0.402012157	44	0.047673786	AT4G04020.1	NaN	| fibrillin | Chr4:1932161-1933546 FORWARD LENGTH=318 | 201606	NaN	NaN	Unknown	NaN	NaN	NaN	TAIR11_novel	>AT4G04020.1 | fibrillin | Chr4:1932161-1933546 FORWARD LENGTH=318 | 201606	14	16
TRUE	2/1	2	1	82	AT4G04180.2	90190.35156	92201.28125	0.031813695	0.031813695	2.22965057	1.022296506	-0.094729766	0.094729766	-6.355236134	0.936447639	0	0.188415114	0.265827577	80	0.04913269	AT4G04180.2	NaN	| P-loop containing nucleoside triphosphate hydrolases superfamily protein | Chr4:2020471-2023673 FORWARD LENGTH=595 | 201606	NaN	NaN	Unknown	NaN	NaN	NaN	TAIR11_novel	>AT4G04180.2 | P-loop containing nucleoside triphosphate hydrolases superfamily protein | Chr4:2020471-2023673 FORWARD LENGTH=595 | 201606	17	21
TRUE	2/1	2	1	76	AT4G04320.1	126758.25	142458.8125	0.168465222	0.168465222	12.38622535	1.123862254	-0.002901929	0.002901929	-0.200944256	0.997990557	0	0.943858506	0.593797784	74	0.028275298	AT4G04320.1	NaN	| malonyl-CoA decarboxylase family protein | Chr4:2113565-2116525 FORWARD LENGTH=518 | 201606	NaN	NaN	Unknown	NaN	NaN	NaN	TAIR11_novel	>AT4G04320.1 | malonyl-CoA decarboxylase family protein | Chr4:2113565-2116525 FORWARD LENGTH=518 | 201606	17	18
TRUE	2/1	2	1	113	AT4G04720.1;AT4G04720.2	107324.7656	107690.4531	0.004907337	0.004907337	0.340729838	1.003407298	0.019079756	0.019079756	1.331291722	1.013312917	0	0.53144352	0.448710137	111	0.02097094	AT4G04720.1;AT4G04720.2	NaN	| calcium-dependent protein kinase 21 | Chr4:2394817-2397631 REVERSE LENGTH=531 | 201606;| calcium-dependent protein kinase 21 | Chr4:2394817-2397631 REVERSE LENGTH=531 | 201606	NaN	NaN	Unknown	NaN	NaN	NaN	TAIR11_novel	>AT4G04720.1 | calcium-dependent protein kinase 21 | Chr4:2394817-2397631 REVERSE LENGTH=531 | 201606;>AT4G04720.2 | calcium-dependent protein kinase 21 | Chr4:2394817-2397631 REVERSE LENGTH=531 | 201606	24	31
TRUE	2/1	2	1	137	AT4G04910.1	497882.7188	493035.125	-0.01411551	0.01411551	-0.973641697	0.990263583	0.001514516	0.001514516	0.105033392	1.001050334	0	0.958843624	0.596696298	135	0.020229886	AT4G04910.1	NaN	| AAA-type ATPase family protein | Chr4:2489696-2495666 REVERSE LENGTH=742 | 201606	NaN	NaN	Unknown	NaN	NaN	NaN	TAIR11_novel	>AT4G04910.1 | AAA-type ATPase family protein | Chr4:2489696-2495666 REVERSE LENGTH=742 | 201606	33	39
TRUE	2/1	2	1	68	AT4G04950.1	362099.3125	361953	-0.000583064	0.000583064	-0.040406732	0.999595933	0.095571436	0.095571436	6.848854106	1.068488541	0	0.075273986	0.17008994	66	0.036295715	AT4G04950.1	NaN	| thioredoxin family protein | Chr4:2517882-2519924 REVERSE LENGTH=488 | 201606	NaN	NaN	Unknown	NaN	NaN	NaN	TAIR11_novel	>AT4G04950.1 | thioredoxin family protein | Chr4:2517882-2519924 REVERSE LENGTH=488 | 201606	22	35
[truncated: 8,108 more rows]
