# Supplementary material for: Narrow Precursor Mass Range for DIA–MS Enhances Protein Identification and Quantification in Arabidopsis
Source: Life (Basel). 2021 Sep 18;11(9):982. doi: 10.3390/life11090982 (PMC8469718; doi:10.3390/life11090982)
Supplement: Supplementary file 1 [file life-11-00982-s001.zip › Supplemental_materials/Table S3_GPF_DIA2_Candidates.tsv]

Valid	Comparison (group1/group2)	Condition Numerator	Condition Denominator	# of Ratios	Group	AVG Group Quantity Denominator	AVG Group Quantity Numerator	AVG Log2 Ratio	Absolute AVG Log2 Ratio	% Change	Ratio	[DEPRECATED] AVG Log2 Ratio	[DEPRECATED] Absolute AVG Log2 Ratio	[DEPRECATED] % Change	[DEPRECATED] Ratio	Standard Deviation	Pvalue	Qvalue	Degrees Of Freedom	Standard Error	ProteinGroups	ProteinNames	ProteinDescriptions	Genes	UniProtIds	Organisms	GO Biological Process	GO Molecular Function	GO Cellular Component	FASTAName	FASTAHeader	# Unique Total Peptides	# Unique Total EG.Id
True	2 / 1	2	1	67	AT1G01090.1	195940.125	191788.875	-0.0308938286534673	0.0308938286534673	-2.11863190349603	0.97881368096504	-0.104415595531464	0.104415595531464	-6.98183372769378	0.930181662723062	0	0.0534333866720467	0.178342953054751	65	0.0364367187193134	AT1G01090.1	NaN	| pyruvate dehydrogenase E1 alpha | Chr1:47705-49166 REVERSE LENGTH=428 | 201606	NaN	NaN	Unknown	NaN	NaN	NaN	TAIR11_novel2	>AT1G01090.1 | pyruvate dehydrogenase E1 alpha | Chr1:47705-49166 REVERSE LENGTH=428 | 201606	21	31
True	2 / 1	2	1	41	AT1G01510.1	114141.9453125	113587.25	-0.00702815252199379	0.00702815252199379	-0.485969737927061	0.995140302620729	-0.0367638133466244	0.0367638133466244	-2.51607891844765	0.974839210815523	0	0.633154717853166	0.51356292448906	39	0.0522854952051848	AT1G01510.1	NaN	| NAD(P)-binding Rossmann-fold superfamily protein | Chr1:187235-189836 FORWARD LENGTH=636 | 201606	NaN	NaN	Unknown	NaN	NaN	NaN	TAIR11_novel2	>AT1G01510.1 | NAD(P)-binding Rossmann-fold superfamily protein | Chr1:187235-189836 FORWARD LENGTH=636 | 201606	12	16
True	2 / 1	2	1	30	AT1G01610.1	263468.6875	263612.4375	0.000786927884278328	0.000786927884278328	0.0545605632927382	1.00054560563293	-0.0077822282910347	0.0077822282910347	-0.537970686664158	0.994620293133358	0	0.770622649966157	0.561140319524769	28	0.0180039398962357	AT1G01610.1	NaN	| glycerol-3-phosphate acyltransferase 4 | Chr1:221950-224255 REVERSE LENGTH=503 | 201606	NaN	NaN	Unknown	NaN	NaN	NaN	TAIR11_novel2	>AT1G01610.1 | glycerol-3-phosphate acyltransferase 4 | Chr1:221950-224255 REVERSE LENGTH=503 | 201606	18	23
True	2 / 1	2	1	30	AT1G01940.1	115262.625	117548.75	0.02833441635738	0.02833441635738	1.98340528857468	1.01983405288575	0.00977105274796486	0.00977105274796486	0.679576478825195	1.00679576478825	0	0.78707448054413	0.565620424691568	28	0.0244026727113338	AT1G01940.1	NaN	| Cyclophilin-like peptidyl-prolyl cis-trans isomerase family protein | Chr1:323082-324719 FORWARD LENGTH=160 | 201606	NaN	NaN	Unknown	NaN	NaN	NaN	TAIR11_novel2	>AT1G01940.1 | Cyclophilin-like peptidyl-prolyl cis-trans isomerase family protein | Chr1:323082-324719 FORWARD LENGTH=160 | 201606	7	7
True	2 / 1	2	1	11	AT1G02150.1	9375.3115234375	7714.00146484375	-0.281387209327317	0.281387209327317	-17.7200518024453	0.822799481975547	-0.183260351419449	0.183260351419449	-11.9289574849406	0.880710425150594	0	0.176900299527854	0.290007628995114	9	0.0816637679000827	AT1G02150.1	NaN	| Tetratricopeptide repeat (TPR)-like superfamily protein | Chr1:408779-410433 FORWARD LENGTH=524 | 201606	NaN	NaN	Unknown	NaN	NaN	NaN	TAIR11_novel2	>AT1G02150.1 | Tetratricopeptide repeat (TPR)-like superfamily protein | Chr1:408779-410433 FORWARD LENGTH=524 | 201606	15	18
True	2 / 1	2	1	108	AT1G02500.1;AT1G02500.2	559499.0625	537293.75	-0.0584246576358773	0.0584246576358773	-3.96878457682849	0.960312154231715	-0.151112869381905	0.151112869381905	-9.94444779539454	0.900555522046055	0	0.00760922423333767	0.0913351949739295	106	0.0382421580153279	AT1G02500.1;AT1G02500.2	NaN	| S-adenosylmethionine synthetase 1 | Chr1:519037-520218 FORWARD LENGTH=393 | 201606;| S-adenosylmethionine synthetase 1 | Chr1:519037-520218 FORWARD LENGTH=393 | 201606	NaN	NaN	Unknown	NaN	NaN	NaN	TAIR11_novel2	>AT1G02500.1 | S-adenosylmethionine synthetase 1 | Chr1:519037-520218 FORWARD LENGTH=393 | 201606;>AT1G02500.2 | S-adenosylmethionine synthetase 1 | Chr1:519037-520218 FORWARD LENGTH=393 | 201606	24	36
True	2 / 1	2	1	33	AT1G02520.1;AT1G02520.2;AT1G02520.3	43516.484375	43393.0703125	-0.0040973394988037	0.0040973394988037	-0.283603016816547	0.997163969831835	0.00539105804637074	0.00539105804637074	0.37437872144932	1.00374378721449	0	0.864560620008384	0.587762117328331	31	0.0213853409074836	AT1G02520.1;AT1G02520.2;AT1G02520.3	NaN	| P-glycoprotein 11 | Chr1:524134-528745 FORWARD LENGTH=1278 | 201606;| P-glycoprotein 11 | Chr1:524134-528745 FORWARD LENGTH=1278 | 201606;| P-glycoprotein 11 | Chr1:524134-528745 FORWARD LENGTH=1278 | 201606	NaN	NaN	Unknown	NaN	NaN	NaN	TAIR11_novel2	>AT1G02520.1 | P-glycoprotein 11 | Chr1:524134-528745 FORWARD LENGTH=1278 | 201606;>AT1G02520.2 | P-glycoprotein 11 | Chr1:524134-528745 FORWARD LENGTH=1278 | 201606;>AT1G02520.3 | P-glycoprotein 11 | Chr1:524134-528745 FORWARD LENGTH=1278 | 201606	11	11
True	2 / 1	2	1	18	AT1G02780.1	236330.796875	211526.96875	-0.159966030581398	0.159966030581398	-10.4953854736584	0.895046145263416	-0.407705038785934	0.407705038785934	-24.6178441000741	0.753821558999259	0	0.00612388403202563	0.0837301352606002	16	0.0863096953950271	AT1G02780.1	NaN	| Ribosomal protein L19e family protein | Chr1:608120-609391 REVERSE LENGTH=214 | 201606	NaN	NaN	Unknown	NaN	NaN	NaN	TAIR11_novel2	>AT1G02780.1 | Ribosomal protein L19e family protein | Chr1:608120-609391 REVERSE LENGTH=214 | 201606	9	10
True	2 / 1	2	1	36	AT1G02840.1;AT1G02840.2;AT1G02840.3;AT1G02840.4;AT1G02840.5	1429246.125	1365570.125	-0.065750977276113	0.065750977276113	-4.45521585724082	0.955447841427592	-0.00613525789231062	0.00613525789231062	-0.424360705505167	0.995756392944948	0	0.780095281395082	0.563544120101959	34	0.0148939861143232	AT1G02840.1;AT1G02840.2;AT1G02840.3;AT1G02840.4;AT1G02840.5	NaN	| RNA-binding (RRM/RBD/RNP motifs) family protein | Chr1:626918-629583 FORWARD LENGTH=303 | 201606;| RNA-binding (RRM/RBD/RNP motifs) family protein | Chr1:626918-628995 FORWARD LENGTH=285 | 201606;| RNA-binding (RRM/RBD/RNP motifs) family protein | Chr1:626918-628798 FORWARD LENGTH=272 | 201606;| RNA-binding (RRM/RBD/RNP motifs) family protein | Chr1:626918-628798 FORWARD LENGTH=272 | 201606;| R…	NaN	NaN	Unknown	NaN	NaN	NaN	TAIR11_novel2	>AT1G02840.1 | RNA-binding (RRM/RBD/RNP motifs) family protein | Chr1:626918-629583 FORWARD LENGTH=303 | 201606;>AT1G02840.2 | RNA-binding (RRM/RBD/RNP motifs) family protein | Chr1:626918-628995 FORWARD LENGTH=285 | 201606;>AT1G02840.3 | RNA-binding (RRM/RBD/RNP motifs) family protein | Chr1:626918-628798 FORWARD LENGTH=272 | 201606;>AT1G02840.4 | RNA-binding (RRM/RBD/RNP motifs) family protein …	9	11
True	2 / 1	2	1	27	AT1G02930.1;AT1G02930.2	348215.65625	338863.65625	-0.039276156556562	0.039276156556562	-2.68569199349433	0.973143080065057	0.696332454681396	0.696332454681396	62.0380304722238	1.62038030472224	0	0.00562835607083238	0.0812225623018067	25	0.151945002805312	AT1G02930.1;AT1G02930.2	NaN	| glutathione S-transferase 6 | Chr1:661363-662191 REVERSE LENGTH=208 | 201606;| glutathione S-transferase 6 | Chr1:661363-662191 REVERSE LENGTH=208 | 201606	NaN	NaN	Unknown	NaN	NaN	NaN	TAIR11_novel2	>AT1G02930.1 | glutathione S-transferase 6 | Chr1:661363-662191 REVERSE LENGTH=208 | 201606;>AT1G02930.2 | glutathione S-transferase 6 | Chr1:661363-662191 REVERSE LENGTH=208 | 201606	15	22
True	2 / 1	2	1	33	AT1G03080.1;AT1G03080.2;AT1G03080.3	7877.2822265625	10899.4267578125	0.468482389685162	0.468482389685162	38.3653199711343	1.38365319971134	0.139087438583374	0.139087438583374	10.1208337898469	1.10120833789847	0	0.0717837884219974	0.199180429507363	31	0.0507867484477407	AT1G03080.1;AT1G03080.2;AT1G03080.3	NaN	| kinase interacting (KIP1-like) family protein | Chr1:731794-737332 REVERSE LENGTH=1733 | 201606;| kinase interacting (KIP1-like) family protein | Chr1:731794-737332 REVERSE LENGTH=1733 | 201606;| kinase interacting (KIP1-like) family protein | Chr1:731794-737332 REVERSE LENGTH=1733 | 201606	NaN	NaN	Unknown	NaN	NaN	NaN	TAIR11_novel2	>AT1G03080.1 | kinase interacting (KIP1-like) family protein | Chr1:731794-737332 REVERSE LENGTH=1733 | 201606;>AT1G03080.2 | kinase interacting (KIP1-like) family protein | Chr1:731794-737332 REVERSE LENGTH=1733 | 201606;>AT1G03080.3 | kinase interacting (KIP1-like) family protein | Chr1:731794-737332 REVERSE LENGTH=1733 | 201606	22	24
True	2 / 1	2	1	12	AT1G03210.1;AT1G03210.2	49706.53515625	50515.53125	0.0232914775096478	0.0232914775096478	1.62754473070184	1.01627544730702	0.045838501304388	0.045838501304388	3.22829728173124	1.03228297281731	0	0.644537471969738	0.518048514586576	10	0.0636835499518122	AT1G03210.1;AT1G03210.2	NaN	| Phenazine biosynthesis PhzC/PhzF protein | Chr1:782948-784240 FORWARD LENGTH=286 | 201606;| Phenazine biosynthesis PhzC/PhzF protein | Chr1:782948-784240 FORWARD LENGTH=314 | 201606	NaN	NaN	Unknown	NaN	NaN	NaN	TAIR11_novel2	>AT1G03210.1 | Phenazine biosynthesis PhzC/PhzF protein | Chr1:782948-784240 FORWARD LENGTH=286 | 201606;>AT1G03210.2 | Phenazine biosynthesis PhzC/PhzF protein | Chr1:782948-784240 FORWARD LENGTH=314 | 201606	3	3
True	2 / 1	2	1	19	AT1G03310.1;AT1G03310.2	31553.46484375	33280.3203125	0.076870884708555	0.076870884708555	5.47279190193926	1.05472791901939	0.0658748149871826	0.0658748149871826	4.67194524717882	1.04671945247179	0	0.146566880893943	0.269520298754926	17	0.0291988020077092	AT1G03310.1;AT1G03310.2	NaN	| debranching enzyme 1 | Chr1:813975-816623 FORWARD LENGTH=882 | 201606;| debranching enzyme 1 | Chr1:813975-816623 FORWARD LENGTH=882 | 201606	NaN	NaN	Unknown	NaN	NaN	NaN	TAIR11_novel2	>AT1G03310.1 | debranching enzyme 1 | Chr1:813975-816623 FORWARD LENGTH=882 | 201606;>AT1G03310.2 | debranching enzyme 1 | Chr1:813975-816623 FORWARD LENGTH=882 | 201606	10	13
True	2 / 1	2	1	46	AT1G03475.1	587265.4375	583614.5625	-0.00899685079077277	0.00899685079077277	-0.621673738461748	0.993783262615383	-0.0135919703170657	0.0135919703170657	-0.937699510389944	0.990623004896101	0	0.786962560248511	0.565620424691568	44	0.0342608254398398	AT1G03475.1	NaN	| Coproporphyrinogen III oxidase | Chr1:869302-871175 REVERSE LENGTH=386 | 201606	NaN	NaN	Unknown	NaN	NaN	NaN	TAIR11_novel2	>AT1G03475.1 | Coproporphyrinogen III oxidase | Chr1:869302-871175 REVERSE LENGTH=386 | 201606	17	18
True	2 / 1	2	1	60	AT1G03830.1;AT1G03830.2	46673.3671875	51854.66015625	0.151874096898345	0.151874096898345	11.101176711625	1.11101176711625	-0.0559937581419945	0.0559937581419945	-3.80683835218121	0.961931616478188	0	0.414831382841505	0.41934384788801	58	0.046938967578354	AT1G03830.1;AT1G03830.2	NaN	| guanylate-binding family protein | Chr1:962128-966622 REVERSE LENGTH=991 | 201606;| guanylate-binding family protein | Chr1:962128-966622 REVERSE LENGTH=1013 | 201606	NaN	NaN	Unknown	NaN	NaN	NaN	TAIR11_novel2	>AT1G03830.1 | guanylate-binding family protein | Chr1:962128-966622 REVERSE LENGTH=991 | 201606;>AT1G03830.2 | guanylate-binding family protein | Chr1:962128-966622 REVERSE LENGTH=1013 | 201606	17	19
True	2 / 1	2	1	42	AT1G03900.1	180362.375	181188.59375	0.00659372465438303	0.00659372465438303	0.458088196055306	1.00458088196055	0.0541961118578911	0.0541961118578911	3.82803989544602	1.03828039895446	0	0.16532538864687	0.284456004901795	40	0.0262524689281912	AT1G03900.1	NaN	| non-intrinsic ABC protein 4 | Chr1:991252-992852 FORWARD LENGTH=272 | 201606	NaN	NaN	Unknown	NaN	NaN	NaN	TAIR11_novel2	>AT1G03900.1 | non-intrinsic ABC protein 4 | Chr1:991252-992852 FORWARD LENGTH=272 | 201606	10	10
True	2 / 1	2	1	70	AT1G04080.1;AT1G04080.3;AT1G04080.4	597387	590665.375	-0.0163247996940188	0.0163247996940188	-1.12517095283292	0.988748290471671	0.0218114759773016	0.0218114759773016	1.52334266797955	1.0152334266798	0	0.455220508674042	0.438200497247057	68	0.0199834196289143	AT1G04080.1;AT1G04080.3;AT1G04080.4	NaN	| Tetratricopeptide repeat (TPR)-like superfamily protein | Chr1:1051803-1056550 FORWARD LENGTH=768 | 201606;| Tetratricopeptide repeat (TPR)-like superfamily protein | Chr1:1051803-1056550 FORWARD LENGTH=823 | 201606;| Tetratricopeptide repeat (TPR)-like superfamily protein | Chr1:1051803-1056550 FORWARD LENGTH=768 | 201606	NaN	NaN	Unknown	NaN	NaN	NaN	TAIR11_novel2	>AT1G04080.1 | Tetratricopeptide repeat (TPR)-like superfamily protein | Chr1:1051803-1056550 FORWARD LENGTH=768 | 201606;>AT1G04080.3 | Tetratricopeptide repeat (TPR)-like superfamily protein | Chr1:1051803-1056550 FORWARD LENGTH=823 | 201606;>AT1G04080.4 | Tetratricopeptide repeat (TPR)-like superfamily protein | Chr1:1051803-1056550 FORWARD LENGTH=768 | 201606	21	25
True	2 / 1	2	1	36	AT1G04190.1	171008.375	188481.96875	0.140359532046125	0.140359532046125	10.2179754354136	1.10217975435414	0.132553905248642	0.132553905248642	9.62325708499927	1.09623257084999	0	0.0559217203443372	0.181218553358433	34	0.0457192099084859	AT1G04190.1	NaN	| Tetratricopeptide repeat (TPR)-like superfamily protein | Chr1:1106617-1108557 REVERSE LENGTH=328 | 201606	NaN	NaN	Unknown	NaN	NaN	NaN	TAIR11_novel2	>AT1G04190.1 | Tetratricopeptide repeat (TPR)-like superfamily protein | Chr1:1106617-1108557 REVERSE LENGTH=328 | 201606	8	9
True	2 / 1	2	1	57	AT1G04280.1	108227.4921875	111519.140625	0.0432243265319575	0.0432243265319575	3.04141616050508	1.03041416160505	0.0528421700000763	0.0528421700000763	3.73064496346356	1.03730644963464	0	0.122514579533391	0.250461083189585	55	0.0231630641488066	AT1G04280.1	NaN	| P-loop containing nucleoside triphosphate hydrolases superfamily protein | Chr1:1143643-1146541 REVERSE LENGTH=534 | 201606	NaN	NaN	Unknown	NaN	NaN	NaN	TAIR11_novel2	>AT1G04280.1 | P-loop containing nucleoside triphosphate hydrolases superfamily protein | Chr1:1143643-1146541 REVERSE LENGTH=534 | 201606	14	18
True	2 / 1	2	1	32	AT1G04440.1	40314.48828125	37404.734375	-0.108077524038724	0.108077524038724	-7.21763819982134	0.927823618001787	-0.0794539228081703	0.0794539228081703	-5.35841914493332	0.946415808550667	0	0.283764686273175	0.355713915851362	30	0.0497113995589347	AT1G04440.1	NaN	| casein kinase like 13 | Chr1:1202815-1205664 FORWARD LENGTH=468 | 201606	NaN	NaN	Unknown	NaN	NaN	NaN	TAIR11_novel2	>AT1G04440.1 | casein kinase like 13 | Chr1:1202815-1205664 FORWARD LENGTH=468 | 201606	8	10
True	2 / 1	2	1	132	AT1G04810.1	786117.625	777601.75	-0.0157137300812083	0.0157137300812083	-1.08328254311815	0.989167174568819	-0.0219896622002125	0.0219896622002125	-1.51264999036596	0.98487350009634	0	0.523323670445248	0.467783357489471	130	0.0237256263418782	AT1G04810.1	NaN	| 26S proteasome regulatory complex%2C non-ATPase subcomplex%2C Rpn2/Psmd1 subunit | Chr1:1350304-1355261 FORWARD LENGTH=1001 | 201606	NaN	NaN	Unknown	NaN	NaN	NaN	TAIR11_novel2	>AT1G04810.1 | 26S proteasome regulatory complex%2C non-ATPase subcomplex%2C Rpn2/Psmd1 subunit | Chr1:1350304-1355261 FORWARD LENGTH=1001 | 201606	22	28
True	2 / 1	2	1	112	AT1G04820.1;AT1G50010.1	7211802.5	9953986	0.464914469756944	0.464914469756944	38.0235523643361	1.38023552364336	0.134514987468719	0.134514987468719	9.77237134256164	1.09772371342562	0	0.0611189282745626	0.188350602581416	110	0.0490222103522523	AT1G04820.1;AT1G50010.1	NaN	| tubulin alpha-4 chain | Chr1:1356421-1358266 REVERSE LENGTH=450 | 201606;| tubulin alpha-2 chain | Chr1:18517737-18519729 FORWARD LENGTH=450 | 201606	NaN	NaN	Unknown	NaN	NaN	NaN	TAIR11_novel2	>AT1G04820.1 | tubulin alpha-4 chain | Chr1:1356421-1358266 REVERSE LENGTH=450 | 201606;>AT1G50010.1 | tubulin alpha-2 chain | Chr1:18517737-18519729 FORWARD LENGTH=450 | 201606	24	34
True	2 / 1	2	1	18	AT1G04950.1;AT1G04950.2;AT1G04950.3	63402.234375	68215.1484375	0.105558468329387	0.105558468329387	7.59107957305329	1.07591079573053	0.186159178614616	0.186159178614616	13.7730751568907	1.13773075156891	0	0.011884946032129	0.10429142954145	16	0.0440566462493008	AT1G04950.1;AT1G04950.2;AT1G04950.3	NaN	| TATA BOX ASSOCIATED FACTOR II 59 | Chr1:1403606-1407184 REVERSE LENGTH=549 | 201606;| TATA BOX ASSOCIATED FACTOR II 59 | Chr1:1403606-1407184 REVERSE LENGTH=549 | 201606;| TATA BOX ASSOCIATED FACTOR II 59 | Chr1:1403606-1407184 REVERSE LENGTH=549 | 201606	NaN	NaN	Unknown	NaN	NaN	NaN	TAIR11_novel2	>AT1G04950.1 | TATA BOX ASSOCIATED FACTOR II 59 | Chr1:1403606-1407184 REVERSE LENGTH=549 | 201606;>AT1G04950.2 | TATA BOX ASSOCIATED FACTOR II 59 | Chr1:1403606-1407184 REVERSE LENGTH=549 | 201606;>AT1G04950.3 | TATA BOX ASSOCIATED FACTOR II 59 | Chr1:1403606-1407184 REVERSE LENGTH=549 | 201606	6	7
True	2 / 1	2	1	36	AT1G05055.1	20294.931640625	20835.048828125	0.0378930004653601	0.0378930004653601	2.66134026496956	1.0266134026497	-0.0515784919261932	0.0515784919261932	-3.51199503559821	0.964880049644018	0	0.42783485918183	0.425652884615583	34	0.0439041247005696	AT1G05055.1	NaN	| general transcription factor II H2 | Chr1:1448913-1450852 REVERSE LENGTH=421 | 201606	NaN	NaN	Unknown	NaN	NaN	NaN	TAIR11_novel2	>AT1G05055.1 | general transcription factor II H2 | Chr1:1448913-1450852 REVERSE LENGTH=421 | 201606	7	7
True	2 / 1	2	1	52	AT1G05320.1;AT1G05320.2;AT1G05320.3;AT1G05320.4;AT1G05320.7;AT1G05320.8;AT1G05320.9	17084.380859375	17625.6171875	0.0449958113116275	0.0449958113116275	3.16801839399405	1.03168018393994	0.148991450667381	0.148991450667381	10.8794072930021	1.10879407293002	0	0.0186661146795237	0.123206035670765	50	0.0418525474658694	AT1G05320.1;AT1G05320.2;AT1G05320.3;AT1G05320.4;AT1G05320.7;AT1G05320.8;AT1G05320.9	NaN	| myosin heavy chain%2C embryonic smooth protein | Chr1:1554856-1557658 FORWARD LENGTH=790 | 201606;| myosin heavy chain%2C embryonic smooth protein | Chr1:1554856-1557658 FORWARD LENGTH=790 | 201606;| myosin heavy chain%2C embryonic smooth protein | Chr1:1554856-1557658 FORWARD LENGTH=790 | 201606;| myosin heavy chain%2C embryonic smooth protein | Chr1:1554856-1557658 FORWARD LENGTH=790 | 201606…	NaN	NaN	Unknown	NaN	NaN	NaN	TAIR11_novel2	>AT1G05320.1 | myosin heavy chain%2C embryonic smooth protein | Chr1:1554856-1557658 FORWARD LENGTH=790 | 201606;>AT1G05320.2 | myosin heavy chain%2C embryonic smooth protein | Chr1:1554856-1557658 FORWARD LENGTH=790 | 201606;>AT1G05320.3 | myosin heavy chain%2C embryonic smooth protein | Chr1:1554856-1557658 FORWARD LENGTH=790 | 201606;>AT1G05320.4 | myosin heavy chain%2C embryonic smooth protei…	26	28
True	2 / 1	2	1	24	AT1G05350.1	173204.9375	165991.375	-0.0613717767964509	0.0613717767964509	-4.16475569583575	0.958352443041642	-0.339177191257477	0.339177191257477	-20.9507977288721	0.790492022711279	0	0.012240892947779	0.106311316834136	22	0.0838554414795102	AT1G05350.1	NaN	| NAD(P)-binding Rossmann-fold superfamily protein | Chr1:1560891-1564005 REVERSE LENGTH=431 | 201606	NaN	NaN	Unknown	NaN	NaN	NaN	TAIR11_novel2	>AT1G05350.1 | NAD(P)-binding Rossmann-fold superfamily protein | Chr1:1560891-1564005 REVERSE LENGTH=431 | 201606	10	11
True	2 / 1	2	1	29	AT1G05890.1;AT1G05890.2	23740.6484375	23261.72265625	-0.0294014002745629	0.0294014002745629	-2.01732392655924	0.979826760734408	-0.047486238181591	0.047486238181591	-3.2379149799646	0.967620850200354	0	0.279152104747439	0.353876399719823	27	0.0292132513057048	AT1G05890.1;AT1G05890.2	NaN	| RING/U-box superfamily protein | Chr1:1779631-1784166 FORWARD LENGTH=552 | 201606;| RING/U-box superfamily protein | Chr1:1779631-1784166 FORWARD LENGTH=594 | 201606	NaN	NaN	Unknown	NaN	NaN	NaN	TAIR11_novel2	>AT1G05890.1 | RING/U-box superfamily protein | Chr1:1779631-1784166 FORWARD LENGTH=552 | 201606;>AT1G05890.2 | RING/U-box superfamily protein | Chr1:1779631-1784166 FORWARD LENGTH=594 | 201606	7	8
True	2 / 1	2	1	64	AT1G06220.1;AT1G06220.2;AT1G06220.3	342787.375	343900.3125	0.00467645145580931	0.00467645145580931	0.324672838373941	1.00324672838374	-0.0373506806790829	0.0373506806790829	-2.55572589341855	0.974442741065815	0	0.354963462400699	0.390699136148965	62	0.0275562329283574	AT1G06220.1;AT1G06220.2;AT1G06220.3	NaN	| Ribosomal protein S5/Elongation factor G/III/V family protein | Chr1:1900524-1904583 FORWARD LENGTH=987 | 201606;| Ribosomal protein S5/Elongation factor G/III/V family protein | Chr1:1900524-1904583 FORWARD LENGTH=987 | 201606;| Ribosomal protein S5/Elongation factor G/III/V family protein | Chr1:1900524-1904583 FORWARD LENGTH=987 | 201606	NaN	NaN	Unknown	NaN	NaN	NaN	TAIR11_novel2	>AT1G06220.1 | Ribosomal protein S5/Elongation factor G/III/V family protein | Chr1:1900524-1904583 FORWARD LENGTH=987 | 201606;>AT1G06220.2 | Ribosomal protein S5/Elongation factor G/III/V family protein | Chr1:1900524-1904583 FORWARD LENGTH=987 | 201606;>AT1G06220.3 | Ribosomal protein S5/Elongation factor G/III/V family protein | Chr1:1900524-1904583 FORWARD LENGTH=987 | 201606	31	38
True	2 / 1	2	1	53	AT1G06290.1	89820.9609375	91089.609375	0.0202343379833629	0.0202343379833629	1.41241913274872	1.01412419132749	-0.0272049345076084	0.0272049345076084	-1.86803422852999	0.9813196577147	0	0.486675329329198	0.452505457444124	51	0.0266461693108269	AT1G06290.1	NaN	| acyl-CoA oxidase 3 | Chr1:1922423-1926002 FORWARD LENGTH=675 | 201606	NaN	NaN	Unknown	NaN	NaN	NaN	TAIR11_novel2	>AT1G06290.1 | acyl-CoA oxidase 3 | Chr1:1922423-1926002 FORWARD LENGTH=675 | 201606	21	23
True	2 / 1	2	1	22	AT1G06560.1	33570.109375	31591.4609375	-0.0876425818768308	0.0876425818768308	-5.89407801862427	0.941059219813757	-0.0279768165200949	0.0279768165200949	-1.92052351941029	0.980794764805897	0	0.811052126296321	0.572135797576486	20	0.0781176362490142	AT1G06560.1	NaN	| NOL1/NOP2/sun family protein | Chr1:2007660-2011824 FORWARD LENGTH=599 | 201606	NaN	NaN	Unknown	NaN	NaN	NaN	TAIR11_novel2	>AT1G06560.1 | NOL1/NOP2/sun family protein | Chr1:2007660-2011824 FORWARD LENGTH=599 | 201606	8	8
True	2 / 1	2	1	29	AT1G06570.1	51412.8125	49800.390625	-0.0459708772462096	0.0459708772462096	-3.13622577057032	0.968637742294297	-0.0084597859531641	0.0084597859531641	-0.584671781186574	0.994153282188134	0	0.83054379130583	0.578166086948006	27	0.0266447872765072	AT1G06570.1	NaN	| 4-hydroxyphenylpyruvate dioxygenase | Chr1:2012015-2013459 REVERSE LENGTH=445 | 201606	NaN	NaN	Unknown	NaN	NaN	NaN	TAIR11_novel2	>AT1G06570.1 | 4-hydroxyphenylpyruvate dioxygenase | Chr1:2012015-2013459 REVERSE LENGTH=445 | 201606	11	12
True	2 / 1	2	1	20	AT1G06720.1;AT1G06720.2	39043.33203125	40123.9453125	0.0393872899720407	0.0393872899720407	2.76772812419055	1.02767728124191	0.0297449920326471	0.0297449920326471	2.08316695401707	1.02083166954017	0	0.695480546042348	0.535268199920031	18	0.0505014226258162	AT1G06720.1;AT1G06720.2	NaN	| P-loop containing nucleoside triphosphate hydrolases superfamily protein | Chr1:2060615-2067281 REVERSE LENGTH=1147 | 201606;| P-loop containing nucleoside triphosphate hydrolases superfamily protein | Chr1:2060615-2067281 REVERSE LENGTH=1175 | 201606	NaN	NaN	Unknown	NaN	NaN	NaN	TAIR11_novel2	>AT1G06720.1 | P-loop containing nucleoside triphosphate hydrolases superfamily protein | Chr1:2060615-2067281 REVERSE LENGTH=1147 | 201606;>AT1G06720.2 | P-loop containing nucleoside triphosphate hydrolases superfamily protein | Chr1:2060615-2067281 REVERSE LENGTH=1175 | 201606	4	5
True	2 / 1	2	1	166	AT1G06950.1	614374.5	626565.6875	0.028347428495734	0.028347428495734	1.98432511440498	1.01984325114405	0.0588183328509331	0.0588183328509331	4.16122587757519	1.04161225877575	0	0.0144797417010349	0.113872161029715	164	0.0164441952695498	AT1G06950.1	NaN	| translocon at the inner envelope membrane of chloroplasts 110 | Chr1:2130303-2135563 REVERSE LENGTH=1016 | 201606	NaN	NaN	Unknown	NaN	NaN	NaN	TAIR11_novel2	>AT1G06950.1 | translocon at the inner envelope membrane of chloroplasts 110 | Chr1:2130303-2135563 REVERSE LENGTH=1016 | 201606	44	51
True	2 / 1	2	1	72	AT1G07140.1	97135.4609375	87787.2421875	-0.145986778774364	0.145986778774364	-9.62389909902722	0.903761009009728	-0.0503593385219574	0.0503593385219574	-3.43042312073024	0.965695768792698	0	0.263322212782852	0.346223894036404	70	0.0307333966174497	AT1G07140.1	NaN	| Pleckstrin homology (PH) domain superfamily protein | Chr1:2192360-2193688 REVERSE LENGTH=228 | 201606	NaN	NaN	Unknown	NaN	NaN	NaN	TAIR11_novel2	>AT1G07140.1 | Pleckstrin homology (PH) domain superfamily protein | Chr1:2192360-2193688 REVERSE LENGTH=228 | 201606	13	17
True	2 / 1	2	1	30	AT1G07615.1	19349.43359375	13160.1806640625	-0.556112041053075	0.556112041053075	-31.9867395585505	0.680132604414495	-0.0024706560652703	0.0024706560652703	-0.171106274592281	0.998288937254077	0	0.972954735690635	0.620654813158458	28	0.0491955336242023	AT1G07615.1	NaN	| GTP-binding protein Obg/CgtA | Chr1:2342277-2344200 REVERSE LENGTH=493 | 201606	NaN	NaN	Unknown	NaN	NaN	NaN	TAIR11_novel2	>AT1G07615.1 | GTP-binding protein Obg/CgtA | Chr1:2342277-2344200 REVERSE LENGTH=493 | 201606	6	9
True	2 / 1	2	1	37	AT1G07660.1;AT1G07820.1;AT1G07820.2;AT2G28740.1;AT3G45930.1;AT3G46320.1;AT3G53730.1;AT5G59690.1;AT5G59970.1;AT5G59970.2	2822668.5	2890447	0.0342329132995486	0.0342329132995486	2.40122068886233	1.02401220688862	0.0100196721032262	0.0100196721032262	0.696928065675428	1.00696928065675	0	0.646763430990394	0.519048120566974	35	0.0148130096381746	AT1G07660.1;AT1G07820.1;AT1G07820.2;AT2G28740.1;AT3G45930.1;AT3G46320.1;AT3G53730.1;AT5G59690.1;AT5G59970.1;AT5G59970.2	NaN	| Histone superfamily protein | Chr1:2369212-2369523 FORWARD LENGTH=103 | 201606;| Histone superfamily protein | Chr1:2421435-2421746 REVERSE LENGTH=103 | 201606;| Histone superfamily protein | Chr1:2421435-2421746 REVERSE LENGTH=103 | 201606;| histone H4 | Chr2:12329643-12329954 REVERSE LENGTH=103 | 201606;| Histone superfamily protein | Chr3:16883390-16883701 FORWARD LENGTH=103 | 201606;| Histo…	NaN	NaN	Unknown	NaN	NaN	NaN	TAIR11_novel2	>AT1G07660.1 | Histone superfamily protein | Chr1:2369212-2369523 FORWARD LENGTH=103 | 201606;>AT1G07820.1 | Histone superfamily protein | Chr1:2421435-2421746 REVERSE LENGTH=103 | 201606;>AT1G07820.2 | Histone superfamily protein | Chr1:2421435-2421746 REVERSE LENGTH=103 | 201606;>AT2G28740.1 | histone H4 | Chr2:12329643-12329954 REVERSE LENGTH=103 | 201606;>AT3G45930.1 | Histone superfamily pro…	12	15
True	2 / 1	2	1	101	AT1G07810.1	163755.609375	162977.296875	-0.00687331876537632	0.00687331876537632	-0.47528906213995	0.995247109378601	-0.00668862368911505	0.00668862368911505	-0.462547006315317	0.995374529936847	0	0.775661682164956	0.56202505157559	99	0.0161425475980307	AT1G07810.1	NaN	| ER-type Ca2+-ATPase 1 | Chr1:2416681-2420572 FORWARD LENGTH=1061 | 201606	NaN	NaN	Unknown	NaN	NaN	NaN	TAIR11_novel2	>AT1G07810.1 | ER-type Ca2+-ATPase 1 | Chr1:2416681-2420572 FORWARD LENGTH=1061 | 201606	23	32
True	2 / 1	2	1	26	AT1G07840.1;AT1G07840.2	24342.37109375	24709.15625	0.0215760453302712	0.0215760453302712	1.50677661940737	1.01506776619407	0.0592532232403755	0.0592532232403755	4.19262928784572	1.04192629287846	0	0.41804632453823	0.420652620204664	24	0.0488290022242788	AT1G07840.1;AT1G07840.2	NaN	| Sas10/Utp3/C1D family | Chr1:2424603-2426425 FORWARD LENGTH=312 | 201606;| Sas10/Utp3/C1D family | Chr1:2424603-2426425 FORWARD LENGTH=312 | 201606	NaN	NaN	Unknown	NaN	NaN	NaN	TAIR11_novel2	>AT1G07840.1 | Sas10/Utp3/C1D family | Chr1:2424603-2426425 FORWARD LENGTH=312 | 201606;>AT1G07840.2 | Sas10/Utp3/C1D family | Chr1:2424603-2426425 FORWARD LENGTH=312 | 201606	5	6
True	2 / 1	2	1	31	AT1G07910.1;AT1G07910.2	13383.0576171875	12650.2646484375	-0.0812401981231287	0.0812401981231287	-5.47552726522595	0.94524472734774	0.0200303494930267	0.0200303494930267	1.39808103408203	1.01398081034082	0	0.707827691209186	0.539245723072223	29	0.0360417706726465	AT1G07910.1;AT1G07910.2	NaN	| RNAligase | Chr1:2446712-2454386 FORWARD LENGTH=1104 | 201606;| RNAligase | Chr1:2446185-2454386 FORWARD LENGTH=1177 | 201606	NaN	NaN	Unknown	NaN	NaN	NaN	TAIR11_novel2	>AT1G07910.1 | RNAligase | Chr1:2446712-2454386 FORWARD LENGTH=1104 | 201606;>AT1G07910.2 | RNAligase | Chr1:2446185-2454386 FORWARD LENGTH=1177 | 201606	17	18
True	2 / 1	2	1	162	AT1G07920.1;AT1G07930.1;AT1G07940.1;AT1G07940.2;AT1G07940.3;AT1G07940.4;AT5G60390.1;AT5G60390.2;AT5G60390.3	11223843	11090686	-0.0172181293893403	0.0172181293893403	-1.18637618149149	0.988136238185085	-0.110154494643211	0.110154494643211	-7.35111588203806	0.926488841179619	0	0.00627131472775858	0.0845833960668104	160	0.0274665275688806	AT1G07920.1;AT1G07930.1;AT1G07940.1;AT1G07940.2;AT1G07940.3;AT1G07940.4;AT5G60390.1;AT5G60390.2;AT5G60390.3	NaN	| GTP binding Elongation factor Tu family protein | Chr1:2455559-2457001 FORWARD LENGTH=449 | 201606;| GTP binding Elongation factor Tu family protein | Chr1:2459014-2460458 FORWARD LENGTH=449 | 201606;| GTP binding Elongation factor Tu family protein | Chr1:2463350-2464792 REVERSE LENGTH=449 | 201606;| GTP binding Elongation factor Tu family protein | Chr1:2463350-2464792 REVERSE LENGTH=449 | 20…	NaN	NaN	Unknown	NaN	NaN	NaN	TAIR11_novel2	>AT1G07920.1 | GTP binding Elongation factor Tu family protein | Chr1:2455559-2457001 FORWARD LENGTH=449 | 201606;>AT1G07930.1 | GTP binding Elongation factor Tu family protein | Chr1:2459014-2460458 FORWARD LENGTH=449 | 201606;>AT1G07940.1 | GTP binding Elongation factor Tu family protein | Chr1:2463350-2464792 REVERSE LENGTH=449 | 201606;>AT1G07940.2 | GTP binding Elongation factor Tu family pr…	32	48
False	2 / 1	2	1	0	AT1G08030.1;AT1G08030.2	2017.51257324219	6116.251953125	1.60007017387863	1.60007017387863	203.158058801886	3.03158058801886	NaN	NaN	NaN	NaN	0	NaN	NaN	NaN	NaN	AT1G08030.1;AT1G08030.2	NaN	| tyrosylprotein sulfotransferase | Chr1:2489575-2492741 REVERSE LENGTH=500 | 201606;| tyrosylprotein sulfotransferase | Chr1:2489575-2492741 REVERSE LENGTH=500 | 201606	NaN	NaN	Unknown	NaN	NaN	NaN	TAIR11_novel2	>AT1G08030.1 | tyrosylprotein sulfotransferase | Chr1:2489575-2492741 REVERSE LENGTH=500 | 201606;>AT1G08030.2 | tyrosylprotein sulfotransferase | Chr1:2489575-2492741 REVERSE LENGTH=500 | 201606	2	2
True	2 / 1	2	1	75	AT1G08130.1	148626.375	149128.9375	0.00487007340961416	0.00487007340961416	0.338138166930335	1.0033813816693	-0.0659198760986328	0.0659198760986328	-4.46640079688662	0.955335992031134	0	0.0887588719846624	0.217836772016749	73	0.0263120604830098	AT1G08130.1	NaN	| DNA ligase 1 | Chr1:2542913-2547815 REVERSE LENGTH=790 | 201606	NaN	NaN	Unknown	NaN	NaN	NaN	TAIR11_novel2	>AT1G08130.1 | DNA ligase 1 | Chr1:2542913-2547815 REVERSE LENGTH=790 | 201606	25	28
True	2 / 1	2	1	90	AT1G08200.1	1398098.75	1355268.875	-0.0448871645623293	0.0448871645623293	-3.06343704262664	0.969365629573734	0.053220696747303	0.053220696747303	3.75786483600236	1.03757864836002	0	0.164824760428833	0.283940974839997	88	0.0261856119060879	AT1G08200.1	NaN	| UDP-D-apiose/UDP-D-xylose synthase 2 | Chr1:2574259-2576609 REVERSE LENGTH=389 | 201606	NaN	NaN	Unknown	NaN	NaN	NaN	TAIR11_novel2	>AT1G08200.1 | UDP-D-apiose/UDP-D-xylose synthase 2 | Chr1:2574259-2576609 REVERSE LENGTH=389 | 201606	25	33
True	2 / 1	2	1	71	AT1G08260.1	19778.15625	19094.9375	-0.0507177442694737	0.0507177442694737	-3.45441072142405	0.965455892785759	-0.0742452070116997	0.0742452070116997	-5.01610697905582	0.949838930209442	0	0.109801128531634	0.237996292270278	69	0.0315217290282913	AT1G08260.1	NaN	| DNA polymerase epsilon catalytic subunit | Chr1:2590944-2606892 FORWARD LENGTH=2161 | 201606	NaN	NaN	Unknown	NaN	NaN	NaN	TAIR11_novel2	>AT1G08260.1 | DNA polymerase epsilon catalytic subunit | Chr1:2590944-2606892 FORWARD LENGTH=2161 | 201606	23	25
True	2 / 1	2	1	40	AT1G08410.1	48057.94921875	56072.171875	0.222509866081439	0.222509866081439	16.6761644775371	1.16676164477537	0.195694357156754	0.195694357156754	14.5275239446474	1.14527523944647	0	0.0350193406978668	0.155668795810324	38	0.0611476639612256	AT1G08410.1	NaN	| P-loop containing nucleoside triphosphate hydrolases superfamily protein | Chr1:2646307-2649106 FORWARD LENGTH=589 | 201606	NaN	NaN	Unknown	NaN	NaN	NaN	TAIR11_novel2	>AT1G08410.1 | P-loop containing nucleoside triphosphate hydrolases superfamily protein | Chr1:2646307-2649106 FORWARD LENGTH=589 | 201606	13	16
True	2 / 1	2	1	19	AT1G08490.1	50729.00390625	44333.89453125	-0.194400730307752	0.194400730307752	-12.6064162166845	0.873935837833155	-0.0177864525467157	0.0177864525467157	-1.22529432380298	0.98774705676197	0	0.760147182793299	0.557309411842673	17	0.0386310644135157	AT1G08490.1	NaN	| chloroplastic NIFS-like cysteine desulfurase | Chr1:2685980-2688547 REVERSE LENGTH=463 | 201606	NaN	NaN	Unknown	NaN	NaN	NaN	TAIR11_novel2	>AT1G08490.1 | chloroplastic NIFS-like cysteine desulfurase | Chr1:2685980-2688547 REVERSE LENGTH=463 | 201606	8	10
True	2 / 1	2	1	15	AT1G08600.1;AT1G08600.2;AT1G08600.3;AT1G08600.4	5473.69189453125	5476.5986328125	0.000765922509826626	0.000765922509826626	0.0531037978983351	1.00053103797898	-0.0349930748343468	0.0349930748343468	-2.39635541048436	0.976036445895156	0	0.689411270053654	0.533268307299875	13	0.0571395193715579	AT1G08600.1;AT1G08600.2;AT1G08600.3;AT1G08600.4	NaN	| P-loop containing nucleoside triphosphate hydrolases superfamily protein | Chr1:2724562-2733431 FORWARD LENGTH=1458 | 201606;| P-loop containing nucleoside triphosphate hydrolases superfamily protein | Chr1:2724562-2733431 FORWARD LENGTH=1479 | 201606;| P-loop containing nucleoside triphosphate hydrolases superfamily protein | Chr1:2724562-2733431 FORWARD LENGTH=1479 | 201606;| P-loop containin…	NaN	NaN	Unknown	NaN	NaN	NaN	TAIR11_novel2	>AT1G08600.1 | P-loop containing nucleoside triphosphate hydrolases superfamily protein | Chr1:2724562-2733431 FORWARD LENGTH=1458 | 201606;>AT1G08600.2 | P-loop containing nucleoside triphosphate hydrolases superfamily protein | Chr1:2724562-2733431 FORWARD LENGTH=1479 | 201606;>AT1G08600.3 | P-loop containing nucleoside triphosphate hydrolases superfamily protein | Chr1:2724562-2733431 FORWARD …	11	12
True	2 / 1	2	1	102	AT1G09010.1	149307.328125	155285.03125	0.0566337915248383	0.0566337915248383	4.00362339884315	1.04003623398843	0.0897999182343483	0.0897999182343483	6.42225793267888	1.06422257932679	0	0.0144804325201854	0.113872161029715	100	0.0248656114718489	AT1G09010.1	NaN	| glycoside hydrolase family 2 protein | Chr1:2895259-2899287 REVERSE LENGTH=944 | 201606	NaN	NaN	Unknown	NaN	NaN	NaN	TAIR11_novel2	>AT1G09010.1 | glycoside hydrolase family 2 protein | Chr1:2895259-2899287 REVERSE LENGTH=944 | 201606	24	31
True	2 / 1	2	1	24	AT1G09020.1	91351.828125	90673.9765625	-0.0107450436485419	0.0107450436485419	-0.742022985651114	0.992579770143489	-0.0110970865935087	0.0110970865935087	-0.76624072157897	0.99233759278421	0	0.825071382142747	0.576493902163742	22	0.0336322040786382	AT1G09020.1	NaN	| sucrose nonfermenting-like protein | Chr1:2900149-2904212 REVERSE LENGTH=487 | 201606	NaN	NaN	Unknown	NaN	NaN	NaN	TAIR11_novel2	>AT1G09020.1 | sucrose nonfermenting-like protein | Chr1:2900149-2904212 REVERSE LENGTH=487 | 201606	8	9
True	2 / 1	2	1	60	AT1G09100.1	365602.9375	365253.6875	-0.00137882387365205	0.00137882387365205	-0.0955271318081263	0.999044728681919	-0.0307909790426493	0.0307909790426493	-2.11165370007935	0.978883462999206	0	0.503135095547335	0.459057601118202	58	0.031416979921934	AT1G09100.1	NaN	| 26S proteasome AAA-ATPase subunit RPT5B | Chr1:2936675-2939258 REVERSE LENGTH=423 | 201606	NaN	NaN	Unknown	NaN	NaN	NaN	TAIR11_novel2	>AT1G09100.1 | 26S proteasome AAA-ATPase subunit RPT5B | Chr1:2936675-2939258 REVERSE LENGTH=423 | 201606	13	16
True	2 / 1	2	1	39	AT1G09130.1;AT1G09130.2;AT1G09130.3	179865.53125	168723.765625	-0.0922555413750958	0.0922555413750958	-6.19449738233266	0.938055026176673	0.0506270527839661	0.0506270527839661	3.57149890535913	1.03571498905359	0	0.220388183570347	0.319624386196124	37	0.0277875438175688	AT1G09130.1;AT1G09130.2;AT1G09130.3	NaN	| ATP-dependent caseinolytic (Clp) protease/crotonase family protein | Chr1:2940063-2942217 REVERSE LENGTH=330 | 201606;| ATP-dependent caseinolytic (Clp) protease/crotonase family protein | Chr1:2940063-2942217 REVERSE LENGTH=330 | 201606;| ATP-dependent caseinolytic (Clp) protease/crotonase family protein | Chr1:2939731-2942217 REVERSE LENGTH=370 | 201606	NaN	NaN	Unknown	NaN	NaN	NaN	TAIR11_novel2	>AT1G09130.1 | ATP-dependent caseinolytic (Clp) protease/crotonase family protein | Chr1:2940063-2942217 REVERSE LENGTH=330 | 201606;>AT1G09130.2 | ATP-dependent caseinolytic (Clp) protease/crotonase family protein | Chr1:2940063-2942217 REVERSE LENGTH=330 | 201606;>AT1G09130.3 | ATP-dependent caseinolytic (Clp) protease/crotonase family protein | Chr1:2939731-2942217 REVERSE LENGTH=370 | 201606	8	11
True	2 / 1	2	1	53	AT1G09210.1	233001.953125	240549.875	0.0459940014987733	0.0459940014987733	3.23942429398896	1.03239424293989	0.0578410476446152	0.0578410476446152	4.09069069733776	1.04090690697338	0	0.0648274029326369	0.192477244112619	51	0.021043953460502	AT1G09210.1	NaN	| calreticulin 1b | Chr1:2973217-2976655 REVERSE LENGTH=424 | 201606	NaN	NaN	Unknown	NaN	NaN	NaN	TAIR11_novel2	>AT1G09210.1 | calreticulin 1b | Chr1:2973217-2976655 REVERSE LENGTH=424 | 201606	16	19
True	2 / 1	2	1	38	AT1G09270.3	431089.34375	436712.8125	0.018697957783277	0.018697957783277	1.30447871920982	1.0130447871921	-0.1350227445364	0.1350227445364	-8.93445232882496	0.91065547671175	0	0.0795146482089043	0.207992932292709	36	0.0511204237289833	AT1G09270.3	NaN	| importin alpha isoform 4 | Chr1:2995162-2997833 FORWARD LENGTH=456 | 201606	NaN	NaN	Unknown	NaN	NaN	NaN	TAIR11_novel2	>AT1G09270.3 | importin alpha isoform 4 | Chr1:2995162-2997833 FORWARD LENGTH=456 | 201606	8	9
True	2 / 1	2	1	130	AT1G09620.1	736754.3125	745926	0.0178489142120871	0.0178489142120871	1.2448773416579	1.01244877341658	-0.0690632984042168	0.0690632984042168	-4.67432798732272	0.953256720126773	0	0.185086297562825	0.296044686609476	128	0.0357812696100143	AT1G09620.1	NaN	| ATP binding/leucine-tRNA ligases/aminoacyl-tRNA ligase | Chr1:3113077-3116455 REVERSE LENGTH=1091 | 201606	NaN	NaN	Unknown	NaN	NaN	NaN	TAIR11_novel2	>AT1G09620.1 | ATP binding/leucine-tRNA ligases/aminoacyl-tRNA ligase | Chr1:3113077-3116455 REVERSE LENGTH=1091 | 201606	46	57
True	2 / 1	2	1	30	AT1G09760.1	706466.9375	677689.6875	-0.0599972263986151	0.0599972263986151	-4.0734036474283	0.959265963525717	-0.0700872465968132	0.0700872465968132	-4.74196107422982	0.952580389257702	0	0.0135451277320011	0.110986894760435	28	0.0181098023636612	AT1G09760.1	NaN	| U2 small nuclear ribonucleoprotein A | Chr1:3159476-3161603 REVERSE LENGTH=249 | 201606	NaN	NaN	Unknown	NaN	NaN	NaN	TAIR11_novel2	>AT1G09760.1 | U2 small nuclear ribonucleoprotein A | Chr1:3159476-3161603 REVERSE LENGTH=249 | 201606	12	14
True	2 / 1	2	1	23	AT1G09795.1	105071.4765625	102347.8671875	-0.0378900398092575	0.0378900398092575	-2.59214913895296	0.97407850861047	-0.0160781871527433	0.0160781871527433	-1.10826796477697	0.98891732035223	0	0.737695230013546	0.54999121073478	21	0.0321061202277524	AT1G09795.1	NaN	| ATP phosphoribosyl transferase 2 | Chr1:3173588-3176690 FORWARD LENGTH=413 | 201606	NaN	NaN	Unknown	NaN	NaN	NaN	TAIR11_novel2	>AT1G09795.1 | ATP phosphoribosyl transferase 2 | Chr1:3173588-3176690 FORWARD LENGTH=413 | 201606	10	13
True	2 / 1	2	1	31	AT1G09800.1;AT1G09800.2	46274.74609375	48218.390625	0.0593584250653355	0.0593584250653355	4.2002273276925	1.04200227327692	-0.0525590479373932	0.0525590479373932	-3.57755272136242	0.964224472786376	0	0.433732961284171	0.427878326887337	29	0.0450891095382838	AT1G09800.1;AT1G09800.2	NaN	| Pseudouridine synthase family protein | Chr1:3177121-3180336 REVERSE LENGTH=372 | 201606;| Pseudouridine synthase family protein | Chr1:3177121-3180336 REVERSE LENGTH=372 | 201606	NaN	NaN	Unknown	NaN	NaN	NaN	TAIR11_novel2	>AT1G09800.1 | Pseudouridine synthase family protein | Chr1:3177121-3180336 REVERSE LENGTH=372 | 201606;>AT1G09800.2 | Pseudouridine synthase family protein | Chr1:3177121-3180336 REVERSE LENGTH=372 | 201606	9	9
True	2 / 1	2	1	52	AT1G09830.1	262138.1875	258789.5625	-0.0185481047045473	0.0185481047045473	-1.27742738741565	0.987225726125843	-0.240412414073944	0.240412414073944	-15.3496706751386	0.846503293248614	0	0.000904125199310563	0.0472754949577647	50	0.0467907773614801	AT1G09830.1	NaN	| Glycinamide ribonucleotide (GAR) synthetase | Chr1:3192783-3194936 REVERSE LENGTH=532 | 201606	NaN	NaN	Unknown	NaN	NaN	NaN	TAIR11_novel2	>AT1G09830.1 | Glycinamide ribonucleotide (GAR) synthetase | Chr1:3192783-3194936 REVERSE LENGTH=532 | 201606	11	15
True	2 / 1	2	1	29	AT1G09870.1	130303.515625	145060.71875	0.154780893590885	0.154780893590885	11.3252532398817	1.11325253239882	0.0984028503298759	0.0984028503298759	7.05876017616001	1.0705876017616	0	0.0228936508123248	0.13258225343535	27	0.0277818270574947	AT1G09870.1	NaN	| histidine acid phosphatase family protein | Chr1:3205817-3208444 FORWARD LENGTH=487 | 201606	NaN	NaN	Unknown	NaN	NaN	NaN	TAIR11_novel2	>AT1G09870.1 | histidine acid phosphatase family protein | Chr1:3205817-3208444 FORWARD LENGTH=487 | 201606	15	19
True	2 / 1	2	1	9	AT1G09910.1;AT1G09910.2;AT1G09910.3	7725.9560546875	6477.328125	-0.254314642328677	0.254314642328677	-16.1614681839917	0.838385318160083	-0.201147630810738	0.201147630810738	-13.0141664345125	0.869858335654875	0	0.409724096716986	0.417042066736615	7	0.145153900830848	AT1G09910.1;AT1G09910.2;AT1G09910.3	NaN	| Rhamnogalacturonate lyase family protein | Chr1:3220151-3224451 REVERSE LENGTH=675 | 201606;| Rhamnogalacturonate lyase family protein | Chr1:3220151-3223775 REVERSE LENGTH=632 | 201606;| Rhamnogalacturonate lyase family protein | Chr1:3220151-3223775 REVERSE LENGTH=632 | 201606	NaN	NaN	Unknown	NaN	NaN	NaN	TAIR11_novel2	>AT1G09910.1 | Rhamnogalacturonate lyase family protein | Chr1:3220151-3224451 REVERSE LENGTH=675 | 201606;>AT1G09910.2 | Rhamnogalacturonate lyase family protein | Chr1:3220151-3223775 REVERSE LENGTH=632 | 201606;>AT1G09910.3 | Rhamnogalacturonate lyase family protein | Chr1:3220151-3223775 REVERSE LENGTH=632 | 201606	7	7
True	2 / 1	2	1	13	AT1G09970.1;AT1G09970.2	12457.1298828125	15456.458984375	0.311238130850167	0.311238130850167	24.0772082315748	1.24077208231575	0.0625625029206276	0.0625625029206276	4.43190252357553	1.04431902523576	0	0.579144896778822	0.492558151858909	11	0.0727576835047255	AT1G09970.1;AT1G09970.2	NaN	| Leucine-rich receptor-like protein kinase family protein | Chr1:3252408-3255428 FORWARD LENGTH=976 | 201606;| Leucine-rich receptor-like protein kinase family protein | Chr1:3252408-3255428 FORWARD LENGTH=977 | 201606	NaN	NaN	Unknown	NaN	NaN	NaN	TAIR11_novel2	>AT1G09970.1 | Leucine-rich receptor-like protein kinase family protein | Chr1:3252408-3255428 FORWARD LENGTH=976 | 201606;>AT1G09970.2 | Leucine-rich receptor-like protein kinase family protein | Chr1:3252408-3255428 FORWARD LENGTH=977 | 201606	8	8
True	2 / 1	2	1	47	AT1G10180.1	25362.349609375	24167.41796875	-0.0696250605518814	0.0696250605518814	-4.71143903868947	0.952885609613105	-0.217691332101822	0.217691332101822	-14.0059547214306	0.859940452785694	0	0.0174719278505469	0.121021164759816	45	0.0602704354475793	AT1G10180.1	NaN	| LOW protein: exocyst complex component-like protein | Chr1:3338381-3341494 REVERSE LENGTH=769 | 201606	NaN	NaN	Unknown	NaN	NaN	NaN	TAIR11_novel2	>AT1G10180.1 | LOW protein: exocyst complex component-like protein | Chr1:3338381-3341494 REVERSE LENGTH=769 | 201606	10	11
True	2 / 1	2	1	30	AT1G10450.1;AT1G10450.2;AT1G10450.3	23913.01953125	22756.140625	-0.0715404111983435	0.0715404111983435	-4.83786208905224	0.951621379109478	0.0488158538937569	0.0488158538937569	3.44155399261057	1.03441553992611	0	0.489042562972725	0.453376691536769	28	0.0474199279140072	AT1G10450.1;AT1G10450.2;AT1G10450.3	NaN	| paired amphipathic helix Sin3-like protein | Chr1:3432313-3437979 FORWARD LENGTH=1122 | 201606;| paired amphipathic helix Sin3-like protein | Chr1:3432313-3437979 FORWARD LENGTH=1122 | 201606;| paired amphipathic helix Sin3-like protein | Chr1:3432160-3437979 FORWARD LENGTH=1173 | 201606	NaN	NaN	Unknown	NaN	NaN	NaN	TAIR11_novel2	>AT1G10450.1 | paired amphipathic helix Sin3-like protein | Chr1:3432313-3437979 FORWARD LENGTH=1122 | 201606;>AT1G10450.2 | paired amphipathic helix Sin3-like protein | Chr1:3432313-3437979 FORWARD LENGTH=1122 | 201606;>AT1G10450.3 | paired amphipathic helix Sin3-like protein | Chr1:3432160-3437979 FORWARD LENGTH=1173 | 201606	9	11
True	2 / 1	2	1	41	AT1G10510.1	149082.78125	147745.796875	-0.0129965502931282	0.0129965502931282	-0.896806702819675	0.991031932971803	-0.11760400980711	0.11760400980711	-7.82828560710828	0.921717143928917	0	0.0691461906491911	0.196475898584144	39	0.0430855754926497	AT1G10510.1	NaN	| RNI-like superfamily protein | Chr1:3461771-3465590 FORWARD LENGTH=605 | 201606	NaN	NaN	Unknown	NaN	NaN	NaN	TAIR11_novel2	>AT1G10510.1 | RNI-like superfamily protein | Chr1:3461771-3465590 FORWARD LENGTH=605 | 201606	10	11
True	2 / 1	2	1	82	AT1G10760.1;AT1G10760.2;AT1G10760.3	146307.765625	140873.875	-0.0546022566308461	0.0546022566308461	-3.71401381313385	0.962859861868661	0.0129835065454245	0.0129835065454245	0.904009803726358	1.00904009803726	0	0.781318446069007	0.564106357076442	80	0.0321059645898753	AT1G10760.1;AT1G10760.2;AT1G10760.3	NaN	| Pyruvate phosphate dikinase%2C PEP/pyruvate binding domain-containing protein | Chr1:3581210-3590043 REVERSE LENGTH=1399 | 201606;| Pyruvate phosphate dikinase%2C PEP/pyruvate binding domain-containing protein | Chr1:3581210-3590043 REVERSE LENGTH=1399 | 201606;| Pyruvate phosphate dikinase%2C PEP/pyruvate binding domain-containing protein | Chr1:3581210-3590043 REVERSE LENGTH=1399 | 201606	NaN	NaN	Unknown	NaN	NaN	NaN	TAIR11_novel2	>AT1G10760.1 | Pyruvate phosphate dikinase%2C PEP/pyruvate binding domain-containing protein | Chr1:3581210-3590043 REVERSE LENGTH=1399 | 201606;>AT1G10760.2 | Pyruvate phosphate dikinase%2C PEP/pyruvate binding domain-containing protein | Chr1:3581210-3590043 REVERSE LENGTH=1399 | 201606;>AT1G10760.3 | Pyruvate phosphate dikinase%2C PEP/pyruvate binding domain-containing protein | Chr1:3581210-3…	31	36
True	2 / 1	2	1	17	AT1G10850.1	20432.953125	19743.52734375	-0.0495179661729366	0.0495179661729366	-3.37408781311439	0.966259121868856	-0.0489950142800808	0.0489950142800808	-3.33905624954586	0.966609437504541	0	0.41470225601218	0.41934384788801	15	0.0392330209936933	AT1G10850.1	NaN	| Leucine-rich repeat protein kinase family protein | Chr1:3612228-3614343 FORWARD LENGTH=663 | 201606	NaN	NaN	Unknown	NaN	NaN	NaN	TAIR11_novel2	>AT1G10850.1 | Leucine-rich repeat protein kinase family protein | Chr1:3612228-3614343 FORWARD LENGTH=663 | 201606	7	7
True	2 / 1	2	1	41	AT1G11480.1	24594.603515625	24746.3125	0.00887176432114221	0.00887176432114221	0.616838503936923	1.00616838503937	-0.0257424712181091	0.0257424712181091	-1.76850719168526	0.982314928083147	0	0.669400126117326	0.52687731838409	39	0.0409426724008024	AT1G11480.1	NaN	| eukaryotic translation initiation factor-like protein | Chr1:3864368-3866750 REVERSE LENGTH=578 | 201606	NaN	NaN	Unknown	NaN	NaN	NaN	TAIR11_novel2	>AT1G11480.1 | eukaryotic translation initiation factor-like protein | Chr1:3864368-3866750 REVERSE LENGTH=578 | 201606	9	10
True	2 / 1	2	1	48	AT1G11680.1	191908.609375	183223.09375	-0.066818080322417	0.066818080322417	-4.52586033179367	0.954741396682063	-0.1006970256567	0.1006970256567	-6.74176864204351	0.932582313579565	0	0.0849828116001611	0.213901951708099	46	0.0393225470454281	AT1G11680.1	NaN	| CYTOCHROME P450 51G1 | Chr1:3938925-3940585 FORWARD LENGTH=488 | 201606	NaN	NaN	Unknown	NaN	NaN	NaN	TAIR11_novel2	>AT1G11680.1 | CYTOCHROME P450 51G1 | Chr1:3938925-3940585 FORWARD LENGTH=488 | 201606	13	14
True	2 / 1	2	1	52	AT1G11720.1;AT1G11720.2	78846	82571.2734375	0.0666023886930443	0.0666023886930443	4.72474626170003	1.047247462617	0.0221167169511318	0.0221167169511318	1.54482493666612	1.01544824936666	0	0.795257564485748	0.568345268010668	50	0.0582176876301092	AT1G11720.1;AT1G11720.2	NaN	| starch synthase 3 | Chr1:3952460-3956840 FORWARD LENGTH=1042 | 201606;| starch synthase 3 | Chr1:3951597-3956840 FORWARD LENGTH=1094 | 201606	NaN	NaN	Unknown	NaN	NaN	NaN	TAIR11_novel2	>AT1G11720.1 | starch synthase 3 | Chr1:3952460-3956840 FORWARD LENGTH=1042 | 201606;>AT1G11720.2 | starch synthase 3 | Chr1:3951597-3956840 FORWARD LENGTH=1094 | 201606	18	19
True	2 / 1	2	1	12	AT1G11800.1	51020.703125	50031.5	-0.0282460745229926	0.0282460745229926	-1.93882691615689	0.980611730838431	0.302105635404587	0.302105635404587	23.2942599304434	1.23294259930443	0	0.0646484387075047	0.192477244112619	10	0.0958325309354932	AT1G11800.1	NaN	| endonuclease/exonuclease/phosphatase family protein | Chr1:3985520-3987263 REVERSE LENGTH=441 | 201606	NaN	NaN	Unknown	NaN	NaN	NaN	TAIR11_novel2	>AT1G11800.1 | endonuclease/exonuclease/phosphatase family protein | Chr1:3985520-3987263 REVERSE LENGTH=441 | 201606	3	3
True	2 / 1	2	1	50	AT1G11840.1;AT1G11840.2;AT1G11840.3;AT1G11840.4	1792547.625	1565051.75	-0.195801087337097	0.195801087337097	-12.6912039505784	0.873087960494216	-0.164853945374489	0.164853945374489	-10.7981179527692	0.892018820472308	0	0.15097801510136	0.272558311757717	48	0.0770605986648738	AT1G11840.1;AT1G11840.2;AT1G11840.3;AT1G11840.4	NaN	| glyoxalase/bleomycin resistance protein/dioxygenase superfamily protein | Chr1:3996045-3997518 FORWARD LENGTH=283 | 201606;| glyoxalase/bleomycin resistance protein/dioxygenase superfamily protein | Chr1:3996045-3997518 FORWARD LENGTH=283 | 201606;| glyoxalase/bleomycin resistance protein/dioxygenase superfamily protein | Chr1:3996045-3997518 FORWARD LENGTH=283 | 201606;| glyoxalase/bleomycin r…	NaN	NaN	Unknown	NaN	NaN	NaN	TAIR11_novel2	>AT1G11840.1 | glyoxalase/bleomycin resistance protein/dioxygenase superfamily protein | Chr1:3996045-3997518 FORWARD LENGTH=283 | 201606;>AT1G11840.2 | glyoxalase/bleomycin resistance protein/dioxygenase superfamily protein | Chr1:3996045-3997518 FORWARD LENGTH=283 | 201606;>AT1G11840.3 | glyoxalase/bleomycin resistance protein/dioxygenase superfamily protein | Chr1:3996045-3997518 FORWARD LENGT…	16	19
True	2 / 1	2	1	60	AT1G11860.1;AT1G11860.2;AT1G11860.3	349737.6875	341080.15625	-0.0361624456314183	0.0361624456314183	-2.47543560772243	0.975245643922776	0.0281807854771614	0.0281807854771614	1.97254577517438	1.01972545775174	0	0.454632762045676	0.437922919439072	58	0.0257270934102814	AT1G11860.1;AT1G11860.2;AT1G11860.3	NaN	| Glycine cleavage T-protein family | Chr1:4001801-4003245 FORWARD LENGTH=408 | 201606;| Glycine cleavage T-protein family | Chr1:4001801-4003245 FORWARD LENGTH=408 | 201606;| Glycine cleavage T-protein family | Chr1:4001485-4003245 FORWARD LENGTH=423 | 201606	NaN	NaN	Unknown	NaN	NaN	NaN	TAIR11_novel2	>AT1G11860.1 | Glycine cleavage T-protein family | Chr1:4001801-4003245 FORWARD LENGTH=408 | 201606;>AT1G11860.2 | Glycine cleavage T-protein family | Chr1:4001801-4003245 FORWARD LENGTH=408 | 201606;>AT1G11860.3 | Glycine cleavage T-protein family | Chr1:4001485-4003245 FORWARD LENGTH=423 | 201606	22	26
True	2 / 1	2	1	26	AT1G11890.1	126551.8515625	126283.1484375	-0.00306648060479437	0.00306648060479437	-0.212326506236293	0.997876734937637	0.0358586199581623	0.0358586199581623	2.5166769516102	1.0251667695161	0	0.857232892269351	0.58557304780071	24	0.133916858408028	AT1G11890.1	NaN	| Synaptobrevin family protein | Chr1:4011509-4012835 FORWARD LENGTH=218 | 201606	NaN	NaN	Unknown	NaN	NaN	NaN	TAIR11_novel2	>AT1G11890.1 | Synaptobrevin family protein | Chr1:4011509-4012835 FORWARD LENGTH=218 | 201606	8	14
True	2 / 1	2	1	51	AT1G12000.1	511325	515446.21875	0.0115813409522986	0.0115813409522986	0.80598811910233	1.00805988119102	0.0085152443498373	0.0085152443498373	0.591977061028559	1.00591977061029	0	0.92659105956369	0.606252561159318	49	0.0631034090361393	AT1G12000.1	NaN	| Phosphofructokinase family protein | Chr1:4050159-4053727 REVERSE LENGTH=566 | 201606	NaN	NaN	Unknown	NaN	NaN	NaN	TAIR11_novel2	>AT1G12000.1 | Phosphofructokinase family protein | Chr1:4050159-4053727 REVERSE LENGTH=566 | 201606	19	22
True	2 / 1	2	1	27	AT1G12160.1	13870.0703125	14850.1142578125	0.0984989300316791	0.0984989300316791	7.06589024591509	1.07065890245915	0.187023147940636	0.187023147940636	13.8412294673679	1.13841229467368	0	0.133363707273212	0.258806298197075	25	0.0820167849883601	AT1G12160.1	NaN	| Flavin-binding monooxygenase family protein | Chr1:4126068-4128090 FORWARD LENGTH=468 | 201606	NaN	NaN	Unknown	NaN	NaN	NaN	TAIR11_novel2	>AT1G12160.1 | Flavin-binding monooxygenase family protein | Chr1:4126068-4128090 FORWARD LENGTH=468 | 201606	5	10
True	2 / 1	2	1	90	AT1G12270.1	281881.40625	282422.8125	0.00276830945326655	0.00276830945326655	0.192068805531576	1.00192068805532	-0.0260445736348629	0.0260445736348629	-1.7890748540526	0.982109251459474	0	0.611796088966728	0.506038774174698	88	0.0352434540851871	AT1G12270.1	NaN	| stress-inducible protein | Chr1:4172105-4174575 FORWARD LENGTH=572 | 201606	NaN	NaN	Unknown	NaN	NaN	NaN	TAIR11_novel2	>AT1G12270.1 | stress-inducible protein | Chr1:4172105-4174575 FORWARD LENGTH=572 | 201606	29	38
True	2 / 1	2	1	48	AT1G12310.1	729807.8125	748349.875	0.0361963342157942	0.0361963342157942	2.54067744718751	1.02540677447188	0.0247137788683176	0.0247137788683176	1.72778508998539	1.01727785089985	0	0.390835822206046	0.407633002309082	46	0.0195626908563953	AT1G12310.1	NaN	| Calcium-binding EF-hand family protein | Chr1:4187500-4187946 REVERSE LENGTH=148 | 201606	NaN	NaN	Unknown	NaN	NaN	NaN	TAIR11_novel2	>AT1G12310.1 | Calcium-binding EF-hand family protein | Chr1:4187500-4187946 REVERSE LENGTH=148 | 201606	13	19
True	2 / 1	2	1	81	AT1G12470.1	89049.515625	90049.1953125	0.0161056201718657	0.0161056201718657	1.12261103329274	1.01122611033293	0.00924638938158751	0.00924638938158751	0.642969101543778	1.00642969101544	0	0.736217406949865	0.549454780466409	79	0.01883755009292	AT1G12470.1	NaN	| zinc ion binding protein | Chr1:4251359-4257201 FORWARD LENGTH=988 | 201606	NaN	NaN	Unknown	NaN	NaN	NaN	TAIR11_novel2	>AT1G12470.1 | zinc ion binding protein | Chr1:4251359-4257201 FORWARD LENGTH=988 | 201606	21	25
True	2 / 1	2	1	5	AT1G12680.1	2562.47094726563	2585.72338867188	0.0130323013591317	0.0130323013591317	0.907422635603439	1.00907422635603	0.0130323469638824	0.0130323469638824	0.907425825368291	1.00907425825368	0	0.949567177651855	0.613998562602015	3	0.114011365982354	AT1G12680.1	NaN	| phosphoenolpyruvate carboxylase-related kinase 2 | Chr1:4320123-4322269 REVERSE LENGTH=470 | 201606	NaN	NaN	Unknown	NaN	NaN	NaN	TAIR11_novel2	>AT1G12680.1 | phosphoenolpyruvate carboxylase-related kinase 2 | Chr1:4320123-4322269 REVERSE LENGTH=470 | 201606	1	1
True	2 / 1	2	1	27	AT1G12780.1	61254.7578125	59288.38671875	-0.0470723657995821	0.0470723657995821	-3.2101524256598	0.967898475743402	-0.130970343947411	0.130970343947411	-8.67829780834071	0.913217021916593	0	0.00195601957085153	0.0617302309454355	25	0.0255881853167272	AT1G12780.1	NaN	| UDP-D-glucose/UDP-D-galactose 4-epimerase 1 | Chr1:4356124-4358120 REVERSE LENGTH=351 | 201606	NaN	NaN	Unknown	NaN	NaN	NaN	TAIR11_novel2	>AT1G12780.1 | UDP-D-glucose/UDP-D-galactose 4-epimerase 1 | Chr1:4356124-4358120 REVERSE LENGTH=351 | 201606	13	17
True	2 / 1	2	1	24	AT1G13190.1	76210.3828125	73803.796875	-0.0462925237791898	0.0462925237791898	-3.15781898566355	0.968421810143364	-0.0272789560258389	0.0272789560258389	-1.87306903529363	0.981269309647064	0	0.40042319543732	0.412782586064209	22	0.0215656545834238	AT1G13190.1	NaN	| RNA-binding (RRM/RBD/RNP motifs) family protein | Chr1:4499633-4501354 FORWARD LENGTH=573 | 201606	NaN	NaN	Unknown	NaN	NaN	NaN	TAIR11_novel2	>AT1G13190.1 | RNA-binding (RRM/RBD/RNP motifs) family protein | Chr1:4499633-4501354 FORWARD LENGTH=573 | 201606	5	5
True	2 / 1	2	1	11	AT1G13460.1;AT1G13460.2	4591.97705078125	6205.02099609375	0.434320660141693	0.434320660141693	35.127439172155	1.35127439172155	-0.51841539144516	0.51841539144516	-30.1861775837709	0.698138224162291	0	0.264873973668305	0.346960277321209	9	0.279159658804036	AT1G13460.1;AT1G13460.2	NaN	| Protein phosphatase 2A regulatory B subunit family protein | Chr1:4616504-4618180 FORWARD LENGTH=492 | 201606;| Protein phosphatase 2A regulatory B subunit family protein | Chr1:4616504-4618180 FORWARD LENGTH=492 | 201606	NaN	NaN	Unknown	NaN	NaN	NaN	TAIR11_novel2	>AT1G13460.1 | Protein phosphatase 2A regulatory B subunit family protein | Chr1:4616504-4618180 FORWARD LENGTH=492 | 201606;>AT1G13460.2 | Protein phosphatase 2A regulatory B subunit family protein | Chr1:4616504-4618180 FORWARD LENGTH=492 | 201606	5	5
True	2 / 1	2	1	48	AT1G13960.1	60606.90234375	62418.1953125	0.0424845380493135	0.0424845380493135	2.98859189086536	1.02988591890865	0.0488420017063618	0.0488420017063618	3.44342881355599	1.03443428813556	0	0.0267050047112449	0.140084796870707	46	0.0146291274077954	AT1G13960.1	NaN	| WRKY DNA-binding protein 4 | Chr1:4776622-4779043 FORWARD LENGTH=514 | 201606	NaN	NaN	Unknown	NaN	NaN	NaN	TAIR11_novel2	>AT1G13960.1 | WRKY DNA-binding protein 4 | Chr1:4776622-4779043 FORWARD LENGTH=514 | 201606	7	8
True	2 / 1	2	1	17	AT1G14130.1	45373.3359375	40873.0859375	-0.150693561749123	0.150693561749123	-9.91827007429852	0.900817299257015	-0.149886101484299	0.149886101484299	-9.86783822668222	0.901321617733178	0	0.219995435230812	0.319493867878966	15	0.0787604023176781	AT1G14130.1	NaN	| 2-oxoglutarate (2OG) and Fe(II)-dependent oxygenase superfamily protein | Chr1:4836041-4837040 REVERSE LENGTH=308 | 201606	NaN	NaN	Unknown	NaN	NaN	NaN	TAIR11_novel2	>AT1G14130.1 | 2-oxoglutarate (2OG) and Fe(II)-dependent oxygenase superfamily protein | Chr1:4836041-4837040 REVERSE LENGTH=308 | 201606	6	7
True	2 / 1	2	1	32	AT1G14620.1	255124.640625	208677.234375	-0.289929026652281	0.289929026652281	-18.205770378045	0.81794229621955	-0.199908539652824	0.199908539652824	-12.9394245982101	0.870605754017899	0	0.0259659974798013	0.13819468963017	30	0.057841452848002	AT1G14620.1	NaN	| decoy | Chr1:5014948-5016501 REVERSE LENGTH=233 | 201606	NaN	NaN	Unknown	NaN	NaN	NaN	TAIR11_novel2	>AT1G14620.1 | decoy | Chr1:5014948-5016501 REVERSE LENGTH=233 | 201606	8	10
True	2 / 1	2	1	54	AT1G14670.1	176115.171875	181713.15625	0.0451436771627388	0.0451436771627388	3.17859291473948	1.03178592914739	0.0156800616532564	0.0156800616532564	1.09278682163048	1.0109278682163	0	0.751021040015611	0.554465606253155	52	0.0337498741253642	AT1G14670.1	NaN	| Endomembrane protein 70 protein family | Chr1:5037669-5040199 FORWARD LENGTH=592 | 201606	NaN	NaN	Unknown	NaN	NaN	NaN	TAIR11_novel2	>AT1G14670.1 | Endomembrane protein 70 protein family | Chr1:5037669-5040199 FORWARD LENGTH=592 | 201606	12	16
True	2 / 1	2	1	36	AT1G14740.1	15901.1162109375	15255.05859375	-0.0598403207228655	0.0598403207228655	-4.06297022559405	0.959370297744059	-0.0793960765004158	0.0793960765004158	-5.35462431954408	0.946453756804559	0	0.359219626726389	0.393342389196081	34	0.0583451425284991	AT1G14740.1	NaN	| class I heat shock protein%2C putative (DUF1423) | Chr1:5075450-5077732 REVERSE LENGTH=733 | 201606	NaN	NaN	Unknown	NaN	NaN	NaN	TAIR11_novel2	>AT1G14740.1 | class I heat shock protein%2C putative (DUF1423) | Chr1:5075450-5077732 REVERSE LENGTH=733 | 201606	7	8
True	2 / 1	2	1	90	AT1G14830.1	152438.640625	152578.671875	0.0013246618854637	0.0013246618854637	0.0918607312593966	1.00091860731259	0.041380200535059	0.041380200535059	2.90978753964	1.0290978753964	0	0.253724318278407	0.339790566148447	88	0.0248157157824338	AT1G14830.1	NaN	| DYNAMIN-like 1C | Chr1:5107699-5111470 REVERSE LENGTH=614 | 201606	NaN	NaN	Unknown	NaN	NaN	NaN	TAIR11_novel2	>AT1G14830.1 | DYNAMIN-like 1C | Chr1:5107699-5111470 REVERSE LENGTH=614 | 201606	25	29
True	2 / 1	2	1	181	AT1G14850.1	363679.59375	342349.96875	-0.0871960969604114	0.0871960969604114	-5.86494963329243	0.941350503667076	-0.067502997815609	0.067502997815609	-4.57117579115963	0.954288242088404	0	0.0166798379873077	0.118987536247011	179	0.0192985175434432	AT1G14850.1	NaN	| nucleoporin 155 | Chr1:5116921-5123259 REVERSE LENGTH=1464 | 201606	NaN	NaN	Unknown	NaN	NaN	NaN	TAIR11_novel2	>AT1G14850.1 | nucleoporin 155 | Chr1:5116921-5123259 REVERSE LENGTH=1464 | 201606	43	50
True	2 / 1	2	1	30	AT1G15000.1	198100.84375	192961.75	-0.037920128524331	0.037920128524331	-2.59418064694639	0.974058193530536	0.188041776418686	0.188041776418686	13.92163652684	1.1392163652684	0	0.101724889156754	0.229310505690248	28	0.0755814703377701	AT1G15000.1	NaN	| serine carboxypeptidase-like 50 | Chr1:5168613-5169947 FORWARD LENGTH=444 | 201606	NaN	NaN	Unknown	NaN	NaN	NaN	TAIR11_novel2	>AT1G15000.1 | serine carboxypeptidase-like 50 | Chr1:5168613-5169947 FORWARD LENGTH=444 | 201606	7	9
True	2 / 1	2	1	83	AT1G15130.1	187572.9375	181439.90625	-0.0479598949002546	0.0479598949002546	-3.26967809522096	0.96730321904779	0.205472767353058	0.205472767353058	15.3064140966815	1.15306414096681	0	0.0117008596307767	0.103874472768008	81	0.0543635539261357	AT1G15130.1	NaN	| Endosomal targeting BRO1-like domain-containing protein | Chr1:5206217-5209848 REVERSE LENGTH=846 | 201606	NaN	NaN	Unknown	NaN	NaN	NaN	TAIR11_novel2	>AT1G15130.1 | Endosomal targeting BRO1-like domain-containing protein | Chr1:5206217-5209848 REVERSE LENGTH=846 | 201606	24	32
True	2 / 1	2	1	42	AT1G15280.1;AT1G15280.2	42628.58984375	37466.08984375	-0.186235913298894	0.186235913298894	-12.1104170204141	0.878895829795859	-0.0094638355076313	0.0094638355076313	-0.653836217806125	0.993461637821939	0	0.886591822450564	0.594342284360199	40	0.0451424801028857	AT1G15280.1;AT1G15280.2	NaN	| CASC3/Barentsz eIF4AIII binding protein | Chr1:5252538-5256214 FORWARD LENGTH=584 | 201606;| CASC3/Barentsz eIF4AIII binding protein | Chr1:5252538-5256214 FORWARD LENGTH=585 | 201606	NaN	NaN	Unknown	NaN	NaN	NaN	TAIR11_novel2	>AT1G15280.1 | CASC3/Barentsz eIF4AIII binding protein | Chr1:5252538-5256214 FORWARD LENGTH=584 | 201606;>AT1G15280.2 | CASC3/Barentsz eIF4AIII binding protein | Chr1:5252538-5256214 FORWARD LENGTH=585 | 201606	10	11
True	2 / 1	2	1	106	AT1G15340.1	2976592	2897772	-0.0387173991564582	0.0387173991564582	-2.64799475373179	0.973520052462682	0.0577619075775146	0.0577619075775146	4.0849808847486	1.04084980884749	0	0.197865997872167	0.304575520852088	104	0.03074306833556	AT1G15340.1	NaN	| methyl-CPG-binding domain 10 | Chr1:5275895-5277474 REVERSE LENGTH=384 | 201606	NaN	NaN	Unknown	NaN	NaN	NaN	TAIR11_novel2	>AT1G15340.1 | methyl-CPG-binding domain 10 | Chr1:5275895-5277474 REVERSE LENGTH=384 | 201606	36	43
True	2 / 1	2	1	32	AT1G15390.1	175561.484375	171508.046875	-0.0337001065095631	0.0337001065095631	-2.30884212128318	0.976911578787168	-0.00546974595636129	0.00546974595636129	-0.378416093671052	0.996215839063289	0	0.918418544040532	0.603943842262878	30	0.0360996096726049	AT1G15390.1	NaN	| peptide deformylase 1A | Chr1:5294653-5295625 FORWARD LENGTH=269 | 201606	NaN	NaN	Unknown	NaN	NaN	NaN	TAIR11_novel2	>AT1G15390.1 | peptide deformylase 1A | Chr1:5294653-5295625 FORWARD LENGTH=269 | 201606	9	9
True	2 / 1	2	1	33	AT1G15420.1;AT1G15420.2	117295.9140625	123343.0625	0.072523813957445	0.072523813957445	5.15546384188441	1.05155463841884	0.083922877907753	0.083922877907753	5.98961230573483	1.05989612305735	0	0.00603460221953428	0.0833991892574329	31	0.0194005548259971	AT1G15420.1;AT1G15420.2	NaN	| WD repeat protein | Chr1:5301794-5303296 REVERSE LENGTH=278 | 201606;| WD repeat protein | Chr1:5302253-5303296 REVERSE LENGTH=222 | 201606	NaN	NaN	Unknown	NaN	NaN	NaN	TAIR11_novel2	>AT1G15420.1 | WD repeat protein | Chr1:5301794-5303296 REVERSE LENGTH=278 | 201606;>AT1G15420.2 | WD repeat protein | Chr1:5302253-5303296 REVERSE LENGTH=222 | 201606	9	9
True	2 / 1	2	1	148	AT1G15750.1;AT1G15750.2;AT1G15750.3;AT1G15750.4	833166.3125	836805.5	0.00628782597495899	0.00628782597495899	0.436790043644497	1.00436790043644	-0.0100941248238087	0.0100941248238087	-0.697229414379885	0.993027705856201	0	0.669692430785449	0.527025602628983	146	0.0163124582879231	AT1G15750.1;AT1G15750.2;AT1G15750.3;AT1G15750.4	NaN	| Transducin family protein / WD-40 repeat family protein | Chr1:5415086-5420359 REVERSE LENGTH=1131 | 201606;| Transducin family protein / WD-40 repeat family protein | Chr1:5415086-5420359 REVERSE LENGTH=1131 | 201606;| Transducin family protein / WD-40 repeat family protein | Chr1:5415086-5420359 REVERSE LENGTH=1131 | 201606;| Transducin family protein / WD-40 repeat family protein | Chr1:5415…	NaN	NaN	Unknown	NaN	NaN	NaN	TAIR11_novel2	>AT1G15750.1 | Transducin family protein / WD-40 repeat family protein | Chr1:5415086-5420359 REVERSE LENGTH=1131 | 201606;>AT1G15750.2 | Transducin family protein / WD-40 repeat family protein | Chr1:5415086-5420359 REVERSE LENGTH=1131 | 201606;>AT1G15750.3 | Transducin family protein / WD-40 repeat family protein | Chr1:5415086-5420359 REVERSE LENGTH=1131 | 201606;>AT1G15750.4 | Transducin fami…	34	41
True	2 / 1	2	1	42	AT1G16080.1	112062.359375	107251.2578125	-0.0633072053386886	0.0633072053386886	-4.29323600657056	0.957067639934294	-0.0817919820547104	0.0817919820547104	-5.51167288907259	0.944883271109274	0	0.00746392306077608	0.0912217295524248	40	0.0198891525281536	AT1G16080.1	NaN	| nuclear protein | Chr1:5514394-5515761 FORWARD LENGTH=313 | 201606	NaN	NaN	Unknown	NaN	NaN	NaN	TAIR11_novel2	>AT1G16080.1 | nuclear protein | Chr1:5514394-5515761 FORWARD LENGTH=313 | 201606	13	18
True	2 / 1	2	1	58	AT1G16340.1;AT1G16340.2;AT1G16340.3;AT1G16340.4	197084.28125	195108.9375	-0.0145328506170268	0.0145328506170268	-1.00228376280008	0.989977162371999	0.0497167967259884	0.0497167967259884	3.50617196765273	1.03506171967653	0	0.313814975822183	0.370201681022257	56	0.0336032994109978	AT1G16340.1;AT1G16340.2;AT1G16340.3;AT1G16340.4	NaN	| Aldolase superfamily protein | Chr1:5588123-5590469 REVERSE LENGTH=291 | 201606;| Aldolase superfamily protein | Chr1:5588123-5590469 REVERSE LENGTH=291 | 201606;| Aldolase superfamily protein | Chr1:5588123-5590469 REVERSE LENGTH=291 | 201606;| Aldolase superfamily protein | Chr1:5588123-5590469 REVERSE LENGTH=293 | 201606	NaN	NaN	Unknown	NaN	NaN	NaN	TAIR11_novel2	>AT1G16340.1 | Aldolase superfamily protein | Chr1:5588123-5590469 REVERSE LENGTH=291 | 201606;>AT1G16340.2 | Aldolase superfamily protein | Chr1:5588123-5590469 REVERSE LENGTH=291 | 201606;>AT1G16340.3 | Aldolase superfamily protein | Chr1:5588123-5590469 REVERSE LENGTH=291 | 201606;>AT1G16340.4 | Aldolase superfamily protein | Chr1:5588123-5590469 REVERSE LENGTH=293 | 201606	9	11
True	2 / 1	2	1	6	AT1G16825.1;AT1G16825.2	11512.59375	13193.599609375	0.196625324137425	0.196625324137425	14.6014520782947	1.14601452078295	0.196625366806984	0.196625366806984	14.6014554677799	1.1460145546778	0	0.219865072028702	0.319493867878966	4	0.0837632979093286	AT1G16825.1;AT1G16825.2	NaN	| Reticulon family protein | Chr1:5758877-5760340 FORWARD LENGTH=155 | 201606;| Reticulon family protein | Chr1:5758877-5759836 FORWARD LENGTH=117 | 201606	NaN	NaN	Unknown	NaN	NaN	NaN	TAIR11_novel2	>AT1G16825.1 | Reticulon family protein | Chr1:5758877-5760340 FORWARD LENGTH=155 | 201606;>AT1G16825.2 | Reticulon family protein | Chr1:5758877-5759836 FORWARD LENGTH=117 | 201606	1	1
True	2 / 1	2	1	35	AT1G16860.1	154213.53125	155468.03125	0.0116885927225887	0.0116885927225887	0.813482442060343	1.0081348244206	-0.0602805837988853	0.0602805837988853	-4.09224258498986	0.959077574150101	0	0.0222353089371612	0.131603800617645	33	0.0171444740093949	AT1G16860.1	NaN	| Ubiquitin-specific protease family C19-related protein | Chr1:5768280-5770183 FORWARD LENGTH=474 | 201606	NaN	NaN	Unknown	NaN	NaN	NaN	TAIR11_novel2	>AT1G16860.1 | Ubiquitin-specific protease family C19-related protein | Chr1:5768280-5770183 FORWARD LENGTH=474 | 201606	9	9
True	2 / 1	2	1	18	AT1G16920.1	36071.59375	27066.888671875	-0.41433410721916	0.41433410721916	-24.9634245177343	0.750365754822657	-0.248137518763542	0.248137518763542	-15.8017308632774	0.841982691367226	0	0.129265904201109	0.256508867804391	16	0.104063564671999	AT1G16920.1	NaN	| RAB GTPase homolog A1B | Chr1:5787489-5789147 REVERSE LENGTH=216 | 201606	NaN	NaN	Unknown	NaN	NaN	NaN	TAIR11_novel2	>AT1G16920.1 | RAB GTPase homolog A1B | Chr1:5787489-5789147 REVERSE LENGTH=216 | 201606	8	8
True	2 / 1	2	1	26	AT1G17020.1	38782.7109375	37455.12890625	-0.0502503651189883	0.0502503651189883	-3.4231285001955	0.965768714998045	-0.0576276183128357	0.0576276183128357	-3.91571597972803	0.96084284020272	0	0.618978079539803	0.509238737944182	24	0.0774323115734079	AT1G17020.1	NaN	| senescence-related gene 1 | Chr1:5820258-5821741 FORWARD LENGTH=358 | 201606	NaN	NaN	Unknown	NaN	NaN	NaN	TAIR11_novel2	>AT1G17020.1 | senescence-related gene 1 | Chr1:5820258-5821741 FORWARD LENGTH=358 | 201606	13	18
True	2 / 1	2	1	73	AT1G17070.1	69233.203125	66358.5	-0.0611828217667692	0.0611828217667692	-4.15220298244723	0.958477970175528	-0.172422096133232	0.172422096133232	-11.2648317404822	0.887351682595178	0	0.0311821967606484	0.148318175187427	71	0.0538772209582893	AT1G17070.1	NaN	| GC-rich sequence DNA-binding factor-like protein with Tuftelin interacting domain-containing protein | Chr1:5837653-5840202 FORWARD LENGTH=849 | 201606	NaN	NaN	Unknown	NaN	NaN	NaN	TAIR11_novel2	>AT1G17070.1 | GC-rich sequence DNA-binding factor-like protein with Tuftelin interacting domain-containing protein | Chr1:5837653-5840202 FORWARD LENGTH=849 | 201606	22	25
True	2 / 1	2	1	24	AT1G17690.1	32668.708984375	35379.93359375	0.115021897289207	0.115021897289207	8.29914830938603	1.08299148309386	0.118450067937374	0.118450067937374	8.55679764549875	1.08556797645499	0	0.100205142090724	0.227604335281751	22	0.0467667087276343	AT1G17690.1	NaN	| U3 small nucleolar RNA-associated protein | Chr1:6082878-6088157 REVERSE LENGTH=754 | 201606	NaN	NaN	Unknown	NaN	NaN	NaN	TAIR11_novel2	>AT1G17690.1 | U3 small nucleolar RNA-associated protein | Chr1:6082878-6088157 REVERSE LENGTH=754 | 201606	7	8
True	2 / 1	2	1	42	AT1G17745.1;AT1G17745.2	118912.53125	88985.546875	-0.418257821109274	0.418257821109274	-25.1672250690568	0.748327749309432	-0.292721211910248	0.292721211910248	-18.3639214570287	0.816360785429713	0	0.000405082433960702	0.035894800959793	40	0.0517501099161338	AT1G17745.1;AT1G17745.2	NaN	| D-3-phosphoglycerate dehydrogenase | Chr1:6101157-6104979 FORWARD LENGTH=624 | 201606;| D-3-phosphoglycerate dehydrogenase | Chr1:6101157-6104979 FORWARD LENGTH=651 | 201606	NaN	NaN	Unknown	NaN	NaN	NaN	TAIR11_novel2	>AT1G17745.1 | D-3-phosphoglycerate dehydrogenase | Chr1:6101157-6104979 FORWARD LENGTH=624 | 201606;>AT1G17745.2 | D-3-phosphoglycerate dehydrogenase | Chr1:6101157-6104979 FORWARD LENGTH=651 | 201606	16	20
True	2 / 1	2	1	32	AT1G17880.1	1383042.625	1411250.75	0.0291287270644064	0.0291287270644064	2.03957018316772	1.02039570183168	0.487032830715179	0.487032830715179	40.1559343327795	1.40155934332779	0	0.0113745169169286	0.103545241451281	30	0.120731031034433	AT1G17880.1	NaN	| basic transcription factor 3 | Chr1:6152572-6153425 REVERSE LENGTH=165 | 201606	NaN	NaN	Unknown	NaN	NaN	NaN	TAIR11_novel2	>AT1G17880.1 | basic transcription factor 3 | Chr1:6152572-6153425 REVERSE LENGTH=165 | 201606	9	15
True	2 / 1	2	1	18	AT1G17930.1;AT1G17930.2	11088.234375	10570.0693359375	-0.0690448172204393	0.0690448172204393	-4.67310684044321	0.953268931595568	-0.065808929502964	0.065808929502964	-4.4590537589733	0.955409462410267	0	0.083754099183957	0.212613008539054	16	0.0239920166242373	AT1G17930.1;AT1G17930.2	NaN	| Aminotransferase-like%2C plant mobile domain family protein | Chr1:6166638-6168432 REVERSE LENGTH=478 | 201606;| Aminotransferase-like%2C plant mobile domain family protein | Chr1:6166638-6168432 REVERSE LENGTH=478 | 201606	NaN	NaN	Unknown	NaN	NaN	NaN	TAIR11_novel2	>AT1G17930.1 | Aminotransferase-like%2C plant mobile domain family protein | Chr1:6166638-6168432 REVERSE LENGTH=478 | 201606;>AT1G17930.2 | Aminotransferase-like%2C plant mobile domain family protein | Chr1:6166638-6168432 REVERSE LENGTH=478 | 201606	5	6
True	2 / 1	2	1	13	AT1G17940.1;AT1G17940.3;AT1G17940.5;AT1G17940.6	17797.8125	18957.310546875	0.0910543723675955	0.0910543723675955	6.51483460046003	1.0651483460046	-0.00231385580264032	0.00231385580264032	-0.160255715755964	0.99839744284244	0	0.936991948726977	0.61022382690591	11	0.0189850648681338	AT1G17940.1;AT1G17940.3;AT1G17940.5;AT1G17940.6	NaN	| Endosomal targeting BRO1-like domain-containing protein | Chr1:6169621-6172035 REVERSE LENGTH=405 | 201606;| Endosomal targeting BRO1-like domain-containing protein | Chr1:6169621-6172035 REVERSE LENGTH=405 | 201606;| Endosomal targeting BRO1-like domain-containing protein | Chr1:6169621-6172035 REVERSE LENGTH=405 | 201606;| Endosomal targeting BRO1-like domain-containing protein | Chr1:6169621…	NaN	NaN	Unknown	NaN	NaN	NaN	TAIR11_novel2	>AT1G17940.1 | Endosomal targeting BRO1-like domain-containing protein | Chr1:6169621-6172035 REVERSE LENGTH=405 | 201606;>AT1G17940.3 | Endosomal targeting BRO1-like domain-containing protein | Chr1:6169621-6172035 REVERSE LENGTH=405 | 201606;>AT1G17940.5 | Endosomal targeting BRO1-like domain-containing protein | Chr1:6169621-6172035 REVERSE LENGTH=405 | 201606;>AT1G17940.6 | Endosomal targetin…	5	6
True	2 / 1	2	1	26	AT1G17980.1	37267.40234375	35287.3359375	-0.0787637460230722	0.0787637460230722	-5.31313234012424	0.946868676598758	0.124463491141796	0.124463491141796	9.01022704794407	1.09010227047944	0	0.310257386069922	0.368703247925643	24	0.0814939448306052	AT1G17980.1	NaN	| poly(A) polymerase 1 | Chr1:6187742-6191418 REVERSE LENGTH=713 | 201606	NaN	NaN	Unknown	NaN	NaN	NaN	TAIR11_novel2	>AT1G17980.1 | poly(A) polymerase 1 | Chr1:6187742-6191418 REVERSE LENGTH=713 | 201606	12	16
True	2 / 1	2	1	62	AT1G18070.1;AT1G18070.2;AT1G18070.3	142227.421875	141396.578125	-0.00845244116551471	0.00845244116551471	-0.584165654588187	0.994158343454118	0.00606566295027733	0.00606566295027733	0.42132480498569	1.00421324804986	0	0.904077414826534	0.599702659125023	60	0.0344569551975589	AT1G18070.1;AT1G18070.2;AT1G18070.3	NaN	| Translation elongation factor EF1A/initiation factor IF2gamma family protein | Chr1:6214236-6218211 REVERSE LENGTH=532 | 201606;| Translation elongation factor EF1A/initiation factor IF2gamma family protein | Chr1:6214236-6218211 REVERSE LENGTH=532 | 201606;| Translation elongation factor EF1A/initiation factor IF2gamma family protein | Chr1:6214236-6218211 REVERSE LENGTH=543 | 201606	NaN	NaN	Unknown	NaN	NaN	NaN	TAIR11_novel2	>AT1G18070.1 | Translation elongation factor EF1A/initiation factor IF2gamma family protein | Chr1:6214236-6218211 REVERSE LENGTH=532 | 201606;>AT1G18070.2 | Translation elongation factor EF1A/initiation factor IF2gamma family protein | Chr1:6214236-6218211 REVERSE LENGTH=532 | 201606;>AT1G18070.3 | Translation elongation factor EF1A/initiation factor IF2gamma family protein | Chr1:6214236-621821…	18	26
True	2 / 1	2	1	40	AT1G18150.1;AT1G18150.2;AT1G18150.3	9815.0556640625	8551.8447265625	-0.198760790973377	0.198760790973377	-12.8701352364735	0.871298647635265	-0.143833190202713	0.143833190202713	-9.48888908348364	0.905111109165164	0	0.0694325263127351	0.196738420926364	38	0.0524973737679106	AT1G18150.1;AT1G18150.2;AT1G18150.3	NaN	| Protein kinase superfamily protein | Chr1:6244641-6247582 REVERSE LENGTH=589 | 201606;| Protein kinase superfamily protein | Chr1:6244641-6247582 REVERSE LENGTH=589 | 201606;| Protein kinase superfamily protein | Chr1:6244641-6247582 REVERSE LENGTH=589 | 201606	NaN	NaN	Unknown	NaN	NaN	NaN	TAIR11_novel2	>AT1G18150.1 | Protein kinase superfamily protein | Chr1:6244641-6247582 REVERSE LENGTH=589 | 201606;>AT1G18150.2 | Protein kinase superfamily protein | Chr1:6244641-6247582 REVERSE LENGTH=589 | 201606;>AT1G18150.3 | Protein kinase superfamily protein | Chr1:6244641-6247582 REVERSE LENGTH=589 | 201606	13	16
True	2 / 1	2	1	36	AT1G18260.1	76174.2421875	75406.671875	-0.0146110657180179	0.0146110657180179	-1.00765073659762	0.989923492634024	-0.123229928314686	0.123229928314686	-8.18701755323521	0.918129824467648	0	0.0854807891687628	0.214526750452234	34	0.0475006169772691	AT1G18260.1	NaN	| HCP-like superfamily protein | Chr1:6279047-6282008 REVERSE LENGTH=678 | 201606	NaN	NaN	Unknown	NaN	NaN	NaN	TAIR11_novel2	>AT1G18260.1 | HCP-like superfamily protein | Chr1:6279047-6282008 REVERSE LENGTH=678 | 201606	13	13
True	2 / 1	2	1	22	AT1G18580.1	17699.259765625	18994.443359375	0.101888409922249	0.101888409922249	7.31772746940225	1.07317727469402	0.1656783670187	0.1656783670187	12.1693383458658	1.12169338345866	0	0.247613116354165	0.336520291036529	20	0.0944916557605227	AT1G18580.1	NaN	| galacturonosyltransferase 11 | Chr1:6396144-6398005 FORWARD LENGTH=537 | 201606	NaN	NaN	Unknown	NaN	NaN	NaN	TAIR11_novel2	>AT1G18580.1 | galacturonosyltransferase 11 | Chr1:6396144-6398005 FORWARD LENGTH=537 | 201606	7	7
True	2 / 1	2	1	34	AT1G18610.1;AT1G18610.2	66902.03125	64941.9140625	-0.0429001075467891	0.0429001075467891	-2.92983210057617	0.970701678994238	-0.00626656878739595	0.00626656878739595	-0.433423446366232	0.995665765536338	0	0.924076461545028	0.605631517010987	32	0.0445360726027973	AT1G18610.1;AT1G18610.2	NaN	| Galactose oxidase/kelch repeat superfamily protein | Chr1:6405779-6408831 FORWARD LENGTH=556 | 201606;| Galactose oxidase/kelch repeat superfamily protein | Chr1:6405779-6408831 FORWARD LENGTH=556 | 201606	NaN	NaN	Unknown	NaN	NaN	NaN	TAIR11_novel2	>AT1G18610.1 | Galactose oxidase/kelch repeat superfamily protein | Chr1:6405779-6408831 FORWARD LENGTH=556 | 201606;>AT1G18610.2 | Galactose oxidase/kelch repeat superfamily protein | Chr1:6405779-6408831 FORWARD LENGTH=556 | 201606	9	9
True	2 / 1	2	1	24	AT1G19530.1;AT1G19530.2	67123.4453125	67641.265625	0.0110868857029607	0.0110868857029607	0.771444776246555	1.00771444776247	0.0835731476545334	0.0835731476545334	5.96392199670954	1.0596392199671	0	0.277569257966421	0.35346002420429	22	0.0508722498950911	AT1G19530.1;AT1G19530.2	NaN	| DNA polymerase epsilon catalytic subunit A | Chr1:6763976-6764686 FORWARD LENGTH=117 | 201606;| DNA polymerase epsilon catalytic subunit A | Chr1:6763976-6764686 FORWARD LENGTH=117 | 201606	NaN	NaN	Unknown	NaN	NaN	NaN	TAIR11_novel2	>AT1G19530.1 | DNA polymerase epsilon catalytic subunit A | Chr1:6763976-6764686 FORWARD LENGTH=117 | 201606;>AT1G19530.2 | DNA polymerase epsilon catalytic subunit A | Chr1:6763976-6764686 FORWARD LENGTH=117 | 201606	5	5
True	2 / 1	2	1	37	AT1G19570.1	73339.0703125	82651.6015625	0.17246079753366	0.17246079753366	12.6979128727962	1.12697912872796	0.159761488437653	0.159761488437653	11.7102439389305	1.11710243938931	0	0.0250932957902491	0.135805963884796	35	0.0462616651885228	AT1G19570.1	NaN	| dehydroascorbate reductase | Chr1:6773462-6774413 REVERSE LENGTH=213 | 201606	NaN	NaN	Unknown	NaN	NaN	NaN	TAIR11_novel2	>AT1G19570.1 | dehydroascorbate reductase | Chr1:6773462-6774413 REVERSE LENGTH=213 | 201606	17	19
True	2 / 1	2	1	102	AT1G19870.1	225062.875	220941.703125	-0.0266623426808286	0.0266623426808286	-1.83112024806401	0.98168879751936	-0.0799136906862259	0.0799136906862259	-5.38857536282701	0.94611424637173	0	0.0357242754843571	0.156444120517713	100	0.0258700647089268	AT1G19870.1	NaN	| IQ-domain 32 | Chr1:6895400-6898539 REVERSE LENGTH=794 | 201606	NaN	NaN	Unknown	NaN	NaN	NaN	TAIR11_novel2	>AT1G19870.1 | IQ-domain 32 | Chr1:6895400-6898539 REVERSE LENGTH=794 | 201606	31	34
True	2 / 1	2	1	13	AT1G76260.1	24106.07421875	18978.46875	-0.345033125459895	0.345033125459895	-21.2710100459314	0.787289899540686	-0.134544372558594	0.134544372558594	-8.90425160857258	0.910957483914274	0	0.585602888693113	0.494819478225253	11	0.159426572801009	AT1G76260.1	NaN	| DWD (DDB1-binding WD40 protein) hypersensitive to ABA 2 | Chr1:28610363-28612998 FORWARD LENGTH=350 | 201606	NaN	NaN	Unknown	NaN	NaN	NaN	TAIR11_novel2	>AT1G76260.1 | DWD (DDB1-binding WD40 protein) hypersensitive to ABA 2 | Chr1:28610363-28612998 FORWARD LENGTH=350 | 201606	4	5
True	2 / 1	2	1	6	AT1G20560.1;AT1G20560.2	28498.458984375	30513.962890625	0.0985856472840758	0.0985856472840758	7.07232593648328	1.07072325936483	0.0985856801271439	0.0985856801271439	7.07232837399339	1.07072328373993	0	0.238162220347025	0.329953231794623	4	0.0440986013313223	AT1G20560.1;AT1G20560.2	NaN	| acyl activating enzyme 1 | Chr1:7119927-7121730 REVERSE LENGTH=556 | 201606;| acyl activating enzyme 1 | Chr1:7119927-7121363 REVERSE LENGTH=478 | 201606	NaN	NaN	Unknown	NaN	NaN	NaN	TAIR11_novel2	>AT1G20560.1 | acyl activating enzyme 1 | Chr1:7119927-7121730 REVERSE LENGTH=556 | 201606;>AT1G20560.2 | acyl activating enzyme 1 | Chr1:7119927-7121363 REVERSE LENGTH=478 | 201606	1	1
True	2 / 1	2	1	59	AT1G20620.1	2621184	2621018.75	-9.09561750873028E-05	9.09561750873028E-05	-0.00630440289579592	0.999936955971042	0.00944369751960039	0.00944369751960039	0.656734335526044	1.00656734335526	0	0.837884823840179	0.580646512709029	57	0.0315735251953277	AT1G20620.1	NaN	| catalase 3 | Chr1:7143142-7146193 FORWARD LENGTH=492 | 201606	NaN	NaN	Unknown	NaN	NaN	NaN	TAIR11_novel2	>AT1G20620.1 | catalase 3 | Chr1:7143142-7146193 FORWARD LENGTH=492 | 201606	16	19
True	2 / 1	2	1	67	AT1G20760.1	232271.1875	223482.96875	-0.0556453132198732	0.0556453132198732	-3.78360262613286	0.962163973738671	0.0521594658493996	0.0521594658493996	3.68156973508194	1.03681569735082	0	0.229119539782073	0.323883585778895	65	0.02957396116502	AT1G20760.1	NaN	| Calcium-binding EF hand family protein | Chr1:7209515-7214773 FORWARD LENGTH=1019 | 201606	NaN	NaN	Unknown	NaN	NaN	NaN	TAIR11_novel2	>AT1G20760.1 | Calcium-binding EF hand family protein | Chr1:7209515-7214773 FORWARD LENGTH=1019 | 201606	15	17
True	2 / 1	2	1	22	AT1G20816.1	22168.705078125	20920.640625	-0.0835974717416078	0.0835974717416078	-5.62984824204518	0.943701517579548	-0.142388254404068	0.142388254404068	-9.39819198157599	0.90601808018424	0	0.186645612116985	0.296763309413954	20	0.0700628127685176	AT1G20816.1	NaN	| outer envelope pore-like protein | Chr1:7233814-7234941 FORWARD LENGTH=167 | 201606	NaN	NaN	Unknown	NaN	NaN	NaN	TAIR11_novel2	>AT1G20816.1 | outer envelope pore-like protein | Chr1:7233814-7234941 FORWARD LENGTH=167 | 201606	5	5
True	2 / 1	2	1	28	AT1G20900.1	104864.671875	109534.8359375	0.0628610440831479	0.0628610440831479	4.45351516292054	1.04453515162921	0.163343742489815	0.163343742489815	11.9879684036284	1.11987968403628	0	0.00238731342046267	0.0659405706701656	26	0.032851834820299	AT1G20900.1	NaN	| Putative AT-hook DNA-binding family protein | Chr1:7273024-7273959 FORWARD LENGTH=311 | 201606	NaN	NaN	Unknown	NaN	NaN	NaN	TAIR11_novel2	>AT1G20900.1 | Putative AT-hook DNA-binding family protein | Chr1:7273024-7273959 FORWARD LENGTH=311 | 201606	4	6
True	2 / 1	2	1	78	AT1G20920.1;AT1G20920.3;AT1G20920.4;AT1G20920.5;AT1G20920.6;AT1G20920.7	93091.2890625	90568.375	-0.0396388025326832	0.0396388025326832	-2.71015052848409	0.972898494715159	0.186296850442886	0.186296850442886	13.7839326799267	1.13783932679927	0	0.00565086060021484	0.0812225623018067	76	0.044903608451006	AT1G20920.1;AT1G20920.3;AT1G20920.4;AT1G20920.5;AT1G20920.6;AT1G20920.7	NaN	| P-loop containing nucleoside triphosphate hydrolases superfamily protein | Chr1:7285342-7288842 FORWARD LENGTH=1166 | 201606;| P-loop containing nucleoside triphosphate hydrolases superfamily protein | Chr1:7285342-7288842 FORWARD LENGTH=1166 | 201606;| P-loop containing nucleoside triphosphate hydrolases superfamily protein | Chr1:7285342-7288842 FORWARD LENGTH=1166 | 201606;| P-loop containin…	NaN	NaN	Unknown	NaN	NaN	NaN	TAIR11_novel2	>AT1G20920.1 | P-loop containing nucleoside triphosphate hydrolases superfamily protein | Chr1:7285342-7288842 FORWARD LENGTH=1166 | 201606;>AT1G20920.3 | P-loop containing nucleoside triphosphate hydrolases superfamily protein | Chr1:7285342-7288842 FORWARD LENGTH=1166 | 201606;>AT1G20920.4 | P-loop containing nucleoside triphosphate hydrolases superfamily protein | Chr1:7285342-7288842 FORWARD …	28	34
True	2 / 1	2	1	78	AT1G20950.1	585096.0625	581512	-0.00886454607872992	0.00886454607872992	-0.612559668353607	0.993874403316464	-0.0531534478068352	0.0531534478068352	-3.61727122271098	0.96382728777289	0	0.167728639527371	0.285682386607108	76	0.0262764889049305	AT1G20950.1	NaN	| Phosphofructokinase family protein | Chr1:7297467-7301336 REVERSE LENGTH=614 | 201606	NaN	NaN	Unknown	NaN	NaN	NaN	TAIR11_novel2	>AT1G20950.1 | Phosphofructokinase family protein | Chr1:7297467-7301336 REVERSE LENGTH=614 | 201606	21	27
True	2 / 1	2	1	227	AT1G20960.1;AT1G20960.2	662689.625	630469.6875	-0.0719063243596799	0.0719063243596799	-4.86199516100769	0.951380048389923	0.0336491465568542	0.0336491465568542	2.35979382266627	1.02359793822666	0	0.143088419738393	0.267112427277559	225	0.0158333980442234	AT1G20960.1;AT1G20960.2	NaN	| U5 small nuclear ribonucleoprotein helicase | Chr1:7302591-7309914 REVERSE LENGTH=2171 | 201606;| U5 small nuclear ribonucleoprotein helicase | Chr1:7302591-7309914 REVERSE LENGTH=2171 | 201606	NaN	NaN	Unknown	NaN	NaN	NaN	TAIR11_novel2	>AT1G20960.1 | U5 small nuclear ribonucleoprotein helicase | Chr1:7302591-7309914 REVERSE LENGTH=2171 | 201606;>AT1G20960.2 | U5 small nuclear ribonucleoprotein helicase | Chr1:7302591-7309914 REVERSE LENGTH=2171 | 201606	78	92
True	2 / 1	2	1	54	AT1G20970.1	9646.734375	9120.537109375	-0.0809218546823618	0.0809218546823618	-5.45466730159656	0.945453326984034	-0.0231029093265533	0.0231029093265533	-1.58861785975521	0.984113821402448	0	0.789681143331153	0.566595382511757	52	0.0591974810037638	AT1G20970.1	NaN	| calponin-like domain protein | Chr1:7314338-7319246 FORWARD LENGTH=1364 | 201606	NaN	NaN	Unknown	NaN	NaN	NaN	TAIR11_novel2	>AT1G20970.1 | calponin-like domain protein | Chr1:7314338-7319246 FORWARD LENGTH=1364 | 201606	28	30
True	2 / 1	2	1	37	AT1G21700.1	32565.421875	32248.642578125	-0.0141024811078283	0.0141024811078283	-0.972747407022501	0.990272525929775	0.0657485947012901	0.0657485947012901	4.66278797931925	1.04662787979319	0	0.415786777296695	0.419926430595148	35	0.0545897391769336	AT1G21700.1	NaN	| SWITCH/sucrose nonfermenting 3C | Chr1:7620156-7623978 REVERSE LENGTH=807 | 201606	NaN	NaN	Unknown	NaN	NaN	NaN	TAIR11_novel2	>AT1G21700.1 | SWITCH/sucrose nonfermenting 3C | Chr1:7620156-7623978 REVERSE LENGTH=807 | 201606	11	12
True	2 / 1	2	1	47	AT1G22170.1;AT1G22170.2	140616.671875	145529.984375	0.0495487762765599	0.0495487762765599	3.49411804054618	1.03494118040546	0.13699509203434	0.13699509203434	9.96124084899368	1.09961240848994	0	0.123254799743975	0.250872068215014	45	0.0596892894117464	AT1G22170.1;AT1G22170.2	NaN	| Phosphoglycerate mutase family protein | Chr1:7826603-7828055 FORWARD LENGTH=334 | 201606;| Phosphoglycerate mutase family protein | Chr1:7826603-7828055 FORWARD LENGTH=334 | 201606	NaN	NaN	Unknown	NaN	NaN	NaN	TAIR11_novel2	>AT1G22170.1 | Phosphoglycerate mutase family protein | Chr1:7826603-7828055 FORWARD LENGTH=334 | 201606;>AT1G22170.2 | Phosphoglycerate mutase family protein | Chr1:7826603-7828055 FORWARD LENGTH=334 | 201606	11	11
True	2 / 1	2	1	94	AT1G22410.1	558279.375	541125.0625	-0.0450251962973122	0.0450251962973122	-3.07271113141158	0.969272888685884	0.0734214335680008	0.0734214335680008	5.22091008914882	1.05220910089149	0	0.340275103714412	0.383803673672855	92	0.0527638865843087	AT1G22410.1	NaN	| Class-II DAHP synthetase family protein | Chr1:7912120-7914742 FORWARD LENGTH=527 | 201606	NaN	NaN	Unknown	NaN	NaN	NaN	TAIR11_novel2	>AT1G22410.1 | Class-II DAHP synthetase family protein | Chr1:7912120-7914742 FORWARD LENGTH=527 | 201606	15	21
True	2 / 1	2	1	10	AT1G22510.1;AT1G22510.2	32509.1015625	52208.74609375	0.683447824101721	0.683447824101721	60.5973207022553	1.60597320702255	-0.148621067404747	0.148621067404747	-9.78877074721278	0.902112292527872	0	0.405420747765694	0.415245160070194	8	0.109367699397357	AT1G22510.1;AT1G22510.2	NaN	| E3 ubiquitin-protein ligase RNF170-like protein (DUF 1232) | Chr1:7951003-7952597 REVERSE LENGTH=185 | 201606;| E3 ubiquitin-protein ligase RNF170-like protein (DUF 1232) | Chr1:7951003-7952593 REVERSE LENGTH=203 | 201606	NaN	NaN	Unknown	NaN	NaN	NaN	TAIR11_novel2	>AT1G22510.1 | E3 ubiquitin-protein ligase RNF170-like protein (DUF 1232) | Chr1:7951003-7952597 REVERSE LENGTH=185 | 201606;>AT1G22510.2 | E3 ubiquitin-protein ligase RNF170-like protein (DUF 1232) | Chr1:7951003-7952593 REVERSE LENGTH=203 | 201606	3	3
True	2 / 1	2	1	19	AT1G22860.1	17322.4375	22028.84375	0.346751821895397	0.346751821895397	27.1694226057967	1.27169422605797	0.174019664525986	0.174019664525986	12.8197515147241	1.12819751514724	0	0.151030968868613	0.272558311757717	17	0.0786140016128103	AT1G22860.1	NaN	| Vacuolar sorting protein 39 | Chr1:8083400-8088867 FORWARD LENGTH=984 | 201606	NaN	NaN	Unknown	NaN	NaN	NaN	TAIR11_novel2	>AT1G22860.1 | Vacuolar sorting protein 39 | Chr1:8083400-8088867 FORWARD LENGTH=984 | 201606	9	10
True	2 / 1	2	1	52	AT1G23180.1	49502.1953125	48312.875	-0.0350847997898098	0.0350847997898098	-2.40256074501747	0.975974392549825	-0.00648457137867808	0.00648457137867808	-0.448467604143621	0.995515323958564	0	0.89318006805843	0.596404484685718	50	0.0329832397237085	AT1G23180.1	NaN	| ARM repeat superfamily protein | Chr1:8216125-8219515 FORWARD LENGTH=834 | 201606	NaN	NaN	Unknown	NaN	NaN	NaN	TAIR11_novel2	>AT1G23180.1 | ARM repeat superfamily protein | Chr1:8216125-8219515 FORWARD LENGTH=834 | 201606	19	22
True	2 / 1	2	1	6	AT1G23260.1	67155.109375	60353.1796875	-0.154067387772434	0.154067387772434	-10.1286852940964	0.898713147059036	-0.154067352414131	0.154067352414131	-10.1286830914846	0.898713169085154	0	0.121283091172537	0.249047707865226	4	0.04863854659021	AT1G23260.1	NaN	| MMS ZWEI homologue 1 | Chr1:8257209-8258573 REVERSE LENGTH=158 | 201606	NaN	NaN	Unknown	NaN	NaN	NaN	TAIR11_novel2	>AT1G23260.1 | MMS ZWEI homologue 1 | Chr1:8257209-8258573 REVERSE LENGTH=158 | 201606	3	3
True	2 / 1	2	1	34	AT1G23310.1;AT1G23310.2	28522.484375	31566.771484375	0.146307066098317	0.146307066098317	10.6732887267118	1.10673288726712	0.00283528491854668	0.00283528491854668	0.196720215565849	1.00196720215566	0	0.946510128395656	0.612969863862637	32	0.0286203210744729	AT1G23310.1;AT1G23310.2	NaN	| glutamate:glyoxylate aminotransferase | Chr1:8268720-8271329 REVERSE LENGTH=481 | 201606;| glutamate:glyoxylate aminotransferase | Chr1:8268808-8271329 REVERSE LENGTH=441 | 201606	NaN	NaN	Unknown	NaN	NaN	NaN	TAIR11_novel2	>AT1G23310.1 | glutamate:glyoxylate aminotransferase | Chr1:8268720-8271329 REVERSE LENGTH=481 | 201606;>AT1G23310.2 | glutamate:glyoxylate aminotransferase | Chr1:8268808-8271329 REVERSE LENGTH=441 | 201606	6	8
True	2 / 1	2	1	39	AT1G24050.1	73730.1875	63881.4921875	-0.206857413230467	0.206857413230467	-13.357751616324	0.86642248383676	-0.25395342707634	0.25395342707634	-16.1404744555623	0.838595255444377	0	0.0116197608071737	0.103680822583462	37	0.0648100859807138	AT1G24050.1	NaN	| RNA-processing%2C Lsm domain-containing protein | Chr1:8507057-8508439 FORWARD LENGTH=188 | 201606	NaN	NaN	Unknown	NaN	NaN	NaN	TAIR11_novel2	>AT1G24050.1 | RNA-processing%2C Lsm domain-containing protein | Chr1:8507057-8508439 FORWARD LENGTH=188 | 201606	10	17
True	2 / 1	2	1	73	AT1G24300.1;AT1G24300.2	73102.140625	72323.03125	-0.0154585065473863	0.0154585065473863	-1.0657818886545	0.989342181113455	0.0373530015349388	0.0373530015349388	2.6229214455656	1.02622921445566	0	0.499731242621511	0.457117988505613	71	0.0379177796614549	AT1G24300.1;AT1G24300.2	NaN	| GYF domain-containing protein | Chr1:8614515-8620420 REVERSE LENGTH=1495 | 201606;| GYF domain-containing protein | Chr1:8614515-8620420 REVERSE LENGTH=1490 | 201606	NaN	NaN	Unknown	NaN	NaN	NaN	TAIR11_novel2	>AT1G24300.1 | GYF domain-containing protein | Chr1:8614515-8620420 REVERSE LENGTH=1495 | 201606;>AT1G24300.2 | GYF domain-containing protein | Chr1:8614515-8620420 REVERSE LENGTH=1490 | 201606	15	17
True	2 / 1	2	1	98	AT1G24460.1;AT1G24460.2	70466.84375	69392.296875	-0.0221690759041859	0.0221690759041859	-1.52489712582026	0.984751028741797	-0.038715872913599	0.038715872913599	-2.64789176392645	0.973521082360736	0	0.400913523857727	0.413131530476715	96	0.0316309191778796	AT1G24460.1;AT1G24460.2	NaN	| TGN-related%2C localized SYP41 interacting protein | Chr1:8666072-8672338 FORWARD LENGTH=1807 | 201606;| TGN-related%2C localized SYP41 interacting protein | Chr1:8666072-8672338 FORWARD LENGTH=1732 | 201606	NaN	NaN	Unknown	NaN	NaN	NaN	TAIR11_novel2	>AT1G24460.1 | TGN-related%2C localized SYP41 interacting protein | Chr1:8666072-8672338 FORWARD LENGTH=1807 | 201606;>AT1G24460.2 | TGN-related%2C localized SYP41 interacting protein | Chr1:8666072-8672338 FORWARD LENGTH=1732 | 201606	18	22
True	2 / 1	2	1	105	AT1G24706.1;AT1G24706.2;AT1G24706.3;AT1G24706.4;AT1G24706.5;AT1G24706.6	76766.2890625	74831.4453125	-0.0368282689271054	0.0368282689271054	-2.52043413017494	0.974795658698251	-0.0303351674228907	0.0303351674228907	-2.08072152545563	0.979192784745444	0	0.266752411207464	0.347717355344193	103	0.0187410381866603	AT1G24706.1;AT1G24706.2;AT1G24706.3;AT1G24706.4;AT1G24706.5;AT1G24706.6	NaN	| THO2 | Chr1:8742210-8755243 FORWARD LENGTH=1804 | 201606;| THO2 | Chr1:8742210-8755250 FORWARD LENGTH=1823 | 201606;| THO2 | Chr1:8742210-8755036 FORWARD LENGTH=1785 | 201606;| THO2 | Chr1:8742210-8755243 FORWARD LENGTH=1804 | 201606;| THO2 | Chr1:8742210-8755243 FORWARD LENGTH=1804 | 201606;| THO2 | Chr1:8742210-8755243 FORWARD LENGTH=1804 | 201606	NaN	NaN	Unknown	NaN	NaN	NaN	TAIR11_novel2	>AT1G24706.1 | THO2 | Chr1:8742210-8755243 FORWARD LENGTH=1804 | 201606;>AT1G24706.2 | THO2 | Chr1:8742210-8755250 FORWARD LENGTH=1823 | 201606;>AT1G24706.3 | THO2 | Chr1:8742210-8755036 FORWARD LENGTH=1785 | 201606;>AT1G24706.4 | THO2 | Chr1:8742210-8755243 FORWARD LENGTH=1804 | 201606;>AT1G24706.5 | THO2 | Chr1:8742210-8755243 FORWARD LENGTH=1804 | 201606;>AT1G24706.6 | THO2 | Chr1:8742210-8755…	30	32
True	2 / 1	2	1	23	AT1G25420.1;AT1G25420.2;AT1G25420.3;AT1G25420.4	22255.16796875	23536.431640625	0.0807552204664404	0.0807552204664404	5.75715120943643	1.05757151209436	0.126983508467674	0.126983508467674	9.20080628655637	1.09200806286556	0	0.00432004677645429	0.0780832992955636	21	0.0269213274697375	AT1G25420.1;AT1G25420.2;AT1G25420.3;AT1G25420.4	NaN	| Regulator of Vps4 activity in the MVB pathway protein | Chr1:8916141-8917980 FORWARD LENGTH=323 | 201606;| Regulator of Vps4 activity in the MVB pathway protein | Chr1:8916592-8917980 FORWARD LENGTH=255 | 201606;| Regulator of Vps4 activity in the MVB pathway protein | Chr1:8916592-8917980 FORWARD LENGTH=255 | 201606;| Regulator of Vps4 activity in the MVB pathway protein | Chr1:8916392-8917980…	NaN	NaN	Unknown	NaN	NaN	NaN	TAIR11_novel2	>AT1G25420.1 | Regulator of Vps4 activity in the MVB pathway protein | Chr1:8916141-8917980 FORWARD LENGTH=323 | 201606;>AT1G25420.2 | Regulator of Vps4 activity in the MVB pathway protein | Chr1:8916592-8917980 FORWARD LENGTH=255 | 201606;>AT1G25420.3 | Regulator of Vps4 activity in the MVB pathway protein | Chr1:8916592-8917980 FORWARD LENGTH=255 | 201606;>AT1G25420.4 | Regulator of Vps4 activi…	4	4
True	2 / 1	2	1	24	AT1G25570.1	31786.712890625	32175.552734375	0.0175410992585619	0.0175410992585619	1.22327793090138	1.01223277930901	-0.0808049812912941	0.0808049812912941	-5.44700783031743	0.945529921696826	0	0.47566590940004	0.446856360895907	22	0.0754629627160275	AT1G25570.1	NaN	| Di-glucose binding protein with Leucine-rich repeat domain-containing protein | Chr1:8992183-8995430 REVERSE LENGTH=628 | 201606	NaN	NaN	Unknown	NaN	NaN	NaN	TAIR11_novel2	>AT1G25570.1 | Di-glucose binding protein with Leucine-rich repeat domain-containing protein | Chr1:8992183-8995430 REVERSE LENGTH=628 | 201606	5	6
True	2 / 1	2	1	48	AT1G26110.1;AT1G26110.2	478756.78125	484001.28125	0.0157179446790341	0.0157179446790341	1.09544140269031	1.0109544140269	-0.145536616444588	0.145536616444588	-9.59569475720832	0.904043052427917	0	0.0351338531401592	0.155904552167006	46	0.0459321680379865	AT1G26110.1;AT1G26110.2	NaN	| decapping 5 | Chr1:9024616-9027556 REVERSE LENGTH=611 | 201606;| decapping 5 | Chr1:9024616-9027556 REVERSE LENGTH=605 | 201606	NaN	NaN	Unknown	NaN	NaN	NaN	TAIR11_novel2	>AT1G26110.1 | decapping 5 | Chr1:9024616-9027556 REVERSE LENGTH=611 | 201606;>AT1G26110.2 | decapping 5 | Chr1:9024616-9027556 REVERSE LENGTH=605 | 201606	15	17
True	2 / 1	2	1	65	AT1G26170.1	59269.61328125	59367.390625	0.00237805939520143	0.00237805939520143	0.164970443262424	1.00164970443262	0.027219295501709	0.027219295501709	1.90460839854578	1.01904608398546	0	0.516617208163733	0.464836345539552	63	0.0286777592968083	AT1G26170.1	NaN	| ARM repeat superfamily protein | Chr1:9047539-9054438 REVERSE LENGTH=1022 | 201606	NaN	NaN	Unknown	NaN	NaN	NaN	TAIR11_novel2	>AT1G26170.1 | ARM repeat superfamily protein | Chr1:9047539-9054438 REVERSE LENGTH=1022 | 201606	14	16
True	2 / 1	2	1	13	AT1G26750.1	96014.5625	94025.078125	-0.0302076355601508	0.0302076355601508	-2.07206524010355	0.979279347598965	-0.22694431245327	0.22694431245327	-14.5557278543119	0.854442721456881	0	0.0884648993337945	0.217495864964133	11	0.0799347425399394	AT1G26750.1	NaN	| hypothetical protein | Chr1:9246857-9248053 FORWARD LENGTH=195 | 201606	NaN	NaN	Unknown	NaN	NaN	NaN	TAIR11_novel2	>AT1G26750.1 | hypothetical protein | Chr1:9246857-9248053 FORWARD LENGTH=195 | 201606	4	7
True	2 / 1	2	1	74	AT1G26850.1;AT1G26850.2	230954.453125	238948.421875	0.0490908757618412	0.0490908757618412	3.46127500112474	1.03461275001125	0.113972634077072	0.113972634077072	8.22041164206841	1.08220411642068	0	0.00296678838251221	0.0710144403595346	72	0.025521663513243	AT1G26850.1;AT1G26850.2	NaN	| S-adenosyl-L-methionine-dependent methyltransferases superfamily protein | Chr1:9301146-9303432 REVERSE LENGTH=616 | 201606;| S-adenosyl-L-methionine-dependent methyltransferases superfamily protein | Chr1:9301146-9303432 REVERSE LENGTH=616 | 201606	NaN	NaN	Unknown	NaN	NaN	NaN	TAIR11_novel2	>AT1G26850.1 | S-adenosyl-L-methionine-dependent methyltransferases superfamily protein | Chr1:9301146-9303432 REVERSE LENGTH=616 | 201606;>AT1G26850.2 | S-adenosyl-L-methionine-dependent methyltransferases superfamily protein | Chr1:9301146-9303432 REVERSE LENGTH=616 | 201606	21	24
True	2 / 1	2	1	15	AT1G27300.1	5791.9326171875	1358.9638671875	-2.09153772082072	2.09153772082072	-76.5369530861808	0.234630469138192	-0.246540486812592	0.246540486812592	-15.7084736080141	0.842915263919859	0	0.173105512748835	0.288717908800424	13	0.112052106158138	AT1G27300.1	NaN	| transmembrane protein | Chr1:9483324-9484194 FORWARD LENGTH=200 | 201606	NaN	NaN	Unknown	NaN	NaN	NaN	TAIR11_novel2	>AT1G27300.1 | transmembrane protein | Chr1:9483324-9484194 FORWARD LENGTH=200 | 201606	3	5
True	2 / 1	2	1	14	AT1G27750.1	14962.09375	10689.9140625	-0.485061820612286	0.485061820612286	-28.5533546232458	0.714466453767542	-0.0912808775901794	0.0912808775901794	-6.13110233723733	0.938688976627627	0	0.0544499227772745	0.179136091519926	12	0.028387152723768	AT1G27750.1	NaN	| nucleic acid binding protein | Chr1:9657425-9661750 FORWARD LENGTH=1075 | 201606	NaN	NaN	Unknown	NaN	NaN	NaN	TAIR11_novel2	>AT1G27750.1 | nucleic acid binding protein | Chr1:9657425-9661750 FORWARD LENGTH=1075 | 201606	7	8
True	2 / 1	2	1	12	AT1G28120.1	13767.044921875	13325.2041015625	-0.0470612892564666	0.0470612892564666	-3.20940930184982	0.967905906981502	-0.000612675154116005	0.000612675154116005	-0.0424583894411357	0.999575416105589	0	0.992495984063532	0.625334115673321	10	0.0419891985660373	AT1G28120.1	NaN	| ubiquitin thioesterase otubain-like protein | Chr1:9813219-9815143 REVERSE LENGTH=306 | 201606	NaN	NaN	Unknown	NaN	NaN	NaN	TAIR11_novel2	>AT1G28120.1 | ubiquitin thioesterase otubain-like protein | Chr1:9813219-9815143 REVERSE LENGTH=306 | 201606	8	9
True	2 / 1	2	1	30	AT1G28290.1;AT1G28290.2	388183.03125	402232.09375	0.0512911431114449	0.0512911431114449	3.61918511861794	1.03619185118618	-0.121887095272541	0.121887095272541	-8.10151999581741	0.918984800041826	0	0.0772459732563577	0.205556965559416	28	0.0452289809063835	AT1G28290.1;AT1G28290.2	NaN	| arabinogalactan protein 31 | Chr1:9889331-9890843 REVERSE LENGTH=359 | 201606;| arabinogalactan protein 31 | Chr1:9889331-9890843 REVERSE LENGTH=315 | 201606	NaN	NaN	Unknown	NaN	NaN	NaN	TAIR11_novel2	>AT1G28290.1 | arabinogalactan protein 31 | Chr1:9889331-9890843 REVERSE LENGTH=359 | 201606;>AT1G28290.2 | arabinogalactan protein 31 | Chr1:9889331-9890843 REVERSE LENGTH=315 | 201606	7	7
True	2 / 1	2	1	32	AT1G28490.1	44668.96875	45381.31640625	0.0228255105875587	0.0228255105875587	1.59472599476567	1.01594725994766	-0.0261022336781025	0.0261022336781025	-1.7929999614858	0.982070000385142	0	0.535270636069053	0.47328512931334	30	0.0283607211946297	AT1G28490.1	NaN	| syntaxin of plants 61 | Chr1:10016433-10017842 FORWARD LENGTH=245 | 201606	NaN	NaN	Unknown	NaN	NaN	NaN	TAIR11_novel2	>AT1G28490.1 | syntaxin of plants 61 | Chr1:10016433-10017842 FORWARD LENGTH=245 | 201606	8	10
True	2 / 1	2	1	6	AT1G29020.1;AT1G29020.2	20217.814453125	15868.3271484375	-0.349477004114704	0.349477004114704	-21.513142851181	0.78486857148819	-0.349476963281631	0.349476963281631	-21.5131406297416	0.784868593702584	0	0.0446429614468037	0.170148338702311	4	0.0746523206074947	AT1G29020.1;AT1G29020.2	NaN	| Calcium-binding EF-hand family protein | Chr1:10120497-10122902 REVERSE LENGTH=564 | 201606;| Calcium-binding EF-hand family protein | Chr1:10120497-10122902 REVERSE LENGTH=597 | 201606	NaN	NaN	Unknown	NaN	NaN	NaN	TAIR11_novel2	>AT1G29020.1 | Calcium-binding EF-hand family protein | Chr1:10120497-10122902 REVERSE LENGTH=564 | 201606;>AT1G29020.2 | Calcium-binding EF-hand family protein | Chr1:10120497-10122902 REVERSE LENGTH=597 | 201606	3	3
True	2 / 1	2	1	36	AT1G29030.1;AT1G29030.2	26664.443359375	25015.328125	-0.0921048347496586	0.0921048347496586	-6.18469777204325	0.938153022279568	-0.06504787504673	0.06504787504673	-4.40864044030097	0.95591359559699	0	0.012527615471528	0.107058132964965	34	0.016851168054866	AT1G29030.1;AT1G29030.2	NaN	| Apoptosis inhibitory protein 5 (API5) | Chr1:10129201-10133697 REVERSE LENGTH=556 | 201606;| Apoptosis inhibitory protein 5 (API5) | Chr1:10129201-10133697 REVERSE LENGTH=534 | 201606	NaN	NaN	Unknown	NaN	NaN	NaN	TAIR11_novel2	>AT1G29030.1 | Apoptosis inhibitory protein 5 (API5) | Chr1:10129201-10133697 REVERSE LENGTH=556 | 201606;>AT1G29030.2 | Apoptosis inhibitory protein 5 (API5) | Chr1:10129201-10133697 REVERSE LENGTH=534 | 201606	6	8
True	2 / 1	2	1	63	AT1G29150.1;AT1G29150.2	1156499.625	1199314.125	0.0524447815331039	0.0524447815331039	3.70207642739184	1.03702076427392	0.026058292016387	0.026058292016387	1.8226340314593	1.01822634031459	0	0.509210355926868	0.461941499778407	61	0.0269784562916076	AT1G29150.1;AT1G29150.2	NaN	| non-ATPase subunit 9 | Chr1:10181240-10182499 FORWARD LENGTH=419 | 201606;| non-ATPase subunit 9 | Chr1:10181240-10182499 FORWARD LENGTH=419 | 201606	NaN	NaN	Unknown	NaN	NaN	NaN	TAIR11_novel2	>AT1G29150.1 | non-ATPase subunit 9 | Chr1:10181240-10182499 FORWARD LENGTH=419 | 201606;>AT1G29150.2 | non-ATPase subunit 9 | Chr1:10181240-10182499 FORWARD LENGTH=419 | 201606	20	23
True	2 / 1	2	1	42	AT1G29260.1	86745.015625	78639.78125	-0.141521554127826	0.141521554127826	-9.34374651569497	0.90656253484305	0.109120793640614	0.109120793640614	7.85707342378812	1.07857073423788	0	0.0947406367645963	0.223585605490849	40	0.0436311358096553	AT1G29260.1	NaN	| peroxin 7 | Chr1:10224923-10225876 FORWARD LENGTH=317 | 201606	NaN	NaN	Unknown	NaN	NaN	NaN	TAIR11_novel2	>AT1G29260.1 | peroxin 7 | Chr1:10224923-10225876 FORWARD LENGTH=317 | 201606	8	8
True	2 / 1	2	1	39	AT1G29690.1	81211.1953125	86437.8125	0.0899839392355585	0.0899839392355585	6.4358333446368	1.06435833344637	0.0163802783936262	0.0163802783936262	1.14186444424158	1.01141864444242	0	0.824002340824324	0.576063386996688	37	0.049997146106523	AT1G29690.1	NaN	| MAC/Perforin domain-containing protein | Chr1:10379310-10381861 REVERSE LENGTH=561 | 201606	NaN	NaN	Unknown	NaN	NaN	NaN	TAIR11_novel2	>AT1G29690.1 | MAC/Perforin domain-containing protein | Chr1:10379310-10381861 REVERSE LENGTH=561 | 201606	10	10
True	2 / 1	2	1	46	AT1G29980.1;AT1G29980.2	722209.375	686606.5	-0.0729336328968358	0.0729336328968358	-4.92971653822688	0.950702834617731	0.189779162406921	0.189779162406921	14.0589109159598	1.1405891091596	0	0.138576475465519	0.263243402082814	44	0.0863510377648806	AT1G29980.1;AT1G29980.2	NaN	| choice-of-anchor C domain protein%2C putative (Protein of unknown function%2C DUF642) | Chr1:10503411-10505994 REVERSE LENGTH=407 | 201606;| choice-of-anchor C domain protein%2C putative (Protein of unknown function%2C DUF642) | Chr1:10503411-10504617 REVERSE LENGTH=371 | 201606	NaN	NaN	Unknown	NaN	NaN	NaN	TAIR11_novel2	>AT1G29980.1 | choice-of-anchor C domain protein%2C putative (Protein of unknown function%2C DUF642) | Chr1:10503411-10505994 REVERSE LENGTH=407 | 201606;>AT1G29980.2 | choice-of-anchor C domain protein%2C putative (Protein of unknown function%2C DUF642) | Chr1:10503411-10504617 REVERSE LENGTH=371 | 201606	11	16
True	2 / 1	2	1	30	AT1G29990.1	166640.40625	163769.953125	-0.0250675716355351	0.0250675716355351	-1.72254328322606	0.982774567167739	-0.0814974680542946	0.0814974680542946	-5.49238192663503	0.94507618073365	0	0.0134140636916228	0.110627855355953	28	0.0210236168253919	AT1G29990.1	NaN	| prefoldin 6 | Chr1:10507666-10508821 FORWARD LENGTH=129 | 201606	NaN	NaN	Unknown	NaN	NaN	NaN	TAIR11_novel2	>AT1G29990.1 | prefoldin 6 | Chr1:10507666-10508821 FORWARD LENGTH=129 | 201606	12	14
True	2 / 1	2	1	61	AT1G30230.1;AT1G30230.2	2711009.5	2709195.5	-0.000965664177602577	0.000965664177602577	-0.0669123439073105	0.999330876560927	0.151582300662994	0.151582300662994	11.0787079112739	1.11078707911274	0	0.0135705788917627	0.111016090546807	59	0.0409400032174043	AT1G30230.1;AT1G30230.2	NaN	| translation elongation factor EF1B/ribosomal protein S6 family protein | Chr1:10639286-10640515 FORWARD LENGTH=231 | 201606;| translation elongation factor EF1B/ribosomal protein S6 family protein | Chr1:10639286-10640601 FORWARD LENGTH=260 | 201606	NaN	NaN	Unknown	NaN	NaN	NaN	TAIR11_novel2	>AT1G30230.1 | translation elongation factor EF1B/ribosomal protein S6 family protein | Chr1:10639286-10640515 FORWARD LENGTH=231 | 201606;>AT1G30230.2 | translation elongation factor EF1B/ribosomal protein S6 family protein | Chr1:10639286-10640601 FORWARD LENGTH=260 | 201606	12	18
True	2 / 1	2	1	74	AT1G30240.1;AT1G30240.2	131528.296875	129715.46875	-0.0200226797359286	0.0200226797359286	-1.37827993524683	0.986217200647532	0.0621183887124062	0.0621183887124062	4.3997595186859	1.04399759518686	0	0.313249025111044	0.370159180210617	72	0.0420759343993796	AT1G30240.1;AT1G30240.2	NaN	| proline-%2C glutamic acid/leucine-rich protein | Chr1:10641241-10645838 REVERSE LENGTH=825 | 201606;| proline-%2C glutamic acid/leucine-rich protein | Chr1:10641241-10645838 REVERSE LENGTH=827 | 201606	NaN	NaN	Unknown	NaN	NaN	NaN	TAIR11_novel2	>AT1G30240.1 | proline-%2C glutamic acid/leucine-rich protein | Chr1:10641241-10645838 REVERSE LENGTH=825 | 201606;>AT1G30240.2 | proline-%2C glutamic acid/leucine-rich protein | Chr1:10641241-10645838 REVERSE LENGTH=827 | 201606	17	18
True	2 / 1	2	1	66	AT1G30360.1	469195.25	460639.8125	-0.0265493012279726	0.0265493012279726	-1.82342798653652	0.981765720134635	-0.0398284606635571	0.0398284606635571	-2.72293950861311	0.972770604913869	0	0.0904703213844048	0.219868457145041	64	0.0159360053345151	AT1G30360.1	NaN	| Early-responsive to dehydration stress protein (ERD4) | Chr1:10715892-10718799 FORWARD LENGTH=724 | 201606	NaN	NaN	Unknown	NaN	NaN	NaN	TAIR11_novel2	>AT1G30360.1 | Early-responsive to dehydration stress protein (ERD4) | Chr1:10715892-10718799 FORWARD LENGTH=724 | 201606	21	26
True	2 / 1	2	1	11	AT1G30450.1;AT1G30450.2;AT1G30450.3	18334.365234375	21216.517578125	0.21063755715903	0.21063755715903	15.7199461607008	1.15719946160701	0.0491363927721977	0.0491363927721977	3.46453925454033	1.0346453925454	0	0.506873697530506	0.460711626703463	9	0.0468139881796709	AT1G30450.1;AT1G30450.2;AT1G30450.3	NaN	| cation-chloride co-transporter 1 | Chr1:10762905-10769061 FORWARD LENGTH=975 | 201606;| cation-chloride co-transporter 1 | Chr1:10762905-10769061 FORWARD LENGTH=975 | 201606;| cation-chloride co-transporter 1 | Chr1:10762905-10769061 FORWARD LENGTH=975 | 201606	NaN	NaN	Unknown	NaN	NaN	NaN	TAIR11_novel2	>AT1G30450.1 | cation-chloride co-transporter 1 | Chr1:10762905-10769061 FORWARD LENGTH=975 | 201606;>AT1G30450.2 | cation-chloride co-transporter 1 | Chr1:10762905-10769061 FORWARD LENGTH=975 | 201606;>AT1G30450.3 | cation-chloride co-transporter 1 | Chr1:10762905-10769061 FORWARD LENGTH=975 | 201606	6	10
True	2 / 1	2	1	50	AT1G30690.1;AT1G30690.2	154788.40625	149791.71875	-0.0473395502903437	0.0473395502903437	-3.2280760691662	0.967719239308338	0.0593981742858887	0.0593981742858887	4.20309829817449	1.04203098298174	0	0.403705280399229	0.414415740647561	48	0.0483623247216774	AT1G30690.1;AT1G30690.2	NaN	| Sec14p-like phosphatidylinositol transfer family protein | Chr1:10888284-10890085 FORWARD LENGTH=540 | 201606;| Sec14p-like phosphatidylinositol transfer family protein | Chr1:10888284-10890085 FORWARD LENGTH=540 | 201606	NaN	NaN	Unknown	NaN	NaN	NaN	TAIR11_novel2	>AT1G30690.1 | Sec14p-like phosphatidylinositol transfer family protein | Chr1:10888284-10890085 FORWARD LENGTH=540 | 201606;>AT1G30690.2 | Sec14p-like phosphatidylinositol transfer family protein | Chr1:10888284-10890085 FORWARD LENGTH=540 | 201606	18	19
True	2 / 1	2	1	12	AT1G30720.1	20392.814453125	24917.34765625	0.289089609570711	0.289089609570711	22.1868992802593	1.22186899280259	0.288999825716019	0.288999825716019	22.1792954075466	1.22179295407547	0	0.168304794803747	0.285785711163242	10	0.128167715553416	AT1G30720.1	NaN	| FAD-binding Berberine family protein | Chr1:10898197-10899780 FORWARD LENGTH=527 | 201606	NaN	NaN	Unknown	NaN	NaN	NaN	TAIR11_novel2	>AT1G30720.1 | FAD-binding Berberine family protein | Chr1:10898197-10899780 FORWARD LENGTH=527 | 201606	4	4
True	2 / 1	2	1	80	AT1G30760.1;AT1G30760.2	255776.875	249874.390625	-0.0336827862197429	0.0336827862197429	-2.30766928206469	0.976923307179353	0.0607681944966316	0.0607681944966316	4.30209923222453	1.04302099232225	0	0.207799895351698	0.311469123220299	78	0.0329118456800544	AT1G30760.1;AT1G30760.2	NaN	| FAD-binding Berberine family protein | Chr1:10918321-10920441 FORWARD LENGTH=534 | 201606;| FAD-binding Berberine family protein | Chr1:10918267-10920441 FORWARD LENGTH=552 | 201606	NaN	NaN	Unknown	NaN	NaN	NaN	TAIR11_novel2	>AT1G30760.1 | FAD-binding Berberine family protein | Chr1:10918321-10920441 FORWARD LENGTH=534 | 201606;>AT1G30760.2 | FAD-binding Berberine family protein | Chr1:10918267-10920441 FORWARD LENGTH=552 | 201606	15	20
False	2 / 1	2	1	0	AT1G30825.1	19262.41796875	19958.021484375	0.0511798949732242	0.0511798949732242	3.61119521315287	1.03611195213153	NaN	NaN	NaN	NaN	0	NaN	NaN	NaN	NaN	AT1G30825.1	NaN	| Arp2/3 complex%2C 34 kD subunit p34-Arc | Chr1:10961106-10962999 FORWARD LENGTH=318 | 201606	NaN	NaN	Unknown	NaN	NaN	NaN	TAIR11_novel2	>AT1G30825.1 | Arp2/3 complex%2C 34 kD subunit p34-Arc | Chr1:10961106-10962999 FORWARD LENGTH=318 | 201606	6	6
True	2 / 1	2	1	22	AT1G30910.1	1189787.875	1190222	0.000526308733548535	0.000526308733548535	0.0364875965810363	1.00036487596581	-0.1167246773839	0.1167246773839	-7.77208919703996	0.9222791080296	0	0.0354875251447451	0.156243687095614	20	0.0349932457239393	AT1G30910.1	NaN	| Molybdenum cofactor sulfurase family protein | Chr1:11000912-11002801 FORWARD LENGTH=318 | 201606	NaN	NaN	Unknown	NaN	NaN	NaN	TAIR11_novel2	>AT1G30910.1 | Molybdenum cofactor sulfurase family protein | Chr1:11000912-11002801 FORWARD LENGTH=318 | 201606	7	7
True	2 / 1	2	1	31	AT1G31220.1	82603.65625	75215.109375	-0.135183137708184	0.135183137708184	-8.94457607619518	0.910554239238048	-0.0517771132290363	0.0517771132290363	-3.52527799113795	0.96474722008862	0	0.296968685267526	0.361406529046096	29	0.0332009473646863	AT1G31220.1	NaN	| Formyl transferase | Chr1:11157064-11158408 FORWARD LENGTH=292 | 201606	NaN	NaN	Unknown	NaN	NaN	NaN	TAIR11_novel2	>AT1G31220.1 | Formyl transferase | Chr1:11157064-11158408 FORWARD LENGTH=292 | 201606	9	9
True	2 / 1	2	1	55	AT1G31280.1	61411.2109375	61783.21875	0.0087129825416873	0.0087129825416873	0.605765310308892	1.00605765310309	0.0163909234106541	0.0163909234106541	1.14261072866819	1.01142610728668	0	0.696753226722907	0.535931508331602	53	0.0287223534169871	AT1G31280.1	NaN	| Argonaute family protein | Chr1:11181777-11185112 FORWARD LENGTH=1014 | 201606	NaN	NaN	Unknown	NaN	NaN	NaN	TAIR11_novel2	>AT1G31280.1 | Argonaute family protein | Chr1:11181777-11185112 FORWARD LENGTH=1014 | 201606	20	29
True	2 / 1	2	1	15	AT1G31660.1	47894.921875	48576.56640625	0.0203878175488158	0.0203878175488158	1.42320835814078	1.01423208358141	-0.130212232470512	0.130212232470512	-8.63029721093998	0.9136970278906	0	0.32955076340449	0.377426642642818	13	0.0855428424416092	AT1G31660.1	NaN	| bystin-like protein | Chr1:11331176-11333440 REVERSE LENGTH=444 | 201606	NaN	NaN	Unknown	NaN	NaN	NaN	TAIR11_novel2	>AT1G31660.1 | bystin-like protein | Chr1:11331176-11333440 REVERSE LENGTH=444 | 201606	7	9
True	2 / 1	2	1	12	AT1G31760.1	232888.90625	242629.125	0.0591108229073075	0.0591108229073075	4.18234552552887	1.04182345525529	-0.142158836126328	0.142158836126328	-9.38378327915957	0.906162167208404	0	0.166699250172095	0.285090079599657	10	0.0629423813205847	AT1G31760.1	NaN	| SWIB/MDM2 domain superfamily protein | Chr1:11372602-11373414 REVERSE LENGTH=112 | 201606	NaN	NaN	Unknown	NaN	NaN	NaN	TAIR11_novel2	>AT1G31760.1 | SWIB/MDM2 domain superfamily protein | Chr1:11372602-11373414 REVERSE LENGTH=112 | 201606	2	2
True	2 / 1	2	1	34	AT1G32380.1;AT1G32380.2	116005.0625	124800.4296875	0.105435134979165	0.105435134979165	7.58188220233924	1.07581882202339	0.00601411331444979	0.00601411331444979	0.417736666056734	1.00417736666057	0	0.946204417862903	0.612918110779137	32	0.0603553458945956	AT1G32380.1;AT1G32380.2	NaN	| phosphoribosyl pyrophosphate (PRPP) synthase 2 | Chr1:11682033-11684229 FORWARD LENGTH=400 | 201606;| phosphoribosyl pyrophosphate (PRPP) synthase 2 | Chr1:11682855-11684229 FORWARD LENGTH=292 | 201606	NaN	NaN	Unknown	NaN	NaN	NaN	TAIR11_novel2	>AT1G32380.1 | phosphoribosyl pyrophosphate (PRPP) synthase 2 | Chr1:11682033-11684229 FORWARD LENGTH=400 | 201606;>AT1G32380.2 | phosphoribosyl pyrophosphate (PRPP) synthase 2 | Chr1:11682855-11684229 FORWARD LENGTH=292 | 201606	8	8
True	2 / 1	2	1	41	AT1G33060.1;AT1G33060.2	48512.37109375	50868.66015625	0.0684244006450979	0.0684244006450979	4.85708904631044	1.0485708904631	0.133317813277245	0.133317813277245	9.68131804625225	1.09681318046252	0	0.0744422893797061	0.201941091367811	39	0.0498001615314759	AT1G33060.1;AT1G33060.2	NaN	| NAC 014 | Chr1:11975518-11978493 REVERSE LENGTH=648 | 201606;| NAC 014 | Chr1:11975518-11978493 REVERSE LENGTH=652 | 201606	NaN	NaN	Unknown	NaN	NaN	NaN	TAIR11_novel2	>AT1G33060.1 | NAC 014 | Chr1:11975518-11978493 REVERSE LENGTH=648 | 201606;>AT1G33060.2 | NAC 014 | Chr1:11975518-11978493 REVERSE LENGTH=652 | 201606	12	12
True	2 / 1	2	1	24	AT1G33980.1;AT1G33980.2	13952.802734375	15543.1044921875	0.155719739387257	0.155719739387257	11.397722651769	1.11397722651769	0.124550595879555	0.124550595879555	9.01680889207808	1.09016808892078	0	0.000121002614546032	0.020976352461123	22	0.0181159440132359	AT1G33980.1;AT1G33980.2	NaN	| Smg-4/UPF3 family protein | Chr1:12351719-12354401 FORWARD LENGTH=482 | 201606;| Smg-4/UPF3 family protein | Chr1:12351719-12354401 FORWARD LENGTH=484 | 201606	NaN	NaN	Unknown	NaN	NaN	NaN	TAIR11_novel2	>AT1G33980.1 | Smg-4/UPF3 family protein | Chr1:12351719-12354401 FORWARD LENGTH=482 | 201606;>AT1G33980.2 | Smg-4/UPF3 family protein | Chr1:12351719-12354401 FORWARD LENGTH=484 | 201606	14	15
True	2 / 1	2	1	19	AT1G34110.1;AT1G34110.2	19069.689453125	26641.220703125	0.482378838558475	0.482378838558475	39.7045335667972	1.39704533566797	0.179767966270447	0.179767966270447	13.2701694238226	1.13270169423823	0	0.0742553906285174	0.201917225790743	17	0.0629665815894561	AT1G34110.1;AT1G34110.2	NaN	| Leucine-rich receptor-like protein kinase family protein | Chr1:12417331-12421246 REVERSE LENGTH=1072 | 201606;| Leucine-rich receptor-like protein kinase family protein | Chr1:12417012-12421246 REVERSE LENGTH=1069 | 201606	NaN	NaN	Unknown	NaN	NaN	NaN	TAIR11_novel2	>AT1G34110.1 | Leucine-rich receptor-like protein kinase family protein | Chr1:12417331-12421246 REVERSE LENGTH=1072 | 201606;>AT1G34110.2 | Leucine-rich receptor-like protein kinase family protein | Chr1:12417012-12421246 REVERSE LENGTH=1069 | 201606	7	8
True	2 / 1	2	1	48	AT1G34130.1	334496.78125	335807.53125	0.00564225800095332	0.00564225800095332	0.39185728338007	1.0039185728338	-0.0288057420402765	0.0288057420402765	-1.97686060167553	0.980231393983245	0	0.376024706101981	0.399945790789388	46	0.0220967031726569	AT1G34130.1	NaN	| staurosporin and temperature sensitive 3-like b | Chr1:12430000-12432985 FORWARD LENGTH=735 | 201606	NaN	NaN	Unknown	NaN	NaN	NaN	TAIR11_novel2	>AT1G34130.1 | staurosporin and temperature sensitive 3-like b | Chr1:12430000-12432985 FORWARD LENGTH=735 | 201606	10	15
True	2 / 1	2	1	54	AT1G34220.1;AT1G34220.2	56523.5703125	52613.87890625	-0.103409181152057	0.103409181152057	-6.91692224081851	0.930830777591815	0.148747786879539	0.148747786879539	10.8606819115485	1.10860681911549	0	0.105486002019579	0.232720749127143	52	0.0619341314481901	AT1G34220.1;AT1G34220.2	NaN	| Regulator of Vps4 activity in the MVB pathway protein | Chr1:12463102-12465911 REVERSE LENGTH=649 | 201606;| Regulator of Vps4 activity in the MVB pathway protein | Chr1:12463102-12465911 REVERSE LENGTH=619 | 201606	NaN	NaN	Unknown	NaN	NaN	NaN	TAIR11_novel2	>AT1G34220.1 | Regulator of Vps4 activity in the MVB pathway protein | Chr1:12463102-12465911 REVERSE LENGTH=649 | 201606;>AT1G34220.2 | Regulator of Vps4 activity in the MVB pathway protein | Chr1:12463102-12465911 REVERSE LENGTH=619 | 201606	15	17
True	2 / 1	2	1	27	AT1G35670.1	67395.6015625	65498.9140625	-0.0411834521837692	0.0411834521837692	-2.81426006449559	0.971857399355044	-0.0789934322237968	0.0789934322237968	-5.32820589006779	0.946717941099322	0	0.609450878902682	0.504757488209406	25	0.103646928317454	AT1G35670.1	NaN	| calcium-dependent protein kinase 2 | Chr1:13205456-13208058 FORWARD LENGTH=495 | 201606	NaN	NaN	Unknown	NaN	NaN	NaN	TAIR11_novel2	>AT1G35670.1 | calcium-dependent protein kinase 2 | Chr1:13205456-13208058 FORWARD LENGTH=495 | 201606	10	11
True	2 / 1	2	1	216	AT1G36160.1;AT1G36160.2	263288.125	257179.34375	-0.0338676811702512	0.0338676811702512	-2.32018867163113	0.976798113283689	-0.0166518855839968	0.0166518855839968	-1.14758518086548	0.988524148191345	0	0.563999029584443	0.485752848466264	214	0.0199268790950542	AT1G36160.1;AT1G36160.2	NaN	| acetyl-CoA carboxylase 1 | Chr1:13534196-13543773 FORWARD LENGTH=2254 | 201606;| acetyl-CoA carboxylase 1 | Chr1:13534196-13543773 FORWARD LENGTH=2254 | 201606	NaN	NaN	Unknown	NaN	NaN	NaN	TAIR11_novel2	>AT1G36160.1 | acetyl-CoA carboxylase 1 | Chr1:13534196-13543773 FORWARD LENGTH=2254 | 201606;>AT1G36160.2 | acetyl-CoA carboxylase 1 | Chr1:13534196-13543773 FORWARD LENGTH=2254 | 201606	68	85
True	2 / 1	2	1	44	AT1G36310.1;AT1G36310.2	70283.3671875	76228.9609375	0.117155900441843	0.117155900441843	8.45946059206086	1.08459460592061	-0.0218368601053953	0.0218368601053953	-1.502218215145	0.98497781784855	0	0.719034334014001	0.543723115330118	42	0.0413023187924913	AT1G36310.1;AT1G36310.2	NaN	| S-adenosyl-L-methionine-dependent methyltransferases superfamily protein | Chr1:13669644-13670934 FORWARD LENGTH=404 | 201606;| S-adenosyl-L-methionine-dependent methyltransferases superfamily protein | Chr1:13669644-13670934 FORWARD LENGTH=404 | 201606	NaN	NaN	Unknown	NaN	NaN	NaN	TAIR11_novel2	>AT1G36310.1 | S-adenosyl-L-methionine-dependent methyltransferases superfamily protein | Chr1:13669644-13670934 FORWARD LENGTH=404 | 201606;>AT1G36310.2 | S-adenosyl-L-methionine-dependent methyltransferases superfamily protein | Chr1:13669644-13670934 FORWARD LENGTH=404 | 201606	17	18
True	2 / 1	2	1	12	AT1G36390.1;AT1G36390.2	27822.171875	28067.845703125	0.0126832916382453	0.0126832916382453	0.883014558420414	1.0088301455842	0.0357621647417545	0.0357621647417545	2.50982315546158	1.02509823155462	0	0.472736753125438	0.446020377318614	10	0.031672923261623	AT1G36390.1;AT1G36390.2	NaN	| Co-chaperone GrpE family protein | Chr1:13701811-13703524 REVERSE LENGTH=279 | 201606;| Co-chaperone GrpE family protein | Chr1:13701811-13703524 REVERSE LENGTH=279 | 201606	NaN	NaN	Unknown	NaN	NaN	NaN	TAIR11_novel2	>AT1G36390.1 | Co-chaperone GrpE family protein | Chr1:13701811-13703524 REVERSE LENGTH=279 | 201606;>AT1G36390.2 | Co-chaperone GrpE family protein | Chr1:13701811-13703524 REVERSE LENGTH=279 | 201606	3	3
False	2 / 1	2	1	0	AT1G36990.1	1443.12316894531	783.142211914063	-0.881848220015129	0.881848220015129	-45.7328224806749	0.542671775193251	NaN	NaN	NaN	NaN	0	NaN	NaN	NaN	NaN	AT1G36990.1	NaN	| C-jun-amino-terminal kinase-interacting protein | Chr1:14027594-14029711 REVERSE LENGTH=581 | 201606	NaN	NaN	Unknown	NaN	NaN	NaN	TAIR11_novel2	>AT1G36990.1 | C-jun-amino-terminal kinase-interacting protein | Chr1:14027594-14029711 REVERSE LENGTH=581 | 201606	4	6
True	2 / 1	2	1	91	AT1G37130.1	365235	365614.625	0.00149875743359312	0.00149875743359312	0.103939929086749	1.00103939929087	0.0173718482255936	0.0173718482255936	1.21140352988955	1.0121140352989	0	0.763237263861801	0.558457214769959	89	0.0396310856553785	AT1G37130.1	NaN	| nitrate reductase 2 | Chr1:14158617-14161652 FORWARD LENGTH=917 | 201606	NaN	NaN	Unknown	NaN	NaN	NaN	TAIR11_novel2	>AT1G37130.1 | nitrate reductase 2 | Chr1:14158617-14161652 FORWARD LENGTH=917 | 201606	27	36
True	2 / 1	2	1	107	AT4G38350.1;AT4G38350.2	570066	555534.1875	-0.0372532608991057	0.0372532608991057	-2.54914562524339	0.974508543747566	-0.0509390272200108	0.0509390272200108	-3.4692179079192	0.965307820920808	0	0.0749820229911295	0.202831370992538	105	0.0195411724950955	AT4G38350.1;AT4G38350.2	NaN	| Patched family protein | Chr4:17958324-17966846 REVERSE LENGTH=1273 | 201606;| Patched family protein | Chr4:17958324-17966846 REVERSE LENGTH=1297 | 201606	NaN	NaN	Unknown	NaN	NaN	NaN	TAIR11_novel2	>AT4G38350.1 | Patched family protein | Chr4:17958324-17966846 REVERSE LENGTH=1273 | 201606;>AT4G38350.2 | Patched family protein | Chr4:17958324-17966846 REVERSE LENGTH=1297 | 201606	28	30
True	2 / 1	2	1	124	AT1G43170.1;AT1G43170.2;AT1G43170.3;AT1G43170.5;AT1G43170.6;AT1G43170.7;AT1G43170.8;AT1G43170.9	1331724.5	1421411.875	0.0940290009816981	0.0940290009816981	6.73467935747971	1.0673467935748	-0.0798617005348206	0.0798617005348206	-5.38516580586361	0.946148341941364	0	0.0429811700212066	0.167366220317195	122	0.0269364985373303	AT1G43170.1;AT1G43170.2;AT1G43170.3;AT1G43170.5;AT1G43170.6;AT1G43170.7;AT1G43170.8;AT1G43170.9	NaN	| ribosomal protein 1 | Chr1:16266992-16268631 FORWARD LENGTH=389 | 201606;| ribosomal protein 1 | Chr1:16266992-16268631 FORWARD LENGTH=389 | 201606;| ribosomal protein 1 | Chr1:16266992-16268631 FORWARD LENGTH=389 | 201606;| ribosomal protein 1 | Chr1:16266992-16268631 FORWARD LENGTH=389 | 201606;| ribosomal protein 1 | Chr1:16266992-16268631 FORWARD LENGTH=389 | 201606;| ribosomal protein 1 | …	NaN	NaN	Unknown	NaN	NaN	NaN	TAIR11_novel2	>AT1G43170.1 | ribosomal protein 1 | Chr1:16266992-16268631 FORWARD LENGTH=389 | 201606;>AT1G43170.2 | ribosomal protein 1 | Chr1:16266992-16268631 FORWARD LENGTH=389 | 201606;>AT1G43170.3 | ribosomal protein 1 | Chr1:16266992-16268631 FORWARD LENGTH=389 | 201606;>AT1G43170.5 | ribosomal protein 1 | Chr1:16266992-16268631 FORWARD LENGTH=389 | 201606;>AT1G43170.6 | ribosomal protein 1 | Chr1:16266…	22	37
True	2 / 1	2	1	53	AT1G43190.1;AT1G43190.2;AT1G43190.3	182296.0625	179769.359375	-0.0201362572905962	0.0201362572905962	-1.38604371940289	0.986139562805971	0.0140815367922187	0.0140815367922187	0.980836732107671	1.00980836732108	0	0.749659635909218	0.554036211511008	51	0.030121627241562	AT1G43190.1;AT1G43190.2;AT1G43190.3	NaN	| polypyrimidine tract-binding protein 3 | Chr1:16275432-16278185 REVERSE LENGTH=432 | 201606;| polypyrimidine tract-binding protein 3 | Chr1:16275432-16278185 REVERSE LENGTH=432 | 201606;| polypyrimidine tract-binding protein 3 | Chr1:16275432-16278185 REVERSE LENGTH=430 | 201606	NaN	NaN	Unknown	NaN	NaN	NaN	TAIR11_novel2	>AT1G43190.1 | polypyrimidine tract-binding protein 3 | Chr1:16275432-16278185 REVERSE LENGTH=432 | 201606;>AT1G43190.2 | polypyrimidine tract-binding protein 3 | Chr1:16275432-16278185 REVERSE LENGTH=432 | 201606;>AT1G43190.3 | polypyrimidine tract-binding protein 3 | Chr1:16275432-16278185 REVERSE LENGTH=430 | 201606	11	15
True	2 / 1	2	1	36	AT1G43700.1	214827.765625	254885.984375	0.24667157697596	0.24667157697596	18.646667312048	1.18646667312048	0.0947079584002495	0.0947079584002495	6.78492237863817	1.06784922378638	0	0.0209521251748743	0.128511123872488	34	0.0267125785525594	AT1G43700.1	NaN	| VIRE2-interacting protein 1 | Chr1:16484352-16486017 FORWARD LENGTH=341 | 201606	NaN	NaN	Unknown	NaN	NaN	NaN	TAIR11_novel2	>AT1G43700.1 | VIRE2-interacting protein 1 | Chr1:16484352-16486017 FORWARD LENGTH=341 | 201606	9	13
True	2 / 1	2	1	102	AT1G45000.1	348156.75	363975.0625	0.0641026141709476	0.0641026141709476	4.54344558880446	1.04543445588804	0.00466960808262229	0.00466960808262229	0.32419695294541	1.00324196952945	0	0.941454812690299	0.61132490205674	100	0.043746112630997	AT1G45000.1	NaN	| AAA-type ATPase family protein | Chr1:17009220-17011607 FORWARD LENGTH=399 | 201606	NaN	NaN	Unknown	NaN	NaN	NaN	TAIR11_novel2	>AT1G45000.1 | AAA-type ATPase family protein | Chr1:17009220-17011607 FORWARD LENGTH=399 | 201606	25	33
True	2 / 1	2	1	30	AT1G45145.1	102068.640625	329759.6875	1.69187535939301	1.69187535939301	223.076397883593	3.23076397883593	0.366343349218369	0.366343349218369	28.9081384448442	1.28908138444844	0	0.167720986528439	0.285682386607108	28	0.175233741294712	AT1G45145.1	NaN	| thioredoxin H-type 5 | Chr1:17075264-17076256 REVERSE LENGTH=118 | 201606	NaN	NaN	Unknown	NaN	NaN	NaN	TAIR11_novel2	>AT1G45145.1 | thioredoxin H-type 5 | Chr1:17075264-17076256 REVERSE LENGTH=118 | 201606	9	14
True	2 / 1	2	1	56	AT2G45030.1	135570.296875	138970.21875	0.0357346251353799	0.0357346251353799	2.5078663640715	1.02507866364071	0.0904354825615883	0.0904354825615883	6.46915148238165	1.06469151482382	0	0.0322698619624621	0.150223368503516	54	0.0281887039375319	AT2G45030.1	NaN	| Translation elongation factor EFG/EF2 protein | Chr2:18572411-18576756 FORWARD LENGTH=754 | 201606	NaN	NaN	Unknown	NaN	NaN	NaN	TAIR11_novel2	>AT2G45030.1 | Translation elongation factor EFG/EF2 protein | Chr2:18572411-18576756 FORWARD LENGTH=754 | 201606	10	10
True	2 / 1	2	1	41	AT1G47550.1	57144.18359375	70559.171875	0.304226967092349	0.304226967092349	23.4756845536896	1.2347568455369	-0.103826507925987	0.103826507925987	-6.94384438410692	0.930561556158931	0	0.00541371604723605	0.0812225623018067	39	0.0240096170479798	AT1G47550.1	NaN	| exocyst complex component sec3A | Chr1:17457171-17463896 FORWARD LENGTH=887 | 201606	NaN	NaN	Unknown	NaN	NaN	NaN	TAIR11_novel2	>AT1G47550.1 | exocyst complex component sec3A | Chr1:17457171-17463896 FORWARD LENGTH=887 | 201606	17	22
True	2 / 1	2	1	34	AT1G47710.1;AT1G47710.2	258051.140625	236088.53125	-0.128329047789429	0.128329047789429	-8.51095225613285	0.914890477438671	-0.0368354357779026	0.0368354357779026	-2.52091837649818	0.974790816235018	0	0.449372528896107	0.435547002973639	32	0.0328767920281024	AT1G47710.1;AT1G47710.2	NaN	| Serine protease inhibitor (SERPIN) family protein | Chr1:17558271-17560061 FORWARD LENGTH=391 | 201606;| Serine protease inhibitor (SERPIN) family protein | Chr1:17557124-17560061 FORWARD LENGTH=418 | 201606	NaN	NaN	Unknown	NaN	NaN	NaN	TAIR11_novel2	>AT1G47710.1 | Serine protease inhibitor (SERPIN) family protein | Chr1:17558271-17560061 FORWARD LENGTH=391 | 201606;>AT1G47710.2 | Serine protease inhibitor (SERPIN) family protein | Chr1:17557124-17560061 FORWARD LENGTH=418 | 201606	15	19
True	2 / 1	2	1	28	AT1G47820.1;AT1G47820.2	80301.6875	76736.546875	-0.0655164600862599	0.0655164600862599	-4.43968331923286	0.955603166807671	-0.170344620943069	0.170344620943069	-11.1369614025555	0.888630385974445	0	0.23476121884967	0.327297664102673	26	0.0951434238579249	AT1G47820.1;AT1G47820.2	NaN	| hypothetical protein | Chr1:17612114-17612404 FORWARD LENGTH=96 | 201606;| hypothetical protein | Chr1:17612114-17612404 FORWARD LENGTH=96 | 201606	NaN	NaN	Unknown	NaN	NaN	NaN	TAIR11_novel2	>AT1G47820.1 | hypothetical protein | Chr1:17612114-17612404 FORWARD LENGTH=96 | 201606;>AT1G47820.2 | hypothetical protein | Chr1:17612114-17612404 FORWARD LENGTH=96 | 201606	5	10
True	2 / 1	2	1	84	AT1G48030.1;AT1G48030.2;AT1G48030.3;AT1G48030.4;AT1G48030.5	316758.5	314146.125	-0.0119475491149086	0.0119475491149086	-0.824721357122227	0.991752786428778	0.0763480588793755	0.0763480588793755	5.43457598826198	1.05434575988262	0	0.0917306983612816	0.220606022801527	82	0.0308389462870914	AT1G48030.1;AT1G48030.2;AT1G48030.3;AT1G48030.4;AT1G48030.5	NaN	| mitochondrial lipoamide dehydrogenase 1 | Chr1:17717432-17719141 REVERSE LENGTH=507 | 201606;| mitochondrial lipoamide dehydrogenase 1 | Chr1:17717432-17719141 REVERSE LENGTH=507 | 201606;| mitochondrial lipoamide dehydrogenase 1 | Chr1:17717432-17719141 REVERSE LENGTH=507 | 201606;| mitochondrial lipoamide dehydrogenase 1 | Chr1:17717432-17719141 REVERSE LENGTH=507 | 201606;| mitochondrial lip…	NaN	NaN	Unknown	NaN	NaN	NaN	TAIR11_novel2	>AT1G48030.1 | mitochondrial lipoamide dehydrogenase 1 | Chr1:17717432-17719141 REVERSE LENGTH=507 | 201606;>AT1G48030.2 | mitochondrial lipoamide dehydrogenase 1 | Chr1:17717432-17719141 REVERSE LENGTH=507 | 201606;>AT1G48030.3 | mitochondrial lipoamide dehydrogenase 1 | Chr1:17717432-17719141 REVERSE LENGTH=507 | 201606;>AT1G48030.4 | mitochondrial lipoamide dehydrogenase 1 | Chr1:17717432-1771…	17	23
True	2 / 1	2	1	18	AT1G48240.1;AT1G48240.2	9344.763671875	9704.4365234375	0.0544862681788587	0.0544862681788587	3.84892399842074	1.03848923998421	0.0881651341915131	0.0881651341915131	6.30173428044074	1.06301734280441	0	0.411062094030383	0.417398786971392	16	0.0702155880265471	AT1G48240.1;AT1G48240.2	NaN	| Putative plant snare 12 | Chr1:17809223-17811656 REVERSE LENGTH=265 | 201606;| Putative plant snare 12 | Chr1:17809223-17811302 REVERSE LENGTH=214 | 201606	NaN	NaN	Unknown	NaN	NaN	NaN	TAIR11_novel2	>AT1G48240.1 | Putative plant snare 12 | Chr1:17809223-17811656 REVERSE LENGTH=265 | 201606;>AT1G48240.2 | Putative plant snare 12 | Chr1:17809223-17811302 REVERSE LENGTH=214 | 201606	3	4
True	2 / 1	2	1	94	AT1G48410.1;AT1G48410.2;AT1G48410.3	276654.34375	242509.09375	-0.190045728364751	0.190045728364751	-12.3422063565557	0.876577936434443	-0.275542348623276	0.275542348623276	-17.3860308790659	0.826139691209341	0	0.000314940050584741	0.0322872191810252	92	0.050682069133963	AT1G48410.1;AT1G48410.2;AT1G48410.3	NaN	| Stabilizer of iron transporter SufD / Polynucleotidyl transferase | Chr1:17886285-17891892 REVERSE LENGTH=1048 | 201606;| Stabilizer of iron transporter SufD / Polynucleotidyl transferase | Chr1:17886285-17891892 REVERSE LENGTH=1050 | 201606;| Stabilizer of iron transporter SufD / Polynucleotidyl transferase | Chr1:17886285-17891892 REVERSE LENGTH=1050 | 201606	NaN	NaN	Unknown	NaN	NaN	NaN	TAIR11_novel2	>AT1G48410.1 | Stabilizer of iron transporter SufD / Polynucleotidyl transferase | Chr1:17886285-17891892 REVERSE LENGTH=1048 | 201606;>AT1G48410.2 | Stabilizer of iron transporter SufD / Polynucleotidyl transferase | Chr1:17886285-17891892 REVERSE LENGTH=1050 | 201606;>AT1G48410.3 | Stabilizer of iron transporter SufD / Polynucleotidyl transferase | Chr1:17886285-17891892 REVERSE LENGTH=1050 | 2…	23	24
True	2 / 1	2	1	69	AT1G48850.1;AT1G48850.2;AT1G48850.3	1300148.375	1293724.5	-0.00714584869788782	0.00714584869788782	-0.494087838243851	0.995059121617561	-0.214732468128204	0.214732468128204	-13.8294061247683	0.861705938752317	0	0.00207633500530268	0.0633692849733132	67	0.0458796678298682	AT1G48850.1;AT1G48850.2;AT1G48850.3	NaN	| chorismate synthase%2C putative / 5-enolpyruvylshikimate-3-phosphate phospholyase | Chr1:18065154-18067956 REVERSE LENGTH=436 | 201606;| chorismate synthase%2C putative / 5-enolpyruvylshikimate-3-phosphate phospholyase | Chr1:18065399-18067956 REVERSE LENGTH=380 | 201606;| chorismate synthase%2C putative / 5-enolpyruvylshikimate-3-phosphate phospholyase | Chr1:18065399-18067956 REVERSE LENGTH=3…	NaN	NaN	Unknown	NaN	NaN	NaN	TAIR11_novel2	>AT1G48850.1 | chorismate synthase%2C putative / 5-enolpyruvylshikimate-3-phosphate phospholyase | Chr1:18065154-18067956 REVERSE LENGTH=436 | 201606;>AT1G48850.2 | chorismate synthase%2C putative / 5-enolpyruvylshikimate-3-phosphate phospholyase | Chr1:18065399-18067956 REVERSE LENGTH=380 | 201606;>AT1G48850.3 | chorismate synthase%2C putative / 5-enolpyruvylshikimate-3-phosphate phospholyase | …	12	23
True	2 / 1	2	1	83	AT2G45300.1;AT2G45300.2;AT2G45300.4	631686.5	621474.125	-0.0235144140970896	0.0235144140970896	-1.61668406717572	0.983833159328243	-0.0447049587965012	0.0447049587965012	-3.05119362625877	0.969488063737412	0	0.0669392532649531	0.194940680335414	81	0.0165797367446518	AT2G45300.1;AT2G45300.2;AT2G45300.4	NaN	| RNA 3'-terminal phosphate cyclase/enolpyruvate transferase%2C alpha/beta | Chr2:18677518-18679868 FORWARD LENGTH=520 | 201606;| RNA 3'-terminal phosphate cyclase/enolpyruvate transferase%2C alpha/beta | Chr2:18677518-18679868 FORWARD LENGTH=520 | 201606;| RNA 3'-terminal phosphate cyclase/enolpyruvate transferase%2C alpha/beta | Chr2:18677518-18679868 FORWARD LENGTH=520 | 201606	NaN	NaN	Unknown	NaN	NaN	NaN	TAIR11_novel2	>AT2G45300.1 | RNA 3'-terminal phosphate cyclase/enolpyruvate transferase%2C alpha/beta | Chr2:18677518-18679868 FORWARD LENGTH=520 | 201606;>AT2G45300.2 | RNA 3'-terminal phosphate cyclase/enolpyruvate transferase%2C alpha/beta | Chr2:18677518-18679868 FORWARD LENGTH=520 | 201606;>AT2G45300.4 | RNA 3'-terminal phosphate cyclase/enolpyruvate transferase%2C alpha/beta | Chr2:18677518-18679868 FORW…	18	20
True	2 / 1	2	1	100	AT1G48920.1	2561378.75	2407702.5	-0.0892634582726693	0.0892634582726693	-5.99974720646058	0.940002527935394	-0.113697350025177	0.113697350025177	-7.57835648617529	0.924216435138247	0	0.0130116002120292	0.108264489389543	98	0.0309802508920472	AT1G48920.1	NaN	| nucleolin like 1 | Chr1:18098186-18101422 FORWARD LENGTH=557 | 201606	NaN	NaN	Unknown	NaN	NaN	NaN	TAIR11_novel2	>AT1G48920.1 | nucleolin like 1 | Chr1:18098186-18101422 FORWARD LENGTH=557 | 201606	29	31
True	2 / 1	2	1	122	AT1G49340.1;AT1G49340.2;AT1G49340.3;AT1G49340.4	83897.2734375	84408.3828125	0.00876235824539534	0.00876235824539534	0.609208564305441	1.00609208564305	0.0210804957896471	0.0210804957896471	1.47191616930249	1.01471916169302	0	0.673443882950587	0.528093286073806	120	0.0344477756818855	AT1G49340.1;AT1G49340.2;AT1G49340.3;AT1G49340.4	NaN	| Phosphatidylinositol 3- and 4-kinase family protein | Chr1:18252355-18263967 FORWARD LENGTH=2028 | 201606;| Phosphatidylinositol 3- and 4-kinase family protein | Chr1:18252355-18263967 FORWARD LENGTH=2028 | 201606;| Phosphatidylinositol 3- and 4-kinase family protein | Chr1:18252355-18263967 FORWARD LENGTH=2021 | 201606;| Phosphatidylinositol 3- and 4-kinase family protein | Chr1:18252355-18263…	NaN	NaN	Unknown	NaN	NaN	NaN	TAIR11_novel2	>AT1G49340.1 | Phosphatidylinositol 3- and 4-kinase family protein | Chr1:18252355-18263967 FORWARD LENGTH=2028 | 201606;>AT1G49340.2 | Phosphatidylinositol 3- and 4-kinase family protein | Chr1:18252355-18263967 FORWARD LENGTH=2028 | 201606;>AT1G49340.3 | Phosphatidylinositol 3- and 4-kinase family protein | Chr1:18252355-18263967 FORWARD LENGTH=2021 | 201606;>AT1G49340.4 | Phosphatidylinositol …	46	53
True	2 / 1	2	1	28	AT1G49430.1	33355.21875	30820.44140625	-0.114024978724079	0.114024978724079	-7.59934258788214	0.924006574121179	0.176844656467438	0.176844656467438	13.0408842746069	1.13040884274607	0	0.321181655853082	0.373550946636329	26	0.119314193568391	AT1G49430.1	NaN	| long-chain acyl-CoA synthetase 2 | Chr1:18291188-18295641 FORWARD LENGTH=665 | 201606	NaN	NaN	Unknown	NaN	NaN	NaN	TAIR11_novel2	>AT1G49430.1 | long-chain acyl-CoA synthetase 2 | Chr1:18291188-18295641 FORWARD LENGTH=665 | 201606	17	21
True	2 / 1	2	1	12	AT1G49510.1;AT1G49510.2;AT1G49510.3	14646.02734375	14471.732421875	-0.0172717561227491	0.0172717561227491	-1.19004913608453	0.988099508639155	-0.139979213476181	0.139979213476181	-9.24677689434051	0.907532231056595	0	0.302632779813807	0.36450081340837	10	0.0850566586718855	AT1G49510.1;AT1G49510.2;AT1G49510.3	NaN	| embryo defective 1273 | Chr1:18327026-18328147 FORWARD LENGTH=240 | 201606;| embryo defective 1273 | Chr1:18327516-18328147 FORWARD LENGTH=182 | 201606;| embryo defective 1273 | Chr1:18327026-18328147 FORWARD LENGTH=240 | 201606	NaN	NaN	Unknown	NaN	NaN	NaN	TAIR11_novel2	>AT1G49510.1 | embryo defective 1273 | Chr1:18327026-18328147 FORWARD LENGTH=240 | 201606;>AT1G49510.2 | embryo defective 1273 | Chr1:18327516-18328147 FORWARD LENGTH=182 | 201606;>AT1G49510.3 | embryo defective 1273 | Chr1:18327026-18328147 FORWARD LENGTH=240 | 201606	2	2
True	2 / 1	2	1	93	AT1G49630.1;AT1G49630.2;AT1G49630.3	406734.96875	419521.21875	0.0446547510344786	0.0446547510344786	3.14363184441588	1.03143631844416	-0.108790770173073	0.108790770173073	-7.26349702885369	0.927365029711463	0	0.00869308815711749	0.096322738541573	91	0.0279395298044274	AT1G49630.1;AT1G49630.2;AT1G49630.3	NaN	| presequence protease 2 | Chr1:18368405-18375336 REVERSE LENGTH=1080 | 201606;| presequence protease 2 | Chr1:18368405-18375336 REVERSE LENGTH=1080 | 201606;| presequence protease 2 | Chr1:18368405-18375336 REVERSE LENGTH=1080 | 201606	NaN	NaN	Unknown	NaN	NaN	NaN	TAIR11_novel2	>AT1G49630.1 | presequence protease 2 | Chr1:18368405-18375336 REVERSE LENGTH=1080 | 201606;>AT1G49630.2 | presequence protease 2 | Chr1:18368405-18375336 REVERSE LENGTH=1080 | 201606;>AT1G49630.3 | presequence protease 2 | Chr1:18368405-18375336 REVERSE LENGTH=1080 | 201606	28	33
True	2 / 1	2	1	65	AT1G49820.1	312316.6875	318142	0.0266611874792284	0.0266611874792284	1.86519412287247	1.01865194122872	-0.0425729230046272	0.0425729230046272	-2.90781534777952	0.970921846522205	0	0.537140981228365	0.474134886319225	63	0.047145737532616	AT1G49820.1	NaN	| S-methyl-5-thioribose kinase | Chr1:18443005-18444907 FORWARD LENGTH=420 | 201606	NaN	NaN	Unknown	NaN	NaN	NaN	TAIR11_novel2	>AT1G49820.1 | S-methyl-5-thioribose kinase | Chr1:18443005-18444907 FORWARD LENGTH=420 | 201606	18	22
True	2 / 1	2	1	100	AT1G50030.1;AT1G50030.2	96524.0390625	93184.078125	-0.0508048164042508	0.0508048164042508	-3.46023743923247	0.965397625607675	-0.0487403981387615	0.0487403981387615	-3.32199539625612	0.966780046037439	0	0.381184187576503	0.40239343805822	98	0.0382328804321748	AT1G50030.1;AT1G50030.2	NaN	| target of rapamycin | Chr1:18522626-18539619 REVERSE LENGTH=2481 | 201606;| target of rapamycin | Chr1:18522626-18539619 REVERSE LENGTH=2454 | 201606	NaN	NaN	Unknown	NaN	NaN	NaN	TAIR11_novel2	>AT1G50030.1 | target of rapamycin | Chr1:18522626-18539619 REVERSE LENGTH=2481 | 201606;>AT1G50030.2 | target of rapamycin | Chr1:18522626-18539619 REVERSE LENGTH=2454 | 201606	30	40
True	2 / 1	2	1	33	AT1G50140.1;AT1G50140.2;AT1G50140.3;AT1G50140.4;AT1G50140.5	130501.3984375	136423.421875	0.0640260883075952	0.0640260883075952	4.53790036612993	1.0453790036613	-0.108529359102249	0.108529359102249	-7.24669199084902	0.92753308009151	0	0.0239696653697855	0.134874136281525	31	0.031067075407001	AT1G50140.1;AT1G50140.2;AT1G50140.3;AT1G50140.4;AT1G50140.5	NaN	| P-loop containing nucleoside triphosphate hydrolases superfamily protein | Chr1:18569921-18578663 REVERSE LENGTH=1003 | 201606;| P-loop containing nucleoside triphosphate hydrolases superfamily protein | Chr1:18569921-18578663 REVERSE LENGTH=981 | 201606;| P-loop containing nucleoside triphosphate hydrolases superfamily protein | Chr1:18569921-18578663 REVERSE LENGTH=1003 | 201606;| P-loop cont…	NaN	NaN	Unknown	NaN	NaN	NaN	TAIR11_novel2	>AT1G50140.1 | P-loop containing nucleoside triphosphate hydrolases superfamily protein | Chr1:18569921-18578663 REVERSE LENGTH=1003 | 201606;>AT1G50140.2 | P-loop containing nucleoside triphosphate hydrolases superfamily protein | Chr1:18569921-18578663 REVERSE LENGTH=981 | 201606;>AT1G50140.3 | P-loop containing nucleoside triphosphate hydrolases superfamily protein | Chr1:18569921-18578663 REV…	12	15
True	2 / 1	2	1	24	AT1G50170.1;AT1G50170.3	27825.482421875	30098.150390625	0.113268131974808	0.113268131974808	8.16757795711511	1.08167577957115	-0.0503324791789055	0.0503324791789055	-3.42862522202998	0.9657137477797	0	0.414133938363846	0.419240047282107	22	0.0409873964129611	AT1G50170.1;AT1G50170.3	NaN	| sirohydrochlorin ferrochelatase B | Chr1:18582087-18583514 FORWARD LENGTH=225 | 201606;| sirohydrochlorin ferrochelatase B | Chr1:18582209-18583514 FORWARD LENGTH=216 | 201606	NaN	NaN	Unknown	NaN	NaN	NaN	TAIR11_novel2	>AT1G50170.1 | sirohydrochlorin ferrochelatase B | Chr1:18582087-18583514 FORWARD LENGTH=225 | 201606;>AT1G50170.3 | sirohydrochlorin ferrochelatase B | Chr1:18582209-18583514 FORWARD LENGTH=216 | 201606	7	10
True	2 / 1	2	1	17	AT1G50240.2;AT1G50240.3	15871.734375	14041.142578125	-0.176799448801916	0.176799448801916	-11.5336594831023	0.884663405168977	0.0146599411964417	0.0146599411964417	1.02133002349551	1.01021330023496	0	0.900980451927374	0.59848292412479	15	0.0777249398445851	AT1G50240.2;AT1G50240.3	NaN	| kinase family with ARM repeat domain-containing protein | Chr1:18607063-18614094 FORWARD LENGTH=1322 | 201606;| kinase family with ARM repeat domain-containing protein | Chr1:18607063-18614094 FORWARD LENGTH=1322 | 201606	NaN	NaN	Unknown	NaN	NaN	NaN	TAIR11_novel2	>AT1G50240.2 | kinase family with ARM repeat domain-containing protein | Chr1:18607063-18614094 FORWARD LENGTH=1322 | 201606;>AT1G50240.3 | kinase family with ARM repeat domain-containing protein | Chr1:18607063-18614094 FORWARD LENGTH=1322 | 201606	11	12
True	2 / 1	2	1	42	AT1G50370.1	454577.65625	444209.0625	-0.0332879472173571	0.0332879472173571	-2.28092903543364	0.977190709645664	-0.046105794608593	0.046105794608593	-3.1452838136813	0.968547161863187	0	0.0619059609872036	0.189376980776295	40	0.0164324264937797	AT1G50370.1	NaN	| Calcineurin-like metallo-phosphoesterase superfamily protein | Chr1:18658894-18661672 FORWARD LENGTH=303 | 201606	NaN	NaN	Unknown	NaN	NaN	NaN	TAIR11_novel2	>AT1G50370.1 | Calcineurin-like metallo-phosphoesterase superfamily protein | Chr1:18658894-18661672 FORWARD LENGTH=303 | 201606	7	10
True	2 / 1	2	1	9	AT1G50660.1	15993.30859375	9558.1328125	-0.74266770582629	0.74266770582629	-40.2366761294457	0.597633238705543	0.107181236147881	0.107181236147881	7.71216793009535	1.07712167930095	0	0.192548186488715	0.300124278386835	7	0.0475869368870574	AT1G50660.1	NaN	| actin cytoskeleton-regulatory complex pan-like protein | Chr1:18771386-18774385 FORWARD LENGTH=725 | 201606	NaN	NaN	Unknown	NaN	NaN	NaN	TAIR11_novel2	>AT1G50660.1 | actin cytoskeleton-regulatory complex pan-like protein | Chr1:18771386-18774385 FORWARD LENGTH=725 | 201606	5	5
True	2 / 1	2	1	36	AT1G50710.1	36635.1328125	37810.87890625	0.0455735390141958	0.0455735390141958	3.20934033395623	1.03209340333956	0.214828625321388	0.214828625321388	16.0566045020646	1.16056604502065	0	0.0305933659098646	0.147946675251312	34	0.0649262680889399	AT1G50710.1	NaN	| HAUS augmin-like complex subunit | Chr1:18784719-18787615 REVERSE LENGTH=423 | 201606	NaN	NaN	Unknown	NaN	NaN	NaN	TAIR11_novel2	>AT1G50710.1 | HAUS augmin-like complex subunit | Chr1:18784719-18787615 REVERSE LENGTH=423 | 201606	8	8
True	2 / 1	2	1	12	AT1G51360.1	47152.81640625	44868.21875	-0.0716500339398525	0.0716500339398525	-4.84509268029042	0.951549073197096	-0.0753335580229759	0.0753335580229759	-5.08773461358047	0.949122653864195	0	0.0439891191483221	0.168896905617176	10	0.0216085035045359	AT1G51360.1	NaN	| dimeric A/B barrel domainS-protein 1 | Chr1:19044208-19044840 FORWARD LENGTH=210 | 201606	NaN	NaN	Unknown	NaN	NaN	NaN	TAIR11_novel2	>AT1G51360.1 | dimeric A/B barrel domainS-protein 1 | Chr1:19044208-19044840 FORWARD LENGTH=210 | 201606	4	6
True	2 / 1	2	1	30	AT1G51630.1	152819.21875	153102.375	0.00267067276501431	0.00267067276501431	0.185288376891402	1.00185288376891	-0.0218275971710682	0.0218275971710682	-1.50158580054095	0.984984141994591	0	0.720825478085624	0.544383976077879	28	0.0411834245692416	AT1G51630.1	NaN	| O-fucosyltransferase family protein | Chr1:19142141-19144082 REVERSE LENGTH=423 | 201606	NaN	NaN	Unknown	NaN	NaN	NaN	TAIR11_novel2	>AT1G51630.1 | O-fucosyltransferase family protein | Chr1:19142141-19144082 REVERSE LENGTH=423 | 201606	11	11
True	2 / 1	2	1	40	AT1G51690.1;AT1G51690.4;AT1G51690.5	127905.390625	124850.078125	-0.0348803444398515	0.0348803444398515	-2.38872848522681	0.976112715147732	0.163684293627739	0.163684293627739	12.0144065146498	1.1201440651465	0	0.0103266466657014	0.10019822594845	38	0.0414532965279988	AT1G51690.1;AT1G51690.4;AT1G51690.5	NaN	| protein phosphatase 2A 55 kDa regulatory subunit B alpha isoform | Chr1:19166218-19169974 FORWARD LENGTH=513 | 201606;| protein phosphatase 2A 55 kDa regulatory subunit B alpha isoform | Chr1:19166218-19169974 FORWARD LENGTH=513 | 201606;| protein phosphatase 2A 55 kDa regulatory subunit B alpha isoform | Chr1:19164124-19169974 FORWARD LENGTH=610 | 201606	NaN	NaN	Unknown	NaN	NaN	NaN	TAIR11_novel2	>AT1G51690.1 | protein phosphatase 2A 55 kDa regulatory subunit B alpha isoform | Chr1:19166218-19169974 FORWARD LENGTH=513 | 201606;>AT1G51690.4 | protein phosphatase 2A 55 kDa regulatory subunit B alpha isoform | Chr1:19166218-19169974 FORWARD LENGTH=513 | 201606;>AT1G51690.5 | protein phosphatase 2A 55 kDa regulatory subunit B alpha isoform | Chr1:19164124-19169974 FORWARD LENGTH=610 | 201606	6	7
True	2 / 1	2	1	86	AT1G51980.1	674233.0625	678448.5625	0.00899206512594552	0.00899206512594552	0.625228905917075	1.00625228905917	-0.00739133870229125	0.00739133870229125	-0.511018393851559	0.994889816061484	0	0.914575235042692	0.60299711512738	84	0.0473334991006046	AT1G51980.1	NaN	| Insulinase (Peptidase family M16) protein | Chr1:19323692-19326771 REVERSE LENGTH=503 | 201606	NaN	NaN	Unknown	NaN	NaN	NaN	TAIR11_novel2	>AT1G51980.1 | Insulinase (Peptidase family M16) protein | Chr1:19323692-19326771 REVERSE LENGTH=503 | 201606	20	30
True	2 / 1	2	1	33	AT1G52340.1	154396.203125	149653.34375	-0.0450127608576336	0.0450127608576336	-3.07187565432562	0.969281243456744	0.0159763935953379	0.0159763935953379	1.11355357955343	1.01113553579553	0	0.515468221824519	0.464166842123801	31	0.0165702319930382	AT1G52340.1	NaN	| NAD(P)-binding Rossmann-fold superfamily protein | Chr1:19489997-19491527 REVERSE LENGTH=285 | 201606	NaN	NaN	Unknown	NaN	NaN	NaN	TAIR11_novel2	>AT1G52340.1 | NAD(P)-binding Rossmann-fold superfamily protein | Chr1:19489997-19491527 REVERSE LENGTH=285 | 201606	8	10
True	2 / 1	2	1	95	AT3G15980.1;AT3G15980.2;AT3G15980.3;AT3G15980.4;AT3G15980.6;AT3G15980.7	920016.625	908262.4375	-0.0185507147229202	0.0185507147229202	-1.27760598891351	0.987223940110865	-0.0377104990184307	0.0377104990184307	-2.58002615360731	0.974199738463927	0	0.283706590746872	0.355713915851362	93	0.0241011670417648	AT3G15980.1;AT3G15980.2;AT3G15980.3;AT3G15980.4;AT3G15980.6;AT3G15980.7	NaN	| Coatomer%2C beta' subunit | Chr3:5411699-5418313 REVERSE LENGTH=909 | 201606;| Coatomer%2C beta' subunit | Chr3:5412015-5418313 REVERSE LENGTH=918 | 201606;| Coatomer%2C beta' subunit | Chr3:5412015-5418313 REVERSE LENGTH=918 | 201606;| Coatomer%2C beta' subunit | Chr3:5412015-5418313 REVERSE LENGTH=918 | 201606;| Coatomer%2C beta' subunit | Chr3:5412015-5418313 REVERSE LENGTH=918 | 201606;| Co…	NaN	NaN	Unknown	NaN	NaN	NaN	TAIR11_novel2	>AT3G15980.1 | Coatomer%2C beta' subunit | Chr3:5411699-5418313 REVERSE LENGTH=909 | 201606;>AT3G15980.2 | Coatomer%2C beta' subunit | Chr3:5412015-5418313 REVERSE LENGTH=918 | 201606;>AT3G15980.3 | Coatomer%2C beta' subunit | Chr3:5412015-5418313 REVERSE LENGTH=918 | 201606;>AT3G15980.4 | Coatomer%2C beta' subunit | Chr3:5412015-5418313 REVERSE LENGTH=918 | 201606;>AT3G15980.6 | Coatomer%2C beta…	26	32
True	2 / 1	2	1	41	AT1G52360.1;AT1G52360.2;AT1G52360.3;AT1G52360.4	255750.609375	269877.1875	0.0775653546427049	0.0775653546427049	5.52357554866529	1.05523575548665	0.0500331968069077	0.0500331968069077	3.52887458440923	1.03528874584409	0	0.37249648569377	0.398720306567035	39	0.0380334496860475	AT1G52360.1;AT1G52360.2;AT1G52360.3;AT1G52360.4	NaN	| Coatomer%2C beta' subunit | Chr1:19499282-19505397 FORWARD LENGTH=926 | 201606;| Coatomer%2C beta' subunit | Chr1:19499420-19505397 FORWARD LENGTH=970 | 201606;| Coatomer%2C beta' subunit | Chr1:19499282-19505718 FORWARD LENGTH=922 | 201606;| Coatomer%2C beta' subunit | Chr1:19499282-19505397 FORWARD LENGTH=926 | 201606	NaN	NaN	Unknown	NaN	NaN	NaN	TAIR11_novel2	>AT1G52360.1 | Coatomer%2C beta' subunit | Chr1:19499282-19505397 FORWARD LENGTH=926 | 201606;>AT1G52360.2 | Coatomer%2C beta' subunit | Chr1:19499420-19505397 FORWARD LENGTH=970 | 201606;>AT1G52360.3 | Coatomer%2C beta' subunit | Chr1:19499282-19505718 FORWARD LENGTH=922 | 201606;>AT1G52360.4 | Coatomer%2C beta' subunit | Chr1:19499282-19505397 FORWARD LENGTH=926 | 201606	12	15
True	2 / 1	2	1	143	AT3G15730.1	2124496.5	2078477.5	-0.0315938363473185	0.0315938363473185	-2.16611324141979	0.978338867585802	0.0103508662432432	0.0103508662432432	0.720047338900298	1.007200473389	0	0.812002752543128	0.57232878834057	141	0.0300020489184522	AT3G15730.1	NaN	| phospholipase D alpha 1 | Chr3:5330835-5333474 FORWARD LENGTH=810 | 201606	NaN	NaN	Unknown	NaN	NaN	NaN	TAIR11_novel2	>AT3G15730.1 | phospholipase D alpha 1 | Chr3:5330835-5333474 FORWARD LENGTH=810 | 201606	34	43
True	2 / 1	2	1	72	AT1G54010.1	3063762.75	3083762.25	0.00938695857668638	0.00938695857668638	0.652775741202549	1.00652775741203	0.0628979876637459	0.0628979876637459	4.45618997371224	1.04456189973712	0	0.296325590058449	0.361115663809816	70	0.0411352498724274	AT1G54010.1	NaN	| GDSL-like Lipase/Acylhydrolase superfamily protein | Chr1:20158854-20160747 REVERSE LENGTH=386 | 201606	NaN	NaN	Unknown	NaN	NaN	NaN	TAIR11_novel2	>AT1G54010.1 | GDSL-like Lipase/Acylhydrolase superfamily protein | Chr1:20158854-20160747 REVERSE LENGTH=386 | 201606	18	26
True	2 / 1	2	1	21	AT1G54060.1	38069.36328125	37420.7890625	-0.0247904608340893	0.0247904608340893	-1.70366447675639	0.982963355232436	-0.00587707059457898	0.00587707059457898	-0.406538875446094	0.995934611245539	0	0.966364372161268	0.618922216002429	19	0.0929529718805066	AT1G54060.1	NaN	| 6B-interacting protein 1-like 1 | Chr1:20180972-20182123 FORWARD LENGTH=383 | 201606	NaN	NaN	Unknown	NaN	NaN	NaN	TAIR11_novel2	>AT1G54060.1 | 6B-interacting protein 1-like 1 | Chr1:20180972-20182123 FORWARD LENGTH=383 | 201606	10	10
True	2 / 1	2	1	63	AT1G54100.1;AT1G54100.2	179804.84375	189526.15625	0.0759650805037635	0.0759650805037635	5.40659100013816	1.05406591000138	0.0342810489237309	0.0342810489237309	2.40463736998118	1.02404637369981	0	0.46084532780963	0.441037071701277	61	0.031738876156736	AT1G54100.1;AT1G54100.2	NaN	| aldehyde dehydrogenase 7B4 | Chr1:20195435-20198853 REVERSE LENGTH=508 | 201606;| aldehyde dehydrogenase 7B4 | Chr1:20195435-20198853 REVERSE LENGTH=508 | 201606	NaN	NaN	Unknown	NaN	NaN	NaN	TAIR11_novel2	>AT1G54100.1 | aldehyde dehydrogenase 7B4 | Chr1:20195435-20198853 REVERSE LENGTH=508 | 201606;>AT1G54100.2 | aldehyde dehydrogenase 7B4 | Chr1:20195435-20198853 REVERSE LENGTH=508 | 201606	21	24
True	2 / 1	2	1	5	AT1G54150.1;AT1G54150.2	35681.59765625	34203.86328125	-0.0610209290723452	0.0610209290723452	-4.14144677386989	0.958585532261301	-0.0610209815204144	0.0610209815204144	-4.14145025873385	0.958585497412662	0	0.237999645289577	0.329908226539693	3	0.0248157476054719	AT1G54150.1;AT1G54150.2	NaN	| E3 Ubiquitin ligase family protein | Chr1:20215480-20217303 FORWARD LENGTH=383 | 201606;| E3 Ubiquitin ligase family protein | Chr1:20215480-20217000 FORWARD LENGTH=310 | 201606	NaN	NaN	Unknown	NaN	NaN	NaN	TAIR11_novel2	>AT1G54150.1 | E3 Ubiquitin ligase family protein | Chr1:20215480-20217303 FORWARD LENGTH=383 | 201606;>AT1G54150.2 | E3 Ubiquitin ligase family protein | Chr1:20215480-20217000 FORWARD LENGTH=310 | 201606	5	5
True	2 / 1	2	1	33	AT1G54170.1	61035.8828125	63308.8671875	0.0527499328596738	0.0527499328596738	3.72401326934604	1.03724013269346	0.0604535005986691	0.0604535005986691	4.27935038118503	1.04279350381185	0	0.256058790263258	0.341501494666117	31	0.035705546843434	AT1G54170.1	NaN	| CTC-interacting domain 3 | Chr1:20221353-20224919 REVERSE LENGTH=587 | 201606	NaN	NaN	Unknown	NaN	NaN	NaN	TAIR11_novel2	>AT1G54170.1 | CTC-interacting domain 3 | Chr1:20221353-20224919 REVERSE LENGTH=587 | 201606	12	14
True	2 / 1	2	1	48	AT1G54220.1;AT1G54220.2	283908.4375	285980.125	0.0104891610222208	0.0104891610222208	0.729702688036515	1.00729702688037	-0.114041529595852	0.114041529595852	-7.60040261970938	0.923995973802906	0	0.0268484074181081	0.140084796870707	46	0.03417709228371	AT1G54220.1;AT1G54220.2	NaN	| Dihydrolipoamide acetyltransferase%2C long form protein | Chr1:20246460-20250208 REVERSE LENGTH=539 | 201606;| Dihydrolipoamide acetyltransferase%2C long form protein | Chr1:20246460-20250208 REVERSE LENGTH=539 | 201606	NaN	NaN	Unknown	NaN	NaN	NaN	TAIR11_novel2	>AT1G54220.1 | Dihydrolipoamide acetyltransferase%2C long form protein | Chr1:20246460-20250208 REVERSE LENGTH=539 | 201606;>AT1G54220.2 | Dihydrolipoamide acetyltransferase%2C long form protein | Chr1:20246460-20250208 REVERSE LENGTH=539 | 201606	15	16
True	2 / 1	2	1	20	AT1G54320.1	40847.078125	42926.94140625	0.0716504996370182	0.0716504996370182	5.09182878365306	1.05091828783653	0.0731237605214119	0.0731237605214119	5.19920196864436	1.05199201968644	0	0.233512389829452	0.326543931958914	18	0.040110884812298	AT1G54320.1	NaN	| LEM3 (ligand-effect modulator 3) family protein / CDC50 family protein | Chr1:20275732-20277793 REVERSE LENGTH=349 | 201606	NaN	NaN	Unknown	NaN	NaN	NaN	TAIR11_novel2	>AT1G54320.1 | LEM3 (ligand-effect modulator 3) family protein / CDC50 family protein | Chr1:20275732-20277793 REVERSE LENGTH=349 | 201606	7	9
True	2 / 1	2	1	23	AT1G54610.1;AT1G54610.2;AT1G54610.3	24465.02734375	22917.455078125	-0.0942740496468486	0.0942740496468486	-6.32565107686403	0.93674348923136	-0.0295641422271729	0.0295641422271729	-2.02837615327857	0.979716238467214	0	0.678202330260747	0.529700014373219	21	0.0476024273558598	AT1G54610.1;AT1G54610.2;AT1G54610.3	NaN	| Protein kinase superfamily protein | Chr1:20393962-20396902 REVERSE LENGTH=572 | 201606;| Protein kinase superfamily protein | Chr1:20393962-20396902 REVERSE LENGTH=572 | 201606;| Protein kinase superfamily protein | Chr1:20393962-20396902 REVERSE LENGTH=572 | 201606	NaN	NaN	Unknown	NaN	NaN	NaN	TAIR11_novel2	>AT1G54610.1 | Protein kinase superfamily protein | Chr1:20393962-20396902 REVERSE LENGTH=572 | 201606;>AT1G54610.2 | Protein kinase superfamily protein | Chr1:20393962-20396902 REVERSE LENGTH=572 | 201606;>AT1G54610.3 | Protein kinase superfamily protein | Chr1:20393962-20396902 REVERSE LENGTH=572 | 201606	6	6
True	2 / 1	2	1	22	AT1G54990.1	88762.8359375	89318.25	0.00899922310760813	0.00899922310760813	0.625728162731387	1.00625728162731	-0.155841380357742	0.155841380357742	-10.2391265587684	0.897608734412316	0	0.0603074329704449	0.187172758466452	20	0.0526348214835433	AT1G54990.1	NaN	| alpha/beta-Hydrolases superfamily protein | Chr1:20511565-20513489 FORWARD LENGTH=473 | 201606	NaN	NaN	Unknown	NaN	NaN	NaN	TAIR11_novel2	>AT1G54990.1 | alpha/beta-Hydrolases superfamily protein | Chr1:20511565-20513489 FORWARD LENGTH=473 | 201606	8	9
True	2 / 1	2	1	84	AT1G55020.1	201424.09375	198363.9375	-0.0220864964802592	0.0220864964802592	-1.5192602796556	0.984807397203444	0.0198430679738522	0.0198430679738522	1.3849190326938	1.01384919032694	0	0.622927326798617	0.509856630760057	82	0.027693183106789	AT1G55020.1	NaN	| lipoxygenase 1 | Chr1:20525798-20530143 FORWARD LENGTH=859 | 201606	NaN	NaN	Unknown	NaN	NaN	NaN	TAIR11_novel2	>AT1G55020.1 | lipoxygenase 1 | Chr1:20525798-20530143 FORWARD LENGTH=859 | 201606	40	47
True	2 / 1	2	1	24	AT3G13570.1	774905.9375	719288.4375	-0.107450785374601	0.107450785374601	-7.17732273150895	0.92822677268491	0.276241153478622	0.276241153478622	21.1035497494397	1.2110354974944	0	0.00445211966889999	0.0780832992955636	22	0.058926586103447	AT3G13570.1	NaN	| SC35-like splicing factor 30A | Chr3:4429564-4431602 REVERSE LENGTH=262 | 201606	NaN	NaN	Unknown	NaN	NaN	NaN	TAIR11_novel2	>AT3G13570.1 | SC35-like splicing factor 30A | Chr3:4429564-4431602 REVERSE LENGTH=262 | 201606	4	5
True	2 / 1	2	1	6	AT1G55360.1;AT3G13510.1	18586.236328125	18602.099609375	0.00123080949995484	0.00123080949995484	0.0853496155431621	1.00085349615543	0.00123080948833376	0.00123080948833376	0.0853496147369626	1.00085349614737	0	0.977064877678982	0.621321883021409	4	0.0249483285639001	AT1G55360.1;AT3G13510.1	NaN	| tRNA-splicing ligase (DUF239) | Chr1:20666526-20668502 REVERSE LENGTH=422 | 201606;| carboxyl-terminal peptidase%2C putative (DUF239) | Chr3:4403776-4405741 FORWARD LENGTH=419 | 201606	NaN	NaN	Unknown	NaN	NaN	NaN	TAIR11_novel2	>AT1G55360.1 | tRNA-splicing ligase (DUF239) | Chr1:20666526-20668502 REVERSE LENGTH=422 | 201606;>AT3G13510.1 | carboxyl-terminal peptidase%2C putative (DUF239) | Chr3:4403776-4405741 FORWARD LENGTH=419 | 201606	2	2
True	2 / 1	2	1	38	AT1G55450.1;AT1G55450.2	46321.6796875	48194.546875	0.0571823490070778	0.0571823490070778	4.04317632722933	1.04043176327229	0.146035805344582	0.146035805344582	10.6524814897796	1.1065248148978	0	0.364532302956355	0.396016553271658	36	0.108628084444073	AT1G55450.1;AT1G55450.2	NaN	| S-adenosyl-L-methionine-dependent methyltransferases superfamily protein | Chr1:20705274-20706825 REVERSE LENGTH=311 | 201606;| S-adenosyl-L-methionine-dependent methyltransferases superfamily protein | Chr1:20705274-20706825 REVERSE LENGTH=320 | 201606	NaN	NaN	Unknown	NaN	NaN	NaN	TAIR11_novel2	>AT1G55450.1 | S-adenosyl-L-methionine-dependent methyltransferases superfamily protein | Chr1:20705274-20706825 REVERSE LENGTH=311 | 201606;>AT1G55450.2 | S-adenosyl-L-methionine-dependent methyltransferases superfamily protein | Chr1:20705274-20706825 REVERSE LENGTH=320 | 201606	7	8
True	2 / 1	2	1	24	AT1G55460.1	28092.12890625	30395.662109375	0.113699484996177	0.113699484996177	8.19992393888134	1.08199923938881	0.0147995045408607	0.0147995045408607	1.03110309143166	1.01031103091432	0	0.761482490656248	0.557885193212262	22	0.0326585514947958	AT1G55460.1	NaN	| DNA/RNA-binding protein Kin17%2C conserved region | Chr1:20707567-20708802 FORWARD LENGTH=411 | 201606	NaN	NaN	Unknown	NaN	NaN	NaN	TAIR11_novel2	>AT1G55460.1 | DNA/RNA-binding protein Kin17%2C conserved region | Chr1:20707567-20708802 FORWARD LENGTH=411 | 201606	7	9
True	2 / 1	2	1	124	AT1G55540.1;AT1G55540.2	110185.2109375	111496.0859375	0.0170624669944662	0.0170624669944662	1.18970140261705	1.01189701402617	-0.0168347768485546	0.0168347768485546	-1.16011596299823	0.988398840370018	0	0.580829488544284	0.493544507605396	122	0.0209902402480456	AT1G55540.1;AT1G55540.2	NaN	| Nuclear pore complex protein | Chr1:20734759-20743049 REVERSE LENGTH=1816 | 201606;| Nuclear pore complex protein | Chr1:20734759-20743049 REVERSE LENGTH=1819 | 201606	NaN	NaN	Unknown	NaN	NaN	NaN	TAIR11_novel2	>AT1G55540.1 | Nuclear pore complex protein | Chr1:20734759-20743049 REVERSE LENGTH=1816 | 201606;>AT1G55540.2 | Nuclear pore complex protein | Chr1:20734759-20743049 REVERSE LENGTH=1819 | 201606	31	36
True	2 / 1	2	1	12	AT1G55610.1;AT1G55610.2	38547.8359375	38655.28515625	0.004015810576894	0.004015810576894	0.278742544521093	1.00278742544521	0.0296091586351395	0.0296091586351395	2.07355601736767	1.02073556017368	0	0.65758871601526	0.523182740020298	10	0.0428381240790619	AT1G55610.1;AT1G55610.2	NaN	| BRI1 like | Chr1:20779874-20783374 REVERSE LENGTH=1166 | 201606;| BRI1 like | Chr1:20779874-20783374 REVERSE LENGTH=1166 | 201606	NaN	NaN	Unknown	NaN	NaN	NaN	TAIR11_novel2	>AT1G55610.1 | BRI1 like | Chr1:20779874-20783374 REVERSE LENGTH=1166 | 201606;>AT1G55610.2 | BRI1 like | Chr1:20779874-20783374 REVERSE LENGTH=1166 | 201606	11	11
True	2 / 1	2	1	6	AT1G55830.1;AT1G55830.2;AT1G55830.3	11477.841796875	11598.5751953125	0.0150961966543263	0.0150961966543263	1.05188240589247	1.01051882405892	0.0150961959734559	0.0150961959734559	1.05188235820171	1.01051882358202	0	0.910540122665482	0.601649231651814	4	0.07823002076795	AT1G55830.1;AT1G55830.2;AT1G55830.3	NaN	| coiled-coil protein | Chr1:20867918-20869698 REVERSE LENGTH=412 | 201606;| coiled-coil protein | Chr1:20867918-20870205 REVERSE LENGTH=493 | 201606;| coiled-coil protein | Chr1:20867918-20869560 REVERSE LENGTH=366 | 201606	NaN	NaN	Unknown	NaN	NaN	NaN	TAIR11_novel2	>AT1G55830.1 | coiled-coil protein | Chr1:20867918-20869698 REVERSE LENGTH=412 | 201606;>AT1G55830.2 | coiled-coil protein | Chr1:20867918-20870205 REVERSE LENGTH=493 | 201606;>AT1G55830.3 | coiled-coil protein | Chr1:20867918-20869560 REVERSE LENGTH=366 | 201606	1	1
True	2 / 1	2	1	24	AT1G55930.1	28451.70703125	30669.779296875	0.108302571627008	0.108302571627008	7.79591981313732	1.07795919813137	0.188480839133263	0.188480839133263	13.9563121537508	1.13956312153751	0	0.0561435931476821	0.181324986497235	22	0.0632813114200174	AT1G55930.1	NaN	| CBS domain-containing protein / transporter associated domain-containing protein | Chr1:20918895-20922133 FORWARD LENGTH=653 | 201606	NaN	NaN	Unknown	NaN	NaN	NaN	TAIR11_novel2	>AT1G55930.1 | CBS domain-containing protein / transporter associated domain-containing protein | Chr1:20918895-20922133 FORWARD LENGTH=653 | 201606	5	5
True	2 / 1	2	1	278	AT1G56070.1;AT1G56070.2;AT1G56070.3	8970511	8863566	-0.0173029274908807	0.0173029274908807	-1.19218403500091	0.988078159649991	-0.126708850264549	0.126708850264549	-8.40814910673472	0.915918508932653	0	0.0424413012566608	0.167366220317195	276	0.0430310036312561	AT1G56070.1;AT1G56070.2;AT1G56070.3	NaN	| Ribosomal protein S5/Elongation factor G/III/V family protein | Chr1:20968245-20971077 REVERSE LENGTH=843 | 201606;| Ribosomal protein S5/Elongation factor G/III/V family protein | Chr1:20968245-20971077 REVERSE LENGTH=843 | 201606;| Ribosomal protein S5/Elongation factor G/III/V family protein | Chr1:20968245-20971077 REVERSE LENGTH=843 | 201606	NaN	NaN	Unknown	NaN	NaN	NaN	TAIR11_novel2	>AT1G56070.1 | Ribosomal protein S5/Elongation factor G/III/V family protein | Chr1:20968245-20971077 REVERSE LENGTH=843 | 201606;>AT1G56070.2 | Ribosomal protein S5/Elongation factor G/III/V family protein | Chr1:20968245-20971077 REVERSE LENGTH=843 | 201606;>AT1G56070.3 | Ribosomal protein S5/Elongation factor G/III/V family protein | Chr1:20968245-20971077 REVERSE LENGTH=843 | 201606	57	101
True	2 / 1	2	1	24	AT1G56500.1;AT1G56500.3	26261.056640625	24439.33203125	-0.103720111345343	0.103720111345343	-6.93698138008983	0.930630186199102	-0.130655974149704	0.130655974149704	-8.65839622668627	0.913416037733137	0	0.128239579576677	0.255614495321129	22	0.055999203841005	AT1G56500.1;AT1G56500.3	NaN	| haloacid dehalogenase-like hydrolase family protein | Chr1:21159775-21167092 FORWARD LENGTH=1055 | 201606;| haloacid dehalogenase-like hydrolase family protein | Chr1:21160665-21167092 FORWARD LENGTH=853 | 201606	NaN	NaN	Unknown	NaN	NaN	NaN	TAIR11_novel2	>AT1G56500.1 | haloacid dehalogenase-like hydrolase family protein | Chr1:21159775-21167092 FORWARD LENGTH=1055 | 201606;>AT1G56500.3 | haloacid dehalogenase-like hydrolase family protein | Chr1:21160665-21167092 FORWARD LENGTH=853 | 201606	5	5
True	2 / 1	2	1	47	AT1G56580.1	1025045.375	1062362.125	0.0515878442414724	0.0515878442414724	3.64049737798193	1.03640497377982	0.146229133009911	0.146229133009911	10.6673104166781	1.10667310416678	0	0.0903146980547471	0.219712626272957	45	0.0579296617026267	AT1G56580.1	NaN	| plant/protein (Protein of unknown function%2C DUF538) | Chr1:21198402-21198902 REVERSE LENGTH=166 | 201606	NaN	NaN	Unknown	NaN	NaN	NaN	TAIR11_novel2	>AT1G56580.1 | plant/protein (Protein of unknown function%2C DUF538) | Chr1:21198402-21198902 REVERSE LENGTH=166 | 201606	12	15
True	2 / 1	2	1	15	AT1G56590.1	34431.58984375	37766.375	0.133369516123727	0.133369516123727	9.68524884091382	1.09685248840914	-0.0485177598893642	0.0485177598893642	-3.3070747914186	0.966929252085814	0	0.589265318811466	0.496141051960783	13	0.0584697282018446	AT1G56590.1	NaN	| Clathrin adaptor complexes medium subunit family protein | Chr1:21202250-21204697 REVERSE LENGTH=415 | 201606	NaN	NaN	Unknown	NaN	NaN	NaN	TAIR11_novel2	>AT1G56590.1 | Clathrin adaptor complexes medium subunit family protein | Chr1:21202250-21204697 REVERSE LENGTH=415 | 201606	4	4
True	2 / 1	2	1	26	AT1G58060.1	18860.037109375	18791.59375	-0.00524508509518332	0.00524508509518332	-0.362901509567959	0.99637098490432	-0.160929664969444	0.160929664969444	-10.5551492654334	0.894448507345666	0	0.653030691317987	0.522029667509575	24	0.239833647996057	AT1G58060.1	NaN	| RNA helicase family protein | Chr1:21489480-21501775 REVERSE LENGTH=1459 | 201606	NaN	NaN	Unknown	NaN	NaN	NaN	TAIR11_novel2	>AT1G58060.1 | RNA helicase family protein | Chr1:21489480-21501775 REVERSE LENGTH=1459 | 201606	14	15
True	2 / 1	2	1	30	AT1G58080.1	117318.2421875	135347.375	0.206239547357935	0.206239547357935	15.3677147529073	1.15367714752907	0.195816844701767	0.195816844701767	14.5372479614173	1.14537247961417	0	0.00511602238756482	0.0810231554177421	28	0.0438373429332308	AT1G58080.1	NaN	| ATP phosphoribosyl transferase 1 | Chr1:21504562-21507429 REVERSE LENGTH=411 | 201606	NaN	NaN	Unknown	NaN	NaN	NaN	TAIR11_novel2	>AT1G58080.1 | ATP phosphoribosyl transferase 1 | Chr1:21504562-21507429 REVERSE LENGTH=411 | 201606	11	13
True	2 / 1	2	1	12	AT1G59740.1	11337.7822265625	14701.623046875	0.374836972587399	0.374836972587399	29.6693017478462	1.29669301747846	0.571074783802032	0.571074783802032	48.5629928047564	1.48562992804756	0	0.00193199147934703	0.0617302309454355	10	0.0894424726721901	AT1G59740.1	NaN	| Major facilitator superfamily protein | Chr1:21968227-21972312 FORWARD LENGTH=591 | 201606	NaN	NaN	Unknown	NaN	NaN	NaN	TAIR11_novel2	>AT1G59740.1 | Major facilitator superfamily protein | Chr1:21968227-21972312 FORWARD LENGTH=591 | 201606	3	3
True	2 / 1	2	1	73	AT1G59760.1	66601.140625	66209.4765625	-0.00850916064836062	0.00850916064836062	-0.58807410627586	0.994119258937241	0.0779046937823296	0.0779046937823296	5.54839887578567	1.05548398875786	0	0.00870803845410991	0.096322738541573	71	0.0198626099419295	AT1G59760.1	NaN	| RNA helicase%2C ATP-dependent%2C SK12/DOB1 protein | Chr1:21984571-21990110 REVERSE LENGTH=988 | 201606	NaN	NaN	Unknown	NaN	NaN	NaN	TAIR11_novel2	>AT1G59760.1 | RNA helicase%2C ATP-dependent%2C SK12/DOB1 protein | Chr1:21984571-21990110 REVERSE LENGTH=988 | 201606	20	23
True	2 / 1	2	1	120	AT1G59870.1	397577.09375	394171.53125	-0.012411056427674	0.012411056427674	-0.856579152455261	0.991434208475447	-0.0924406200647354	0.0924406200647354	-6.20653061558163	0.937934693844184	0	0.0509586278900633	0.175416525724799	118	0.0323458437898435	AT1G59870.1	NaN	| ABC-2 and Plant PDR ABC-type transporter family protein | Chr1:22034661-22039844 FORWARD LENGTH=1469 | 201606	NaN	NaN	Unknown	NaN	NaN	NaN	TAIR11_novel2	>AT1G59870.1 | ABC-2 and Plant PDR ABC-type transporter family protein | Chr1:22034661-22039844 FORWARD LENGTH=1469 | 201606	39	58
True	2 / 1	2	1	28	AT1G59890.1;AT1G59890.2;AT1G59890.3;AT1G59890.4	19749.330078125	18119.93359375	-0.124226047927225	0.124226047927225	-8.25038863561135	0.917496113643887	-0.0309946089982986	0.0309946089982986	-2.12546922754013	0.978745307724599	0	0.752200644888492	0.554596327870989	26	0.066014654110188	AT1G59890.1;AT1G59890.2;AT1G59890.3;AT1G59890.4	NaN	| SIN3-like 5 | Chr1:22044326-22050670 FORWARD LENGTH=1162 | 201606;| SIN3-like 5 | Chr1:22044326-22050670 FORWARD LENGTH=1167 | 201606;| SIN3-like 5 | Chr1:22044326-22050670 FORWARD LENGTH=1158 | 201606;| SIN3-like 5 | Chr1:22044326-22050812 FORWARD LENGTH=1152 | 201606	NaN	NaN	Unknown	NaN	NaN	NaN	TAIR11_novel2	>AT1G59890.1 | SIN3-like 5 | Chr1:22044326-22050670 FORWARD LENGTH=1162 | 201606;>AT1G59890.2 | SIN3-like 5 | Chr1:22044326-22050670 FORWARD LENGTH=1167 | 201606;>AT1G59890.3 | SIN3-like 5 | Chr1:22044326-22050670 FORWARD LENGTH=1158 | 201606;>AT1G59890.4 | SIN3-like 5 | Chr1:22044326-22050812 FORWARD LENGTH=1152 | 201606	6	7
True	2 / 1	2	1	89	AT1G59900.1	404840.21875	397137.5625	-0.0277137994502006	0.0277137994502006	-1.90264106510539	0.980973589348946	-0.174642324447632	0.174642324447632	-11.4012852595123	0.885987147404877	0	0.0294463632210893	0.14430140507958	87	0.054188733801114	AT1G59900.1	NaN	| pyruvate dehydrogenase complex E1 alpha subunit | Chr1:22051368-22053660 FORWARD LENGTH=389 | 201606	NaN	NaN	Unknown	NaN	NaN	NaN	TAIR11_novel2	>AT1G59900.1 | pyruvate dehydrogenase complex E1 alpha subunit | Chr1:22051368-22053660 FORWARD LENGTH=389 | 201606	16	21
True	2 / 1	2	1	14	AT1G60080.1	74575.3828125	63130.16796875	-0.240369888617045	0.240369888617045	-15.3471754513496	0.846528245486504	0.0463773719966412	0.0463773719966412	3.26686197661443	1.03266861976614	0	0.766951388424453	0.559628462392293	12	0.101631866802507	AT1G60080.1	NaN	| 3'-5'-exoribonuclease family protein | Chr1:22152605-22154339 REVERSE LENGTH=302 | 201606	NaN	NaN	Unknown	NaN	NaN	NaN	TAIR11_novel2	>AT1G60080.1 | 3'-5'-exoribonuclease family protein | Chr1:22152605-22154339 REVERSE LENGTH=302 | 201606	5	6
True	2 / 1	2	1	99	AT1G60420.1	417174.1875	430996.125	0.0470250039978106	0.0470250039978106	3.31322932102553	1.03313229321026	0.00248630251735449	0.00248630251735449	0.172485944161371	1.00172485944161	0	0.924208979034905	0.605631517010987	97	0.0179761039065659	AT1G60420.1	NaN	| DC1 domain-containing protein | Chr1:22261978-22264243 FORWARD LENGTH=578 | 201606	NaN	NaN	Unknown	NaN	NaN	NaN	TAIR11_novel2	>AT1G60420.1 | DC1 domain-containing protein | Chr1:22261978-22264243 FORWARD LENGTH=578 | 201606	27	29
True	2 / 1	2	1	28	AT1G60490.1	24948.55078125	21639.63671875	-0.20527973456781	0.20527973456781	-13.2629509886675	0.867370490113325	-0.0468684807419777	0.0468684807419777	-3.19647289008056	0.968035271099194	0	0.351904567517204	0.389612661675225	26	0.033628469501275	AT1G60490.1	NaN	| vacuolar protein sorting 34 | Chr1:22285792-22290190 REVERSE LENGTH=814 | 201606	NaN	NaN	Unknown	NaN	NaN	NaN	TAIR11_novel2	>AT1G60490.1 | vacuolar protein sorting 34 | Chr1:22285792-22290190 REVERSE LENGTH=814 | 201606	12	12
True	2 / 1	2	1	60	AT1G60730.1	965848.375	957414.9375	-0.0126524083955405	0.0126524083955405	-0.873163709572944	0.991268362904271	-0.00937884766608477	0.00937884766608477	-0.647983654040107	0.993520163459599	0	0.585683582942536	0.494819478225253	58	0.0117584984981295	AT1G60730.1	NaN	| NAD(P)-linked oxidoreductase superfamily protein | Chr1:22358327-22360082 REVERSE LENGTH=345 | 201606	NaN	NaN	Unknown	NaN	NaN	NaN	TAIR11_novel2	>AT1G60730.1 | NAD(P)-linked oxidoreductase superfamily protein | Chr1:22358327-22360082 REVERSE LENGTH=345 | 201606	13	15
True	2 / 1	2	1	78	AT1G61010.1;AT1G61010.2;AT1G61010.3;AT1G61010.4;AT1G61010.5	153428.15625	143139.703125	-0.100139369618901	0.100139369618901	-6.7057138510064	0.932942861489936	0.0072613563388586	0.0072613563388586	0.504587644514998	1.00504587644515	0	0.834222192504266	0.579383611092647	76	0.023810253116842	AT1G61010.1;AT1G61010.2;AT1G61010.3;AT1G61010.4;AT1G61010.5	NaN	| cleavage and polyadenylation specificity factor 73-I | Chr1:22474954-22477660 REVERSE LENGTH=693 | 201606;| cleavage and polyadenylation specificity factor 73-I | Chr1:22474954-22477660 REVERSE LENGTH=693 | 201606;| cleavage and polyadenylation specificity factor 73-I | Chr1:22474954-22477660 REVERSE LENGTH=693 | 201606;| cleavage and polyadenylation specificity factor 73-I | Chr1:22474954-2247…	NaN	NaN	Unknown	NaN	NaN	NaN	TAIR11_novel2	>AT1G61010.1 | cleavage and polyadenylation specificity factor 73-I | Chr1:22474954-22477660 REVERSE LENGTH=693 | 201606;>AT1G61010.2 | cleavage and polyadenylation specificity factor 73-I | Chr1:22474954-22477660 REVERSE LENGTH=693 | 201606;>AT1G61010.3 | cleavage and polyadenylation specificity factor 73-I | Chr1:22474954-22477660 REVERSE LENGTH=693 | 201606;>AT1G61010.4 | cleavage and polyaden…	18	23
True	2 / 1	2	1	55	AT1G61870.1	450668.625	441231.15625	-0.0305323486554381	0.0305323486554381	-2.09410378856527	0.979058962114347	0.0466978698968887	0.0466978698968887	3.28980548721638	1.03289805487216	0	0.195435553011745	0.3023982523467	53	0.0244755916190209	AT1G61870.1	NaN	| pentatricopeptide repeat 336 | Chr1:22865326-22866552 REVERSE LENGTH=408 | 201606	NaN	NaN	Unknown	NaN	NaN	NaN	TAIR11_novel2	>AT1G61870.1 | pentatricopeptide repeat 336 | Chr1:22865326-22866552 REVERSE LENGTH=408 | 201606	17	18
True	2 / 1	2	1	41	AT1G61980.1;AT1G61980.2;AT1G61980.3	69469.7109375	64513.125	-0.106791391973495	0.106791391973495	-7.13488781025634	0.928651121897437	0.00204101135022938	0.00204101135022938	0.14157224531075	1.00141572245311	0	0.97394583122363	0.62081855673825	39	0.0424974309347829	AT1G61980.1;AT1G61980.2;AT1G61980.3	NaN	| Mitochondrial transcription termination factor family protein | Chr1:22908162-22909418 FORWARD LENGTH=418 | 201606;| Mitochondrial transcription termination factor family protein | Chr1:22908162-22909418 FORWARD LENGTH=418 | 201606;| Mitochondrial transcription termination factor family protein | Chr1:22908162-22909418 FORWARD LENGTH=418 | 201606	NaN	NaN	Unknown	NaN	NaN	NaN	TAIR11_novel2	>AT1G61980.1 | Mitochondrial transcription termination factor family protein | Chr1:22908162-22909418 FORWARD LENGTH=418 | 201606;>AT1G61980.2 | Mitochondrial transcription termination factor family protein | Chr1:22908162-22909418 FORWARD LENGTH=418 | 201606;>AT1G61980.3 | Mitochondrial transcription termination factor family protein | Chr1:22908162-22909418 FORWARD LENGTH=418 | 201606	11	12
True	2 / 1	2	1	187	AT1G62020.1	1124243	1087250.875	-0.0482690313637783	0.0482690313637783	-3.29040296448365	0.967095970355163	0.0470891930162907	0.0470891930162907	3.31782608065097	1.03317826080651	0	0.240907080155213	0.331945056072938	185	0.0276635582137757	AT1G62020.1	NaN	| Coatomer%2C alpha subunit | Chr1:22919814-22923728 FORWARD LENGTH=1216 | 201606	NaN	NaN	Unknown	NaN	NaN	NaN	TAIR11_novel2	>AT1G62020.1 | Coatomer%2C alpha subunit | Chr1:22919814-22923728 FORWARD LENGTH=1216 | 201606	50	58
True	2 / 1	2	1	18	AT1G62110.1	29846.765625	31269.375	0.0671757826782119	0.0671757826782119	4.76637701007177	1.04766377010072	0.150807753205299	0.150807753205299	11.0190884925622	1.11019088492562	0	0.0592641830472831	0.185892353998652	16	0.0498973974287724	AT1G62110.1	NaN	| Mitochondrial transcription termination factor family protein | Chr1:22958094-22959482 REVERSE LENGTH=462 | 201606	NaN	NaN	Unknown	NaN	NaN	NaN	TAIR11_novel2	>AT1G62110.1 | Mitochondrial transcription termination factor family protein | Chr1:22958094-22959482 REVERSE LENGTH=462 | 201606	7	8
True	2 / 1	2	1	25	AT1G62290.1;AT1G62290.2	197214.78125	180375.8125	-0.128761792449061	0.128761792449061	-8.53839080583622	0.914616091941638	0.0463486723601818	0.0463486723601818	3.26480770191711	1.03264807701917	0	0.466209182857135	0.443942039684926	23	0.0424134276063826	AT1G62290.1;AT1G62290.2	NaN	| Saposin-like aspartyl protease family protein | Chr1:23010107-23012681 REVERSE LENGTH=513 | 201606;| Saposin-like aspartyl protease family protein | Chr1:23010107-23012681 REVERSE LENGTH=513 | 201606	NaN	NaN	Unknown	NaN	NaN	NaN	TAIR11_novel2	>AT1G62290.1 | Saposin-like aspartyl protease family protein | Chr1:23010107-23012681 REVERSE LENGTH=513 | 201606;>AT1G62290.2 | Saposin-like aspartyl protease family protein | Chr1:23010107-23012681 REVERSE LENGTH=513 | 201606	17	18
True	2 / 1	2	1	24	AT1G62730.1	37289.81640625	38981.04296875	0.063990997440358	0.063990997440358	4.53535770751754	1.04535357707518	0.0285999104380608	0.0285999104380608	2.00217466198116	1.02002174661981	0	0.610380514583374	0.505226659283202	22	0.0375070264407281	AT1G62730.1	NaN	| Terpenoid synthases superfamily protein | Chr1:23229204-23230118 REVERSE LENGTH=304 | 201606	NaN	NaN	Unknown	NaN	NaN	NaN	TAIR11_novel2	>AT1G62730.1 | Terpenoid synthases superfamily protein | Chr1:23229204-23230118 REVERSE LENGTH=304 | 201606	9	9
True	2 / 1	2	1	11	AT1G62820.1	126910.9140625	93935.359375	-0.434075915167053	0.434075915167053	-25.9832299933326	0.740167700066674	0.264226317405701	0.264226317405701	20.0991813821723	1.20099181382172	0	0.0977054276167633	0.225511667034234	9	0.0930005405945292	AT1G62820.1	NaN	| Calcium-binding EF-hand family protein | Chr1:23263822-23264268 REVERSE LENGTH=148 | 201606	NaN	NaN	Unknown	NaN	NaN	NaN	TAIR11_novel2	>AT1G62820.1 | Calcium-binding EF-hand family protein | Chr1:23263822-23264268 REVERSE LENGTH=148 | 201606	4	4
True	2 / 1	2	1	68	AT1G63660.1	1057527.75	1028071.5	-0.040754916672161	0.040754916672161	-2.78538790116855	0.972146120988315	-0.0374088101089001	0.0374088101089001	-2.55965206341183	0.974403479365882	0	0.349720830650598	0.388636834678819	66	0.0273447669529711	AT1G63660.1	NaN	| GMP synthase (glutamine-hydrolyzing)%2C putative / glutamine amidotransferase | Chr1:23604127-23607080 REVERSE LENGTH=534 | 201606	NaN	NaN	Unknown	NaN	NaN	NaN	TAIR11_novel2	>AT1G63660.1 | GMP synthase (glutamine-hydrolyzing)%2C putative / glutamine amidotransferase | Chr1:23604127-23607080 REVERSE LENGTH=534 | 201606	21	22
True	2 / 1	2	1	145	AT1G63770.3;AT1G63770.4;AT1G63770.5;AT1G63770.6;AT1G63770.7	444625.25	475924.90625	0.0981440755656258	0.0981440755656258	7.03955887570489	1.07039558875705	0.0465472377836704	0.0465472377836704	3.27902153841579	1.03279021538416	0	0.217136122995614	0.317414590839585	143	0.025919612070862	AT1G63770.3;AT1G63770.4;AT1G63770.5;AT1G63770.6;AT1G63770.7	NaN	| Peptidase M1 family protein | Chr1:23657791-23664243 REVERSE LENGTH=987 | 201606;| Peptidase M1 family protein | Chr1:23657791-23663476 REVERSE LENGTH=895 | 201606;| Peptidase M1 family protein | Chr1:23657791-23664243 REVERSE LENGTH=975 | 201606;| Peptidase M1 family protein | Chr1:23657791-23664243 REVERSE LENGTH=975 | 201606;| Peptidase M1 family protein | Chr1:23657791-23663476 REVERSE LENG…	NaN	NaN	Unknown	NaN	NaN	NaN	TAIR11_novel2	>AT1G63770.3 | Peptidase M1 family protein | Chr1:23657791-23664243 REVERSE LENGTH=987 | 201606;>AT1G63770.4 | Peptidase M1 family protein | Chr1:23657791-23663476 REVERSE LENGTH=895 | 201606;>AT1G63770.5 | Peptidase M1 family protein | Chr1:23657791-23664243 REVERSE LENGTH=975 | 201606;>AT1G63770.6 | Peptidase M1 family protein | Chr1:23657791-23664243 REVERSE LENGTH=975 | 201606;>AT1G63770.7 | …	51	62
True	2 / 1	2	1	42	AT1G63810.1;AT1G63810.2	37315.41015625	34983.10546875	-0.0931131799997717	0.0931131799997717	-6.25024534832658	0.937497546516734	-0.0142998648807406	0.0142998648807406	-0.986294993391523	0.990137050066085	0	0.813788678744788	0.573109716550065	40	0.0412718542003815	AT1G63810.1;AT1G63810.2	NaN	| nucleolar protein | Chr1:23669690-23675542 REVERSE LENGTH=1053 | 201606;| nucleolar protein | Chr1:23669690-23675542 REVERSE LENGTH=1053 | 201606	NaN	NaN	Unknown	NaN	NaN	NaN	TAIR11_novel2	>AT1G63810.1 | nucleolar protein | Chr1:23669690-23675542 REVERSE LENGTH=1053 | 201606;>AT1G63810.2 | nucleolar protein | Chr1:23669690-23675542 REVERSE LENGTH=1053 | 201606	12	12
True	2 / 1	2	1	12	AT1G63970.1	108312.6640625	109275.1328125	0.0127631969149489	0.0127631969149489	0.888602231632518	1.00888602231633	-0.0617149919271469	0.0617149919271469	-4.18755205458399	0.95812447945416	0	0.330400300319893	0.377426642642818	10	0.0398622038517681	AT1G63970.1	NaN	| isoprenoid F | Chr1:23738923-23740336 REVERSE LENGTH=231 | 201606	NaN	NaN	Unknown	NaN	NaN	NaN	TAIR11_novel2	>AT1G63970.1 | isoprenoid F | Chr1:23738923-23740336 REVERSE LENGTH=231 | 201606	3	5
True	2 / 1	2	1	106	AT1G64190.1	1305794.5	1264349.25	-0.0465328371083135	0.0465328371083135	-3.17394888705689	0.968260511129431	0.0888365507125854	0.0888365507125854	6.35121760800792	1.06351217608008	0	0.045947328114983	0.171061184774924	104	0.0303098232070034	AT1G64190.1	NaN	| 6-phosphogluconate dehydrogenase family protein | Chr1:23825549-23827012 REVERSE LENGTH=487 | 201606	NaN	NaN	Unknown	NaN	NaN	NaN	TAIR11_novel2	>AT1G64190.1 | 6-phosphogluconate dehydrogenase family protein | Chr1:23825549-23827012 REVERSE LENGTH=487 | 201606	20	26
True	2 / 1	2	1	61	AT4G11150.1	701257.0625	701662.6875	0.000834250415630915	0.000834250415630915	0.057842554705112	1.00057842554705	-0.0188465770334005	0.0188465770334005	-1.29784951925731	0.987021504807427	0	0.566656754988532	0.486885153532413	59	0.0224832353755139	AT4G11150.1	NaN	| vacuolar ATP synthase subunit E1 | Chr4:6800091-6801696 FORWARD LENGTH=230 | 201606	NaN	NaN	Unknown	NaN	NaN	NaN	TAIR11_novel2	>AT4G11150.1 | vacuolar ATP synthase subunit E1 | Chr4:6800091-6801696 FORWARD LENGTH=230 | 201606	21	28
True	2 / 1	2	1	46	AT1G64330.1	36249.484375	37540.48828125	0.0504869412339782	0.0504869412339782	3.56144074463127	1.03561440744631	-0.0341037139296532	0.0341037139296532	-2.33616831309481	0.976638316869052	0	0.299470840987262	0.362769549913397	44	0.0222615504363624	AT1G64330.1	NaN	| myosin heavy chain-like protein | Chr1:23872172-23873970 FORWARD LENGTH=555 | 201606	NaN	NaN	Unknown	NaN	NaN	NaN	TAIR11_novel2	>AT1G64330.1 | myosin heavy chain-like protein | Chr1:23872172-23873970 FORWARD LENGTH=555 | 201606	17	17
True	2 / 1	2	1	69	AT1G64550.1	372176.34375	360179.21875	-0.0472714133060751	0.0472714133060751	-3.22350552405307	0.967764944759469	-0.0445277281105518	0.0445277281105518	-3.03928302948775	0.969607169705123	0	0.546192418011597	0.47960953794412	67	0.050470681162424	AT1G64550.1	NaN	| general control non-repressible 3 | Chr1:23968850-23973369 FORWARD LENGTH=715 | 201606	NaN	NaN	Unknown	NaN	NaN	NaN	TAIR11_novel2	>AT1G64550.1 | general control non-repressible 3 | Chr1:23968850-23973369 FORWARD LENGTH=715 | 201606	16	22
True	2 / 1	2	1	59	AT1G64660.1	390914.09375	398765.84375	0.0286902416157079	0.0286902416157079	2.00856150380226	1.02008561503802	-0.0202377643436193	0.0202377643436193	-1.39298188697448	0.986070181130255	0	0.661520466474637	0.52458283395237	57	0.0316004295864274	AT1G64660.1	NaN	| methionine gamma-lyase | Chr1:24028977-24030537 FORWARD LENGTH=441 | 201606	NaN	NaN	Unknown	NaN	NaN	NaN	TAIR11_novel2	>AT1G64660.1 | methionine gamma-lyase | Chr1:24028977-24030537 FORWARD LENGTH=441 | 201606	14	18
True	2 / 1	2	1	52	AT1G64880.1	25033.982421875	25918.90234375	0.0501168077674761	0.0501168077674761	3.53487474330791	1.03534874743308	-0.0338271632790565	0.0338271632790565	-2.31744530908221	0.976825546909178	0	0.512633211913969	0.462906451708749	50	0.0351879298615334	AT1G64880.1	NaN	| Ribosomal protein S5 family protein | Chr1:24105713-24108780 FORWARD LENGTH=515 | 201606	NaN	NaN	Unknown	NaN	NaN	NaN	TAIR11_novel2	>AT1G64880.1 | Ribosomal protein S5 family protein | Chr1:24105713-24108780 FORWARD LENGTH=515 | 201606	14	15
True	2 / 1	2	1	112	AT1G65010.1	77931.640625	77214.9140625	-0.0133296574372835	0.0133296574372835	-0.919686223402927	0.990803137765971	-0.0226009655743837	0.0226009655743837	-1.55437252645567	0.984456274735443	0	0.520843314843326	0.466816980541677	110	0.0242010518270463	AT1G65010.1	NaN	| WEB family protein (DUF827) | Chr1:24149543-24154024 FORWARD LENGTH=1345 | 201606	NaN	NaN	Unknown	NaN	NaN	NaN	TAIR11_novel2	>AT1G65010.1 | WEB family protein (DUF827) | Chr1:24149543-24154024 FORWARD LENGTH=1345 | 201606	50	51
True	2 / 1	2	1	58	AT1G65220.1	544263	525596.75	-0.0503476074751027	0.0503476074751027	-3.42963787727625	0.965703621227238	0.352723926305771	0.352723926305771	27.6969375333399	1.2769693753334	0	0.00152528651381252	0.0581673172786248	56	0.0720359048807456	AT1G65220.1	NaN	| ARM repeat superfamily protein | Chr1:24226204-24228799 FORWARD LENGTH=411 | 201606	NaN	NaN	Unknown	NaN	NaN	NaN	TAIR11_novel2	>AT1G65220.1 | ARM repeat superfamily protein | Chr1:24226204-24228799 FORWARD LENGTH=411 | 201606	13	13
True	2 / 1	2	1	37	AT1G65260.1;AT1G65260.2	63914.2890625	64272.953125	0.00807325605545015	0.00807325605545015	0.561164127397662	1.00561164127398	0.0150117557495832	0.0150117557495832	1.04596801482311	1.01045968014823	0	0.89683676605483	0.597616591440968	35	0.0785672821605711	AT1G65260.1;AT1G65260.2	NaN	| plastid transcriptionally active 4 | Chr1:24236329-24240428 FORWARD LENGTH=330 | 201606;| plastid transcriptionally active 4 | Chr1:24236914-24240428 FORWARD LENGTH=259 | 201606	NaN	NaN	Unknown	NaN	NaN	NaN	TAIR11_novel2	>AT1G65260.1 | plastid transcriptionally active 4 | Chr1:24236329-24240428 FORWARD LENGTH=330 | 201606;>AT1G65260.2 | plastid transcriptionally active 4 | Chr1:24236914-24240428 FORWARD LENGTH=259 | 201606	16	25
True	2 / 1	2	1	26	AT1G65270.1;AT1G65270.2;AT1G65270.3	86563.96875	93588.265625	0.112561006971676	0.112561006971676	8.11457350723652	1.08114573507237	0.0715516433119774	0.0715516433119774	5.08462792986075	1.05084627929861	0	0.158605518473967	0.279516049235566	24	0.0335171564260109	AT1G65270.1;AT1G65270.2;AT1G65270.3	NaN	| ER membrane protein complex subunit-like protein | Chr1:24241855-24244504 FORWARD LENGTH=292 | 201606;| ER membrane protein complex subunit-like protein | Chr1:24241855-24244504 FORWARD LENGTH=292 | 201606;| ER membrane protein complex subunit-like protein | Chr1:24241855-24244504 FORWARD LENGTH=292 | 201606	NaN	NaN	Unknown	NaN	NaN	NaN	TAIR11_novel2	>AT1G65270.1 | ER membrane protein complex subunit-like protein | Chr1:24241855-24244504 FORWARD LENGTH=292 | 201606;>AT1G65270.2 | ER membrane protein complex subunit-like protein | Chr1:24241855-24244504 FORWARD LENGTH=292 | 201606;>AT1G65270.3 | ER membrane protein complex subunit-like protein | Chr1:24241855-24244504 FORWARD LENGTH=292 | 201606	9	9
True	2 / 1	2	1	6	AT1G65290.1	3196732.25	3128483.75	-0.031134302388338	0.031134302388338	-2.13494577157658	0.978650542284234	-0.0311343409121037	0.0311343409121037	-2.13494838483181	0.978650516151682	0	0.371332264853782	0.398720306567035	4	0.0191864749248793	AT1G65290.1	NaN	| mitochondrial acyl carrier protein 2 | Chr1:24249088-24250366 REVERSE LENGTH=126 | 201606	NaN	NaN	Unknown	NaN	NaN	NaN	TAIR11_novel2	>AT1G65290.1 | mitochondrial acyl carrier protein 2 | Chr1:24249088-24250366 REVERSE LENGTH=126 | 201606	4	4
True	2 / 1	2	1	157	AT1G65440.1;AT1G65440.4	183598.03125	188628.453125	0.0389967230836013	0.0389967230836013	2.73991057570231	1.02739910575702	0.0414411760866642	0.0414411760866642	2.91413711698723	1.02914137116987	0	0.149965521147596	0.271619614167735	155	0.0197831933903974	AT1G65440.1;AT1G65440.4	NaN	| global transcription factor group B1 | Chr1:24306945-24314327 REVERSE LENGTH=1647 | 201606;| global transcription factor group B1 | Chr1:24306945-24314327 REVERSE LENGTH=1647 | 201606	NaN	NaN	Unknown	NaN	NaN	NaN	TAIR11_novel2	>AT1G65440.1 | global transcription factor group B1 | Chr1:24306945-24314327 REVERSE LENGTH=1647 | 201606;>AT1G65440.4 | global transcription factor group B1 | Chr1:24306945-24314327 REVERSE LENGTH=1647 | 201606	48	56
True	2 / 1	2	1	30	AT1G65580.1	53005.7578125	55258.953125	0.0600591480789435	0.0600591480789435	4.25085010664379	1.04250850106644	-0.0160740222781897	0.0160740222781897	-1.10798247668616	0.988920175233138	0	0.794559431209193	0.568235592646954	28	0.04164375313548	AT1G65580.1	NaN	| Endonuclease/exonuclease/phosphatase family protein | Chr1:24377598-24383940 REVERSE LENGTH=1101 | 201606	NaN	NaN	Unknown	NaN	NaN	NaN	TAIR11_novel2	>AT1G65580.1 | Endonuclease/exonuclease/phosphatase family protein | Chr1:24377598-24383940 REVERSE LENGTH=1101 | 201606	11	11
True	2 / 1	2	1	18	AT1G65660.1	14852.3369140625	15408.83984375	0.053068295994098	0.053068295994098	3.74690483327638	1.03746904833276	0.0874129980802536	0.0874129980802536	6.24632926904816	1.06246329269048	0	0.572301911974551	0.489579237229706	16	0.101931432364901	AT1G65660.1	NaN	| Pre-mRNA splicing Prp18-interacting factor | Chr1:24418295-24421231 REVERSE LENGTH=535 | 201606	NaN	NaN	Unknown	NaN	NaN	NaN	TAIR11_novel2	>AT1G65660.1 | Pre-mRNA splicing Prp18-interacting factor | Chr1:24418295-24421231 REVERSE LENGTH=535 | 201606	4	6
True	2 / 1	2	1	83	AT1G65960.2	246298.625	268841.9375	0.126349632419786	0.126349632419786	9.15283733313574	1.09152837333136	0.0420398935675621	0.0420398935675621	2.95685527872434	1.02956855278724	0	0.371857012506551	0.398720306567035	81	0.0322439609701269	AT1G65960.2	NaN	| glutamate decarboxylase 2 | Chr1:24552094-24557253 FORWARD LENGTH=494 | 201606	NaN	NaN	Unknown	NaN	NaN	NaN	TAIR11_novel2	>AT1G65960.2 | glutamate decarboxylase 2 | Chr1:24552094-24557253 FORWARD LENGTH=494 | 201606	21	32
True	2 / 1	2	1	47	AT1G66430.1	252118.171875	243961.734375	-0.0474452293348885	0.0474452293348885	-3.23516446249815	0.967648355375018	-0.0318474732339382	0.0318474732339382	-2.18331167947986	0.978166883205201	0	0.572055854802914	0.489524270721425	45	0.0383665595203186	AT1G66430.1	NaN	| pfkB-like carbohydrate kinase family protein | Chr1:24778400-24780393 FORWARD LENGTH=384 | 201606	NaN	NaN	Unknown	NaN	NaN	NaN	TAIR11_novel2	>AT1G66430.1 | pfkB-like carbohydrate kinase family protein | Chr1:24778400-24780393 FORWARD LENGTH=384 | 201606	18	23
True	2 / 1	2	1	39	AT1G66580.1	488572.03125	481667.03125	-0.0205350986830216	0.0205350986830216	-1.41330235018442	0.985866976498156	-0.207343026995659	0.207343026995659	-13.3869106463752	0.866130893536248	0	0.000461659341624602	0.0390256030119997	37	0.0367721460904199	AT1G66580.1	NaN	| senescence associated gene 24 | Chr1:24839208-24840439 FORWARD LENGTH=221 | 201606	NaN	NaN	Unknown	NaN	NaN	NaN	TAIR11_novel2	>AT1G66580.1 | senescence associated gene 24 | Chr1:24839208-24840439 FORWARD LENGTH=221 | 201606	7	8
True	2 / 1	2	1	13	AT1G66670.1	27166.59375	27229.271484375	0.00332469742639226	0.00332469742639226	0.230716205910064	1.0023071620591	0.0524744428694248	0.0524744428694248	3.70420852994942	1.03704208529949	0	0.394895298205783	0.410180002559847	11	0.0393831483909133	AT1G66670.1	NaN	| CLP protease proteolytic subunit 3 | Chr1:24863995-24865646 REVERSE LENGTH=309 | 201606	NaN	NaN	Unknown	NaN	NaN	NaN	TAIR11_novel2	>AT1G66670.1 | CLP protease proteolytic subunit 3 | Chr1:24863995-24865646 REVERSE LENGTH=309 | 201606	6	8
True	2 / 1	2	1	12	AT1G66880.1;AT1G66880.2	18708.033203125	20059.615234375	0.100636039352397	0.100636039352397	7.22460782795826	1.07224607827958	0.170010551810265	0.170010551810265	12.5066713348883	1.12506671334888	0	0.274763828907627	0.352369114757794	10	0.0971288543542737	AT1G66880.1;AT1G66880.2	NaN	| Protein kinase superfamily protein | Chr1:24946928-24955438 FORWARD LENGTH=1296 | 201606;| Protein kinase superfamily protein | Chr1:24951332-24955438 FORWARD LENGTH=917 | 201606	NaN	NaN	Unknown	NaN	NaN	NaN	TAIR11_novel2	>AT1G66880.1 | Protein kinase superfamily protein | Chr1:24946928-24955438 FORWARD LENGTH=1296 | 201606;>AT1G66880.2 | Protein kinase superfamily protein | Chr1:24951332-24955438 FORWARD LENGTH=917 | 201606	7	7
True	2 / 1	2	1	187	AT1G67120.1;AT1G67120.2	84324.9375	83562.75	-0.0130993725312912	0.0130993725312912	-0.903869629313392	0.990961303706866	-0.0236072596162558	0.0236072596162558	-1.62301538174044	0.983769846182596	0	0.506014959633417	0.460162357152271	185	0.0244780502927852	AT1G67120.1;AT1G67120.2	NaN	| midasin-like protein | Chr1:25069727-25095526 REVERSE LENGTH=5393 | 201606;| midasin-like protein | Chr1:25069727-25095526 REVERSE LENGTH=5400 | 201606	NaN	NaN	Unknown	NaN	NaN	NaN	TAIR11_novel2	>AT1G67120.1 | midasin-like protein | Chr1:25069727-25095526 REVERSE LENGTH=5393 | 201606;>AT1G67120.2 | midasin-like protein | Chr1:25069727-25095526 REVERSE LENGTH=5400 | 201606	63	70
True	2 / 1	2	1	112	AT1G67230.1	362140.25	357594.875	-0.018222473590137	0.018222473590137	-1.25514217212807	0.987448578278719	0.0806946232914925	0.0806946232914925	5.7527092103826	1.05752709210383	0	0.0154952300474559	0.116260069231799	110	0.0226274284629036	AT1G67230.1	NaN	| little nuclei1 | Chr1:25151561-25156032 REVERSE LENGTH=1132 | 201606	NaN	NaN	Unknown	NaN	NaN	NaN	TAIR11_novel2	>AT1G67230.1 | little nuclei1 | Chr1:25151561-25156032 REVERSE LENGTH=1132 | 201606	38	44
True	2 / 1	2	1	35	AT1G67280.1	148105.46875	150237.953125	0.0206243999510253	0.0206243999510253	1.43984175128578	1.01439841751286	0.0573493167757988	0.0573493167757988	4.05521827774487	1.04055218277745	0	0.16498760287822	0.284051976170513	33	0.027560056942657	AT1G67280.1	NaN	| Glyoxalase/Bleomycin resistance protein/Dioxygenase superfamily protein | Chr1:25188563-25190547 REVERSE LENGTH=350 | 201606	NaN	NaN	Unknown	NaN	NaN	NaN	TAIR11_novel2	>AT1G67280.1 | Glyoxalase/Bleomycin resistance protein/Dioxygenase superfamily protein | Chr1:25188563-25190547 REVERSE LENGTH=350 | 201606	11	13
True	2 / 1	2	1	64	AT1G67550.1	81599.28125	72797.90625	-0.164659487096849	0.164659487096849	-10.7860937806974	0.892139062193026	-0.0256298240274191	0.0256298240274191	-1.76083687092936	0.982391631290706	0	0.390103296334921	0.407455502267446	62	0.0203563419252131	AT1G67550.1	NaN	| urease | Chr1:25312842-25316911 FORWARD LENGTH=838 | 201606	NaN	NaN	Unknown	NaN	NaN	NaN	TAIR11_novel2	>AT1G67550.1 | urease | Chr1:25312842-25316911 FORWARD LENGTH=838 | 201606	17	24
True	2 / 1	2	1	84	AT1G67560.1	119668.234375	120085.734375	0.00502453236987627	0.00502453236987627	0.348881223309183	1.00348881223309	0.00827697664499283	0.00827697664499283	0.575365206317668	1.00575365206318	0	0.772092188560483	0.561494206426792	82	0.0196205581067432	AT1G67560.1	NaN	| PLAT/LH2 domain-containing lipoxygenase family protein | Chr1:25319926-25324117 FORWARD LENGTH=917 | 201606	NaN	NaN	Unknown	NaN	NaN	NaN	TAIR11_novel2	>AT1G67560.1 | PLAT/LH2 domain-containing lipoxygenase family protein | Chr1:25319926-25324117 FORWARD LENGTH=917 | 201606	24	32
True	2 / 1	2	1	31	AT1G67580.1;AT1G67580.2	46670.83203125	45629.21484375	-0.0325633583034408	0.0325633583034408	-2.2318376214132	0.977681623785868	0.014851382933557	0.014851382933557	1.03473617072478	1.01034736170725	0	0.680100588864907	0.530198307212236	29	0.0243034988945944	AT1G67580.1;AT1G67580.2	NaN	| Protein kinase superfamily protein | Chr1:25327727-25330965 REVERSE LENGTH=752 | 201606;| Protein kinase superfamily protein | Chr1:25327727-25330965 REVERSE LENGTH=752 | 201606	NaN	NaN	Unknown	NaN	NaN	NaN	TAIR11_novel2	>AT1G67580.1 | Protein kinase superfamily protein | Chr1:25327727-25330965 REVERSE LENGTH=752 | 201606;>AT1G67580.2 | Protein kinase superfamily protein | Chr1:25327727-25330965 REVERSE LENGTH=752 | 201606	10	10
True	2 / 1	2	1	24	AT1G67720.1	21155.357421875	21379.005859375	0.0151717077846291	0.0151717077846291	1.05717163288739	1.01057171632887	-0.0594569928944111	0.0594569928944111	-4.0374761202336	0.959625238797664	0	0.527780234436985	0.469714221629125	22	0.0628159092478721	AT1G67720.1	NaN	| Leucine-rich repeat protein kinase family protein | Chr1:25386494-25390856 FORWARD LENGTH=929 | 201606	NaN	NaN	Unknown	NaN	NaN	NaN	TAIR11_novel2	>AT1G67720.1 | Leucine-rich repeat protein kinase family protein | Chr1:25386494-25390856 FORWARD LENGTH=929 | 201606	7	7
True	2 / 1	2	1	30	AT1G67890.1;AT1G67890.2;AT1G67890.3;AT1G67890.4	34645.93359375	32571.02734375	-0.0890968072146689	0.0890968072146689	-5.98888826125992	0.940111117387401	-0.013864504173398	0.013864504173398	-0.956411213236308	0.990435887867637	0	0.7715905149667	0.561471493307743	28	0.0322150004497352	AT1G67890.1;AT1G67890.2;AT1G67890.3;AT1G67890.4	NaN	| PAS domain-containing protein tyrosine kinase family protein | Chr1:25457345-25462436 FORWARD LENGTH=765 | 201606;| PAS domain-containing protein tyrosine kinase family protein | Chr1:25457345-25461727 FORWARD LENGTH=738 | 201606;| PAS domain-containing protein tyrosine kinase family protein | Chr1:25457345-25461727 FORWARD LENGTH=738 | 201606;| PAS domain-containing protein tyrosine kinase fam…	NaN	NaN	Unknown	NaN	NaN	NaN	TAIR11_novel2	>AT1G67890.1 | PAS domain-containing protein tyrosine kinase family protein | Chr1:25457345-25462436 FORWARD LENGTH=765 | 201606;>AT1G67890.2 | PAS domain-containing protein tyrosine kinase family protein | Chr1:25457345-25461727 FORWARD LENGTH=738 | 201606;>AT1G67890.3 | PAS domain-containing protein tyrosine kinase family protein | Chr1:25457345-25461727 FORWARD LENGTH=738 | 201606;>AT1G67890.4…	5	6
True	2 / 1	2	1	26	AT1G68020.2;AT1G68020.3	102089.140625	105749.25	0.0508180186873424	0.0508180186873424	3.58520931079687	1.03585209310797	0.174581617116928	0.174581617116928	12.8637051563501	1.1286370515635	0	0.0676038740554262	0.195189041801285	24	0.0618677252962626	AT1G68020.2;AT1G68020.3	NaN	| UDP-Glycosyltransferase / trehalose-phosphatase family protein | Chr1:25497493-25500241 FORWARD LENGTH=860 | 201606;| UDP-Glycosyltransferase / trehalose-phosphatase family protein | Chr1:25497493-25500241 FORWARD LENGTH=860 | 201606	NaN	NaN	Unknown	NaN	NaN	NaN	TAIR11_novel2	>AT1G68020.2 | UDP-Glycosyltransferase / trehalose-phosphatase family protein | Chr1:25497493-25500241 FORWARD LENGTH=860 | 201606;>AT1G68020.3 | UDP-Glycosyltransferase / trehalose-phosphatase family protein | Chr1:25497493-25500241 FORWARD LENGTH=860 | 201606	19	22
True	2 / 1	2	1	27	AT1G68310.2	35146.87890625	34436.86328125	-0.0294428422878469	0.0294428422878469	-2.0201384791346	0.979798615208654	-0.0675936117768288	0.0675936117768288	-4.57716937398696	0.95422830626013	0	0.240456395122082	0.331945056072938	25	0.0381674279218652	AT1G68310.2	NaN	| MIP18 family protein (DUF59) | Chr1:25599812-25601239 FORWARD LENGTH=157 | 201606	NaN	NaN	Unknown	NaN	NaN	NaN	TAIR11_novel2	>AT1G68310.2 | MIP18 family protein (DUF59) | Chr1:25599812-25601239 FORWARD LENGTH=157 | 201606	6	7
True	2 / 1	2	1	129	AT1G68790.1	196466.03125	195271.203125	-0.0088006847693622	0.0088006847693622	-0.608160157457249	0.993918398425428	-0.0148725379258394	0.0148725379258394	-1.02559035790273	0.989744096420973	0	0.712510991683741	0.540753516357913	127	0.027807589973261	AT1G68790.1	NaN	| little nuclei3 | Chr1:25834932-25839157 REVERSE LENGTH=1085 | 201606	NaN	NaN	Unknown	NaN	NaN	NaN	TAIR11_novel2	>AT1G68790.1 | little nuclei3 | Chr1:25834932-25839157 REVERSE LENGTH=1085 | 201606	34	37
True	2 / 1	2	1	24	AT1G69220.1;AT1G69220.2	14572.310546875	13209.1572265625	-0.141691223047567	0.141691223047567	-9.35440756582576	0.906455924341742	-0.0812029764056206	0.0812029764056206	-5.4730884902184	0.945269115097816	0	0.455616150310944	0.438324176777321	22	0.0724608088392737	AT1G69220.1;AT1G69220.2	NaN	| Protein kinase superfamily protein | Chr1:26020298-26026119 REVERSE LENGTH=836 | 201606;| Protein kinase superfamily protein | Chr1:26020298-26026119 REVERSE LENGTH=809 | 201606	NaN	NaN	Unknown	NaN	NaN	NaN	TAIR11_novel2	>AT1G69220.1 | Protein kinase superfamily protein | Chr1:26020298-26026119 REVERSE LENGTH=836 | 201606;>AT1G69220.2 | Protein kinase superfamily protein | Chr1:26020298-26026119 REVERSE LENGTH=809 | 201606	4	5
True	2 / 1	2	1	29	AT1G69250.1	87963.1328125	91115.0390625	0.0507902120330967	0.0507902120330967	3.58321281794103	1.03583212817941	0.0583903603255749	0.0583903603255749	4.13033124616216	1.04130331246162	0	0.00330854999778202	0.0734439281958187	27	0.0123406222372634	AT1G69250.1	NaN	| Nuclear transport factor 2 (NTF2) family protein with RNA binding (RRM-RBD-RNP motifs) domain-containing protein | Chr1:26033163-26035301 FORWARD LENGTH=427 | 201606	NaN	NaN	Unknown	NaN	NaN	NaN	TAIR11_novel2	>AT1G69250.1 | Nuclear transport factor 2 (NTF2) family protein with RNA binding (RRM-RBD-RNP motifs) domain-containing protein | Chr1:26033163-26035301 FORWARD LENGTH=427 | 201606	10	11
True	2 / 1	2	1	32	AT1G69340.1;AT1G69340.2	26190.330078125	25383.3984375	-0.0451490058981679	0.0451490058981679	-3.08102890730261	0.969189710926974	-0.0463157370686531	0.0463157370686531	-3.15937718572032	0.968406228142797	0	0.283215845763033	0.355713915851362	30	0.0288994176491111	AT1G69340.1;AT1G69340.2	NaN	| appr-1-p processing enzyme family protein | Chr1:26066298-26069644 FORWARD LENGTH=562 | 201606;| appr-1-p processing enzyme family protein | Chr1:26066298-26069644 FORWARD LENGTH=562 | 201606	NaN	NaN	Unknown	NaN	NaN	NaN	TAIR11_novel2	>AT1G69340.1 | appr-1-p processing enzyme family protein | Chr1:26066298-26069644 FORWARD LENGTH=562 | 201606;>AT1G69340.2 | appr-1-p processing enzyme family protein | Chr1:26066298-26069644 FORWARD LENGTH=562 | 201606	13	14
True	2 / 1	2	1	24	AT1G69460.1	41857.82421875	42882.47265625	0.0348907739127289	0.0348907739127289	2.44792570236132	1.02447925702361	-0.00163474236615002	0.00163474236615002	-0.113247532731042	0.99886752467269	0	0.971164471138284	0.620133029947716	22	0.030311282036317	AT1G69460.1	NaN	| emp24/gp25L/p24 family/GOLD family protein | Chr1:26112054-26113160 REVERSE LENGTH=214 | 201606	NaN	NaN	Unknown	NaN	NaN	NaN	TAIR11_novel2	>AT1G69460.1 | emp24/gp25L/p24 family/GOLD family protein | Chr1:26112054-26113160 REVERSE LENGTH=214 | 201606	7	10
True	2 / 1	2	1	71	AT1G70570.1;AT1G70570.2	244641.875	233897.53125	-0.064794734688232	0.064794734688232	-4.39186617172551	0.956081338282745	-0.0259557086974382	0.0259557086974382	-1.78302522036873	0.982169747796313	0	0.284076743971172	0.355762282820194	69	0.0165467116984801	AT1G70570.1;AT1G70570.2	NaN	| anthranilate phosphoribosyltransferase | Chr1:26608719-26612062 FORWARD LENGTH=595 | 201606;| anthranilate phosphoribosyltransferase | Chr1:26608719-26612062 FORWARD LENGTH=632 | 201606	NaN	NaN	Unknown	NaN	NaN	NaN	TAIR11_novel2	>AT1G70570.1 | anthranilate phosphoribosyltransferase | Chr1:26608719-26612062 FORWARD LENGTH=595 | 201606;>AT1G70570.2 | anthranilate phosphoribosyltransferase | Chr1:26608719-26612062 FORWARD LENGTH=632 | 201606	19	26
True	2 / 1	2	1	99	AT1G70730.1;AT1G70730.3	857886.3125	866021.125	0.0136157435233301	0.0136157435233301	0.948238989417383	1.00948238989417	-0.0379550866782665	0.0379550866782665	-2.59654087296499	0.97403459127035	0	0.111245804252554	0.238852803088712	97	0.0162772729633446	AT1G70730.1;AT1G70730.3	NaN	| Phosphoglucomutase/phosphomannomutase family protein | Chr1:26669020-26672726 REVERSE LENGTH=585 | 201606;| Phosphoglucomutase/phosphomannomutase family protein | Chr1:26669020-26673166 REVERSE LENGTH=662 | 201606	NaN	NaN	Unknown	NaN	NaN	NaN	TAIR11_novel2	>AT1G70730.1 | Phosphoglucomutase/phosphomannomutase family protein | Chr1:26669020-26672726 REVERSE LENGTH=585 | 201606;>AT1G70730.3 | Phosphoglucomutase/phosphomannomutase family protein | Chr1:26669020-26673166 REVERSE LENGTH=662 | 201606	31	35
True	2 / 1	2	1	120	AT1G71220.2	204966.25	216879.59375	0.0815079425829527	0.0815079425829527	5.81234410543199	1.05812344105432	0.0765305384993553	0.0765305384993553	5.44791274872181	1.05447912748722	0	0.0962798501259606	0.224372105051005	118	0.0315140326010624	AT1G71220.2	NaN	| EMS-MUTAGENIZED BRI1 SUPPRESSOR 1 | Chr1:26841664-26851730 FORWARD LENGTH=1614 | 201606	NaN	NaN	Unknown	NaN	NaN	NaN	TAIR11_novel2	>AT1G71220.2 | EMS-MUTAGENIZED BRI1 SUPPRESSOR 1 | Chr1:26841664-26851730 FORWARD LENGTH=1614 | 201606	48	59
True	2 / 1	2	1	30	AT1G71310.1;AT1G71310.2	450317.84375	436267.875	-0.045729401896679	0.045729401896679	-3.12001155295104	0.96879988447049	-0.0186697412282228	0.0186697412282228	-1.28575053540887	0.987142494645911	0	0.768720950533338	0.560355369517834	28	0.042825417944491	AT1G71310.1;AT1G71310.2	NaN	| cobalt ion binding protein | Chr1:26878717-26879844 REVERSE LENGTH=176 | 201606;| cobalt ion binding protein | Chr1:26878717-26879844 REVERSE LENGTH=176 | 201606	NaN	NaN	Unknown	NaN	NaN	NaN	TAIR11_novel2	>AT1G71310.1 | cobalt ion binding protein | Chr1:26878717-26879844 REVERSE LENGTH=176 | 201606;>AT1G71310.2 | cobalt ion binding protein | Chr1:26878717-26879844 REVERSE LENGTH=176 | 201606	7	8
True	2 / 1	2	1	55	AT1G71695.1	3331902.5	3249734.75	-0.0360242171443254	0.0360242171443254	-2.46609106959162	0.975339089304084	-0.0044456347823143	0.0044456347823143	-0.3076736331034	0.996923263668966	0	0.783993773098937	0.564974074393362	53	0.0110802068323782	AT1G71695.1	NaN	| Peroxidase superfamily protein | Chr1:26964359-26966557 FORWARD LENGTH=358 | 201606	NaN	NaN	Unknown	NaN	NaN	NaN	TAIR11_novel2	>AT1G71695.1 | Peroxidase superfamily protein | Chr1:26964359-26966557 FORWARD LENGTH=358 | 201606	9	14
True	2 / 1	2	1	10	AT1G72175.1;AT1G72175.2	72879.8125	52334.78125	-0.477749179422004	0.477749179422004	-28.1902910356692	0.718097089643308	0.234959498047829	0.234959498047829	17.6873697421763	1.17687369742176	0	0.130246400444216	0.257180696160024	8	0.08940842978026	AT1G72175.1;AT1G72175.2	NaN	| E3 ubiquitin-protein ligase RNF170-like protein (DUF 1232) | Chr1:27157978-27159359 FORWARD LENGTH=185 | 201606;| E3 ubiquitin-protein ligase RNF170-like protein (DUF 1232) | Chr1:27158549-27159359 FORWARD LENGTH=151 | 201606	NaN	NaN	Unknown	NaN	NaN	NaN	TAIR11_novel2	>AT1G72175.1 | E3 ubiquitin-protein ligase RNF170-like protein (DUF 1232) | Chr1:27157978-27159359 FORWARD LENGTH=185 | 201606;>AT1G72175.2 | E3 ubiquitin-protein ligase RNF170-like protein (DUF 1232) | Chr1:27158549-27159359 FORWARD LENGTH=151 | 201606	2	2
True	2 / 1	2	1	33	AT1G72330.1;AT1G72330.3	137420.203125	134920.3125	-0.0264865556282011	0.0264865556282011	-1.8191580045374	0.981808419954626	-0.0523817948997021	0.0523817948997021	-3.56570529611184	0.964342947038882	0	0.594284320935965	0.498784465724408	31	0.0662836426531594	AT1G72330.1;AT1G72330.3	NaN	| alanine aminotransferase 2 | Chr1:27233637-27236571 FORWARD LENGTH=540 | 201606;| alanine aminotransferase 2 | Chr1:27233637-27236571 FORWARD LENGTH=553 | 201606	NaN	NaN	Unknown	NaN	NaN	NaN	TAIR11_novel2	>AT1G72330.1 | alanine aminotransferase 2 | Chr1:27233637-27236571 FORWARD LENGTH=540 | 201606;>AT1G72330.3 | alanine aminotransferase 2 | Chr1:27233637-27236571 FORWARD LENGTH=553 | 201606	10	10
True	2 / 1	2	1	59	AT1G72390.1;AT1G72390.2	37753.10546875	37608.734375	-0.00552756451350772	0.00552756451350772	-0.382408524960953	0.99617591475039	0.113989122211933	0.113989122211933	8.22164846820821	1.08221648468208	0	0.0917021483841577	0.220606022801527	57	0.0456066491032782	AT1G72390.1;AT1G72390.2	NaN	| nuclear receptor coactivator | Chr1:27245455-27251218 FORWARD LENGTH=1325 | 201606;| nuclear receptor coactivator | Chr1:27245455-27251218 FORWARD LENGTH=1325 | 201606	NaN	NaN	Unknown	NaN	NaN	NaN	TAIR11_novel2	>AT1G72390.1 | nuclear receptor coactivator | Chr1:27245455-27251218 FORWARD LENGTH=1325 | 201606;>AT1G72390.2 | nuclear receptor coactivator | Chr1:27245455-27251218 FORWARD LENGTH=1325 | 201606	24	30
True	2 / 1	2	1	34	AT1G72410.1;AT1G72410.2	9780.5654296875	11341.328125	0.213599819675922	0.213599819675922	15.9577961676431	1.15957796167643	-0.0055665192194283	0.0055665192194283	-0.385098297560538	0.996149017024395	0	0.878337925827624	0.592095954252752	32	0.0246259647658014	AT1G72410.1;AT1G72410.2	NaN	| COP1-interacting protein-like protein | Chr1:27251949-27256246 REVERSE LENGTH=1163 | 201606;| COP1-interacting protein-like protein | Chr1:27251949-27256246 REVERSE LENGTH=1145 | 201606	NaN	NaN	Unknown	NaN	NaN	NaN	TAIR11_novel2	>AT1G72410.1 | COP1-interacting protein-like protein | Chr1:27251949-27256246 REVERSE LENGTH=1163 | 201606;>AT1G72410.2 | COP1-interacting protein-like protein | Chr1:27251949-27256246 REVERSE LENGTH=1145 | 201606	17	19
True	2 / 1	2	1	71	AT1G72560.1;AT1G72560.2;AT1G72560.3;AT1G72560.4;AT1G72560.5;AT1G72560.6;AT1G72560.7	68149.1640625	71798.4453125	0.0752566443708457	0.0752566443708457	5.35484374636381	1.05354843746364	-0.00762986997142434	0.00762986997142434	-0.527466271368382	0.994725337286316	0	0.851801718899511	0.583818937214766	69	0.0279994104187302	AT1G72560.1;AT1G72560.2;AT1G72560.3;AT1G72560.4;AT1G72560.5;AT1G72560.6;AT1G72560.7	NaN	| ARM repeat superfamily protein | Chr1:27325026-27329467 REVERSE LENGTH=988 | 201606;| ARM repeat superfamily protein | Chr1:27325026-27329467 REVERSE LENGTH=988 | 201606;| ARM repeat superfamily protein | Chr1:27325026-27329467 REVERSE LENGTH=988 | 201606;| ARM repeat superfamily protein | Chr1:27325026-27329467 REVERSE LENGTH=988 | 201606;| ARM repeat superfamily protein | Chr1:27325026-273294…	NaN	NaN	Unknown	NaN	NaN	NaN	TAIR11_novel2	>AT1G72560.1 | ARM repeat superfamily protein | Chr1:27325026-27329467 REVERSE LENGTH=988 | 201606;>AT1G72560.2 | ARM repeat superfamily protein | Chr1:27325026-27329467 REVERSE LENGTH=988 | 201606;>AT1G72560.3 | ARM repeat superfamily protein | Chr1:27325026-27329467 REVERSE LENGTH=988 | 201606;>AT1G72560.4 | ARM repeat superfamily protein | Chr1:27325026-27329467 REVERSE LENGTH=988 | 201606;>AT…	18	21
True	2 / 1	2	1	13	AT1G72810.1	49020.1953125	43366.2265625	-0.176804317346865	0.176804317346865	-11.5339580227218	0.884660419772782	0.0185300204902887	0.0185300204902887	1.29268703122987	1.0129268703123	0	0.657830073927504	0.523292681141829	11	0.0270022660304713	AT1G72810.1	NaN	| Pyridoxal-5'-phosphate-dependent enzyme family protein | Chr1:27398760-27400393 REVERSE LENGTH=516 | 201606	NaN	NaN	Unknown	NaN	NaN	NaN	TAIR11_novel2	>AT1G72810.1 | Pyridoxal-5'-phosphate-dependent enzyme family protein | Chr1:27398760-27400393 REVERSE LENGTH=516 | 201606	10	12
True	2 / 1	2	1	24	AT1G72820.1;AT1G72820.2	36600.9140625	36648.8828125	0.00188954210353535	0.00188954210353535	0.131058885354851	1.00131058885355	0.0260342378169298	0.0260342378169298	1.8209363465983	1.01820936346598	0	0.503763576007221	0.459129559632717	22	0.0259637801997124	AT1G72820.1;AT1G72820.2	NaN	| Mitochondrial substrate carrier family protein | Chr1:27403457-27404506 FORWARD LENGTH=349 | 201606;| Mitochondrial substrate carrier family protein | Chr1:27403457-27404506 FORWARD LENGTH=349 | 201606	NaN	NaN	Unknown	NaN	NaN	NaN	TAIR11_novel2	>AT1G72820.1 | Mitochondrial substrate carrier family protein | Chr1:27403457-27404506 FORWARD LENGTH=349 | 201606;>AT1G72820.2 | Mitochondrial substrate carrier family protein | Chr1:27403457-27404506 FORWARD LENGTH=349 | 201606	6	6
True	2 / 1	2	1	23	AT1G73230.1	101113.3203125	216206.140625	1.09643443334523	1.09643443334523	113.825577042466	2.13825577042466	0.434813767671585	0.434813767671585	35.1736330970659	1.35173633097066	0	0.02142794297703	0.129383960451781	21	0.116811918298351	AT1G73230.1	NaN	| Nascent polypeptide-associated complex NAC | Chr1:27540506-27541364 REVERSE LENGTH=165 | 201606	NaN	NaN	Unknown	NaN	NaN	NaN	TAIR11_novel2	>AT1G73230.1 | Nascent polypeptide-associated complex NAC | Chr1:27540506-27541364 REVERSE LENGTH=165 | 201606	8	9
True	2 / 1	2	1	18	AT1G73250.1	34829.93359375	31401.88671875	-0.149476479175675	0.149476479175675	-9.84224349946834	0.901577565005317	-0.116032890975475	0.116032890975475	-7.7278544054498	0.922721455945502	0	0.0312760910113809	0.148435710681746	16	0.0330366656228006	AT1G73250.1	NaN	| GDP-4-keto-6-deoxymannose-3%2C5-epimerase-4-reductase 1 | Chr1:27545213-27546360 REVERSE LENGTH=323 | 201606	NaN	NaN	Unknown	NaN	NaN	NaN	TAIR11_novel2	>AT1G73250.1 | GDP-4-keto-6-deoxymannose-3%2C5-epimerase-4-reductase 1 | Chr1:27545213-27546360 REVERSE LENGTH=323 | 201606	8	8
True	2 / 1	2	1	47	AT1G73590.1	60566.3046875	63339.84375	0.0645979170694021	0.0645979170694021	4.57934337716399	1.04579343377164	-0.118537023663521	0.118537023663521	-7.88787525168512	0.921121247483149	0	0.186349916420159	0.296689937080914	45	0.0604717487247843	AT1G73590.1	NaN	| Auxin efflux carrier family protein | Chr1:27659772-27662876 FORWARD LENGTH=622 | 201606	NaN	NaN	Unknown	NaN	NaN	NaN	TAIR11_novel2	>AT1G73590.1 | Auxin efflux carrier family protein | Chr1:27659772-27662876 FORWARD LENGTH=622 | 201606	11	11
True	2 / 1	2	1	58	AT1G74030.1	419680.46875	394580.15625	-0.0889729204887168	0.0889729204887168	-5.98081501737743	0.940191849826226	0.0136166457086802	0.0136166457086802	0.948302117138922	1.00948302117139	0	0.701698297804514	0.536966470498566	56	0.0242991986775882	AT1G74030.1	NaN	| enolase 1 | Chr1:27839465-27841901 REVERSE LENGTH=477 | 201606	NaN	NaN	Unknown	NaN	NaN	NaN	TAIR11_novel2	>AT1G74030.1 | enolase 1 | Chr1:27839465-27841901 REVERSE LENGTH=477 | 201606	15	20
True	2 / 1	2	1	31	AT1G74090.1	23955.369140625	18699.04296875	-0.357384611100514	0.357384611100514	-21.9421631159964	0.780578368840036	-0.200252220034599	0.200252220034599	-12.9601617930563	0.870398382069437	0	0.0069519553172426	0.0891184399853643	29	0.0467905335251507	AT1G74090.1	NaN	| desulfo-glucosinolate sulfotransferase 18 | Chr1:27863003-27864055 FORWARD LENGTH=350 | 201606	NaN	NaN	Unknown	NaN	NaN	NaN	TAIR11_novel2	>AT1G74090.1 | desulfo-glucosinolate sulfotransferase 18 | Chr1:27863003-27864055 FORWARD LENGTH=350 | 201606	12	13
True	2 / 1	2	1	73	AT1G74100.1	135761.84375	147292.125	0.117602235453588	0.117602235453588	8.49302052146004	1.0849302052146	-0.0418264009058475	0.0418264009058475	-2.85756202646307	0.971424379735369	0	0.280027085722093	0.35446393035373	71	0.0264614014020521	AT1G74100.1	NaN	| sulfotransferase 16 | Chr1:27864489-27865505 REVERSE LENGTH=338 | 201606	NaN	NaN	Unknown	NaN	NaN	NaN	TAIR11_novel2	>AT1G74100.1 | sulfotransferase 16 | Chr1:27864489-27865505 REVERSE LENGTH=338 | 201606	21	26
True	2 / 1	2	1	6	AT1G74410.1	149502.53125	150453.859375	0.00915120339438036	0.00915120339438036	0.636329108976197	1.00636329108976	0.00915120355784893	0.00915120355784893	0.636329120379076	1.00636329120379	0	0.851780998344507	0.583818937214766	4	0.0284729956807887	AT1G74410.1	NaN	| RING/U-box superfamily protein | Chr1:27965723-27967681 FORWARD LENGTH=223 | 201606	NaN	NaN	Unknown	NaN	NaN	NaN	TAIR11_novel2	>AT1G74410.1 | RING/U-box superfamily protein | Chr1:27965723-27967681 FORWARD LENGTH=223 | 201606	2	2
True	2 / 1	2	1	22	AT1G74910.1;AT1G74910.2;AT1G74910.3	149193.640625	154078.515625	0.0464796675344183	0.0464796675344183	3.27418446224406	1.03274184462244	-0.0112131852656603	0.0112131852656603	-0.774226084948948	0.992257739150511	0	0.818579427362293	0.574267731187743	20	0.0326360741931715	AT1G74910.1;AT1G74910.2;AT1G74910.3	NaN	| ADP-glucose pyrophosphorylase family protein | Chr1:28135770-28138456 REVERSE LENGTH=415 | 201606;| ADP-glucose pyrophosphorylase family protein | Chr1:28135770-28138456 REVERSE LENGTH=415 | 201606;| ADP-glucose pyrophosphorylase family protein | Chr1:28135852-28138456 REVERSE LENGTH=387 | 201606	NaN	NaN	Unknown	NaN	NaN	NaN	TAIR11_novel2	>AT1G74910.1 | ADP-glucose pyrophosphorylase family protein | Chr1:28135770-28138456 REVERSE LENGTH=415 | 201606;>AT1G74910.2 | ADP-glucose pyrophosphorylase family protein | Chr1:28135770-28138456 REVERSE LENGTH=415 | 201606;>AT1G74910.3 | ADP-glucose pyrophosphorylase family protein | Chr1:28135852-28138456 REVERSE LENGTH=387 | 201606	9	9
True	2 / 1	2	1	38	AT1G75310.1;AT1G75310.2	17061.0859375	17774.537109375	0.0591025121064635	0.0591025121064635	4.18174537358635	1.04181745373586	-0.0815647915005684	0.0815647915005684	-5.49679202711695	0.945032079728831	0	0.178104721147261	0.290839390102674	36	0.0405324797077097	AT1G75310.1;AT1G75310.2	NaN	| auxin-like 1 protein | Chr1:28261004-28266124 FORWARD LENGTH=1448 | 201606;| auxin-like 1 protein | Chr1:28261004-28266124 FORWARD LENGTH=1451 | 201606	NaN	NaN	Unknown	NaN	NaN	NaN	TAIR11_novel2	>AT1G75310.1 | auxin-like 1 protein | Chr1:28261004-28266124 FORWARD LENGTH=1448 | 201606;>AT1G75310.2 | auxin-like 1 protein | Chr1:28261004-28266124 FORWARD LENGTH=1451 | 201606	7	7
True	2 / 1	2	1	7	AT1G75350.1	8898.5361328125	6407.9619140625	-0.473702449796179	0.473702449796179	-27.9885835330403	0.720114164669597	-0.244533643126488	0.244533643126488	-15.5911392987892	0.844088607012108	0	0.26318778846639	0.346223894036404	5	0.123979286735454	AT1G75350.1	NaN	| Ribosomal protein L31 | Chr1:28272163-28272687 FORWARD LENGTH=144 | 201606	NaN	NaN	Unknown	NaN	NaN	NaN	TAIR11_novel2	>AT1G75350.1 | Ribosomal protein L31 | Chr1:28272163-28272687 FORWARD LENGTH=144 | 201606	11	21
True	2 / 1	2	1	60	AT1G75510.1	94830.609375	95246.4453125	0.00631244421321187	0.00631244421321187	0.438503917923394	1.00438503917923	0.0154452417045832	0.0154452417045832	1.07633381490317	1.01076333814903	0	0.435606601198019	0.428755984344219	58	0.0135205600592799	AT1G75510.1	NaN	| Transcription initiation factor IIF%2C beta subunit | Chr1:28347254-28348629 REVERSE LENGTH=261 | 201606	NaN	NaN	Unknown	NaN	NaN	NaN	TAIR11_novel2	>AT1G75510.1 | Transcription initiation factor IIF%2C beta subunit | Chr1:28347254-28348629 REVERSE LENGTH=261 | 201606	11	19
True	2 / 1	2	1	94	AT1G75660.1	201581.84375	201943.5625	0.00258645417865812	0.00258645417865812	0.179440143651322	1.00179440143651	-0.0223481301218271	0.0223481301218271	-1.53711820363793	0.984628817963621	0	0.664034057297664	0.525298503402427	92	0.0353621015499684	AT1G75660.1	NaN	| 5'-3' exoribonuclease 3 | Chr1:28408289-28414825 FORWARD LENGTH=1020 | 201606	NaN	NaN	Unknown	NaN	NaN	NaN	TAIR11_novel2	>AT1G75660.1 | 5'-3' exoribonuclease 3 | Chr1:28408289-28414825 FORWARD LENGTH=1020 | 201606	27	32
True	2 / 1	2	1	21	AT1G75980.1;AT1G75980.2	9666.091796875	15476.033203125	0.679031128213837	0.679031128213837	60.106416619469	1.60106416619469	0.203070148825645	0.203070148825645	15.1145462643173	1.15114546264317	0	0.457441206649213	0.439254411231505	19	0.182400569258804	AT1G75980.1;AT1G75980.2	NaN	| Single hybrid motif superfamily protein | Chr1:28522936-28524302 REVERSE LENGTH=225 | 201606;| Single hybrid motif superfamily protein | Chr1:28523358-28524302 REVERSE LENGTH=173 | 201606	NaN	NaN	Unknown	NaN	NaN	NaN	TAIR11_novel2	>AT1G75980.1 | Single hybrid motif superfamily protein | Chr1:28522936-28524302 REVERSE LENGTH=225 | 201606;>AT1G75980.2 | Single hybrid motif superfamily protein | Chr1:28523358-28524302 REVERSE LENGTH=173 | 201606	6	6
True	2 / 1	2	1	38	AT1G76090.1	77582.3984375	78131.6640625	0.0101779642404211	0.0101779642404211	0.707977113446012	1.00707977113446	0.101871378719807	0.101871378719807	7.31646057716098	1.07316460577161	0	0.316262828642445	0.371589853386413	36	0.0686322065092198	AT1G76090.1	NaN	| sterol methyltransferase 3 | Chr1:28550592-28551671 REVERSE LENGTH=359 | 201606	NaN	NaN	Unknown	NaN	NaN	NaN	TAIR11_novel2	>AT1G76090.1 | sterol methyltransferase 3 | Chr1:28550592-28551671 REVERSE LENGTH=359 | 201606	10	14
True	2 / 1	2	1	57	AT1G76140.1	245082.296875	246389.125	0.0076723032701457	0.0076723032701457	0.533220123061984	1.00533220123062	-0.192745268344879	0.192745268344879	-12.506076374818	0.87493923625182	0	0.0135165727682972	0.110932131198711	55	0.0516222554025106	AT1G76140.1	NaN	| Prolyl oligopeptidase family protein | Chr1:28571187-28574852 FORWARD LENGTH=795 | 201606	NaN	NaN	Unknown	NaN	NaN	NaN	TAIR11_novel2	>AT1G76140.1 | Prolyl oligopeptidase family protein | Chr1:28571187-28574852 FORWARD LENGTH=795 | 201606	19	24
True	2 / 1	2	1	52	AT1G76550.1	145538.734375	148395.4375	0.0280435661840191	0.0280435661840191	1.96284730471774	1.01962847304718	0.155070871114731	0.155070871114731	11.3476315421941	1.11347631542194	0	0.095643862470863	0.224170533027244	50	0.0624735816677598	AT1G76550.1	NaN	| Phosphofructokinase family protein | Chr1:28722900-28726929 REVERSE LENGTH=617 | 201606	NaN	NaN	Unknown	NaN	NaN	NaN	TAIR11_novel2	>AT1G76550.1 | Phosphofructokinase family protein | Chr1:28722900-28726929 REVERSE LENGTH=617 | 201606	18	25
True	2 / 1	2	1	65	AT1G76850.1	96030.0390625	99174.8125	0.0464880003571877	0.0464880003571877	3.27478096249993	1.032747809625	-0.118642911314964	0.118642911314964	-7.89463563995668	0.921053643600433	0	0.132815367508365	0.258594834549877	63	0.0536521892601384	AT1G76850.1	NaN	| exocyst complex component sec5 | Chr1:28848013-28854282 FORWARD LENGTH=1090 | 201606	NaN	NaN	Unknown	NaN	NaN	NaN	TAIR11_novel2	>AT1G76850.1 | exocyst complex component sec5 | Chr1:28848013-28854282 FORWARD LENGTH=1090 | 201606	23	26
True	2 / 1	2	1	8	AT1G77170.1	11479.91015625	17675.9921875	0.622679847281612	0.622679847281612	53.9732623941893	1.53973262394189	0.0483866930007935	0.0483866930007935	3.41078763781102	1.03410787637811	0	0.899700409362001	0.598285025531637	6	0.236160416926911	AT1G77170.1	NaN	| Tetratricopeptide repeat (TPR)-like superfamily protein | Chr1:28998133-28999536 REVERSE LENGTH=467 | 201606	NaN	NaN	Unknown	NaN	NaN	NaN	TAIR11_novel2	>AT1G77170.1 | Tetratricopeptide repeat (TPR)-like superfamily protein | Chr1:28998133-28999536 REVERSE LENGTH=467 | 201606	3	4
True	2 / 1	2	1	33	AT1G77180.1;AT1G77180.2	85990.875	83119.8828125	-0.0489899547952832	0.0489899547952832	-3.33871726215136	0.966612827378486	-0.0269512366503477	0.0269512366503477	-1.85077620945013	0.981492237905499	0	0.825072798857769	0.576493902163742	31	0.082462635816388	AT1G77180.1;AT1G77180.2	NaN	| chromatin protein family | Chr1:28999791-29001632 REVERSE LENGTH=613 | 201606;| chromatin protein family | Chr1:28999791-29001632 REVERSE LENGTH=613 | 201606	NaN	NaN	Unknown	NaN	NaN	NaN	TAIR11_novel2	>AT1G77180.1 | chromatin protein family | Chr1:28999791-29001632 REVERSE LENGTH=613 | 201606;>AT1G77180.2 | chromatin protein family | Chr1:28999791-29001632 REVERSE LENGTH=613 | 201606	13	19
True	2 / 1	2	1	75	AT1G77760.1	90439.75	98536.328125	0.123698707716367	0.123698707716367	8.95245522571657	1.08952455225717	0.145029217004776	0.145029217004776	10.5753046455334	1.10575304645533	0	6.82804671675712E-05	0.0177574045865647	73	0.023599890700005	AT1G77760.1	NaN	| nitrate reductase 1 | Chr1:29236005-29239367 REVERSE LENGTH=917 | 201606	NaN	NaN	Unknown	NaN	NaN	NaN	TAIR11_novel2	>AT1G77760.1 | nitrate reductase 1 | Chr1:29236005-29239367 REVERSE LENGTH=917 | 201606	17	19
True	2 / 1	2	1	16	AT1G77800.1;AT1G77800.2;AT1G77800.3;AT1G77800.4;AT1G77800.5;AT1G77800.7	27833.640625	222579.640625	2.99942010545226	2.99942010545226	699.678502800961	7.99678502800961	0.240042686462402	0.240042686462402	18.1027605158606	1.18102760515861	0	0.366683487783432	0.396929287829051	14	0.170143403278758	AT1G77800.1;AT1G77800.2;AT1G77800.3;AT1G77800.4;AT1G77800.5;AT1G77800.7	NaN	| PHD finger family protein | Chr1:29253800-29260190 FORWARD LENGTH=1375 | 201606;| PHD finger family protein | Chr1:29253800-29260190 FORWARD LENGTH=1374 | 201606;| PHD finger family protein | Chr1:29253800-29260190 FORWARD LENGTH=1425 | 201606;| PHD finger family protein | Chr1:29253800-29260190 FORWARD LENGTH=1424 | 201606;| PHD finger family protein | Chr1:29253800-29259889 FORWARD LENGTH=136…	NaN	NaN	Unknown	NaN	NaN	NaN	TAIR11_novel2	>AT1G77800.1 | PHD finger family protein | Chr1:29253800-29260190 FORWARD LENGTH=1375 | 201606;>AT1G77800.2 | PHD finger family protein | Chr1:29253800-29260190 FORWARD LENGTH=1374 | 201606;>AT1G77800.3 | PHD finger family protein | Chr1:29253800-29260190 FORWARD LENGTH=1425 | 201606;>AT1G77800.4 | PHD finger family protein | Chr1:29253800-29260190 FORWARD LENGTH=1424 | 201606;>AT1G77800.5 | PHD …	8	9
True	2 / 1	2	1	27	AT1G78050.1	38374.734375	37186.66796875	-0.0453712802062146	0.0453712802062146	-3.0959599476055	0.969040400523945	-0.0208693463355303	0.0208693463355303	-1.43614054839661	0.985638594516034	0	0.52467273933551	0.467952693801302	25	0.0219784221771209	AT1G78050.1	NaN	| phosphoglycerate/bisphosphoglycerate mutase | Chr1:29348095-29349592 FORWARD LENGTH=332 | 201606	NaN	NaN	Unknown	NaN	NaN	NaN	TAIR11_novel2	>AT1G78050.1 | phosphoglycerate/bisphosphoglycerate mutase | Chr1:29348095-29349592 FORWARD LENGTH=332 | 201606	7	8
True	2 / 1	2	1	5	AT1G78280.1	54035.640625	47226.515625	-0.194314191316109	0.194314191316109	-12.6011738201725	0.873988261798275	-0.00837909430265427	0.00837909430265427	-0.579111208067229	0.994208887919328	0	0.923237750692648	0.605464426107203	3	0.0480783125890919	AT1G78280.1	NaN	| transferases%2C transferring glycosyl groups | Chr1:29452823-29457118 FORWARD LENGTH=943 | 201606	NaN	NaN	Unknown	NaN	NaN	NaN	TAIR11_novel2	>AT1G78280.1 | transferases%2C transferring glycosyl groups | Chr1:29452823-29457118 FORWARD LENGTH=943 | 201606	7	7
True	2 / 1	2	1	30	AT1G78300.1	1195932.875	1178501.625	-0.0211826687299672	0.0211826687299672	-1.45754417863962	0.985424558213604	-0.0110335210338235	0.0110335210338235	-0.761868357195439	0.992381316428046	0	0.613912789323004	0.507410053792988	28	0.0147292655463896	AT1G78300.1	NaN	| general regulatory factor 2 | Chr1:29461883-29463052 FORWARD LENGTH=259 | 201606	NaN	NaN	Unknown	NaN	NaN	NaN	TAIR11_novel2	>AT1G78300.1 | general regulatory factor 2 | Chr1:29461883-29463052 FORWARD LENGTH=259 | 201606	10	10
True	2 / 1	2	1	71	AT1G78380.1	1730096.125	1761226.125	0.0257279527001632	0.0257279527001632	1.7993219885398	1.0179932198854	0.196051821112633	0.196051821112633	14.5559045330012	1.14555904533001	0	0.0058281137894288	0.0818841915234982	69	0.0472918386468017	AT1G78380.1	NaN	| glutathione S-transferase TAU 19 | Chr1:29486659-29487819 REVERSE LENGTH=219 | 201606	NaN	NaN	Unknown	NaN	NaN	NaN	TAIR11_novel2	>AT1G78380.1 | glutathione S-transferase TAU 19 | Chr1:29486659-29487819 REVERSE LENGTH=219 | 201606	18	22
True	2 / 1	2	1	54	AT1G78570.1	344145.21875	345453.78125	0.00547523675458435	0.00547523675458435	0.380235560079245	1.00380235560079	0.329033255577087	0.329033255577087	25.6171336827211	1.25617133682721	0	0.00260213886458864	0.0671023158349404	52	0.0710988147531521	AT1G78570.1	NaN	| rhamnose biosynthesis 1 | Chr1:29550110-29552207 FORWARD LENGTH=669 | 201606	NaN	NaN	Unknown	NaN	NaN	NaN	TAIR11_novel2	>AT1G78570.1 | rhamnose biosynthesis 1 | Chr1:29550110-29552207 FORWARD LENGTH=669 | 201606	21	30
True	2 / 1	2	1	42	AT1G78650.1	81440.390625	79861.5546875	-0.0282433236518202	0.0282433236518202	-1.93863993699379	0.980613600630062	0.0032069084700197	0.0032069084700197	0.222533194821062	1.00222533194821	0	0.974512423698294	0.62102362269101	40	0.0682887650112699	AT1G78650.1	NaN	| DNA-directed DNA polymerase | Chr1:29582987-29585508 FORWARD LENGTH=509 | 201606	NaN	NaN	Unknown	NaN	NaN	NaN	TAIR11_novel2	>AT1G78650.1 | DNA-directed DNA polymerase | Chr1:29582987-29585508 FORWARD LENGTH=509 | 201606	10	10
True	2 / 1	2	1	19	AT1G78880.1	50432.49609375	52997.64453125	0.0715746093729731	0.0715746093729731	5.08630077070069	1.05086300770701	0.14049831032753	0.14049831032753	10.2285782284393	1.10228578228439	0	0.0229864739357641	0.132636400230029	17	0.0379365834800856	AT1G78880.1	NaN	| Ubiquitin-specific protease family C19-related protein | Chr1:29653068-29654819 REVERSE LENGTH=468 | 201606	NaN	NaN	Unknown	NaN	NaN	NaN	TAIR11_novel2	>AT1G78880.1 | Ubiquitin-specific protease family C19-related protein | Chr1:29653068-29654819 REVERSE LENGTH=468 | 201606	8	11
True	2 / 1	2	1	71	AT1G79090.1;AT1G79090.2;AT1G79090.3	55897.58203125	53500.91796875	-0.0632222320893607	0.0632222320893607	-4.28759881091122	0.957124011890888	-0.16860993206501	0.16860993206501	-11.0300486927205	0.889699513072795	0	0.0449641694360485	0.170574620328824	69	0.0568024444390328	AT1G79090.1;AT1G79090.2;AT1G79090.3	NaN	| topoisomerase II-associated protein | Chr1:29749551-29752945 REVERSE LENGTH=793 | 201606;| topoisomerase II-associated protein | Chr1:29749551-29752945 REVERSE LENGTH=793 | 201606;| topoisomerase II-associated protein | Chr1:29749551-29752945 REVERSE LENGTH=793 | 201606	NaN	NaN	Unknown	NaN	NaN	NaN	TAIR11_novel2	>AT1G79090.1 | topoisomerase II-associated protein | Chr1:29749551-29752945 REVERSE LENGTH=793 | 201606;>AT1G79090.2 | topoisomerase II-associated protein | Chr1:29749551-29752945 REVERSE LENGTH=793 | 201606;>AT1G79090.3 | topoisomerase II-associated protein | Chr1:29749551-29752945 REVERSE LENGTH=793 | 201606	21	27
True	2 / 1	2	1	231	AT1G79280.1;AT1G79280.2;AT1G79280.3	330488.625	344300.5625	0.059067921057444	0.059067921057444	4.17924747031762	1.04179247470318	0.00489222165197134	0.00489222165197134	0.339678569023194	1.00339678569023	0	0.874270554333651	0.590558011270692	229	0.0213600507877321	AT1G79280.1;AT1G79280.2;AT1G79280.3	NaN	| nuclear pore anchor | Chr1:29819176-29832809 REVERSE LENGTH=2093 | 201606;| nuclear pore anchor | Chr1:29819176-29832809 REVERSE LENGTH=2115 | 201606;| nuclear pore anchor | Chr1:29819176-29832809 REVERSE LENGTH=2094 | 201606	NaN	NaN	Unknown	NaN	NaN	NaN	TAIR11_novel2	>AT1G79280.1 | nuclear pore anchor | Chr1:29819176-29832809 REVERSE LENGTH=2093 | 201606;>AT1G79280.2 | nuclear pore anchor | Chr1:29819176-29832809 REVERSE LENGTH=2115 | 201606;>AT1G79280.3 | nuclear pore anchor | Chr1:29819176-29832809 REVERSE LENGTH=2094 | 201606	40	55
True	2 / 1	2	1	92	AT1G79340.1	136620.046875	145454.515625	0.0903988931934059	0.0903988931934059	6.46645126544501	1.06466451265445	0.0242753494530916	0.0242753494530916	1.69687510845804	1.01696875108458	0	0.853481251268154	0.584566720518785	90	0.0903807611758118	AT1G79340.1	NaN	| metacaspase 4 | Chr1:29842849-29844368 FORWARD LENGTH=418 | 201606	NaN	NaN	Unknown	NaN	NaN	NaN	TAIR11_novel2	>AT1G79340.1 | metacaspase 4 | Chr1:29842849-29844368 FORWARD LENGTH=418 | 201606	26	32
True	2 / 1	2	1	80	AT1G79440.1	792647.75	719524.25	-0.139636568826594	0.139636568826594	-9.22522015611601	0.90774779843884	-0.102824151515961	0.102824151515961	-6.87916831472817	0.931208316852718	0	0.179633419302494	0.292273926316878	78	0.0523269928039847	AT1G79440.1	NaN	| aldehyde dehydrogenase 5F1 | Chr1:29882525-29887275 REVERSE LENGTH=528 | 201606	NaN	NaN	Unknown	NaN	NaN	NaN	TAIR11_novel2	>AT1G79440.1 | aldehyde dehydrogenase 5F1 | Chr1:29882525-29887275 REVERSE LENGTH=528 | 201606	28	35
True	2 / 1	2	1	20	AT1G79460.1	21158.513671875	21709.89453125	0.037114431616478	0.037114431616478	2.60595270502353	1.02605952705024	0.0585949122905731	0.0585949122905731	4.14509637209015	1.0414509637209	0	0.361606650813684	0.394613325935097	18	0.0421383243486331	AT1G79460.1	NaN	| Terpenoid cyclases/Protein prenyltransferases superfamily protein | Chr1:29890568-29894436 FORWARD LENGTH=785 | 201606	NaN	NaN	Unknown	NaN	NaN	NaN	TAIR11_novel2	>AT1G79460.1 | Terpenoid cyclases/Protein prenyltransferases superfamily protein | Chr1:29890568-29894436 FORWARD LENGTH=785 | 201606	12	13
True	2 / 1	2	1	76	AT1G16300.1	2962843.75	2911032	-0.0254518470115201	0.0254518470115201	-1.74871692103237	0.982512830789676	-0.0385248139500618	0.0385248139500618	-2.63499837756143	0.973650016224386	0	0.0569279203449614	0.181993786886483	74	0.0137184492356705	AT1G16300.1	NaN	| glyceraldehyde-3-phosphate dehydrogenase of plastid 2 | Chr1:5574433-5577406 FORWARD LENGTH=420 | 201606	NaN	NaN	Unknown	NaN	NaN	NaN	TAIR11_novel2	>AT1G16300.1 | glyceraldehyde-3-phosphate dehydrogenase of plastid 2 | Chr1:5574433-5577406 FORWARD LENGTH=420 | 201606	17	22
True	2 / 1	2	1	90	AT1G79830.1;AT1G79830.2;AT1G79830.3;AT1G79830.4;AT1G79830.5	94232.140625	95510.046875	0.0194332837639652	0.0194332837639652	1.35612567169143	1.01356125671691	0.0215536337345839	0.0215536337345839	1.50519977114578	1.01505199771146	0	0.42262397987775	0.422874102572489	88	0.0184393316833815	AT1G79830.1;AT1G79830.2;AT1G79830.3;AT1G79830.4;AT1G79830.5	NaN	| golgin Putative 5 | Chr1:30028110-30033508 REVERSE LENGTH=956 | 201606;| golgin Putative 5 | Chr1:30028110-30033508 REVERSE LENGTH=956 | 201606;| golgin Putative 5 | Chr1:30028110-30033508 REVERSE LENGTH=956 | 201606;| golgin Putative 5 | Chr1:30028110-30033508 REVERSE LENGTH=976 | 201606;| golgin Putative 5 | Chr1:30028146-30033508 REVERSE LENGTH=970 | 201606	NaN	NaN	Unknown	NaN	NaN	NaN	TAIR11_novel2	>AT1G79830.1 | golgin Putative 5 | Chr1:30028110-30033508 REVERSE LENGTH=956 | 201606;>AT1G79830.2 | golgin Putative 5 | Chr1:30028110-30033508 REVERSE LENGTH=956 | 201606;>AT1G79830.3 | golgin Putative 5 | Chr1:30028110-30033508 REVERSE LENGTH=956 | 201606;>AT1G79830.4 | golgin Putative 5 | Chr1:30028110-30033508 REVERSE LENGTH=976 | 201606;>AT1G79830.5 | golgin Putative 5 | Chr1:30028146-300335…	30	37
True	2 / 1	2	1	121	AT1G79920.1;AT1G79920.2;AT1G79920.3;AT1G79920.4	1733544.125	1743778.125	0.00849192718744391	0.00849192718744391	0.590351283962853	1.00590351283963	-0.118731260299683	0.118731260299683	-7.90027589381478	0.920997241061852	0	0.00406798329575618	0.0772764467268739	119	0.0279483754899002	AT1G79920.1;AT1G79920.2;AT1G79920.3;AT1G79920.4	NaN	| Heat shock protein 70 (Hsp 70) family protein | Chr1:30059302-30062224 REVERSE LENGTH=736 | 201606;| Heat shock protein 70 (Hsp 70) family protein | Chr1:30059302-30062224 REVERSE LENGTH=736 | 201606;| Heat shock protein 70 (Hsp 70) family protein | Chr1:30059302-30062224 REVERSE LENGTH=736 | 201606;| Heat shock protein 70 (Hsp 70) family protein | Chr1:30059302-30062224 REVERSE LENGTH=736 | 20…	NaN	NaN	Unknown	NaN	NaN	NaN	TAIR11_novel2	>AT1G79920.1 | Heat shock protein 70 (Hsp 70) family protein | Chr1:30059302-30062224 REVERSE LENGTH=736 | 201606;>AT1G79920.2 | Heat shock protein 70 (Hsp 70) family protein | Chr1:30059302-30062224 REVERSE LENGTH=736 | 201606;>AT1G79920.3 | Heat shock protein 70 (Hsp 70) family protein | Chr1:30059302-30062224 REVERSE LENGTH=736 | 201606;>AT1G79920.4 | Heat shock protein 70 (Hsp 70) family prot…	17	30
True	2 / 1	2	1	55	AT1G79930.1;AT1G79930.2	1649023.875	1665344.25	0.0142081467683743	0.0142081467683743	0.989699133373678	1.00989699133374	-0.0551079176366329	0.0551079176366329	-3.74775589702017	0.962522441029798	0	0.274116424186173	0.35219243102686	53	0.034251893451848	AT1G79930.1;AT1G79930.2	NaN	| heat shock protein 91 | Chr1:30063781-30067067 REVERSE LENGTH=831 | 201606;| heat shock protein 91 | Chr1:30063924-30067067 REVERSE LENGTH=789 | 201606	NaN	NaN	Unknown	NaN	NaN	NaN	TAIR11_novel2	>AT1G79930.1 | heat shock protein 91 | Chr1:30063781-30067067 REVERSE LENGTH=831 | 201606;>AT1G79930.2 | heat shock protein 91 | Chr1:30063924-30067067 REVERSE LENGTH=789 | 201606	15	23
True	2 / 1	2	1	78	AT1G80270.1;AT1G80270.2;AT1G80270.3;AT1G80270.4;AT1G80270.5	235508.578125	239104.3125	0.0218605415425707	0.0218605415425707	1.52679550088044	1.0152679550088	0.0106696132570505	0.0106696132570505	0.742302742988477	1.00742302742988	0	0.84176605646528	0.582030197465937	76	0.0366749862780785	AT1G80270.1;AT1G80270.2;AT1G80270.3;AT1G80270.4;AT1G80270.5	NaN	| PENTATRICOPEPTIDE REPEAT 596 | Chr1:30181265-30183331 FORWARD LENGTH=596 | 201606;| PENTATRICOPEPTIDE REPEAT 596 | Chr1:30181265-30183331 FORWARD LENGTH=596 | 201606;| PENTATRICOPEPTIDE REPEAT 596 | Chr1:30181265-30183331 FORWARD LENGTH=596 | 201606;| PENTATRICOPEPTIDE REPEAT 596 | Chr1:30181265-30183331 FORWARD LENGTH=596 | 201606;| PENTATRICOPEPTIDE REPEAT 596 | Chr1:30181265-30183331 FORWARD…	NaN	NaN	Unknown	NaN	NaN	NaN	TAIR11_novel2	>AT1G80270.1 | PENTATRICOPEPTIDE REPEAT 596 | Chr1:30181265-30183331 FORWARD LENGTH=596 | 201606;>AT1G80270.2 | PENTATRICOPEPTIDE REPEAT 596 | Chr1:30181265-30183331 FORWARD LENGTH=596 | 201606;>AT1G80270.3 | PENTATRICOPEPTIDE REPEAT 596 | Chr1:30181265-30183331 FORWARD LENGTH=596 | 201606;>AT1G80270.4 | PENTATRICOPEPTIDE REPEAT 596 | Chr1:30181265-30183331 FORWARD LENGTH=596 | 201606;>AT1G80270.…	21	23
True	2 / 1	2	1	17	AT1G80380.1;AT1G80380.2;AT1G80380.3;AT1G80380.4;AT1G80380.8	26691.775390625	27401.5625	0.0378628924752559	0.0378628924752559	2.65919782025552	1.02659197820256	-0.0101710325106978	0.0101710325106978	-0.702522939770056	0.992974770602299	0	0.911763649208359	0.602025275865756	15	0.060556972855648	AT1G80380.1;AT1G80380.2;AT1G80380.3;AT1G80380.4;AT1G80380.8	NaN	| P-loop containing nucleoside triphosphate hydrolases superfamily protein | Chr1:30217332-30219784 FORWARD LENGTH=362 | 201606;| P-loop containing nucleoside triphosphate hydrolases superfamily protein | Chr1:30217332-30219784 FORWARD LENGTH=456 | 201606;| P-loop containing nucleoside triphosphate hydrolases superfamily protein | Chr1:30217895-30219784 FORWARD LENGTH=364 | 201606;| P-loop contai…	NaN	NaN	Unknown	NaN	NaN	NaN	TAIR11_novel2	>AT1G80380.1 | P-loop containing nucleoside triphosphate hydrolases superfamily protein | Chr1:30217332-30219784 FORWARD LENGTH=362 | 201606;>AT1G80380.2 | P-loop containing nucleoside triphosphate hydrolases superfamily protein | Chr1:30217332-30219784 FORWARD LENGTH=456 | 201606;>AT1G80380.3 | P-loop containing nucleoside triphosphate hydrolases superfamily protein | Chr1:30217895-30219784 FORW…	3	3
True	2 / 1	2	1	171	AT1G80410.1;AT1G80410.2	527972.8125	506220.84375	-0.0606967292280277	0.0606967292280277	-4.11990319103789	0.958800968089621	0.00599629804491997	0.00599629804491997	0.416496654863785	1.00416496654864	0	0.834349094484564	0.579383611092647	169	0.0197861594978415	AT1G80410.1;AT1G80410.2	NaN	| tetratricopeptide repeat (TPR)-containing protein | Chr1:30227963-30234832 REVERSE LENGTH=897 | 201606;| tetratricopeptide repeat (TPR)-containing protein | Chr1:30227779-30234832 REVERSE LENGTH=911 | 201606	NaN	NaN	Unknown	NaN	NaN	NaN	TAIR11_novel2	>AT1G80410.1 | tetratricopeptide repeat (TPR)-containing protein | Chr1:30227963-30234832 REVERSE LENGTH=897 | 201606;>AT1G80410.2 | tetratricopeptide repeat (TPR)-containing protein | Chr1:30227779-30234832 REVERSE LENGTH=911 | 201606	42	53
True	2 / 1	2	1	54	AT1G80460.1;AT1G80460.2	561729.9375	571414.0625	0.0246598477737512	0.0246598477737512	1.72398235406495	1.01723982354065	0.0251189470291138	0.0251189470291138	1.75635845209989	1.017563584521	0	0.716590765165267	0.542793960710609	52	0.0472329572458832	AT1G80460.1;AT1G80460.2	NaN	| Actin-like ATPase superfamily protein | Chr1:30246960-30249055 REVERSE LENGTH=522 | 201606;| Actin-like ATPase superfamily protein | Chr1:30246960-30249055 REVERSE LENGTH=482 | 201606	NaN	NaN	Unknown	NaN	NaN	NaN	TAIR11_novel2	>AT1G80460.1 | Actin-like ATPase superfamily protein | Chr1:30246960-30249055 REVERSE LENGTH=522 | 201606;>AT1G80460.2 | Actin-like ATPase superfamily protein | Chr1:30246960-30249055 REVERSE LENGTH=482 | 201606	21	26
True	2 / 1	2	1	54	AT1G80490.1;AT1G80490.2;AT1G80490.3	71189.84375	72485.21875	0.0260153946913072	0.0260153946913072	1.81960646598553	1.01819606465986	-0.0360022373497486	0.0360022373497486	-2.4646051064793	0.975353948935207	0	0.596843121766961	0.499783442892856	52	0.0464416995965288	AT1G80490.1;AT1G80490.2;AT1G80490.3	NaN	| TOPLESS-related 1 | Chr1:30261094-30266446 REVERSE LENGTH=1119 | 201606;| TOPLESS-related 1 | Chr1:30261094-30266446 REVERSE LENGTH=1120 | 201606;| TOPLESS-related 1 | Chr1:30261094-30266446 REVERSE LENGTH=1120 | 201606	NaN	NaN	Unknown	NaN	NaN	NaN	TAIR11_novel2	>AT1G80490.1 | TOPLESS-related 1 | Chr1:30261094-30266446 REVERSE LENGTH=1119 | 201606;>AT1G80490.2 | TOPLESS-related 1 | Chr1:30261094-30266446 REVERSE LENGTH=1120 | 201606;>AT1G80490.3 | TOPLESS-related 1 | Chr1:30261094-30266446 REVERSE LENGTH=1120 | 201606	12	14
True	2 / 1	2	1	86	AT1G80600.1	1188742.25	1158718.75	-0.0369055047794651	0.0369055047794651	-2.52565263832425	0.974743473616758	-0.0964693054556847	0.0964693054556847	-6.46808088926697	0.93531919110733	0	0.0751063568058573	0.202951220947953	84	0.0368999483956222	AT1G80600.1	NaN	| HOPW1-1-interacting 1 | Chr1:30298675-30300513 REVERSE LENGTH=457 | 201606	NaN	NaN	Unknown	NaN	NaN	NaN	TAIR11_novel2	>AT1G80600.1 | HOPW1-1-interacting 1 | Chr1:30298675-30300513 REVERSE LENGTH=457 | 201606	21	23
True	2 / 1	2	1	37	AT1G80930.1	79276.8046875	84804.4375	0.0972409428510841	0.0972409428510841	6.97257266395801	1.06972572663958	-0.0315823704004288	0.0315823704004288	-2.16533569483133	0.978346643051687	0	0.414292932330856	0.419252544449741	35	0.0261326862107499	AT1G80930.1	NaN	| MIF4G domain-containing protein / MA3 domain-containing protein | Chr1:30405774-30409499 REVERSE LENGTH=900 | 201606	NaN	NaN	Unknown	NaN	NaN	NaN	TAIR11_novel2	>AT1G80930.1 | MIF4G domain-containing protein / MA3 domain-containing protein | Chr1:30405774-30409499 REVERSE LENGTH=900 | 201606	15	17
True	2 / 1	2	1	7	AT1G80950.1;AT1G80950.2	23840.70703125	12827.060546875	-0.894236421813586	0.894236421813586	-46.1968114869181	0.538031885130819	-0.384886562824249	0.384886562824249	-23.416078691015	0.76583921308985	0	0.00275766497146865	0.0681152765769779	5	0.0433540755057467	AT1G80950.1;AT1G80950.2	NaN	| Phospholipid/glycerol acyltransferase family protein | Chr1:30412653-30414935 REVERSE LENGTH=398 | 201606;| Phospholipid/glycerol acyltransferase family protein | Chr1:30412387-30414935 REVERSE LENGTH=390 | 201606	NaN	NaN	Unknown	NaN	NaN	NaN	TAIR11_novel2	>AT1G80950.1 | Phospholipid/glycerol acyltransferase family protein | Chr1:30412653-30414935 REVERSE LENGTH=398 | 201606;>AT1G80950.2 | Phospholipid/glycerol acyltransferase family protein | Chr1:30412387-30414935 REVERSE LENGTH=390 | 201606	9	10
True	2 / 1	2	1	13	AT2G01190.1	62863.515625	62458.15625	-0.00933297474959483	0.00933297474959483	-0.644824539273448	0.993551754607266	0.211556658148766	0.211556658148766	15.7936916163899	1.1579369161639	0	0.0481600001338574	0.172478691178116	11	0.0627066811019689	AT2G01190.1	NaN	| Octicosapeptide/Phox/Bem1p family protein | Chr2:115023-117296 FORWARD LENGTH=720 | 201606	NaN	NaN	Unknown	NaN	NaN	NaN	TAIR11_novel2	>AT2G01190.1 | Octicosapeptide/Phox/Bem1p family protein | Chr2:115023-117296 FORWARD LENGTH=720 | 201606	5	7
True	2 / 1	2	1	52	AT2G01250.1	1254210.875	1238139.125	-0.0186065002233062	0.0186065002233062	-1.28142326943226	0.987185767305677	0.135614067316055	0.135614067316055	9.85603044299137	1.09856030442991	0	0.332033818645596	0.37861410255631	50	0.095121293768904	AT2G01250.1	NaN	| Ribosomal protein L30/L7 family protein | Chr2:132943-134264 REVERSE LENGTH=242 | 201606	NaN	NaN	Unknown	NaN	NaN	NaN	TAIR11_novel2	>AT2G01250.1 | Ribosomal protein L30/L7 family protein | Chr2:132943-134264 REVERSE LENGTH=242 | 201606	19	19
True	2 / 1	2	1	12	AT2G01270.1;AT2G01270.2;AT2G01270.3	26970.015625	27965.25390625	0.0522790717172225	0.0522790717172225	3.69016575699519	1.03690165756995	0.01825344376266	0.01825344376266	1.27327023563883	1.01273270235639	0	0.829829438519452	0.577906757129021	10	0.0546800041913132	AT2G01270.1;AT2G01270.2;AT2G01270.3	NaN	| quiescin-sulfhydryl oxidase 2 | Chr2:139457-142141 FORWARD LENGTH=495 | 201606;| quiescin-sulfhydryl oxidase 2 | Chr2:139887-142141 FORWARD LENGTH=440 | 201606;| quiescin-sulfhydryl oxidase 2 | Chr2:139887-142141 FORWARD LENGTH=440 | 201606	NaN	NaN	Unknown	NaN	NaN	NaN	TAIR11_novel2	>AT2G01270.1 | quiescin-sulfhydryl oxidase 2 | Chr2:139457-142141 FORWARD LENGTH=495 | 201606;>AT2G01270.2 | quiescin-sulfhydryl oxidase 2 | Chr2:139887-142141 FORWARD LENGTH=440 | 201606;>AT2G01270.3 | quiescin-sulfhydryl oxidase 2 | Chr2:139887-142141 FORWARD LENGTH=440 | 201606	5	5
True	2 / 1	2	1	65	AT2G01470.1	239041.59375	237383.4375	-0.0100423919871426	0.0100423919871426	-0.693668505128098	0.993063314948719	-0.0506966523826122	0.0506966523826122	-3.45299923564657	0.965470007643534	0	0.24399956767448	0.33385578089285	63	0.0296825699723332	AT2G01470.1	NaN	| SEC12P-like 2 protein | Chr2:212215-214435 REVERSE LENGTH=393 | 201606	NaN	NaN	Unknown	NaN	NaN	NaN	TAIR11_novel2	>AT2G01470.1 | SEC12P-like 2 protein | Chr2:212215-214435 REVERSE LENGTH=393 | 201606	13	15
True	2 / 1	2	1	24	AT2G01600.1	46148.7109375	48660.09375	0.0764487498901917	0.0764487498901917	5.44193491320095	1.05441934913201	0.0359252914786339	0.0359252914786339	2.521414682362	1.02521414682362	0	0.348682472002736	0.388216677151306	22	0.0254318277380897	AT2G01600.1	NaN	| ENTH/ANTH/VHS superfamily protein | Chr2:268975-272356 FORWARD LENGTH=571 | 201606	NaN	NaN	Unknown	NaN	NaN	NaN	TAIR11_novel2	>AT2G01600.1 | ENTH/ANTH/VHS superfamily protein | Chr2:268975-272356 FORWARD LENGTH=571 | 201606	5	5
True	2 / 1	2	1	38	AT2G02050.1	223701.890625	243328.1875	0.121326004461049	0.121326004461049	8.77341573652604	1.08773415736526	0.15365181863308	0.15365181863308	11.2381624967642	1.11238162496764	0	0.199099202107694	0.305084940510642	36	0.0797821865605845	AT2G02050.1	NaN	| NADH-ubiquinone oxidoreductase B18 subunit | Chr2:490024-490335 FORWARD LENGTH=103 | 201606	NaN	NaN	Unknown	NaN	NaN	NaN	TAIR11_novel2	>AT2G02050.1 | NADH-ubiquinone oxidoreductase B18 subunit | Chr2:490024-490335 FORWARD LENGTH=103 | 201606	5	12
False	2 / 1	2	1	0	AT2G02220.1	9995.234375	NaN	NaN	NaN	NaN	NaN	NaN	NaN	NaN	NaN	0	NaN	NaN	NaN	NaN	AT2G02220.1	NaN	| phytosulfokin receptor 1 | Chr2:584098-587124 REVERSE LENGTH=1008 | 201606	NaN	NaN	Unknown	NaN	NaN	NaN	TAIR11_novel2	>AT2G02220.1 | phytosulfokin receptor 1 | Chr2:584098-587124 REVERSE LENGTH=1008 | 201606	5	5
True	2 / 1	2	1	18	AT2G02510.1	230787.40625	247954.09375	0.103508544350003	0.103508544350003	7.43831207210857	1.07438312072109	-0.480367630720139	0.480367630720139	-28.3205054529283	0.716794945470717	0	0.0199272460708642	0.125866739814973	16	0.123805477151286	AT2G02510.1	NaN	| NADH dehydrogenase (ubiquinone)s | Chr2:673338-673556 FORWARD LENGTH=72 | 201606	NaN	NaN	Unknown	NaN	NaN	NaN	TAIR11_novel2	>AT2G02510.1 | NADH dehydrogenase (ubiquinone)s | Chr2:673338-673556 FORWARD LENGTH=72 | 201606	2	3
True	2 / 1	2	1	122	AT2G02560.1;AT2G02560.2	400756.1875	387883.75	-0.0471004582552315	0.0471004582552315	-3.2120371192023	0.967879628807977	0.0443457737565041	0.0443457737565041	3.12154427545344	1.03121544275453	0	0.556979624632067	0.483071247628906	120	0.051955218258049	AT2G02560.1;AT2G02560.2	NaN	| cullin-associated and neddylation dissociated | Chr2:690345-697342 FORWARD LENGTH=1219 | 201606;| cullin-associated and neddylation dissociated | Chr2:690345-697342 FORWARD LENGTH=1217 | 201606	NaN	NaN	Unknown	NaN	NaN	NaN	TAIR11_novel2	>AT2G02560.1 | cullin-associated and neddylation dissociated | Chr2:690345-697342 FORWARD LENGTH=1219 | 201606;>AT2G02560.2 | cullin-associated and neddylation dissociated | Chr2:690345-697342 FORWARD LENGTH=1217 | 201606	36	42
True	2 / 1	2	1	14	AT2G02800.1;AT2G02800.2	5991.7939453125	6503.7841796875	0.118291372979683	0.118291372979683	8.54485716711837	1.08544857167118	0.0114377830177546	0.0114377830177546	0.795957739117892	1.00795957739118	0	0.885131875675323	0.594079059166677	12	0.0515866028250228	AT2G02800.1;AT2G02800.2	NaN	| protein kinase 2B | Chr2:796889-799250 REVERSE LENGTH=426 | 201606;| protein kinase 2B | Chr2:796889-799250 REVERSE LENGTH=426 | 201606	NaN	NaN	Unknown	NaN	NaN	NaN	TAIR11_novel2	>AT2G02800.1 | protein kinase 2B | Chr2:796889-799250 REVERSE LENGTH=426 | 201606;>AT2G02800.2 | protein kinase 2B | Chr2:796889-799250 REVERSE LENGTH=426 | 201606	4	4
True	2 / 1	2	1	44	AT2G03150.1	55421.03515625	55257.36328125	-0.00426693515368051	0.00426693515368051	-0.295324463966717	0.997046755360333	0.0245140753686428	0.0245140753686428	1.71370450599673	1.01713704505997	0	0.710752066110485	0.540226956288383	42	0.0450110250608869	AT2G03150.1	NaN	| ATP/GTP-binding protein family | Chr2:952313-959004 FORWARD LENGTH=1340 | 201606	NaN	NaN	Unknown	NaN	NaN	NaN	TAIR11_novel2	>AT2G03150.1 | ATP/GTP-binding protein family | Chr2:952313-959004 FORWARD LENGTH=1340 | 201606	14	16
True	2 / 1	2	1	11	AT2G03240.1	15488.7998046875	16403.99609375	0.0828219482514707	0.0828219482514707	5.90876181888236	1.05908761818882	-0.0247865710407495	0.0247865710407495	-1.70339944988942	0.982966005501106	0	0.784360117897673	0.565015554321403	9	0.0577623996430834	AT2G03240.1	NaN	| EXS (ERD1/XPR1/SYG1) family protein | Chr2:973693-977337 REVERSE LENGTH=823 | 201606	NaN	NaN	Unknown	NaN	NaN	NaN	TAIR11_novel2	>AT2G03240.1 | EXS (ERD1/XPR1/SYG1) family protein | Chr2:973693-977337 REVERSE LENGTH=823 | 201606	4	4
True	2 / 1	2	1	6	AT2G03430.1	27438.84765625	34406.08203125	0.32644372131973	0.32644372131973	25.39186215939	1.2539186215939	0.326443642377853	0.326443642377853	25.3918552981557	1.25391855298156	0	0.0212971065908925	0.129383960451781	4	0.0548368531976746	AT2G03430.1	NaN	| Ankyrin repeat family protein | Chr2:1036192-1037536 REVERSE LENGTH=240 | 201606	NaN	NaN	Unknown	NaN	NaN	NaN	TAIR11_novel2	>AT2G03430.1 | Ankyrin repeat family protein | Chr2:1036192-1037536 REVERSE LENGTH=240 | 201606	4	4
True	2 / 1	2	1	24	AT2G03690.1	32108.943359375	34308.890625	0.0956072875727092	0.0956072875727092	6.8515093785628	1.06851509378563	0.228940919041634	0.228940919041634	17.1974288235446	1.17197428823545	0	0.0598831072533473	0.18635789334434	22	0.0780670721648933	AT2G03690.1	NaN	| coenzyme Q biosynthesis Coq4 family protein / ubiquinone biosynthesis Coq4 family protein | Chr2:1122122-1123011 REVERSE LENGTH=226 | 201606	NaN	NaN	Unknown	NaN	NaN	NaN	TAIR11_novel2	>AT2G03690.1 | coenzyme Q biosynthesis Coq4 family protein / ubiquinone biosynthesis Coq4 family protein | Chr2:1122122-1123011 REVERSE LENGTH=226 | 201606	6	8
True	2 / 1	2	1	47	AT2G03820.1	80790.1640625	80107.6640625	-0.0122393854845922	0.0122393854845922	-0.844781054624433	0.991552189453756	0.0182291828095913	0.0182291828095913	1.27156719700077	1.01271567197001	0	0.558338283591597	0.48341665235775	45	0.0211895331846919	AT2G03820.1	NaN	| nonsense-mediated mRNA decay NMD3 family protein | Chr2:1165149-1166699 REVERSE LENGTH=516 | 201606	NaN	NaN	Unknown	NaN	NaN	NaN	TAIR11_novel2	>AT2G03820.1 | nonsense-mediated mRNA decay NMD3 family protein | Chr2:1165149-1166699 REVERSE LENGTH=516 | 201606	10	10
True	2 / 1	2	1	12	AT2G04160.1	6134.11767578125	7089.03173828125	0.208732745866938	0.208732745866938	15.5672602478788	1.15567260247879	0.210437625646591	0.210437625646591	15.7039105744175	1.15703910574417	0	0.0312017927691217	0.148318175187427	10	0.055430781404336	AT2G04160.1	NaN	| Subtilisin-like serine endopeptidase family protein | Chr2:1401450-1407694 REVERSE LENGTH=772 | 201606	NaN	NaN	Unknown	NaN	NaN	NaN	TAIR11_novel2	>AT2G04160.1 | Subtilisin-like serine endopeptidase family protein | Chr2:1401450-1407694 REVERSE LENGTH=772 | 201606	9	10
True	2 / 1	2	1	50	AT2G04280.1	83277	86739.8359375	0.058776617025262	0.058776617025262	4.15821407771653	1.04158214077717	0.10289690643549	0.10289690643549	7.39277270620859	1.07392772706209	0	0.0224907144153148	0.131991608767693	48	0.0298803419923311	AT2G04280.1	NaN	| calcium ion-binding protein | Chr2:1480277-1481983 REVERSE LENGTH=568 | 201606	NaN	NaN	Unknown	NaN	NaN	NaN	TAIR11_novel2	>AT2G04280.1 | calcium ion-binding protein | Chr2:1480277-1481983 REVERSE LENGTH=568 | 201606	12	15
True	2 / 1	2	1	46	AT2G04350.1;AT2G04350.2	93589.0859375	92658.7578125	-0.0144129554301007	0.0144129554301007	-0.994056214654437	0.990059437853456	0.396261036396027	0.396261036396027	31.6092632868601	1.3160926328686	0	0.0412331211504521	0.166674134340629	44	0.129117286532961	AT2G04350.1;AT2G04350.2	NaN	| AMP-dependent synthetase and ligase family protein | Chr2:1516086-1519178 FORWARD LENGTH=720 | 201606;| AMP-dependent synthetase and ligase family protein | Chr2:1516086-1519178 FORWARD LENGTH=720 | 201606	NaN	NaN	Unknown	NaN	NaN	NaN	TAIR11_novel2	>AT2G04350.1 | AMP-dependent synthetase and ligase family protein | Chr2:1516086-1519178 FORWARD LENGTH=720 | 201606;>AT2G04350.2 | AMP-dependent synthetase and ligase family protein | Chr2:1516086-1519178 FORWARD LENGTH=720 | 201606	18	22
True	2 / 1	2	1	70	AT2G04400.1	1032611.25	989940.9375	-0.0608828631787051	0.0608828631787051	-4.13227267279917	0.958677273272008	0.108075685799122	0.108075685799122	7.77896859145151	1.07778968591452	0	0.0980232432881654	0.225511667034234	68	0.044357386071286	AT2G04400.1	NaN	| Aldolase-type TIM barrel family protein | Chr2:1531208-1533578 FORWARD LENGTH=402 | 201606	NaN	NaN	Unknown	NaN	NaN	NaN	TAIR11_novel2	>AT2G04400.1 | Aldolase-type TIM barrel family protein | Chr2:1531208-1533578 FORWARD LENGTH=402 | 201606	21	23
True	2 / 1	2	1	29	AT2G04700.1;AT2G04700.3	121458.8359375	123931.3125	0.0290732974682964	0.0290732974682964	2.03564980959663	1.02035649809597	-0.0886465460062027	0.0886465460062027	-5.95954306928379	0.940404569307162	0	0.174583439925236	0.289733036877115	27	0.0433056835713427	AT2G04700.1;AT2G04700.3	NaN	| ferredoxin thioredoxin reductase catalytic beta chain family protein | Chr2:1646961-1648345 FORWARD LENGTH=146 | 201606;| ferredoxin thioredoxin reductase catalytic beta chain family protein | Chr2:1646961-1648345 FORWARD LENGTH=146 | 201606	NaN	NaN	Unknown	NaN	NaN	NaN	TAIR11_novel2	>AT2G04700.1 | ferredoxin thioredoxin reductase catalytic beta chain family protein | Chr2:1646961-1648345 FORWARD LENGTH=146 | 201606;>AT2G04700.3 | ferredoxin thioredoxin reductase catalytic beta chain family protein | Chr2:1646961-1648345 FORWARD LENGTH=146 | 201606	8	12
True	2 / 1	2	1	6	AT2G04780.1;AT2G04780.2	16188.2373046875	14656.8017578125	-0.143375573706733	0.143375573706733	-9.46017480502065	0.905398251949794	-0.143375635147095	0.143375635147095	-9.46017866085942	0.905398213391406	0	0.482660874963258	0.450828740850687	4	0.114896679682345	AT2G04780.1;AT2G04780.2	NaN	| FASCICLIN-like arabinoogalactan 7 | Chr2:1677488-1678252 FORWARD LENGTH=254 | 201606;| FASCICLIN-like arabinoogalactan 7 | Chr2:1677488-1678252 FORWARD LENGTH=254 | 201606	NaN	NaN	Unknown	NaN	NaN	NaN	TAIR11_novel2	>AT2G04780.1 | FASCICLIN-like arabinoogalactan 7 | Chr2:1677488-1678252 FORWARD LENGTH=254 | 201606;>AT2G04780.2 | FASCICLIN-like arabinoogalactan 7 | Chr2:1677488-1678252 FORWARD LENGTH=254 | 201606	4	4
True	2 / 1	2	1	54	AT2G04880.1;AT2G04880.2	38416.453125	42092.1640625	0.131827358634624	0.131827358634624	9.56806430187587	1.09568064301876	-0.0363221429288387	0.0363221429288387	-2.48623036819587	0.975137696318041	0	0.587923564923177	0.495592400768545	52	0.0457356219852619	AT2G04880.1;AT2G04880.2	NaN	| zinc-dependent activator protein-1 | Chr2:1718557-1720219 FORWARD LENGTH=487 | 201606;| zinc-dependent activator protein-1 | Chr2:1718557-1720219 FORWARD LENGTH=463 | 201606	NaN	NaN	Unknown	NaN	NaN	NaN	TAIR11_novel2	>AT2G04880.1 | zinc-dependent activator protein-1 | Chr2:1718557-1720219 FORWARD LENGTH=487 | 201606;>AT2G04880.2 | zinc-dependent activator protein-1 | Chr2:1718557-1720219 FORWARD LENGTH=463 | 201606	14	16
True	2 / 1	2	1	14	AT2G04900.1;AT2G04900.2	99018.4296875	225635.046875	1.18822219726471	1.18822219726471	127.871768505216	2.27871768505216	0.0775541439652443	0.0775541439652443	5.52275556513437	1.05522755565134	0	0.674355387963684	0.528450966767483	12	0.119899860021544	AT2G04900.1;AT2G04900.2	NaN	| hypothetical protein | Chr2:1722500-1723606 FORWARD LENGTH=128 | 201606;| hypothetical protein | Chr2:1722500-1723037 FORWARD LENGTH=96 | 201606	NaN	NaN	Unknown	NaN	NaN	NaN	TAIR11_novel2	>AT2G04900.1 | hypothetical protein | Chr2:1722500-1723606 FORWARD LENGTH=128 | 201606;>AT2G04900.2 | hypothetical protein | Chr2:1722500-1723037 FORWARD LENGTH=96 | 201606	2	3
True	2 / 1	2	1	85	AT2G05120.1	164635.78125	166445.984375	0.0157761457530894	0.0157761457530894	1.0995198681939	1.01099519868194	-0.0274375043809414	0.0274375043809414	-1.88385233197252	0.981161476680275	0	0.299103597845392	0.362671156651166	83	0.0180979036800623	AT2G05120.1	NaN	| Nucleoporin%2C Nup133/Nup155-like protein | Chr2:1842069-1845707 REVERSE LENGTH=975 | 201606	NaN	NaN	Unknown	NaN	NaN	NaN	TAIR11_novel2	>AT2G05120.1 | Nucleoporin%2C Nup133/Nup155-like protein | Chr2:1842069-1845707 REVERSE LENGTH=975 | 201606	16	18
True	2 / 1	2	1	57	AT2G05170.1	93619.71875	90316.0703125	-0.0518297156965905	0.0518297156965905	-3.52879551616897	0.96471204483831	0.0977817624807358	0.0977817624807358	7.01268073283527	1.07012680732835	0	0.0110258903672927	0.102555758168122	55	0.0255666295636388	AT2G05170.1	NaN	| vacuolar protein sorting 11 | Chr2:1870020-1873278 FORWARD LENGTH=932 | 201606	NaN	NaN	Unknown	NaN	NaN	NaN	TAIR11_novel2	>AT2G05170.1 | vacuolar protein sorting 11 | Chr2:1870020-1873278 FORWARD LENGTH=932 | 201606	19	21
True	2 / 1	2	1	11	AT2G05230.1;AT2G05250.1	13156.123046875	16633.46875	0.338354653562808	0.338354653562808	26.4313862886147	1.26431386288615	-0.0943886861205101	0.0943886861205101	-6.33309414008933	0.936669058599107	0	0.409164897733517	0.416640104658582	9	0.0714629704850294	AT2G05230.1;AT2G05250.1	NaN	| DNAJ heat shock N-terminal domain-containing protein | Chr2:1899818-1901938 REVERSE LENGTH=706 | 201606;| DNAJ heat shock N-terminal domain-containing protein | Chr2:1913645-1915765 REVERSE LENGTH=706 | 201606	NaN	NaN	Unknown	NaN	NaN	NaN	TAIR11_novel2	>AT2G05230.1 | DNAJ heat shock N-terminal domain-containing protein | Chr2:1899818-1901938 REVERSE LENGTH=706 | 201606;>AT2G05250.1 | DNAJ heat shock N-terminal domain-containing protein | Chr2:1913645-1915765 REVERSE LENGTH=706 | 201606	7	7
True	2 / 1	2	1	105	AT2G05710.1	1037350.5625	1066934.5	0.0405680893661851	0.0405680893661851	2.85187462844798	1.02851874628448	-0.0637504085898399	0.0637504085898399	-4.32263309533903	0.95677366904661	0	0.457101643170397	0.439245953493682	103	0.0588668012305112	AT2G05710.1	NaN	| aconitase 3 | Chr2:2141591-2146350 FORWARD LENGTH=990 | 201606	NaN	NaN	Unknown	NaN	NaN	NaN	TAIR11_novel2	>AT2G05710.1 | aconitase 3 | Chr2:2141591-2146350 FORWARD LENGTH=990 | 201606	31	42
True	2 / 1	2	1	54	AT2G05920.1	229260.078125	228701.53125	-0.00351912994331233	0.00351912994331233	-0.243630238447123	0.997563697615529	0.0853552669286728	0.0853552669286728	6.0948970295031	1.06094897029503	0	0.2892911742424	0.357731978404243	52	0.0548423191204128	AT2G05920.1	NaN	| Subtilase family protein | Chr2:2269831-2272207 REVERSE LENGTH=754 | 201606	NaN	NaN	Unknown	NaN	NaN	NaN	TAIR11_novel2	>AT2G05920.1 | Subtilase family protein | Chr2:2269831-2272207 REVERSE LENGTH=754 | 201606	24	36
True	2 / 1	2	1	36	AT2G06050.1;AT2G06050.2;AT2G06050.3	69748.09375	68311.21875	-0.0300312561603886	0.0300312561603886	-2.06009214409534	0.979399078559047	0.0199195258319378	0.0199195258319378	1.3902922258783	1.01390292225878	0	0.708414808257147	0.53933952378869	34	0.0360830194851125	AT2G06050.1;AT2G06050.2;AT2G06050.3	NaN	| oxophytodienoate-reductase 3 | Chr2:2359240-2361971 REVERSE LENGTH=391 | 201606;| oxophytodienoate-reductase 3 | Chr2:2359240-2361971 REVERSE LENGTH=391 | 201606;| oxophytodienoate-reductase 3 | Chr2:2359240-2361971 REVERSE LENGTH=391 | 201606	NaN	NaN	Unknown	NaN	NaN	NaN	TAIR11_novel2	>AT2G06050.1 | oxophytodienoate-reductase 3 | Chr2:2359240-2361971 REVERSE LENGTH=391 | 201606;>AT2G06050.2 | oxophytodienoate-reductase 3 | Chr2:2359240-2361971 REVERSE LENGTH=391 | 201606;>AT2G06050.3 | oxophytodienoate-reductase 3 | Chr2:2359240-2361971 REVERSE LENGTH=391 | 201606	11	15
True	2 / 1	2	1	109	AT2G06990.1	210634.515625	208697.421875	-0.0133290845554925	0.0133290845554925	-0.919646879454783	0.990803531205452	0.166797533631325	0.166797533631325	12.2563871535758	1.12256387153576	0	0.0609027130230535	0.188123362029797	107	0.0606544790146575	AT2G06990.1	NaN	| RNA helicase%2C ATP-dependent%2C SK12/DOB1 protein | Chr2:2895135-2900909 FORWARD LENGTH=995 | 201606	NaN	NaN	Unknown	NaN	NaN	NaN	TAIR11_novel2	>AT2G06990.1 | RNA helicase%2C ATP-dependent%2C SK12/DOB1 protein | Chr2:2895135-2900909 FORWARD LENGTH=995 | 201606	30	35
True	2 / 1	2	1	19	AT2G07340.1;AT2G07340.2	87248.1796875	92845.25	0.0897030713940619	0.0897030713940619	6.41511414054394	1.06415114140544	0.0399878360331059	0.0399878360331059	2.81051582337908	1.02810515823379	0	0.193549956245151	0.30113048407221	17	0.0198823059120652	AT2G07340.1;AT2G07340.2	NaN	| PREFOLDIN 1 | Chr2:3045644-3046606 FORWARD LENGTH=128 | 201606;| PREFOLDIN 1 | Chr2:3045644-3046606 FORWARD LENGTH=127 | 201606	NaN	NaN	Unknown	NaN	NaN	NaN	TAIR11_novel2	>AT2G07340.1 | PREFOLDIN 1 | Chr2:3045644-3046606 FORWARD LENGTH=128 | 201606;>AT2G07340.2 | PREFOLDIN 1 | Chr2:3045644-3046606 FORWARD LENGTH=127 | 201606	4	7
True	2 / 1	2	1	12	AT2G07727.1;ATMG00220.1	606632.25	637999.375	0.0727328136219346	0.0727328136219346	5.17069855748684	1.05170698557487	-0.00471889972686768	0.00471889972686768	-0.326554850128624	0.996734451498714	0	0.931886328531329	0.607913499461209	10	0.0355812597607009	AT2G07727.1;ATMG00220.1	NaN	| cytochrome b | Chr2:3450863-3452044 FORWARD LENGTH=393 | 201606;| apocytochrome b | ChrM:60235-61416 FORWARD LENGTH=393 | 201606	NaN	NaN	Unknown	NaN	NaN	NaN	TAIR11_novel2	>AT2G07727.1 | cytochrome b | Chr2:3450863-3452044 FORWARD LENGTH=393 | 201606;>ATMG00220.1 | apocytochrome b | ChrM:60235-61416 FORWARD LENGTH=393 | 201606	2	2
True	2 / 1	2	1	6	AT2G10950.1;AT2G10950.2;AT2G10950.3	2632.14916992188	2824.91015625	0.101963732405185	0.101963732405185	7.32333062771842	1.07323330627718	0.101963646709919	0.101963646709919	7.32332425277376	1.07323324252774	0	0.293087047284295	0.359588172188182	4	0.0522458280055355	AT2G10950.1;AT2G10950.2;AT2G10950.3	NaN	| BSD domain-containing protein | Chr2:4315534-4317800 REVERSE LENGTH=336 | 201606;| BSD domain-containing protein | Chr2:4315534-4317800 REVERSE LENGTH=336 | 201606;| BSD domain-containing protein | Chr2:4315534-4317800 REVERSE LENGTH=336 | 201606	NaN	NaN	Unknown	NaN	NaN	NaN	TAIR11_novel2	>AT2G10950.1 | BSD domain-containing protein | Chr2:4315534-4317800 REVERSE LENGTH=336 | 201606;>AT2G10950.2 | BSD domain-containing protein | Chr2:4315534-4317800 REVERSE LENGTH=336 | 201606;>AT2G10950.3 | BSD domain-containing protein | Chr2:4315534-4317800 REVERSE LENGTH=336 | 201606	8	8
True	2 / 1	2	1	30	AT2G11890.1	78127.140625	79428.5703125	0.0238342215422009	0.0238342215422009	1.66578435750862	1.01665784357509	0.0142585011199117	0.0142585011199117	0.993224036013718	1.00993224036014	0	0.648624256450225	0.519951116093686	28	0.0210827182964258	AT2G11890.1	NaN	| adenylate cyclase | Chr2:4802999-4803631 FORWARD LENGTH=210 | 201606	NaN	NaN	Unknown	NaN	NaN	NaN	TAIR11_novel2	>AT2G11890.1 | adenylate cyclase | Chr2:4802999-4803631 FORWARD LENGTH=210 | 201606	7	8
True	2 / 1	2	1	11	AT2G13820.1;AT2G13820.2;AT2G13820.3	55637.3671875	58744.1953125	0.0783921499506422	0.0783921499506422	5.58406747488585	1.05584067474886	0.0438231378793716	0.0438231378793716	3.08419386092105	1.03084193860921	0	0.566038088539613	0.486600878825918	9	0.0484364355865718	AT2G13820.1;AT2G13820.2;AT2G13820.3	NaN	| Bifunctional inhibitor/lipid-transfer protein/seed storage 2S albumin superfamily protein | Chr2:5774295-5776279 REVERSE LENGTH=169 | 201606;| Bifunctional inhibitor/lipid-transfer protein/seed storage 2S albumin superfamily protein | Chr2:5775805-5776279 REVERSE LENGTH=129 | 201606;| Bifunctional inhibitor/lipid-transfer protein/seed storage 2S albumin superfamily protein | Chr2:5774295-577631…	NaN	NaN	Unknown	NaN	NaN	NaN	TAIR11_novel2	>AT2G13820.1 | Bifunctional inhibitor/lipid-transfer protein/seed storage 2S albumin superfamily protein | Chr2:5774295-5776279 REVERSE LENGTH=169 | 201606;>AT2G13820.2 | Bifunctional inhibitor/lipid-transfer protein/seed storage 2S albumin superfamily protein | Chr2:5775805-5776279 REVERSE LENGTH=129 | 201606;>AT2G13820.3 | Bifunctional inhibitor/lipid-transfer protein/seed storage 2S albumin su…	3	3
True	2 / 1	2	1	6	AT2G14530.1	34725.12890625	38199.9921875	0.137592293433577	0.137592293433577	10.006768558387	1.10006768558387	0.137592270970345	0.137592270970345	10.0067668455458	1.10006766845546	0	0.169781007728616	0.287043090399846	4	0.0509706104567239	AT2G14530.1	NaN	| TRICHOME BIREFRINGENCE-LIKE 13 | Chr2:6187484-6190137 FORWARD LENGTH=412 | 201606	NaN	NaN	Unknown	NaN	NaN	NaN	TAIR11_novel2	>AT2G14530.1 | TRICHOME BIREFRINGENCE-LIKE 13 | Chr2:6187484-6190137 FORWARD LENGTH=412 | 201606	4	4
True	2 / 1	2	1	70	AT2G14720.1;AT2G14720.2	364463.4375	355447.28125	-0.0361384924975279	0.0361384924975279	-2.47381638933261	0.975261836106674	-0.0619424656033516	0.0619424656033516	-4.2026578746009	0.957973421253991	0	0.0246043544249421	0.135805963884796	68	0.0185284017040113	AT2G14720.1;AT2G14720.2	NaN	| vacuolar sorting receptor 4 | Chr2:6300878-6304156 REVERSE LENGTH=628 | 201606;| vacuolar sorting receptor 4 | Chr2:6300878-6304156 REVERSE LENGTH=628 | 201606	NaN	NaN	Unknown	NaN	NaN	NaN	TAIR11_novel2	>AT2G14720.1 | vacuolar sorting receptor 4 | Chr2:6300878-6304156 REVERSE LENGTH=628 | 201606;>AT2G14720.2 | vacuolar sorting receptor 4 | Chr2:6300878-6304156 REVERSE LENGTH=628 | 201606	22	26
True	2 / 1	2	1	30	AT2G15790.1	43274.046875	45295.6015625	0.0658689197997827	0.0658689197997827	4.67151753414556	1.04671517534146	0.127622365951538	0.127622365951538	9.24917354305486	1.09249173543055	0	0.0930643791271199	0.221919384547603	28	0.0498119683527566	AT2G15790.1	NaN	| peptidyl-prolyl cis-trans isomerase / cyclophilin-40 (CYP40) / rotamase | Chr2:6878144-6880743 REVERSE LENGTH=361 | 201606	NaN	NaN	Unknown	NaN	NaN	NaN	TAIR11_novel2	>AT2G15790.1 | peptidyl-prolyl cis-trans isomerase / cyclophilin-40 (CYP40) / rotamase | Chr2:6878144-6880743 REVERSE LENGTH=361 | 201606	11	12
True	2 / 1	2	1	54	AT2G15860.1	162980.75	161054.390625	-0.0171535831131844	0.0171535831131844	-1.181955154213	0.98818044845787	-0.117650993168354	0.117650993168354	-7.83128725771141	0.921687127422886	0	0.0970462411119375	0.22526788386491	52	0.0477747937305996	AT2G15860.1	NaN	| BAT2 domain protein | Chr2:6905712-6909282 REVERSE LENGTH=512 | 201606	NaN	NaN	Unknown	NaN	NaN	NaN	TAIR11_novel2	>AT2G15860.1 | BAT2 domain protein | Chr2:6905712-6909282 REVERSE LENGTH=512 | 201606	19	25
True	2 / 1	2	1	40	AT2G16430.2	92929.4453125	94605.0703125	0.0257817096129802	0.0257817096129802	1.80311524981696	1.01803115249817	0.148491203784943	0.148491203784943	10.8409671092442	1.10840967109244	0	0.0536610134460307	0.178342953054751	38	0.0508427198800971	AT2G16430.2	NaN	| purple acid phosphatase 10 | Chr2:7120502-7122772 REVERSE LENGTH=468 | 201606	NaN	NaN	Unknown	NaN	NaN	NaN	TAIR11_novel2	>AT2G16430.2 | purple acid phosphatase 10 | Chr2:7120502-7122772 REVERSE LENGTH=468 | 201606	9	9
True	2 / 1	2	1	86	AT2G16640.1;AT2G16640.2;AT2G16640.3	82828.9140625	74536.9296875	-0.152179081118122	0.152179081118122	-10.0109780127543	0.899890219872457	0.0821579471230507	0.0821579471230507	5.86002847287008	1.0586002847287	0	0.269532261139025	0.350350494232992	84	0.0509871677321112	AT2G16640.1;AT2G16640.2;AT2G16640.3	NaN	| multimeric translocon complex in the outer envelope membrane 132 | Chr2:7211489-7215109 REVERSE LENGTH=1206 | 201606;| multimeric translocon complex in the outer envelope membrane 132 | Chr2:7211489-7215109 REVERSE LENGTH=1206 | 201606;| multimeric translocon complex in the outer envelope membrane 132 | Chr2:7211489-7215109 REVERSE LENGTH=1206 | 201606	NaN	NaN	Unknown	NaN	NaN	NaN	TAIR11_novel2	>AT2G16640.1 | multimeric translocon complex in the outer envelope membrane 132 | Chr2:7211489-7215109 REVERSE LENGTH=1206 | 201606;>AT2G16640.2 | multimeric translocon complex in the outer envelope membrane 132 | Chr2:7211489-7215109 REVERSE LENGTH=1206 | 201606;>AT2G16640.3 | multimeric translocon complex in the outer envelope membrane 132 | Chr2:7211489-7215109 REVERSE LENGTH=1206 | 201606	35	39
True	2 / 1	2	1	15	AT2G16710.1;AT2G16710.2	59620.04296875	90229.2578125	0.597797903716221	0.597797903716221	51.3404776641874	1.51340477664187	-0.0275466050952673	0.0275466050952673	-1.89127187439162	0.981087281256084	0	0.858541793759055	0.585864185089034	13	0.101008922024031	AT2G16710.1;AT2G16710.2	NaN	| Iron-sulfur cluster biosynthesis family protein | Chr2:7248294-7250013 FORWARD LENGTH=137 | 201606;| Iron-sulfur cluster biosynthesis family protein | Chr2:7248294-7249937 FORWARD LENGTH=110 | 201606	NaN	NaN	Unknown	NaN	NaN	NaN	TAIR11_novel2	>AT2G16710.1 | Iron-sulfur cluster biosynthesis family protein | Chr2:7248294-7250013 FORWARD LENGTH=137 | 201606;>AT2G16710.2 | Iron-sulfur cluster biosynthesis family protein | Chr2:7248294-7249937 FORWARD LENGTH=110 | 201606	3	3
True	2 / 1	2	1	36	AT2G16780.1	459341.09375	476575.84375	0.0531399710734569	0.0531399710734569	3.75205925063176	1.03752059250632	0.0379005931317806	0.0379005931317806	2.66188055611907	1.02661880556119	0	0.0249669373455977	0.135805963884796	34	0.0110461025082359	AT2G16780.1	NaN	| Transducin family protein / WD-40 repeat family protein | Chr2:7281615-7283583 REVERSE LENGTH=415 | 201606	NaN	NaN	Unknown	NaN	NaN	NaN	TAIR11_novel2	>AT2G16780.1 | Transducin family protein / WD-40 repeat family protein | Chr2:7281615-7283583 REVERSE LENGTH=415 | 201606	9	9
True	2 / 1	2	1	91	AT2G16950.1;AT2G16950.2	421548.0625	424064.90625	0.00858796838065362	0.00858796838065362	0.59704787517556	1.00597047875176	0.00482405116781592	0.00482405116781592	0.33493741259758	1.00334937412598	0	0.939922676393307	0.610955762484538	89	0.0439941008557771	AT2G16950.1;AT2G16950.2	NaN	| transportin 1 | Chr2:7353939-7360637 FORWARD LENGTH=895 | 201606;| transportin 1 | Chr2:7353939-7360637 FORWARD LENGTH=891 | 201606	NaN	NaN	Unknown	NaN	NaN	NaN	TAIR11_novel2	>AT2G16950.1 | transportin 1 | Chr2:7353939-7360637 FORWARD LENGTH=895 | 201606;>AT2G16950.2 | transportin 1 | Chr2:7353939-7360637 FORWARD LENGTH=891 | 201606	25	28
True	2 / 1	2	1	55	AT2G17190.1	453952.15625	458710.34375	0.0150431856380173	0.0150431856380173	1.04816937963383	1.01048169379634	0.013744855299592	0.013744855299592	0.957273601241582	1.00957273601242	0	0.640081156872667	0.516546002809573	53	0.0200715134653132	AT2G17190.1	NaN	| ubiquitin family protein | Chr2:7478272-7481361 REVERSE LENGTH=538 | 201606	NaN	NaN	Unknown	NaN	NaN	NaN	TAIR11_novel2	>AT2G17190.1 | ubiquitin family protein | Chr2:7478272-7481361 REVERSE LENGTH=538 | 201606	16	29
True	2 / 1	2	1	38	AT2G17510.1;AT2G17510.2	148531.453125	161206.859375	0.118144662558504	0.118144662558504	8.53381959397699	1.08533819593977	0.0820698887109756	0.0820698887109756	5.85356724491843	1.05853567244918	0	0.0420642706689272	0.167366220317195	36	0.0266523680428523	AT2G17510.1;AT2G17510.2	NaN	| ribonuclease II family protein | Chr2:7609395-7615881 REVERSE LENGTH=933 | 201606;| ribonuclease II family protein | Chr2:7609395-7616242 REVERSE LENGTH=1012 | 201606	NaN	NaN	Unknown	NaN	NaN	NaN	TAIR11_novel2	>AT2G17510.1 | ribonuclease II family protein | Chr2:7609395-7615881 REVERSE LENGTH=933 | 201606;>AT2G17510.2 | ribonuclease II family protein | Chr2:7609395-7616242 REVERSE LENGTH=1012 | 201606	15	15
True	2 / 1	2	1	37	AT2G17840.1;AT2G17840.2	62467.3203125	61467.40625	-0.0232800346006022	0.0232800346006022	-1.60069946573315	0.983993005342669	-0.0777847170829773	0.0777847170829773	-5.24885496881404	0.94751145031186	0	0.303057687454648	0.364546178043666	35	0.0507358894403005	AT2G17840.1;AT2G17840.2	NaN	| Senescence/dehydration-associated protein-like protein | Chr2:7755923-7757798 REVERSE LENGTH=452 | 201606;| Senescence/dehydration-associated protein-like protein | Chr2:7756194-7757798 REVERSE LENGTH=394 | 201606	NaN	NaN	Unknown	NaN	NaN	NaN	TAIR11_novel2	>AT2G17840.1 | Senescence/dehydration-associated protein-like protein | Chr2:7755923-7757798 REVERSE LENGTH=452 | 201606;>AT2G17840.2 | Senescence/dehydration-associated protein-like protein | Chr2:7756194-7757798 REVERSE LENGTH=394 | 201606	6	10
True	2 / 1	2	1	56	AT2G17870.1	386830.03125	392438.53125	0.0207668966460647	0.0207668966460647	1.44986157922558	1.01449861579226	-0.109502144157887	0.109502144157887	-7.30921290913796	0.92690787090862	0	0.0850864647352643	0.213960609388825	54	0.0428548542595577	AT2G17870.1	NaN	| cold shock domain protein 3 | Chr2:7764276-7765181 REVERSE LENGTH=301 | 201606	NaN	NaN	Unknown	NaN	NaN	NaN	TAIR11_novel2	>AT2G17870.1 | cold shock domain protein 3 | Chr2:7764276-7765181 REVERSE LENGTH=301 | 201606	11	14
True	2 / 1	2	1	50	AT2G18220.1	129871.953125	122300.9765625	-0.0866539793196786	0.0866539793196786	-5.82957011142585	0.941704298885741	-0.0463669709861279	0.0463669709861279	-3.16281619135871	0.968371838086413	0	0.133854183215856	0.259026485032745	48	0.0208586765529704	AT2G18220.1	NaN	| Noc2p family | Chr2:7928254-7931851 FORWARD LENGTH=764 | 201606	NaN	NaN	Unknown	NaN	NaN	NaN	TAIR11_novel2	>AT2G18220.1 | Noc2p family | Chr2:7928254-7931851 FORWARD LENGTH=764 | 201606	12	13
True	2 / 1	2	1	47	AT2G18330.1	129225.84375	127189.3203125	-0.0229170849162066	0.0229170849162066	-1.57594129657211	0.984240587034279	0.285381227731705	0.285381227731705	21.8732267386031	1.21873226738603	0	0.00753141184049251	0.0913351949739295	45	0.0701251844798036	AT2G18330.1	NaN	| AAA-type ATPase family protein | Chr2:7965829-7968915 FORWARD LENGTH=636 | 201606	NaN	NaN	Unknown	NaN	NaN	NaN	TAIR11_novel2	>AT2G18330.1 | AAA-type ATPase family protein | Chr2:7965829-7968915 FORWARD LENGTH=636 | 201606	12	16
True	2 / 1	2	1	18	AT2G18360.1	19925.107421875	18457.287109375	-0.11039698397826	0.11039698397826	-7.36668707185256	0.926333129281474	-0.303692102432251	0.303692102432251	-18.9823638330436	0.810176361669564	0	0.0471929311335047	0.172091441893806	16	0.0946363971144778	AT2G18360.1	NaN	| alpha/beta-Hydrolases superfamily protein | Chr2:7976848-7979221 REVERSE LENGTH=313 | 201606	NaN	NaN	Unknown	NaN	NaN	NaN	TAIR11_novel2	>AT2G18360.1 | alpha/beta-Hydrolases superfamily protein | Chr2:7976848-7979221 REVERSE LENGTH=313 | 201606	6	7
True	2 / 1	2	1	28	AT2G18630.1;AT2G18630.2	12913.537109375	12659.8642578125	-0.0286222832579085	0.0286222832579085	-1.96439480069591	0.980356051993041	-0.190628707408905	0.190628707408905	-12.3776208631909	0.876223791368091	0	0.0249751885217676	0.135805963884796	26	0.0544189364833511	AT2G18630.1;AT2G18630.2	NaN	| transmembrane protein%2C putative (DUF677) | Chr2:8081154-8082496 FORWARD LENGTH=393 | 201606;| transmembrane protein%2C putative (DUF677) | Chr2:8081154-8082323 FORWARD LENGTH=389 | 201606	NaN	NaN	Unknown	NaN	NaN	NaN	TAIR11_novel2	>AT2G18630.1 | transmembrane protein%2C putative (DUF677) | Chr2:8081154-8082496 FORWARD LENGTH=393 | 201606;>AT2G18630.2 | transmembrane protein%2C putative (DUF677) | Chr2:8081154-8082323 FORWARD LENGTH=389 | 201606	6	7
True	2 / 1	2	1	8	AT2G18700.1	5791.626953125	5842.8916015625	0.0127138449903507	0.0127138449903507	0.885151078486479	1.00885151078486	-0.134795039892197	0.134795039892197	-8.92007806119072	0.910799219388093	0	0.694641135708254	0.534934482662004	6	0.209794259290399	AT2G18700.1	NaN	| trehalose phosphatase/synthase 11 | Chr2:8109043-8111799 FORWARD LENGTH=862 | 201606	NaN	NaN	Unknown	NaN	NaN	NaN	TAIR11_novel2	>AT2G18700.1 | trehalose phosphatase/synthase 11 | Chr2:8109043-8111799 FORWARD LENGTH=862 | 201606	14	15
True	2 / 1	2	1	70	AT2G18900.1	106786.0078125	111174.8515625	0.058107855595668	0.058107855595668	4.10994271619007	1.0410994271619	-0.101323664188385	0.101323664188385	-6.78226681368322	0.932177331863168	0	0.0923495188415697	0.221150500266497	68	0.0407822163527749	AT2G18900.1	NaN	| Transducin/WD40 repeat-like superfamily protein | Chr2:8188491-8192409 REVERSE LENGTH=804 | 201606	NaN	NaN	Unknown	NaN	NaN	NaN	TAIR11_novel2	>AT2G18900.1 | Transducin/WD40 repeat-like superfamily protein | Chr2:8188491-8192409 REVERSE LENGTH=804 | 201606	20	23
True	2 / 1	2	1	12	AT2G19430.1	56970.48828125	57946.00390625	0.0244944017167752	0.0244944017167752	1.71231747248524	1.01712317472485	0.0278154313564301	0.0278154313564301	1.94672509117748	1.01946725091177	0	0.472032588257048	0.445764129780385	10	0.0245951773814402	AT2G19430.1	NaN	| DWD (DDB1-binding WD40 protein) hypersensitive to ABA 1 | Chr2:8415217-8417740 FORWARD LENGTH=367 | 201606	NaN	NaN	Unknown	NaN	NaN	NaN	TAIR11_novel2	>AT2G19430.1 | DWD (DDB1-binding WD40 protein) hypersensitive to ABA 1 | Chr2:8415217-8417740 FORWARD LENGTH=367 | 201606	3	3
True	2 / 1	2	1	73	AT2G19520.1	632242.9375	631243.875	-0.00228153202775321	0.00228153202775321	-0.158018767904389	0.998419812320956	-0.0867735594511032	0.0867735594511032	-5.83737525761863	0.941626247423814	0	0.0399642739962816	0.164394807549992	71	0.0285226000139159	AT2G19520.1	NaN	| Transducin family protein / WD-40 repeat family protein | Chr2:8456006-8459235 FORWARD LENGTH=507 | 201606	NaN	NaN	Unknown	NaN	NaN	NaN	TAIR11_novel2	>AT2G19520.1 | Transducin family protein / WD-40 repeat family protein | Chr2:8456006-8459235 FORWARD LENGTH=507 | 201606	21	25
True	2 / 1	2	1	6	AT2G19560.1;AT2G19560.2	36306.70703125	36740.33984375	0.0171288856660174	0.0171288856660174	1.19436007271814	1.01194360072718	0.0171289369463921	0.0171289369463921	1.19436366965626	1.01194363669656	0	0.751524940948078	0.554514565473905	4	0.0313077185209481	AT2G19560.1;AT2G19560.2	NaN	| proteasome family protein | Chr2:8465924-8469069 REVERSE LENGTH=413 | 201606;| proteasome family protein | Chr2:8465924-8468050 REVERSE LENGTH=314 | 201606	NaN	NaN	Unknown	NaN	NaN	NaN	TAIR11_novel2	>AT2G19560.1 | proteasome family protein | Chr2:8465924-8469069 REVERSE LENGTH=413 | 201606;>AT2G19560.2 | proteasome family protein | Chr2:8465924-8468050 REVERSE LENGTH=314 | 201606	2	2
True	2 / 1	2	1	42	AT2G19590.1	49574.6171875	44537.984375	-0.154565363540941	0.154565363540941	-10.1597008675842	0.898402991324158	-0.0289813708513975	0.0289813708513975	-1.98879288057006	0.980112071194299	0	0.607743815146423	0.504249407888542	40	0.0383497297871428	AT2G19590.1	NaN	| ACC oxidase 1 | Chr2:8476239-8477354 REVERSE LENGTH=310 | 201606	NaN	NaN	Unknown	NaN	NaN	NaN	TAIR11_novel2	>AT2G19590.1 | ACC oxidase 1 | Chr2:8476239-8477354 REVERSE LENGTH=310 | 201606	13	19
True	2 / 1	2	1	55	AT2G19940.1;AT2G19940.2;AT2G19940.3	334849.875	332632.9375	-0.00958339731930217	0.00958339731930217	-0.662069083943961	0.99337930916056	0.0274817850440741	0.0274817850440741	1.92315100582707	1.01923151005827	0	0.505624125039033	0.459922087912119	53	0.0281515479381173	AT2G19940.1;AT2G19940.2;AT2G19940.3	NaN	| Putative N-acetyl-gamma-glutamyl-phosphate reductase | Chr2:8613203-8615649 FORWARD LENGTH=389 | 201606;| Putative N-acetyl-gamma-glutamyl-phosphate reductase | Chr2:8613168-8615649 FORWARD LENGTH=401 | 201606;| Putative N-acetyl-gamma-glutamyl-phosphate reductase | Chr2:8613203-8615649 FORWARD LENGTH=389 | 201606	NaN	NaN	Unknown	NaN	NaN	NaN	TAIR11_novel2	>AT2G19940.1 | Putative N-acetyl-gamma-glutamyl-phosphate reductase | Chr2:8613203-8615649 FORWARD LENGTH=389 | 201606;>AT2G19940.2 | Putative N-acetyl-gamma-glutamyl-phosphate reductase | Chr2:8613168-8615649 FORWARD LENGTH=401 | 201606;>AT2G19940.3 | Putative N-acetyl-gamma-glutamyl-phosphate reductase | Chr2:8613203-8615649 FORWARD LENGTH=389 | 201606	19	23
True	2 / 1	2	1	28	AT2G20010.2	11450.201171875	11168.1376953125	-0.0359843114798245	0.0359843114798245	-2.46339319570498	0.97536606804295	0.0657869577407837	0.0657869577407837	4.66557112886905	1.04665571128869	0	0.429891282444804	0.426610953739003	26	0.0557030730062781	AT2G20010.2	NaN	| Gls protein (DUF810) | Chr2:8637977-8641184 REVERSE LENGTH=952 | 201606	NaN	NaN	Unknown	NaN	NaN	NaN	TAIR11_novel2	>AT2G20010.2 | Gls protein (DUF810) | Chr2:8637977-8641184 REVERSE LENGTH=952 | 201606	12	13
True	2 / 1	2	1	128	AT2G20190.1	185008.703125	185399.5	0.00304421402114269	0.00304421402114269	0.211231616891006	1.00211231616891	0.0118938637897372	0.0118938637897372	0.827827513483226	1.00827827513483	0	0.725443612679368	0.545831479529707	126	0.0233315442515336	AT2G20190.1	NaN	| CLIP-associated protein | Chr2:8711862-8718813 REVERSE LENGTH=1439 | 201606	NaN	NaN	Unknown	NaN	NaN	NaN	TAIR11_novel2	>AT2G20190.1 | CLIP-associated protein | Chr2:8711862-8718813 REVERSE LENGTH=1439 | 201606	39	45
True	2 / 1	2	1	37	AT2G20360.1	982043.0625	1004580.4375	0.032734893269668	0.032734893269668	2.29494773300738	1.02294947733007	0.0377596877515316	0.0377596877515316	2.65185424805325	1.02651854248053	0	0.489524825305024	0.453378855119128	35	0.0369610524026638	AT2G20360.1	NaN	| NAD(P)-binding Rossmann-fold superfamily protein | Chr2:8786070-8789098 FORWARD LENGTH=402 | 201606	NaN	NaN	Unknown	NaN	NaN	NaN	TAIR11_novel2	>AT2G20360.1 | NAD(P)-binding Rossmann-fold superfamily protein | Chr2:8786070-8789098 FORWARD LENGTH=402 | 201606	16	23
True	2 / 1	2	1	110	AT2G20420.1	2443276.5	2445024.5	0.00103178222411526	0.00103178222411526	0.0715432739601951	1.0007154327396	0.00872043613344431	0.00872043613344431	0.606285084910496	1.0060628508491	0	0.872884642254636	0.590145415291324	108	0.0375185806451713	AT2G20420.1	NaN	| ATP citrate lyase (ACL) family protein | Chr2:8805574-8807858 FORWARD LENGTH=421 | 201606	NaN	NaN	Unknown	NaN	NaN	NaN	TAIR11_novel2	>AT2G20420.1 | ATP citrate lyase (ACL) family protein | Chr2:8805574-8807858 FORWARD LENGTH=421 | 201606	22	26
True	2 / 1	2	1	117	AT2G20580.1	915731.375	908580.3125	-0.0113104085420436	0.0113104085420436	-0.780912688505409	0.992190873114946	0.161122441291809	0.161122441291809	11.8156744718768	1.11815674471877	0	0.000315845266857463	0.0322872191810252	115	0.0298634096901536	AT2G20580.1	NaN	| 26S proteasome regulatory subunit S2 1A | Chr2:8859211-8864699 FORWARD LENGTH=891 | 201606	NaN	NaN	Unknown	NaN	NaN	NaN	TAIR11_novel2	>AT2G20580.1 | 26S proteasome regulatory subunit S2 1A | Chr2:8859211-8864699 FORWARD LENGTH=891 | 201606	42	57
True	2 / 1	2	1	27	AT2G20760.1	154274.90625	167987.359375	0.122849260040746	0.122849260040746	8.88832374513273	1.08888323745133	-0.023423220962286	0.023423220962286	-1.61046503522405	0.983895349647759	0	0.586588326940316	0.495119985728288	25	0.0289067467019027	AT2G20760.1	NaN	| Clathrin light chain protein | Chr2:8943279-8945108 REVERSE LENGTH=338 | 201606	NaN	NaN	Unknown	NaN	NaN	NaN	TAIR11_novel2	>AT2G20760.1 | Clathrin light chain protein | Chr2:8943279-8945108 REVERSE LENGTH=338 | 201606	5	5
True	2 / 1	2	1	24	AT2G20800.1	65445.12890625	58517.609375	-0.161414983958362	0.161414983958362	-10.5852332282417	0.894147667717583	-0.0522464402019978	0.0522464402019978	-3.55665733602992	0.964433426639701	0	0.461835344592853	0.441301595285409	22	0.047287241591996	AT2G20800.1	NaN	| NAD(P)H dehydrogenase B4 | Chr2:8953252-8955699 REVERSE LENGTH=582 | 201606	NaN	NaN	Unknown	NaN	NaN	NaN	TAIR11_novel2	>AT2G20800.1 | NAD(P)H dehydrogenase B4 | Chr2:8953252-8955699 REVERSE LENGTH=582 | 201606	6	7
True	2 / 1	2	1	6	AT2G20930.1	102759.125	83665.21875	-0.296566614490097	0.296566614490097	-18.5812269713274	0.814187730286726	-0.29656657576561	0.29656657576561	-18.5812247859034	0.814187752140966	0	0.00562752764475093	0.0812225623018067	4	0.0338215545811686	AT2G20930.1	NaN	| SNARE-like superfamily protein | Chr2:9000790-9001656 REVERSE LENGTH=140 | 201606	NaN	NaN	Unknown	NaN	NaN	NaN	TAIR11_novel2	>AT2G20930.1 | SNARE-like superfamily protein | Chr2:9000790-9001656 REVERSE LENGTH=140 | 201606	4	4
True	2 / 1	2	1	18	AT2G20940.1;AT2G20940.2	357914.96875	352045.125	-0.023856516754618	0.023856516754618	-1.64001069038832	0.983599893096117	0.0104531655088067	0.0104531655088067	0.72718949430568	1.00727189494306	0	0.688190701881825	0.532893271670935	16	0.0171997400551356	AT2G20940.1;AT2G20940.2	NaN	| transmembrane protein%2C putative (DUF1279) | Chr2:9002264-9002653 REVERSE LENGTH=129 | 201606;| transmembrane protein%2C putative (DUF1279) | Chr2:9002264-9002653 REVERSE LENGTH=129 | 201606	NaN	NaN	Unknown	NaN	NaN	NaN	TAIR11_novel2	>AT2G20940.1 | transmembrane protein%2C putative (DUF1279) | Chr2:9002264-9002653 REVERSE LENGTH=129 | 201606;>AT2G20940.2 | transmembrane protein%2C putative (DUF1279) | Chr2:9002264-9002653 REVERSE LENGTH=129 | 201606	6	8
True	2 / 1	2	1	79	AT2G20990.1;AT2G20990.2;AT2G20990.3	256983.203125	255535.46875	-0.00815051186694707	0.00815051186694707	-0.563357588120572	0.994366424118794	-0.0865450724959373	0.0865450724959373	-5.82246106257913	0.941775389374209	0	0.226218319263054	0.322388118938525	77	0.0487876529523773	AT2G20990.1;AT2G20990.2;AT2G20990.3	NaN	| synaptotagmin A | Chr2:9014827-9017829 FORWARD LENGTH=541 | 201606;| synaptotagmin A | Chr2:9014827-9017829 FORWARD LENGTH=565 | 201606;| synaptotagmin A | Chr2:9014827-9017829 FORWARD LENGTH=579 | 201606	NaN	NaN	Unknown	NaN	NaN	NaN	TAIR11_novel2	>AT2G20990.1 | synaptotagmin A | Chr2:9014827-9017829 FORWARD LENGTH=541 | 201606;>AT2G20990.2 | synaptotagmin A | Chr2:9014827-9017829 FORWARD LENGTH=565 | 201606;>AT2G20990.3 | synaptotagmin A | Chr2:9014827-9017829 FORWARD LENGTH=579 | 201606	13	16
True	2 / 1	2	1	36	AT2G21170.1;AT2G21170.2;AT2G21170.3	752919.4375	726453.375	-0.0516252983215745	0.0516252983215745	-3.51512541472938	0.964848745852706	0.00303276721388102	0.00303276721388102	0.210436511847623	1.00210436511848	0	0.842549488416238	0.582030197465937	34	0.0103513007300126	AT2G21170.1;AT2G21170.2;AT2G21170.3	NaN	| triosephosphate isomerase | Chr2:9071047-9073106 REVERSE LENGTH=315 | 201606;| triosephosphate isomerase | Chr2:9071047-9073106 REVERSE LENGTH=306 | 201606;| triosephosphate isomerase | Chr2:9071047-9073106 REVERSE LENGTH=315 | 201606	NaN	NaN	Unknown	NaN	NaN	NaN	TAIR11_novel2	>AT2G21170.1 | triosephosphate isomerase | Chr2:9071047-9073106 REVERSE LENGTH=315 | 201606;>AT2G21170.2 | triosephosphate isomerase | Chr2:9071047-9073106 REVERSE LENGTH=306 | 201606;>AT2G21170.3 | triosephosphate isomerase | Chr2:9071047-9073106 REVERSE LENGTH=315 | 201606	18	18
True	2 / 1	2	1	43	AT2G21270.1;AT2G21270.2;AT2G21270.4;AT2G21270.5	65851.921875	67350.953125	0.0324728164432707	0.0324728164432707	2.27636674423179	1.02276366744232	0.0481393896043301	0.0481393896043301	3.3930627226276	1.03393062722628	0	0.421471960394459	0.422555007535224	41	0.0405807260934767	AT2G21270.1;AT2G21270.2;AT2G21270.4;AT2G21270.5	NaN	| ubiquitin fusion degradation 1 | Chr2:9108126-9110012 FORWARD LENGTH=319 | 201606;| ubiquitin fusion degradation 1 | Chr2:9108126-9110012 FORWARD LENGTH=319 | 201606;| ubiquitin fusion degradation 1 | Chr2:9108126-9110012 FORWARD LENGTH=319 | 201606;| ubiquitin fusion degradation 1 | Chr2:9108126-9110012 FORWARD LENGTH=319 | 201606	NaN	NaN	Unknown	NaN	NaN	NaN	TAIR11_novel2	>AT2G21270.1 | ubiquitin fusion degradation 1 | Chr2:9108126-9110012 FORWARD LENGTH=319 | 201606;>AT2G21270.2 | ubiquitin fusion degradation 1 | Chr2:9108126-9110012 FORWARD LENGTH=319 | 201606;>AT2G21270.4 | ubiquitin fusion degradation 1 | Chr2:9108126-9110012 FORWARD LENGTH=319 | 201606;>AT2G21270.5 | ubiquitin fusion degradation 1 | Chr2:9108126-9110012 FORWARD LENGTH=319 | 201606	11	13
True	2 / 1	2	1	90	AT2G21390.1	824301.8125	814615.5	-0.0170534017979068	0.0170534017979068	-1.17509295177002	0.9882490704823	0.0585402995347977	0.0585402995347977	4.14115406765196	1.04141154067652	0	0.327619325286049	0.376457910704766	88	0.0409823666377328	AT2G21390.1	NaN	| Coatomer%2C alpha subunit | Chr2:9152428-9156577 FORWARD LENGTH=1218 | 201606	NaN	NaN	Unknown	NaN	NaN	NaN	TAIR11_novel2	>AT2G21390.1 | Coatomer%2C alpha subunit | Chr2:9152428-9156577 FORWARD LENGTH=1218 | 201606	26	30
True	2 / 1	2	1	49	AT2G21410.1	750489.125	726108.6875	-0.0476456525178768	0.0476456525178768	-3.24860636721418	0.967513936327858	0.00490135420113802	0.00490135420113802	0.340313741337717	1.00340313741338	0	0.795733263082454	0.568433973634684	47	0.0129131471904736	AT2G21410.1	NaN	| vacuolar proton ATPase A2 | Chr2:9162703-9168141 FORWARD LENGTH=821 | 201606	NaN	NaN	Unknown	NaN	NaN	NaN	TAIR11_novel2	>AT2G21410.1 | vacuolar proton ATPase A2 | Chr2:9162703-9168141 FORWARD LENGTH=821 | 201606	23	26
True	2 / 1	2	1	93	AT2G22125.1	55277.1328125	51661.89453125	-0.0975822354959496	0.0975822354959496	-6.54020586326879	0.934597941367312	-0.0463535971939564	0.0463535971939564	-3.16191850589037	0.968380814941096	0	0.0860887217270039	0.215200589748331	91	0.0183980241275766	AT2G22125.1	NaN	| binding protein | Chr2:9406793-9414223 FORWARD LENGTH=2150 | 201606	NaN	NaN	Unknown	NaN	NaN	NaN	TAIR11_novel2	>AT2G22125.1 | binding protein | Chr2:9406793-9414223 FORWARD LENGTH=2150 | 201606	41	51
True	2 / 1	2	1	6	AT2G22370.1	140152.515625	149495.8125	0.0931074341019365	0.0931074341019365	6.66652099203089	1.06666520992031	0.0931074842810631	0.0931074842810631	6.66652470205469	1.06666524702055	0	0.0912027641897981	0.220496870076691	4	0.0260612486150918	AT2G22370.1	NaN	| mediator of RNA polymerase II transcription subunit | Chr2:9501019-9502078 REVERSE LENGTH=219 | 201606	NaN	NaN	Unknown	NaN	NaN	NaN	TAIR11_novel2	>AT2G22370.1 | mediator of RNA polymerase II transcription subunit | Chr2:9501019-9502078 REVERSE LENGTH=219 | 201606	1	1
True	2 / 1	2	1	72	AT2G22420.1	1707646.625	1711078.5	0.00289648949565975	0.00289648949565975	0.200971029354502	1.00200971029355	0.0962785929441452	0.0962785929441452	6.90124038976847	1.06901240389768	0	0.092813798401356	0.221604058702423	70	0.0388723180647868	AT2G22420.1	NaN	| Peroxidase superfamily protein | Chr2:9513341-9514484 FORWARD LENGTH=329 | 201606	NaN	NaN	Unknown	NaN	NaN	NaN	TAIR11_novel2	>AT2G22420.1 | Peroxidase superfamily protein | Chr2:9513341-9514484 FORWARD LENGTH=329 | 201606	12	16
True	2 / 1	2	1	48	AT2G22660.2;AT2G22660.3	23250.3671875	21931.880859375	-0.0842239589271938	0.0842239589271938	-5.67081937886061	0.943291806211394	-0.128833562135696	0.128833562135696	-8.54294062930824	0.914570593706918	0	0.0787242887105282	0.207200524321953	46	0.0490087167300136	AT2G22660.2;AT2G22660.3	NaN	| DNA-binding protein%2C putative (duplicated DUF1399) | Chr2:9627737-9630840 FORWARD LENGTH=819 | 201606;| DNA-binding protein%2C putative (duplicated DUF1399) | Chr2:9627737-9630840 FORWARD LENGTH=720 | 201606	NaN	NaN	Unknown	NaN	NaN	NaN	TAIR11_novel2	>AT2G22660.2 | DNA-binding protein%2C putative (duplicated DUF1399) | Chr2:9627737-9630840 FORWARD LENGTH=819 | 201606;>AT2G22660.3 | DNA-binding protein%2C putative (duplicated DUF1399) | Chr2:9627737-9630840 FORWARD LENGTH=720 | 201606	15	15
True	2 / 1	2	1	55	AT2G22795.1;AT2G22795.2	6577.6103515625	6914.974609375	0.0721604065835188	0.0721604065835188	5.12897906353422	1.05128979063534	0.0459270142018795	0.0459270142018795	3.23463078654835	1.03234630786548	0	0.61398936195206	0.507410053792988	53	0.0621347396096619	AT2G22795.1;AT2G22795.2	NaN	| hypothetical protein | Chr2:9697380-9699584 REVERSE LENGTH=734 | 201606;| hypothetical protein | Chr2:9697380-9699584 REVERSE LENGTH=712 | 201606	NaN	NaN	Unknown	NaN	NaN	NaN	TAIR11_novel2	>AT2G22795.1 | hypothetical protein | Chr2:9697380-9699584 REVERSE LENGTH=734 | 201606;>AT2G22795.2 | hypothetical protein | Chr2:9697380-9699584 REVERSE LENGTH=712 | 201606	25	26
True	2 / 1	2	1	78	AT4G37640.1	222602.265625	219940.515625	-0.0173548863322145	0.0173548863322145	-1.19574254670167	0.988042574532983	0.00662044994533062	0.00662044994533062	0.459949155181283	1.00459949155181	0	0.773977664887774	0.561494206426792	76	0.0158162270345841	AT4G37640.1	NaN	| calcium ATPase 2 | Chr4:17683225-17686808 REVERSE LENGTH=1014 | 201606	NaN	NaN	Unknown	NaN	NaN	NaN	TAIR11_novel2	>AT4G37640.1 | calcium ATPase 2 | Chr4:17683225-17686808 REVERSE LENGTH=1014 | 201606	17	20
True	2 / 1	2	1	46	AT2G23140.1;AT2G23140.2;AT2G23140.4	35105.05859375	37175.01953125	0.0826545642425043	0.0826545642425043	5.89647481137812	1.05896474811378	-0.241904020309448	0.241904020309448	-15.4371456474181	0.845628543525819	0	0.122509793181501	0.250461083189585	44	0.104670105882521	AT2G23140.1;AT2G23140.2;AT2G23140.4	NaN	| RING/U-box superfamily protein with ARM repeat domain-containing protein | Chr2:9845696-9849105 REVERSE LENGTH=829 | 201606;| RING/U-box superfamily protein with ARM repeat domain-containing protein | Chr2:9845696-9848762 REVERSE LENGTH=826 | 201606;| RING/U-box superfamily protein with ARM repeat domain-containing protein | Chr2:9845696-9848762 REVERSE LENGTH=826 | 201606	NaN	NaN	Unknown	NaN	NaN	NaN	TAIR11_novel2	>AT2G23140.1 | RING/U-box superfamily protein with ARM repeat domain-containing protein | Chr2:9845696-9849105 REVERSE LENGTH=829 | 201606;>AT2G23140.2 | RING/U-box superfamily protein with ARM repeat domain-containing protein | Chr2:9845696-9848762 REVERSE LENGTH=826 | 201606;>AT2G23140.4 | RING/U-box superfamily protein with ARM repeat domain-containing protein | Chr2:9845696-9848762 REVERSE LE…	17	19
True	2 / 1	2	1	95	AT2G23170.1	604023.3125	606406.625	0.00568128309047983	0.00568128309047983	0.394572932977644	1.00394572932978	0.0319877378642559	0.0319877378642559	2.24198405515272	1.02241984055153	0	0.531993765286028	0.471686803629173	93	0.0351427024976102	AT2G23170.1	NaN	| Auxin-responsive GH3 family protein | Chr2:9864125-9866502 REVERSE LENGTH=595 | 201606	NaN	NaN	Unknown	NaN	NaN	NaN	TAIR11_novel2	>AT2G23170.1 | Auxin-responsive GH3 family protein | Chr2:9864125-9866502 REVERSE LENGTH=595 | 201606	25	31
True	2 / 1	2	1	76	AT2G24200.1;AT2G24200.2	3094038.75	3083875	-0.00474697625909526	0.00474697625909526	-0.328494593029904	0.996715054069701	-0.014077571220696	0.014077571220696	-0.971037566126742	0.990289624338733	0	0.827874205107732	0.577179102172703	74	0.0444203220179506	AT2G24200.1;AT2G24200.2	NaN	| Cytosol aminopeptidase family protein | Chr2:10287017-10289450 REVERSE LENGTH=520 | 201606;| Cytosol aminopeptidase family protein | Chr2:10287017-10289450 REVERSE LENGTH=520 | 201606	NaN	NaN	Unknown	NaN	NaN	NaN	TAIR11_novel2	>AT2G24200.1 | Cytosol aminopeptidase family protein | Chr2:10287017-10289450 REVERSE LENGTH=520 | 201606;>AT2G24200.2 | Cytosol aminopeptidase family protein | Chr2:10287017-10289450 REVERSE LENGTH=520 | 201606	25	36
True	2 / 1	2	1	71	AT2G25170.1;AT2G25170.2;AT2G25170.3;AT2G25170.4	75500.484375	77018.703125	0.028722930493179	0.028722930493179	2.01087286070805	1.02010872860708	-0.0279260519891977	0.0279260519891977	-1.9170723075657	0.980829276924343	0	0.676355750965534	0.528976278853669	69	0.0458595625133445	AT2G25170.1;AT2G25170.2;AT2G25170.3;AT2G25170.4	NaN	| chromatin remodeling factor CHD3 (PICKLE) | Chr2:10714411-10723763 FORWARD LENGTH=1384 | 201606;| chromatin remodeling factor CHD3 (PICKLE) | Chr2:10714013-10723763 FORWARD LENGTH=1401 | 201606;| chromatin remodeling factor CHD3 (PICKLE) | Chr2:10714065-10723763 FORWARD LENGTH=1410 | 201606;| chromatin remodeling factor CHD3 (PICKLE) | Chr2:10714411-10723763 FORWARD LENGTH=1384 | 201606	NaN	NaN	Unknown	NaN	NaN	NaN	TAIR11_novel2	>AT2G25170.1 | chromatin remodeling factor CHD3 (PICKLE) | Chr2:10714411-10723763 FORWARD LENGTH=1384 | 201606;>AT2G25170.2 | chromatin remodeling factor CHD3 (PICKLE) | Chr2:10714013-10723763 FORWARD LENGTH=1401 | 201606;>AT2G25170.3 | chromatin remodeling factor CHD3 (PICKLE) | Chr2:10714065-10723763 FORWARD LENGTH=1410 | 201606;>AT2G25170.4 | chromatin remodeling factor CHD3 (PICKLE) | Chr2:10…	25	27
True	2 / 1	2	1	6	AT2G25570.1;AT2G25570.3	25251.787109375	17079.560546875	-0.56411463808612	0.56411463808612	-32.3629631720837	0.676370368279163	-0.56411474943161	0.56411474943161	-32.3629683922296	0.676370316077704	0	0.0137808240791504	0.112373536542526	4	0.0823758238430211	AT2G25570.1;AT2G25570.3	NaN	| binding protein | Chr2:10885881-10887842 REVERSE LENGTH=288 | 201606;| binding protein | Chr2:10885881-10887842 REVERSE LENGTH=288 | 201606	NaN	NaN	Unknown	NaN	NaN	NaN	TAIR11_novel2	>AT2G25570.1 | binding protein | Chr2:10885881-10887842 REVERSE LENGTH=288 | 201606;>AT2G25570.3 | binding protein | Chr2:10885881-10887842 REVERSE LENGTH=288 | 201606	4	4
True	2 / 1	2	1	10	AT2G25790.1	7696.091796875	6461.26220703125	-0.252309984475858	0.252309984475858	-16.0448916467596	0.839551083532404	0.188894674181938	0.188894674181938	13.9890050507665	1.13989005050767	0	0.354186769972772	0.390699136148965	8	0.125341224065818	AT2G25790.1	NaN	| Leucine-rich receptor-like protein kinase family protein | Chr2:11000631-11004031 FORWARD LENGTH=960 | 201606	NaN	NaN	Unknown	NaN	NaN	NaN	TAIR11_novel2	>AT2G25790.1 | Leucine-rich receptor-like protein kinase family protein | Chr2:11000631-11004031 FORWARD LENGTH=960 | 201606	6	6
True	2 / 1	2	1	12	AT2G25870.1	9714.1484375	18795.91015625	0.952259340027801	0.952259340027801	93.4900447237478	1.93490044723748	0.747803390026093	0.747803390026093	67.9234124856819	1.67923412485682	0	0.00462795574714629	0.0783671703069376	10	0.12785072429363	AT2G25870.1	NaN	| haloacid dehalogenase-like hydrolase family protein | Chr2:11031159-11034302 FORWARD LENGTH=584 | 201606	NaN	NaN	Unknown	NaN	NaN	NaN	TAIR11_novel2	>AT2G25870.1 | haloacid dehalogenase-like hydrolase family protein | Chr2:11031159-11034302 FORWARD LENGTH=584 | 201606	7	9
True	2 / 1	2	1	6	AT2G26110.1	3431.21801757813	2859.60668945313	-0.262904064553825	0.262904064553825	-16.6591375189987	0.833408624810013	-0.262904077768326	0.262904077768326	-16.6591382823671	0.833408617176329	0	0.681190546456377	0.530615709110805	4	0.367564129846003	AT2G26110.1	NaN	| bromodomain protein (DUF761) | Chr2:11120869-11121798 FORWARD LENGTH=309 | 201606	NaN	NaN	Unknown	NaN	NaN	NaN	TAIR11_novel2	>AT2G26110.1 | bromodomain protein (DUF761) | Chr2:11120869-11121798 FORWARD LENGTH=309 | 201606	4	4
True	2 / 1	2	1	43	AT2G26140.1	182951.078125	187121.328125	0.0325160891503079	0.0325160891503079	2.27943450387906	1.02279434503879	0.164315700531006	0.164315700531006	12.0634412356651	1.12063441235665	0	0.112582121375318	0.240732090900343	41	0.0692338256556991	AT2G26140.1	NaN	| FTSH protease 4 | Chr2:11131939-11135126 REVERSE LENGTH=717 | 201606	NaN	NaN	Unknown	NaN	NaN	NaN	TAIR11_novel2	>AT2G26140.1 | FTSH protease 4 | Chr2:11131939-11135126 REVERSE LENGTH=717 | 201606	16	22
False	2 / 1	2	1	0	AT2G26200.1	12700.9189453125	NaN	NaN	NaN	NaN	NaN	NaN	NaN	NaN	NaN	0	NaN	NaN	NaN	NaN	AT2G26200.1	NaN	| S-adenosyl-L-methionine-dependent methyltransferases superfamily protein | Chr2:11152875-11156330 FORWARD LENGTH=565 | 201606	NaN	NaN	Unknown	NaN	NaN	NaN	TAIR11_novel2	>AT2G26200.1 | S-adenosyl-L-methionine-dependent methyltransferases superfamily protein | Chr2:11152875-11156330 FORWARD LENGTH=565 | 201606	4	4
True	2 / 1	2	1	54	AT2G26250.1	104970.1953125	105223.203125	0.00347311852226653	0.00347311852226653	0.241028238298302	1.00241028238298	0.0252648759633303	0.0252648759633303	1.76665165166248	1.01766651651662	0	0.412279113816758	0.418299592974314	52	0.0209862940241918	AT2G26250.1	NaN	| 3-ketoacyl-CoA synthase 10 | Chr2:11170799-11173059 REVERSE LENGTH=550 | 201606	NaN	NaN	Unknown	NaN	NaN	NaN	TAIR11_novel2	>AT2G26250.1 | 3-ketoacyl-CoA synthase 10 | Chr2:11170799-11173059 REVERSE LENGTH=550 | 201606	14	16
True	2 / 1	2	1	8	AT2G26470.1;AT2G26470.2	18934.51953125	20442.953125	0.110584805643304	0.110584805643304	7.96657972366526	1.07966579723665	0.146974325180054	0.146974325180054	10.7244879304001	1.107244879304	0	0.133752768467384	0.259026485032745	6	0.0550703981020857	AT2G26470.1;AT2G26470.2	NaN	| embryonic stem cell-specific 5-hydroxymethylcytosine-binding protein | Chr2:11259316-11262362 REVERSE LENGTH=487 | 201606;| embryonic stem cell-specific 5-hydroxymethylcytosine-binding protein | Chr2:11259316-11262362 REVERSE LENGTH=453 | 201606	NaN	NaN	Unknown	NaN	NaN	NaN	TAIR11_novel2	>AT2G26470.1 | embryonic stem cell-specific 5-hydroxymethylcytosine-binding protein | Chr2:11259316-11262362 REVERSE LENGTH=487 | 201606;>AT2G26470.2 | embryonic stem cell-specific 5-hydroxymethylcytosine-binding protein | Chr2:11259316-11262362 REVERSE LENGTH=453 | 201606	4	4
True	2 / 1	2	1	109	AT2G26780.1;AT2G26780.2	111244.8984375	107064.71875	-0.0552560330354963	0.0552560330354963	-3.75763720063849	0.962423627993615	-0.192275375127792	0.192275375127792	-12.4775745111982	0.875224254888018	0	0.119778543120326	0.247058467143673	107	0.0847233247700403	AT2G26780.1;AT2G26780.2	NaN	| ARM repeat superfamily protein | Chr2:11410125-11423598 FORWARD LENGTH=1826 | 201606;| ARM repeat superfamily protein | Chr2:11410125-11423598 FORWARD LENGTH=1812 | 201606	NaN	NaN	Unknown	NaN	NaN	NaN	TAIR11_novel2	>AT2G26780.1 | ARM repeat superfamily protein | Chr2:11410125-11423598 FORWARD LENGTH=1826 | 201606;>AT2G26780.2 | ARM repeat superfamily protein | Chr2:11410125-11423598 FORWARD LENGTH=1812 | 201606	19	25
True	2 / 1	2	1	42	AT2G27020.1;AT2G27020.2	336781.84375	338441.75	0.00709318620206806	0.00709318620206806	0.492872843594316	1.00492872843594	0.0861944183707237	0.0861944183707237	6.15662565588266	1.06156625655883	0	0.280246016387405	0.35446393035373	40	0.053896938505021	AT2G27020.1;AT2G27020.2	NaN	| 20S proteasome alpha subunit G1 | Chr2:11528515-11530858 REVERSE LENGTH=249 | 201606;| 20S proteasome alpha subunit G1 | Chr2:11528515-11531164 REVERSE LENGTH=351 | 201606	NaN	NaN	Unknown	NaN	NaN	NaN	TAIR11_novel2	>AT2G27020.1 | 20S proteasome alpha subunit G1 | Chr2:11528515-11530858 REVERSE LENGTH=249 | 201606;>AT2G27020.2 | 20S proteasome alpha subunit G1 | Chr2:11528515-11531164 REVERSE LENGTH=351 | 201606	8	10
True	2 / 1	2	1	113	AT2G27040.1;AT2G27040.2	437773.78125	425712.15625	-0.0403072655259785	0.0403072655259785	-2.75521868065277	0.972447813193472	-0.0632629543542862	0.0632629543542862	-4.29030040108774	0.957096995989123	0	0.172292275968248	0.288101972692514	111	0.0317912886581554	AT2G27040.1;AT2G27040.2	NaN	| Argonaute family protein | Chr2:11536795-11541503 REVERSE LENGTH=924 | 201606;| Argonaute family protein | Chr2:11536795-11541503 REVERSE LENGTH=924 | 201606	NaN	NaN	Unknown	NaN	NaN	NaN	TAIR11_novel2	>AT2G27040.1 | Argonaute family protein | Chr2:11536795-11541503 REVERSE LENGTH=924 | 201606;>AT2G27040.2 | Argonaute family protein | Chr2:11536795-11541503 REVERSE LENGTH=924 | 201606	33	40
True	2 / 1	2	1	127	AT2G27170.1;AT2G27170.2	218636.421875	225882.15625	0.0470365537908028	0.0470365537908028	3.31405641972249	1.03314056419722	0.0449504293501377	0.0449504293501377	3.16477315278441	1.03164773152784	0	0.161524359084338	0.282014302676682	125	0.0220315620471354	AT2G27170.1;AT2G27170.2	NaN	| Structural maintenance of chromosomes (SMC) family protein | Chr2:11609319-11617064 REVERSE LENGTH=1204 | 201606;| Structural maintenance of chromosomes (SMC) family protein | Chr2:11609319-11617064 REVERSE LENGTH=1204 | 201606	NaN	NaN	Unknown	NaN	NaN	NaN	TAIR11_novel2	>AT2G27170.1 | Structural maintenance of chromosomes (SMC) family protein | Chr2:11609319-11617064 REVERSE LENGTH=1204 | 201606;>AT2G27170.2 | Structural maintenance of chromosomes (SMC) family protein | Chr2:11609319-11617064 REVERSE LENGTH=1204 | 201606	41	45
True	2 / 1	2	1	25	AT2G27190.1	26525.291015625	28309.552734375	0.0939203767355642	0.0939203767355642	6.72664332956407	1.06726643329564	-0.107312753796577	0.107312753796577	-7.16844138569438	0.928315586143056	0	0.47318670812165	0.446098279769447	23	0.0993578025192562	AT2G27190.1	NaN	| purple acid phosphatase 12 | Chr2:11621400-11623438 REVERSE LENGTH=469 | 201606	NaN	NaN	Unknown	NaN	NaN	NaN	TAIR11_novel2	>AT2G27190.1 | purple acid phosphatase 12 | Chr2:11621400-11623438 REVERSE LENGTH=469 | 201606	6	6
True	2 / 1	2	1	103	AT2G27210.1;AT2G27210.2	249143.65625	244556.390625	-0.0268106753221292	0.0268106753221292	-1.84121309530634	0.981587869046937	-0.0780164673924446	0.0780164673924446	-5.26407429304563	0.947359257069544	0	0.186667862555162	0.296763309413954	101	0.0404745377207199	AT2G27210.1;AT2G27210.2	NaN	| BRI1 suppressor 1 (BSU1)-like 3 | Chr2:11630188-11636182 FORWARD LENGTH=1006 | 201606;| BRI1 suppressor 1 (BSU1)-like 3 | Chr2:11630188-11636182 FORWARD LENGTH=1001 | 201606	NaN	NaN	Unknown	NaN	NaN	NaN	TAIR11_novel2	>AT2G27210.1 | BRI1 suppressor 1 (BSU1)-like 3 | Chr2:11630188-11636182 FORWARD LENGTH=1006 | 201606;>AT2G27210.2 | BRI1 suppressor 1 (BSU1)-like 3 | Chr2:11630188-11636182 FORWARD LENGTH=1001 | 201606	27	30
True	2 / 1	2	1	30	AT2G27460.1	120634	118933.453125	-0.0204820122173581	0.0204820122173581	-1.40967461495101	0.98590325385049	0.0189131312072277	0.0189131312072277	1.31958909012289	1.01319589090123	0	0.536584257944559	0.473890885651194	28	0.0205874176605309	AT2G27460.1	NaN	| sec23/sec24 transport family protein | Chr2:11740670-11744867 FORWARD LENGTH=745 | 201606	NaN	NaN	Unknown	NaN	NaN	NaN	TAIR11_novel2	>AT2G27460.1 | sec23/sec24 transport family protein | Chr2:11740670-11744867 FORWARD LENGTH=745 | 201606	7	10
True	2 / 1	2	1	55	AT2G27600.1	99715.171875	103204.4921875	0.0496208328436483	0.0496208328436483	3.49928726681041	1.0349928726681	-0.129858285188675	0.129858285188675	-8.60787804093682	0.913921219590632	0	0.0954742979727743	0.223980406715038	53	0.0523694888159668	AT2G27600.1	NaN	| AAA-type ATPase family protein | Chr2:11781226-11783730 FORWARD LENGTH=435 | 201606	NaN	NaN	Unknown	NaN	NaN	NaN	TAIR11_novel2	>AT2G27600.1 | AAA-type ATPase family protein | Chr2:11781226-11783730 FORWARD LENGTH=435 | 201606	17	19
True	2 / 1	2	1	28	AT2G27710.1;AT2G27710.2;AT2G27710.3	590407.9375	579184.625	-0.0276888120226988	0.0276888120226988	-1.9009420075759	0.980990579924241	-0.0811529979109764	0.0811529979109764	-5.46981378944065	0.945301862105594	0	0.373708207836956	0.399230977129527	26	0.0610917850618468	AT2G27710.1;AT2G27710.2;AT2G27710.3	NaN	| 60S acidic ribosomal protein family | Chr2:11816929-11817670 FORWARD LENGTH=115 | 201606;| 60S acidic ribosomal protein family | Chr2:11816929-11817670 FORWARD LENGTH=115 | 201606;| 60S acidic ribosomal protein family | Chr2:11816929-11817670 FORWARD LENGTH=115 | 201606	NaN	NaN	Unknown	NaN	NaN	NaN	TAIR11_novel2	>AT2G27710.1 | 60S acidic ribosomal protein family | Chr2:11816929-11817670 FORWARD LENGTH=115 | 201606;>AT2G27710.2 | 60S acidic ribosomal protein family | Chr2:11816929-11817670 FORWARD LENGTH=115 | 201606;>AT2G27710.3 | 60S acidic ribosomal protein family | Chr2:11816929-11817670 FORWARD LENGTH=115 | 201606	12	14
True	2 / 1	2	1	18	AT2G27720.1;AT2G27720.2;AT2G27720.3	151724.71875	122268.28125	-0.311405956828493	0.311405956828493	-19.4143958497204	0.805856041502796	-0.457027316093445	0.457027316093445	-27.1514236384317	0.728485763615683	0	0.0631601493705672	0.191432687099622	16	0.152642704949843	AT2G27720.1;AT2G27720.2;AT2G27720.3	NaN	| 60S acidic ribosomal protein family | Chr2:11818696-11819370 FORWARD LENGTH=115 | 201606;| 60S acidic ribosomal protein family | Chr2:11818696-11819370 FORWARD LENGTH=130 | 201606;| 60S acidic ribosomal protein family | Chr2:11818696-11819370 FORWARD LENGTH=127 | 201606	NaN	NaN	Unknown	NaN	NaN	NaN	TAIR11_novel2	>AT2G27720.1 | 60S acidic ribosomal protein family | Chr2:11818696-11819370 FORWARD LENGTH=115 | 201606;>AT2G27720.2 | 60S acidic ribosomal protein family | Chr2:11818696-11819370 FORWARD LENGTH=130 | 201606;>AT2G27720.3 | 60S acidic ribosomal protein family | Chr2:11818696-11819370 FORWARD LENGTH=127 | 201606	2	3
True	2 / 1	2	1	30	AT2G27730.1;AT2G27730.2;AT2G27730.3;AT2G27730.4	1956326.625	2253733.5	0.204169669123543	0.204169669123543	15.2023118838859	1.15202311883886	-0.192036584019661	0.192036584019661	-12.4630868293988	0.875369131706012	0	0.500914533607052	0.457607801594915	28	0.191530778543836	AT2G27730.1;AT2G27730.2;AT2G27730.3;AT2G27730.4	NaN	| copper ion binding protein | Chr2:11820056-11820867 REVERSE LENGTH=113 | 201606;| copper ion binding protein | Chr2:11820056-11820867 REVERSE LENGTH=113 | 201606;| copper ion binding protein | Chr2:11820056-11820867 REVERSE LENGTH=113 | 201606;| copper ion binding protein | Chr2:11820056-11820867 REVERSE LENGTH=113 | 201606	NaN	NaN	Unknown	NaN	NaN	NaN	TAIR11_novel2	>AT2G27730.1 | copper ion binding protein | Chr2:11820056-11820867 REVERSE LENGTH=113 | 201606;>AT2G27730.2 | copper ion binding protein | Chr2:11820056-11820867 REVERSE LENGTH=113 | 201606;>AT2G27730.3 | copper ion binding protein | Chr2:11820056-11820867 REVERSE LENGTH=113 | 201606;>AT2G27730.4 | copper ion binding protein | Chr2:11820056-11820867 REVERSE LENGTH=113 | 201606	7	7
True	2 / 1	2	1	289	AT2G28290.1;AT2G28290.2;AT2G28290.3;AT2G28290.4;AT2G28290.5;AT2G28290.6	82649.8984375	84300.3828125	0.0285261358419882	0.0285261358419882	1.99695874550663	1.01996958745507	0.0416000224649906	0.0416000224649906	2.92546899066344	1.02925468990663	0	0.11673923354791	0.244710549132031	287	0.0182912332024754	AT2G28290.1;AT2G28290.2;AT2G28290.3;AT2G28290.4;AT2G28290.5;AT2G28290.6	NaN	| P-loop containing nucleoside triphosphate hydrolases superfamily protein | Chr2:12056771-12072950 FORWARD LENGTH=3574 | 201606;| P-loop containing nucleoside triphosphate hydrolases superfamily protein | Chr2:12056771-12072950 FORWARD LENGTH=3529 | 201606;| P-loop containing nucleoside triphosphate hydrolases superfamily protein | Chr2:12056771-12072950 FORWARD LENGTH=3543 | 201606;| P-loop con…	NaN	NaN	Unknown	NaN	NaN	NaN	TAIR11_novel2	>AT2G28290.1 | P-loop containing nucleoside triphosphate hydrolases superfamily protein | Chr2:12056771-12072950 FORWARD LENGTH=3574 | 201606;>AT2G28290.2 | P-loop containing nucleoside triphosphate hydrolases superfamily protein | Chr2:12056771-12072950 FORWARD LENGTH=3529 | 201606;>AT2G28290.3 | P-loop containing nucleoside triphosphate hydrolases superfamily protein | Chr2:12056771-12072950 FO…	66	78
True	2 / 1	2	1	32	AT2G28360.1	23318.69140625	23505.845703125	0.0115327574168916	0.0115327574168916	0.802593480116287	1.00802593480116	-0.069616511464119	0.069616511464119	-4.71087437834131	0.952891256216587	0	0.339847240439385	0.383618892378069	30	0.0488593856287162	AT2G28360.1	NaN	| SIT4 phosphatase-associated family protein | Chr2:12124604-12129879 REVERSE LENGTH=788 | 201606	NaN	NaN	Unknown	NaN	NaN	NaN	TAIR11_novel2	>AT2G28360.1 | SIT4 phosphatase-associated family protein | Chr2:12124604-12129879 REVERSE LENGTH=788 | 201606	10	11
True	2 / 1	2	1	11	AT1G07720.1;AT1G07720.2;AT2G28630.1;AT2G28630.2	39174.44140625	32420.642578125	-0.273000017858881	0.273000017858881	-17.2403194166477	0.827596805833523	0.079170249402523	0.079170249402523	5.64102827484156	1.05641028274842	0	0.577250111498857	0.491897920361512	9	0.0897785522540919	AT1G07720.1;AT1G07720.2;AT2G28630.1;AT2G28630.2	NaN	| 3-ketoacyl-CoA synthase 3 | Chr1:2390970-2392406 REVERSE LENGTH=478 | 201606;| 3-ketoacyl-CoA synthase 3 | Chr1:2390970-2392535 REVERSE LENGTH=521 | 201606;| 3-ketoacyl-CoA synthase 12 | Chr2:12275719-12277149 REVERSE LENGTH=476 | 201606;| 3-ketoacyl-CoA synthase 12 | Chr2:12275719-12277149 REVERSE LENGTH=476 | 201606	NaN	NaN	Unknown	NaN	NaN	NaN	TAIR11_novel2	>AT1G07720.1 | 3-ketoacyl-CoA synthase 3 | Chr1:2390970-2392406 REVERSE LENGTH=478 | 201606;>AT1G07720.2 | 3-ketoacyl-CoA synthase 3 | Chr1:2390970-2392535 REVERSE LENGTH=521 | 201606;>AT2G28630.1 | 3-ketoacyl-CoA synthase 12 | Chr2:12275719-12277149 REVERSE LENGTH=476 | 201606;>AT2G28630.2 | 3-ketoacyl-CoA synthase 12 | Chr2:12275719-12277149 REVERSE LENGTH=476 | 201606	2	2
True	2 / 1	2	1	19	AT2G28900.1	105486.5703125	105157.8828125	-0.0045023375083261	0.0045023375083261	-0.311591796971189	0.996884082030288	-0.0539911426603794	0.0539911426603794	-3.67321920731096	0.96326780792689	0	0.263540135361678	0.346223894036404	17	0.0314179528466223	AT2G28900.1	NaN	| outer plastid envelope protein 16-1 | Chr2:12414423-12415459 REVERSE LENGTH=148 | 201606	NaN	NaN	Unknown	NaN	NaN	NaN	TAIR11_novel2	>AT2G28900.1 | outer plastid envelope protein 16-1 | Chr2:12414423-12415459 REVERSE LENGTH=148 | 201606	8	10
True	2 / 1	2	1	22	AT2G29490.1	186005.6875	184498.4375	-0.011738137037633	0.011738137037633	-0.810324684292252	0.991896753157077	0.212506651878357	0.212506651878357	15.8699651902051	1.15869965190205	0	0.170358037166735	0.287407286054412	20	0.100217808868763	AT2G29490.1	NaN	| glutathione S-transferase TAU 1 | Chr2:12631593-12632360 REVERSE LENGTH=224 | 201606	NaN	NaN	Unknown	NaN	NaN	NaN	TAIR11_novel2	>AT2G29490.1 | glutathione S-transferase TAU 1 | Chr2:12631593-12632360 REVERSE LENGTH=224 | 201606	8	9
True	2 / 1	2	1	12	AT2G29550.1	1793189.75	1781847	-0.0091546941915249	0.0091546941915249	-0.632545997990452	0.993674540020095	-0.0706940218806267	0.0706940218806267	-4.78201671227489	0.952179832877251	0	0.270144949267814	0.350679954174245	10	0.0400146616370951	AT2G29550.1	NaN	| tubulin beta-7 chain | Chr2:12644258-12645932 REVERSE LENGTH=449 | 201606	NaN	NaN	Unknown	NaN	NaN	NaN	TAIR11_novel2	>AT2G29550.1 | tubulin beta-7 chain | Chr2:12644258-12645932 REVERSE LENGTH=449 | 201606	2	3
True	2 / 1	2	1	59	AT2G29560.1	122415.671875	118984.8046875	-0.0410109246883858	0.0410109246883858	-2.80263722360916	0.971973627763908	0.16139554977417	0.16139554977417	11.8368436718438	1.11836843671844	0	0.0156245410117512	0.116884471993514	57	0.0444101956388072	AT2G29560.1	NaN	| cytosolic enolase | Chr2:12646635-12649694 FORWARD LENGTH=475 | 201606	NaN	NaN	Unknown	NaN	NaN	NaN	TAIR11_novel2	>AT2G29560.1 | cytosolic enolase | Chr2:12646635-12649694 FORWARD LENGTH=475 | 201606	20	25
True	2 / 1	2	1	28	AT2G30105.1	52248.44140625	51801.84375	-0.0123845538638398	0.0123845538638398	-0.854757853497579	0.991452421465024	0.0910865291953087	0.0910865291953087	6.51720878021456	1.06517208780215	0	0.233117484211238	0.326171553081213	26	0.0507335463375995	AT2G30105.1	NaN	| LRR/ubiquitin-like domain protein | Chr2:12849834-12851908 FORWARD LENGTH=374 | 201606	NaN	NaN	Unknown	NaN	NaN	NaN	TAIR11_novel2	>AT2G30105.1 | LRR/ubiquitin-like domain protein | Chr2:12849834-12851908 FORWARD LENGTH=374 | 201606	9	10
True	2 / 1	2	1	157	AT2G30110.1	519682.09375	529536.3125	0.0271002690598094	0.0271002690598094	1.89620132548582	1.01896201325486	0.0249586291611195	0.0249586291611195	1.74505151916458	1.01745051519165	0	0.406047923850543	0.415592521235627	155	0.0206987802615368	AT2G30110.1	NaN	| ubiquitin-activating enzyme 1 | Chr2:12852632-12857369 REVERSE LENGTH=1080 | 201606	NaN	NaN	Unknown	NaN	NaN	NaN	TAIR11_novel2	>AT2G30110.1 | ubiquitin-activating enzyme 1 | Chr2:12852632-12857369 REVERSE LENGTH=1080 | 201606	42	55
True	2 / 1	2	1	13	AT2G30780.1;AT2G30780.2	14380.6826171875	11073.5107421875	-0.377019472544075	0.377019472544075	-22.9973219146589	0.770026780853411	0.238691732287407	0.238691732287407	17.9922196645983	1.17992219664598	0	0.00819406298334098	0.0944591834231667	11	0.050072573755115	AT2G30780.1;AT2G30780.2	NaN	| Tetratricopeptide repeat (TPR)-like superfamily protein | Chr2:13116547-13118059 FORWARD LENGTH=452 | 201606;| Tetratricopeptide repeat (TPR)-like superfamily protein | Chr2:13116547-13118059 FORWARD LENGTH=452 | 201606	NaN	NaN	Unknown	NaN	NaN	NaN	TAIR11_novel2	>AT2G30780.1 | Tetratricopeptide repeat (TPR)-like superfamily protein | Chr2:13116547-13118059 FORWARD LENGTH=452 | 201606;>AT2G30780.2 | Tetratricopeptide repeat (TPR)-like superfamily protein | Chr2:13116547-13118059 FORWARD LENGTH=452 | 201606	6	6
True	2 / 1	2	1	107	AT2G30970.1;AT2G30970.2	470822.8125	477033.25	0.0189056038246236	0.0189056038246236	1.31906044803214	1.01319060448032	0.0889979749917984	0.0889979749917984	6.36311799488594	1.06363117994886	0	0.0125504773226825	0.107058132964965	105	0.0241716893639422	AT2G30970.1;AT2G30970.2	NaN	| aspartate aminotransferase 1 | Chr2:13179012-13181686 FORWARD LENGTH=430 | 201606;| aspartate aminotransferase 1 | Chr2:13179012-13181686 FORWARD LENGTH=430 | 201606	NaN	NaN	Unknown	NaN	NaN	NaN	TAIR11_novel2	>AT2G30970.1 | aspartate aminotransferase 1 | Chr2:13179012-13181686 FORWARD LENGTH=430 | 201606;>AT2G30970.2 | aspartate aminotransferase 1 | Chr2:13179012-13181686 FORWARD LENGTH=430 | 201606	24	37
True	2 / 1	2	1	18	AT2G31110.1;AT2G31110.2	40930.26953125	74042.984375	0.855194878466595	0.855194878466595	80.9003097779961	1.80900309777996	-0.0315585620701313	0.0315585620701313	-2.16372114764284	0.978362788523572	0	0.770550680498373	0.561140319524769	16	0.0714479696244813	AT2G31110.1;AT2G31110.2	NaN	| trichome birefringence-like protein (DUF828) | Chr2:13258522-13259463 REVERSE LENGTH=216 | 201606;| trichome birefringence-like protein (DUF828) | Chr2:13258522-13262071 REVERSE LENGTH=364 | 201606	NaN	NaN	Unknown	NaN	NaN	NaN	TAIR11_novel2	>AT2G31110.1 | trichome birefringence-like protein (DUF828) | Chr2:13258522-13259463 REVERSE LENGTH=216 | 201606;>AT2G31110.2 | trichome birefringence-like protein (DUF828) | Chr2:13258522-13262071 REVERSE LENGTH=364 | 201606	5	6
True	2 / 1	2	1	7	AT2G31160.1	21443.998046875	25187.31640625	0.232123508867831	0.232123508867831	17.4562520999693	1.17456252099969	0.402726739645004	0.402726739645004	32.2004181084827	1.32200418108483	0	0.0364898857591291	0.158072821655259	5	0.0911343585244639	AT2G31160.1	NaN	| LIGHT-DEPENDENT SHORT HYPOCOTYLS-like protein (DUF640) | Chr2:13277903-13278562 FORWARD LENGTH=219 | 201606	NaN	NaN	Unknown	NaN	NaN	NaN	TAIR11_novel2	>AT2G31160.1 | LIGHT-DEPENDENT SHORT HYPOCOTYLS-like protein (DUF640) | Chr2:13277903-13278562 FORWARD LENGTH=219 | 201606	2	2
True	2 / 1	2	1	12	AT2G31340.1	15909.2822265625	17298.29296875	0.120760929184782	0.120760929184782	8.73081967122549	1.08730819671225	0.0988075435161591	0.0988075435161591	7.08879564924241	1.07088795649242	0	0.231779603819882	0.324927073127264	10	0.0512725358507901	AT2G31340.1	NaN	| embryo defective 1381 | Chr2:13361614-13364633 FORWARD LENGTH=559 | 201606	NaN	NaN	Unknown	NaN	NaN	NaN	TAIR11_novel2	>AT2G31340.1 | embryo defective 1381 | Chr2:13361614-13364633 FORWARD LENGTH=559 | 201606	6	8
True	2 / 1	2	1	97	AT2G31390.1	3915525	3866533.5	-0.018165046654197	0.018165046654197	-1.25121152335894	0.987487884766411	-0.167271584272385	0.167271584272385	-10.9474754656208	0.890525245343792	0	0.303869566063461	0.364787322857722	95	0.111646082220035	AT2G31390.1	NaN	| pfkB-like carbohydrate kinase family protein | Chr2:13383635-13386116 REVERSE LENGTH=325 | 201606	NaN	NaN	Unknown	NaN	NaN	NaN	TAIR11_novel2	>AT2G31390.1 | pfkB-like carbohydrate kinase family protein | Chr2:13383635-13386116 REVERSE LENGTH=325 | 201606	20	25
True	2 / 1	2	1	70	AT2G31610.1	4392698	4379375	-0.00438232577615778	0.00438232577615778	-0.303298792678208	0.996967012073218	-0.00772620877251029	0.00772620877251029	-0.534108523827792	0.994658914761722	0	0.781905847713207	0.564364256610162	68	0.0191268198321285	AT2G31610.1	NaN	| Ribosomal protein S3 family protein | Chr2:13450384-13451669 FORWARD LENGTH=250 | 201606	NaN	NaN	Unknown	NaN	NaN	NaN	TAIR11_novel2	>AT2G31610.1 | Ribosomal protein S3 family protein | Chr2:13450384-13451669 FORWARD LENGTH=250 | 201606	16	21
True	2 / 1	2	1	36	AT2G31670.1	369328.34375	362752.90625	-0.0259168123325886	0.0259168123325886	-1.78037716608367	0.982196228339163	-0.0437824390828609	0.0437824390828609	-2.98918066884406	0.970108193311559	0	0.0714772397834823	0.19864797818182	34	0.0160753219943782	AT2G31670.1	NaN	| Stress responsive alpha-beta barrel domain protein | Chr2:13472699-13473490 REVERSE LENGTH=263 | 201606	NaN	NaN	Unknown	NaN	NaN	NaN	TAIR11_novel2	>AT2G31670.1 | Stress responsive alpha-beta barrel domain protein | Chr2:13472699-13473490 REVERSE LENGTH=263 | 201606	14	19
True	2 / 1	2	1	85	AT2G31810.1	436488.53125	427806.90625	-0.0289839748277017	0.0289839748277017	-1.98896978464426	0.980110302153557	0.0192053914070129	0.0192053914070129	1.34011642408494	1.01340116424085	0	0.371052273610462	0.398720306567035	83	0.014709456367811	AT2G31810.1	NaN	| ACT domain-containing small subunit of acetolactate synthase protein | Chr2:13524271-13528246 FORWARD LENGTH=491 | 201606	NaN	NaN	Unknown	NaN	NaN	NaN	TAIR11_novel2	>AT2G31810.1 | ACT domain-containing small subunit of acetolactate synthase protein | Chr2:13524271-13528246 FORWARD LENGTH=491 | 201606	22	24
True	2 / 1	2	1	23	AT2G32170.1	50244.125	49355.58203125	-0.0257416528982101	0.0257416528982101	-1.76845147318219	0.982315485268178	-0.0203153993934393	0.0203153993934393	-1.39828803593418	0.986017119640658	0	0.799971507348936	0.569947392228375	21	0.0535947894346014	AT2G32170.1	NaN	| S-adenosyl-L-methionine-dependent methyltransferases superfamily protein | Chr2:13666476-13670924 FORWARD LENGTH=504 | 201606	NaN	NaN	Unknown	NaN	NaN	NaN	TAIR11_novel2	>AT2G32170.1 | S-adenosyl-L-methionine-dependent methyltransferases superfamily protein | Chr2:13666476-13670924 FORWARD LENGTH=504 | 201606	5	5
True	2 / 1	2	1	193	AT2G32240.1	339472.375	350144.8125	0.0446575355911152	0.0446575355911152	3.14383092291384	1.03143830922914	-0.0081218546256423	0.0081218546256423	-0.561382390260223	0.994386176097398	0	0.702986129922444	0.537627948332119	191	0.0147025229704425	AT2G32240.1	NaN	| early endosome antigen | Chr2:13684614-13689330 REVERSE LENGTH=1333 | 201606	NaN	NaN	Unknown	NaN	NaN	NaN	TAIR11_novel2	>AT2G32240.1 | early endosome antigen | Chr2:13684614-13689330 REVERSE LENGTH=1333 | 201606	72	78
True	2 / 1	2	1	21	AT2G32410.1;AT2G32410.2;AT2G32410.3	12374.376953125	9958.5498046875	-0.313348314759212	0.313348314759212	-19.5228184626088	0.804771815373912	-0.183424338698387	0.183424338698387	-11.9389677153879	0.880610322846121	0	0.206378255077182	0.310922034888433	19	0.0937413776788655	AT2G32410.1;AT2G32410.2;AT2G32410.3	NaN	| AXR1-like protein | Chr2:13757702-13760862 FORWARD LENGTH=523 | 201606;| AXR1-like protein | Chr2:13757702-13760284 FORWARD LENGTH=417 | 201606;| AXR1-like protein | Chr2:13757702-13760151 FORWARD LENGTH=408 | 201606	NaN	NaN	Unknown	NaN	NaN	NaN	TAIR11_novel2	>AT2G32410.1 | AXR1-like protein | Chr2:13757702-13760862 FORWARD LENGTH=523 | 201606;>AT2G32410.2 | AXR1-like protein | Chr2:13757702-13760284 FORWARD LENGTH=417 | 201606;>AT2G32410.3 | AXR1-like protein | Chr2:13757702-13760151 FORWARD LENGTH=408 | 201606	4	5
True	2 / 1	2	1	49	AT2G32920.1	94275.0625	136453.421875	0.533460466953383	0.533460466953383	44.7396779768775	1.44739677976878	0.0789482370018959	0.0789482370018959	5.62477271624235	1.05624772716242	0	0.526724420292725	0.469186206484844	47	0.0848374291252738	AT2G32920.1	NaN	| PDI-like 2-3 | Chr2:13962502-13965406 REVERSE LENGTH=440 | 201606	NaN	NaN	Unknown	NaN	NaN	NaN	TAIR11_novel2	>AT2G32920.1 | PDI-like 2-3 | Chr2:13962502-13965406 REVERSE LENGTH=440 | 201606	19	26
True	2 / 1	2	1	30	AT2G33610.1	33103.05859375	31225.953125	-0.0842189140068516	0.0842189140068516	-5.67048952118402	0.94329510478816	-0.0653678104281425	0.0653678104281425	-4.42983665043525	0.955701633495648	0	0.488524669482648	0.453310853204536	28	0.0634174945628845	AT2G33610.1	NaN	| switch subunit 3 | Chr2:14229023-14231149 FORWARD LENGTH=469 | 201606	NaN	NaN	Unknown	NaN	NaN	NaN	TAIR11_novel2	>AT2G33610.1 | switch subunit 3 | Chr2:14229023-14231149 FORWARD LENGTH=469 | 201606	6	6
True	2 / 1	2	1	94	AT2G33730.1	234887.875	228052.71875	-0.0426048733037761	0.0426048733037761	-2.90996555271318	0.970900344472868	-0.0234276559203863	0.0234276559203863	-1.61076749193321	0.983892325080668	0	0.563990512755435	0.485752848466264	92	0.0278838913054987	AT2G33730.1	NaN	| P-loop containing nucleoside triphosphate hydrolases superfamily protein | Chr2:14265679-14267880 REVERSE LENGTH=733 | 201606	NaN	NaN	Unknown	NaN	NaN	NaN	TAIR11_novel2	>AT2G33730.1 | P-loop containing nucleoside triphosphate hydrolases superfamily protein | Chr2:14265679-14267880 REVERSE LENGTH=733 | 201606	24	31
True	2 / 1	2	1	84	AT2G34040.1;AT2G34040.3	819966.8125	816839.5625	-0.00551277612943683	0.00551277612943683	-0.381387386943788	0.996186126130562	0.00850774254649878	0.00850774254649878	0.591453998810976	1.00591453998811	0	0.771146910250844	0.561236494302236	82	0.0200846315265829	AT2G34040.1;AT2G34040.3	NaN	| Apoptosis inhibitory protein 5 (API5) | Chr2:14377957-14382246 REVERSE LENGTH=553 | 201606;| Apoptosis inhibitory protein 5 (API5) | Chr2:14377957-14382246 REVERSE LENGTH=553 | 201606	NaN	NaN	Unknown	NaN	NaN	NaN	TAIR11_novel2	>AT2G34040.1 | Apoptosis inhibitory protein 5 (API5) | Chr2:14377957-14382246 REVERSE LENGTH=553 | 201606;>AT2G34040.3 | Apoptosis inhibitory protein 5 (API5) | Chr2:14377957-14382246 REVERSE LENGTH=553 | 201606	23	27
True	2 / 1	2	1	81	AT2G34300.1;AT2G34300.2;AT2G34300.3	32397.23828125	31826.044921875	-0.0256629532091194	0.0256629532091194	-1.76309275011747	0.982369072498825	-0.0845348760485649	0.0845348760485649	-5.69114619525477	0.943088538047452	0	0.176857623344863	0.290007628995114	79	0.0427337620381506	AT2G34300.1;AT2G34300.2;AT2G34300.3	NaN	| S-adenosyl-L-methionine-dependent methyltransferases superfamily protein | Chr2:14473916-14476811 REVERSE LENGTH=770 | 201606;| S-adenosyl-L-methionine-dependent methyltransferases superfamily protein | Chr2:14473916-14476811 REVERSE LENGTH=770 | 201606;| S-adenosyl-L-methionine-dependent methyltransferases superfamily protein | Chr2:14473916-14476811 REVERSE LENGTH=770 | 201606	NaN	NaN	Unknown	NaN	NaN	NaN	TAIR11_novel2	>AT2G34300.1 | S-adenosyl-L-methionine-dependent methyltransferases superfamily protein | Chr2:14473916-14476811 REVERSE LENGTH=770 | 201606;>AT2G34300.2 | S-adenosyl-L-methionine-dependent methyltransferases superfamily protein | Chr2:14473916-14476811 REVERSE LENGTH=770 | 201606;>AT2G34300.3 | S-adenosyl-L-methionine-dependent methyltransferases superfamily protein | Chr2:14473916-14476811 REVE…	21	23
True	2 / 1	2	1	27	AT2G34310.1;AT2G34310.2;AT2G34310.3;AT2G34310.4;AT2G34310.5;AT2G34310.6;AT2G34310.7	13899.8076171875	14368.7919921875	0.047873861960759	0.047873861960759	3.37403500765066	1.03374035007651	0.0812796950340271	0.0812796950340271	5.79560494911855	1.05795604949119	0	0.233611967733739	0.326593136809681	25	0.0453890161900861	AT2G34310.1;AT2G34310.2;AT2G34310.3;AT2G34310.4;AT2G34310.5;AT2G34310.6;AT2G34310.7	NaN	| hypothetical protein | Chr2:14478564-14479812 REVERSE LENGTH=242 | 201606;| hypothetical protein | Chr2:14478564-14479812 REVERSE LENGTH=242 | 201606;| hypothetical protein | Chr2:14478564-14479812 REVERSE LENGTH=242 | 201606;| hypothetical protein | Chr2:14478564-14479812 REVERSE LENGTH=242 | 201606;| hypothetical protein | Chr2:14478564-14479812 REVERSE LENGTH=234 | 201606;| hypothetical prot…	NaN	NaN	Unknown	NaN	NaN	NaN	TAIR11_novel2	>AT2G34310.1 | hypothetical protein | Chr2:14478564-14479812 REVERSE LENGTH=242 | 201606;>AT2G34310.2 | hypothetical protein | Chr2:14478564-14479812 REVERSE LENGTH=242 | 201606;>AT2G34310.3 | hypothetical protein | Chr2:14478564-14479812 REVERSE LENGTH=242 | 201606;>AT2G34310.4 | hypothetical protein | Chr2:14478564-14479812 REVERSE LENGTH=242 | 201606;>AT2G34310.5 | hypothetical protein | Chr2:…	10	12
False	2 / 1	2	1	0	AT2G34560.1;AT2G34560.2	27604.990234375	6334.11474609375	-2.12371418280051	2.12371418280051	-77.0544575733766	0.229455424266234	NaN	NaN	NaN	NaN	0	NaN	NaN	NaN	NaN	AT2G34560.1;AT2G34560.2	NaN	| P-loop containing nucleoside triphosphate hydrolases superfamily protein | Chr2:14560266-14562695 FORWARD LENGTH=384 | 201606;| P-loop containing nucleoside triphosphate hydrolases superfamily protein | Chr2:14560266-14562695 FORWARD LENGTH=393 | 201606	NaN	NaN	Unknown	NaN	NaN	NaN	TAIR11_novel2	>AT2G34560.1 | P-loop containing nucleoside triphosphate hydrolases superfamily protein | Chr2:14560266-14562695 FORWARD LENGTH=384 | 201606;>AT2G34560.2 | P-loop containing nucleoside triphosphate hydrolases superfamily protein | Chr2:14560266-14562695 FORWARD LENGTH=393 | 201606	10	14
True	2 / 1	2	1	12	AT2G34630.1;AT2G34630.2	108653.875	102522.6640625	-0.0837967544747431	0.0837967544747431	-5.64288290454437	0.943571170954556	-0.0593128129839897	0.0593128129839897	-4.02788534803887	0.959721146519611	0	0.191316082806627	0.299677323037434	10	0.027964595899882	AT2G34630.1;AT2G34630.2	NaN	| geranyl diphosphate synthase 1 | Chr2:14579726-14581632 FORWARD LENGTH=321 | 201606;| geranyl diphosphate synthase 1 | Chr2:14578689-14581632 FORWARD LENGTH=422 | 201606	NaN	NaN	Unknown	NaN	NaN	NaN	TAIR11_novel2	>AT2G34630.1 | geranyl diphosphate synthase 1 | Chr2:14579726-14581632 FORWARD LENGTH=321 | 201606;>AT2G34630.2 | geranyl diphosphate synthase 1 | Chr2:14578689-14581632 FORWARD LENGTH=422 | 201606	5	7
True	2 / 1	2	1	62	AT2G34730.1;AT2G34730.2	72907.890625	70920.796875	-0.0398662153771381	0.0398662153771381	-2.72548517446564	0.972745148255344	0.116236336529255	0.116236336529255	8.3903513038647	1.08390351303865	0	0.0677288128825734	0.195189041801285	60	0.0428714623924854	AT2G34730.1;AT2G34730.2	NaN	| myosin heavy chain-like protein | Chr2:14654611-14657443 FORWARD LENGTH=825 | 201606;| myosin heavy chain-like protein | Chr2:14654611-14657443 FORWARD LENGTH=825 | 201606	NaN	NaN	Unknown	NaN	NaN	NaN	TAIR11_novel2	>AT2G34730.1 | myosin heavy chain-like protein | Chr2:14654611-14657443 FORWARD LENGTH=825 | 201606;>AT2G34730.2 | myosin heavy chain-like protein | Chr2:14654611-14657443 FORWARD LENGTH=825 | 201606	16	17
True	2 / 1	2	1	12	AT2G35010.1;AT2G35010.2	315990.40625	325237.4375	0.0416125754567993	0.0416125754567993	2.92636455636064	1.02926364556361	-0.146352782845497	0.146352782845497	-9.64682412782484	0.903531758721752	0	0.238336447095835	0.329985362227547	10	0.0770608630468471	AT2G35010.1;AT2G35010.2	NaN	| thioredoxin O1 | Chr2:14754398-14755888 FORWARD LENGTH=194 | 201606;| thioredoxin O1 | Chr2:14754398-14755888 FORWARD LENGTH=194 | 201606	NaN	NaN	Unknown	NaN	NaN	NaN	TAIR11_novel2	>AT2G35010.1 | thioredoxin O1 | Chr2:14754398-14755888 FORWARD LENGTH=194 | 201606;>AT2G35010.2 | thioredoxin O1 | Chr2:14754398-14755888 FORWARD LENGTH=194 | 201606	4	4
True	2 / 1	2	1	79	AT2G35110.1;AT2G35110.2	59758.28515625	60544.97265625	0.0188684222406372	0.0188684222406372	1.3164492554347	1.01316449255435	0.00524060148745775	0.00524060148745775	0.363911369900372	1.003639113699	0	0.899503249854126	0.598285025531637	77	0.0284836802065846	AT2G35110.1;AT2G35110.2	NaN	| transcription activator | Chr2:14795970-14803525 REVERSE LENGTH=1425 | 201606;| transcription activator | Chr2:14795970-14803525 REVERSE LENGTH=1396 | 201606	NaN	NaN	Unknown	NaN	NaN	NaN	TAIR11_novel2	>AT2G35110.1 | transcription activator | Chr2:14795970-14803525 REVERSE LENGTH=1425 | 201606;>AT2G35110.2 | transcription activator | Chr2:14795970-14803525 REVERSE LENGTH=1396 | 201606	20	20
True	2 / 1	2	1	24	AT2G35605.1	626393.5625	620354.3125	-0.0139769464991152	0.0139769464991152	-0.964130278717545	0.990358697212825	-0.0100573021918535	0.0100573021918535	-0.694694827419617	0.993053051725804	0	0.7520076432974	0.554596327870989	22	0.0213078144965418	AT2G35605.1	NaN	| SWIB/MDM2 domain superfamily protein | Chr2:14946161-14947027 FORWARD LENGTH=109 | 201606	NaN	NaN	Unknown	NaN	NaN	NaN	TAIR11_novel2	>AT2G35605.1 | SWIB/MDM2 domain superfamily protein | Chr2:14946161-14947027 FORWARD LENGTH=109 | 201606	5	5
True	2 / 1	2	1	57	AT2G35720.1	83782.375	82276.65625	-0.0261636177625503	0.0261636177625503	-1.79717840416913	0.982028215958309	0.0991039648652077	0.0991039648652077	7.11080076165733	1.07110800761657	0	0.0332617916582652	0.151874068446397	55	0.0311807702214355	AT2G35720.1	NaN	| DNAJ heat shock N-terminal domain-containing protein | Chr2:15016883-15019866 FORWARD LENGTH=538 | 201606	NaN	NaN	Unknown	NaN	NaN	NaN	TAIR11_novel2	>AT2G35720.1 | DNAJ heat shock N-terminal domain-containing protein | Chr2:15016883-15019866 FORWARD LENGTH=538 | 201606	10	12
True	2 / 1	2	1	42	AT2G35920.1;AT2G35920.2;AT2G35920.3	52446.34375	51911.5546875	-0.014786504785545	0.014786504785545	-1.01968797872588	0.989803120212741	-0.0218814257532358	0.0218814257532358	-1.50526081911433	0.984947391808857	0	0.440305689401165	0.4307258668914	40	0.0192057776106131	AT2G35920.1;AT2G35920.2;AT2G35920.3	NaN	| RNA helicase family protein | Chr2:15075674-15080506 FORWARD LENGTH=995 | 201606;| RNA helicase family protein | Chr2:15075958-15080506 FORWARD LENGTH=937 | 201606;| RNA helicase family protein | Chr2:15075578-15080506 FORWARD LENGTH=1027 | 201606	NaN	NaN	Unknown	NaN	NaN	NaN	TAIR11_novel2	>AT2G35920.1 | RNA helicase family protein | Chr2:15075674-15080506 FORWARD LENGTH=995 | 201606;>AT2G35920.2 | RNA helicase family protein | Chr2:15075958-15080506 FORWARD LENGTH=937 | 201606;>AT2G35920.3 | RNA helicase family protein | Chr2:15075578-15080506 FORWARD LENGTH=1027 | 201606	17	19
True	2 / 1	2	1	63	AT2G36070.1	142068.53125	140268.6875	-0.01839403843976	0.01839403843976	-1.2668841819958	0.987331158180042	0.0905029028654099	0.0905029028654099	6.47412713563189	1.06474127135632	0	0.0202291239434039	0.126436182467531	61	0.0261260777406879	AT2G36070.1	NaN	| translocase inner membrane subunit 44-2 | Chr2:15145119-15147895 REVERSE LENGTH=469 | 201606	NaN	NaN	Unknown	NaN	NaN	NaN	TAIR11_novel2	>AT2G36070.1 | translocase inner membrane subunit 44-2 | Chr2:15145119-15147895 REVERSE LENGTH=469 | 201606	16	17
True	2 / 1	2	1	18	AT2G36310.1	73723.6953125	64542.40234375	-0.191881108531115	0.191881108531115	-12.4536526958291	0.875463473041709	-0.499959200620651	0.499959200620651	-29.2873221568765	0.707126778431235	0	0.0959681804593967	0.224170533027244	16	0.188182215327234	AT2G36310.1	NaN	| uridine-ribohydrolase 1 | Chr2:15224692-15226633 REVERSE LENGTH=336 | 201606	NaN	NaN	Unknown	NaN	NaN	NaN	TAIR11_novel2	>AT2G36310.1 | uridine-ribohydrolase 1 | Chr2:15224692-15226633 REVERSE LENGTH=336 | 201606	4	5
True	2 / 1	2	1	93	AT2G36390.1	201267.265625	192526.3125	-0.0640569176229244	0.0640569176229244	-4.34295815459932	0.956570418454007	-0.18063759803772	0.18063759803772	-11.7687027473221	0.882312972526779	0	0.000174453320014386	0.0226878779259735	91	0.0317027628604913	AT2G36390.1	NaN	| starch branching enzyme 2.1 | Chr2:15264283-15269940 FORWARD LENGTH=858 | 201606	NaN	NaN	Unknown	NaN	NaN	NaN	TAIR11_novel2	>AT2G36390.1 | starch branching enzyme 2.1 | Chr2:15264283-15269940 FORWARD LENGTH=858 | 201606	25	32
True	2 / 1	2	1	18	AT2G36410.1	68485.0390625	65305.80859375	-0.0685775404455339	0.0685775404455339	-4.64222626178049	0.953577737382195	-0.0947795137763023	0.0947795137763023	-6.35846517009305	0.936415348299069	0	0.365611775136614	0.396235667413014	16	0.068422303137632	AT2G36410.1	NaN	| transcriptional activator (DUF662) | Chr2:15279041-15280270 FORWARD LENGTH=195 | 201606	NaN	NaN	Unknown	NaN	NaN	NaN	TAIR11_novel2	>AT2G36410.1 | transcriptional activator (DUF662) | Chr2:15279041-15280270 FORWARD LENGTH=195 | 201606	6	11
True	2 / 1	2	1	38	AT2G36480.1;AT2G36480.2	53825.953125	53669.6015625	-0.00419678345912108	0.00419678345912108	-0.290476161447439	0.997095238385526	0.0279132556170225	0.0279132556170225	1.95363798741672	1.01953637987417	0	0.638271469106794	0.515852795625768	36	0.0402305165872303	AT2G36480.1;AT2G36480.2	NaN	| pre-mRNA cleavage complex 2 Pcf11-like protein | Chr2:15303114-15307535 REVERSE LENGTH=963 | 201606;| pre-mRNA cleavage complex 2 Pcf11-like protein | Chr2:15303114-15307535 REVERSE LENGTH=963 | 201606	NaN	NaN	Unknown	NaN	NaN	NaN	TAIR11_novel2	>AT2G36480.1 | pre-mRNA cleavage complex 2 Pcf11-like protein | Chr2:15303114-15307535 REVERSE LENGTH=963 | 201606;>AT2G36480.2 | pre-mRNA cleavage complex 2 Pcf11-like protein | Chr2:15303114-15307535 REVERSE LENGTH=963 | 201606	15	16
True	2 / 1	2	1	46	AT2G36910.1	28405.103515625	28435.646484375	0.00155044378515916	0.00155044378515916	0.107526341994135	1.00107526341994	-0.0368075780570507	0.0368075780570507	-2.51903608593372	0.974809639140663	0	0.421643673804742	0.422560109373177	44	0.0310824528269356	AT2G36910.1	NaN	| ATP binding cassette subfamily B1 | Chr2:15502162-15507050 FORWARD LENGTH=1286 | 201606	NaN	NaN	Unknown	NaN	NaN	NaN	TAIR11_novel2	>AT2G36910.1 | ATP binding cassette subfamily B1 | Chr2:15502162-15507050 FORWARD LENGTH=1286 | 201606	12	15
True	2 / 1	2	1	24	AT2G37020.1;AT2G37020.3	347171.5625	345673.65625	-0.00623811849184692	0.00623811849184692	-0.431459950006707	0.995685400499933	0.0505501814186573	0.0505501814186573	3.56598043458449	1.03565980434584	0	0.319424666392151	0.373127146130226	22	0.033636530837226	AT2G37020.1;AT2G37020.3	NaN	| Translin family protein | Chr2:15546514-15548792 FORWARD LENGTH=308 | 201606;| Translin family protein | Chr2:15546511-15548792 FORWARD LENGTH=309 | 201606	NaN	NaN	Unknown	NaN	NaN	NaN	TAIR11_novel2	>AT2G37020.1 | Translin family protein | Chr2:15546514-15548792 FORWARD LENGTH=308 | 201606;>AT2G37020.3 | Translin family protein | Chr2:15546511-15548792 FORWARD LENGTH=309 | 201606	7	7
True	2 / 1	2	1	27	AT2G37050.3	42213.45703125	40169.828125	-0.071590693758865	0.071590693758865	-4.84117873771184	0.951588212622882	-0.223321080207825	0.223321080207825	-14.3408705842642	0.856591294157358	0	0.0594721868032797	0.185944564067229	25	0.0769423265710348	AT2G37050.3	NaN	| Leucine-rich repeat protein kinase family protein | Chr2:15569290-15573477 FORWARD LENGTH=934 | 201606	NaN	NaN	Unknown	NaN	NaN	NaN	TAIR11_novel2	>AT2G37050.3 | Leucine-rich repeat protein kinase family protein | Chr2:15569290-15573477 FORWARD LENGTH=934 | 201606	10	11
True	2 / 1	2	1	76	AT2G37080.1;AT2G37080.2;AT2G37080.3	77619.5625	78371.9296875	0.0139167183019207	0.0139167183019207	0.969300989682842	1.00969300989683	-0.102463617920876	0.102463617920876	-6.85589424596086	0.931441057540391	0	0.229838143300949	0.323996404341972	74	0.0581878601438333	AT2G37080.1;AT2G37080.2;AT2G37080.3	NaN	| ROP interactive partner 3 | Chr2:15581565-15584057 REVERSE LENGTH=583 | 201606;| ROP interactive partner 3 | Chr2:15581565-15584057 REVERSE LENGTH=583 | 201606;| ROP interactive partner 3 | Chr2:15581565-15584057 REVERSE LENGTH=581 | 201606	NaN	NaN	Unknown	NaN	NaN	NaN	TAIR11_novel2	>AT2G37080.1 | ROP interactive partner 3 | Chr2:15581565-15584057 REVERSE LENGTH=583 | 201606;>AT2G37080.2 | ROP interactive partner 3 | Chr2:15581565-15584057 REVERSE LENGTH=583 | 201606;>AT2G37080.3 | ROP interactive partner 3 | Chr2:15581565-15584057 REVERSE LENGTH=581 | 201606	21	30
True	2 / 1	2	1	59	AT2G37230.1	124375.3671875	131721.03125	0.0827849271530655	0.0827849271530655	5.9060441216034	1.05906044121603	-0.00157083559315652	0.00157083559315652	-0.108822771281714	0.998911772287183	0	0.978836166610336	0.62182578119334	57	0.0405110953521498	AT2G37230.1	NaN	| Tetratricopeptide repeat (TPR)-like superfamily protein | Chr2:15637177-15639450 REVERSE LENGTH=757 | 201606	NaN	NaN	Unknown	NaN	NaN	NaN	TAIR11_novel2	>AT2G37230.1 | Tetratricopeptide repeat (TPR)-like superfamily protein | Chr2:15637177-15639450 REVERSE LENGTH=757 | 201606	14	18
True	2 / 1	2	1	30	AT2G37340.1;AT2G37340.3;AT2G37340.5	91065.765625	88830.15625	-0.035859274351246	0.035859274351246	-2.4549394162083	0.975450605837917	0.0238630641251802	0.0238630641251802	1.66781689595237	1.01667816895952	0	0.559518922230167	0.48368031071841	28	0.0275182353786654	AT2G37340.1;AT2G37340.3;AT2G37340.5	NaN	| arginine/serine-rich zinc knuckle-containing protein 33 | Chr2:15670372-15672331 REVERSE LENGTH=290 | 201606;| arginine/serine-rich zinc knuckle-containing protein 33 | Chr2:15670372-15671584 REVERSE LENGTH=249 | 201606;| arginine/serine-rich zinc knuckle-containing protein 33 | Chr2:15670372-15671584 REVERSE LENGTH=249 | 201606	NaN	NaN	Unknown	NaN	NaN	NaN	TAIR11_novel2	>AT2G37340.1 | arginine/serine-rich zinc knuckle-containing protein 33 | Chr2:15670372-15672331 REVERSE LENGTH=290 | 201606;>AT2G37340.3 | arginine/serine-rich zinc knuckle-containing protein 33 | Chr2:15670372-15671584 REVERSE LENGTH=249 | 201606;>AT2G37340.5 | arginine/serine-rich zinc knuckle-containing protein 33 | Chr2:15670372-15671584 REVERSE LENGTH=249 | 201606	6	6
True	2 / 1	2	1	36	AT2G37400.1	83012.2421875	82692.6640625	-0.00556476399133312	0.00556476399133312	-0.384977102868955	0.99615022897131	-0.0358854308724403	0.0358854308724403	-2.45670792323383	0.975432920767662	0	0.579148604436209	0.492558151858909	34	0.0438062731102962	AT2G37400.1	NaN	| Tetratricopeptide repeat (TPR)-like superfamily protein | Chr2:15696365-15697366 REVERSE LENGTH=333 | 201606	NaN	NaN	Unknown	NaN	NaN	NaN	TAIR11_novel2	>AT2G37400.1 | Tetratricopeptide repeat (TPR)-like superfamily protein | Chr2:15696365-15697366 REVERSE LENGTH=333 | 201606	10	14
True	2 / 1	2	1	116	AT2G37690.1	100722.1640625	95450.546875	-0.0775558169238103	0.0775558169238103	-5.23382041735011	0.947661795826499	0.0552939176559448	0.0552939176559448	3.90707697476351	1.03907076974764	0	0.179650930275645	0.292273926316878	114	0.0282418316451772	AT2G37690.1	NaN	| phosphoribosylaminoimidazole carboxylase%2C putative / AIR carboxylase | Chr2:15806111-15810240 FORWARD LENGTH=642 | 201606	NaN	NaN	Unknown	NaN	NaN	NaN	TAIR11_novel2	>AT2G37690.1 | phosphoribosylaminoimidazole carboxylase%2C putative / AIR carboxylase | Chr2:15806111-15810240 FORWARD LENGTH=642 | 201606	28	41
True	2 / 1	2	1	30	AT2G37860.3;AT2G37860.4	161358.421875	158585.4375	-0.025008581136613	0.025008581136613	-1.71852472450936	0.982814752754906	0.0626800358295441	0.0626800358295441	4.44041068706622	1.04440410687066	0	0.371525512599694	0.398720306567035	28	0.0469987852338943	AT2G37860.3;AT2G37860.4	NaN	| reticulata-like protein%2C putative (DUF3411) | Chr2:15856952-15858793 FORWARD LENGTH=432 | 201606;| reticulata-like protein%2C putative (DUF3411) | Chr2:15856952-15858793 FORWARD LENGTH=432 | 201606	NaN	NaN	Unknown	NaN	NaN	NaN	TAIR11_novel2	>AT2G37860.3 | reticulata-like protein%2C putative (DUF3411) | Chr2:15856952-15858793 FORWARD LENGTH=432 | 201606;>AT2G37860.4 | reticulata-like protein%2C putative (DUF3411) | Chr2:15856952-15858793 FORWARD LENGTH=432 | 201606	7	9
True	2 / 1	2	1	74	AT2G38280.1;AT2G38280.2	260667.25	251633.140625	-0.0508873945798938	0.0508873945798938	-3.4657631041107	0.965342368958893	-0.164738178253174	0.164738178253174	-10.790959780638	0.89209040219362	0	0.0105048979104219	0.101203719646596	72	0.0431133309651782	AT2G38280.1;AT2G38280.2	NaN	| AMP deaminase%2C putative / myoadenylate deaminase | Chr2:16033767-16038793 REVERSE LENGTH=839 | 201606;| AMP deaminase%2C putative / myoadenylate deaminase | Chr2:16033767-16038793 REVERSE LENGTH=839 | 201606	NaN	NaN	Unknown	NaN	NaN	NaN	TAIR11_novel2	>AT2G38280.1 | AMP deaminase%2C putative / myoadenylate deaminase | Chr2:16033767-16038793 REVERSE LENGTH=839 | 201606;>AT2G38280.2 | AMP deaminase%2C putative / myoadenylate deaminase | Chr2:16033767-16038793 REVERSE LENGTH=839 | 201606	19	20
True	2 / 1	2	1	12	AT2G38360.1	29930.708984375	32012.857421875	0.0970250024135949	0.0970250024135949	6.95656236738984	1.0695656236739	0.114251546561718	0.114251546561718	8.2413356356585	1.08241335635658	0	0.206143276348648	0.310922034888433	10	0.0558174692515893	AT2G38360.1	NaN	| prenylated RAB acceptor 1.B4 | Chr2:16069840-16070502 REVERSE LENGTH=220 | 201606	NaN	NaN	Unknown	NaN	NaN	NaN	TAIR11_novel2	>AT2G38360.1 | prenylated RAB acceptor 1.B4 | Chr2:16069840-16070502 REVERSE LENGTH=220 | 201606	2	2
True	2 / 1	2	1	15	AT2G38440.1	13721.037109375	16178.9736328125	0.237730556256171	0.237730556256171	17.9136351271734	1.17913635127173	0.160198152065277	0.160198152065277	11.7440606374476	1.11744060637448	0	0.451805595807455	0.436694669955884	13	0.138311350332744	AT2G38440.1	NaN	| SCAR homolog 2 | Chr2:16095550-16100851 FORWARD LENGTH=1399 | 201606	NaN	NaN	Unknown	NaN	NaN	NaN	TAIR11_novel2	>AT2G38440.1 | SCAR homolog 2 | Chr2:16095550-16100851 FORWARD LENGTH=1399 | 201606	10	10
True	2 / 1	2	1	144	AT2G38770.1	395535.9375	380315.0625	-0.0566137021594443	0.0566137021594443	-3.84816487123879	0.961518351287612	0.000348611880326644	0.000348611880326644	0.0241668539095574	1.0002416685391	0	0.988879815126163	0.62429102940869	142	0.0172459163020939	AT2G38770.1	NaN	| P-loop containing nucleoside triphosphate hydrolases superfamily protein | Chr2:16203185-16210253 REVERSE LENGTH=1509 | 201606	NaN	NaN	Unknown	NaN	NaN	NaN	TAIR11_novel2	>AT2G38770.1 | P-loop containing nucleoside triphosphate hydrolases superfamily protein | Chr2:16203185-16210253 REVERSE LENGTH=1509 | 201606	40	45
True	2 / 1	2	1	22	AT2G39050.1	16399.392578125	15868.5791015625	-0.047469426740579	0.047469426740579	-3.23678742388634	0.967632125761137	-0.0610321089625359	0.0610321089625359	-4.14218960857586	0.958578103914241	0	0.492720026608578	0.4546254274984	20	0.0589567275411263	AT2G39050.1	NaN	| hydroxyproline-rich glycoprotein family protein | Chr2:16303427-16305336 FORWARD LENGTH=317 | 201606	NaN	NaN	Unknown	NaN	NaN	NaN	TAIR11_novel2	>AT2G39050.1 | hydroxyproline-rich glycoprotein family protein | Chr2:16303427-16305336 FORWARD LENGTH=317 | 201606	8	8
True	2 / 1	2	1	84	AT2G39260.1	57893.19921875	57849.9296875	-0.00107867726842997	0.00107867726842997	-0.0747402662729102	0.999252597337271	0.0453591346740723	0.0453591346740723	3.19400314511098	1.03194003145111	0	0.332390165792346	0.378761695658838	82	0.0320107872075598	AT2G39260.1	NaN	| regulator of nonsense transcripts UPF2 | Chr2:16392288-16399588 REVERSE LENGTH=1181 | 201606	NaN	NaN	Unknown	NaN	NaN	NaN	TAIR11_novel2	>AT2G39260.1 | regulator of nonsense transcripts UPF2 | Chr2:16392288-16399588 REVERSE LENGTH=1181 | 201606	26	29
True	2 / 1	2	1	29	AT3G55610.1	104514	102215.65625	-0.0320800200016558	0.0320800200016558	-2.19907739632967	0.978009226036703	-0.000973648973740637	0.000973648973740637	-0.0674654359341109	0.999325345640659	0	0.991653657391615	0.625191715387231	27	0.0627681680977132	AT3G55610.1	NaN	| delta 1-pyrroline-5-carboxylate synthase 2 | Chr3:20624278-20628989 REVERSE LENGTH=726 | 201606	NaN	NaN	Unknown	NaN	NaN	NaN	TAIR11_novel2	>AT3G55610.1 | delta 1-pyrroline-5-carboxylate synthase 2 | Chr3:20624278-20628989 REVERSE LENGTH=726 | 201606	12	13
True	2 / 1	2	1	54	AT2G40030.1;AT2G40030.2	14142.62109375	13834.6259765625	-0.0317658830979067	0.0317658830979067	-2.17777960072487	0.978222203992751	-0.0775310844182968	0.0775310844182968	-5.23219580155609	0.947678041984439	0	0.13816866036851	0.263059851872779	52	0.0354125751078877	AT2G40030.1;AT2G40030.2	NaN	| nuclear RNA polymerase D1B | Chr2:16715089-16723406 FORWARD LENGTH=1976 | 201606;| nuclear RNA polymerase D1B | Chr2:16715089-16722581 FORWARD LENGTH=1775 | 201606	NaN	NaN	Unknown	NaN	NaN	NaN	TAIR11_novel2	>AT2G40030.1 | nuclear RNA polymerase D1B | Chr2:16715089-16723406 FORWARD LENGTH=1976 | 201606;>AT2G40030.2 | nuclear RNA polymerase D1B | Chr2:16715089-16722581 FORWARD LENGTH=1775 | 201606	20	20
True	2 / 1	2	1	73	AT2G40660.1	506166.53125	504014.625	-0.0061465196655121	0.0061465196655121	-0.425137996517821	0.995748620034822	0.00601739622652531	0.00601739622652531	0.417965171018642	1.00417965171019	0	0.838421880898623	0.580701321851402	71	0.020237067488767	AT2G40660.1	NaN	| Nucleic acid-binding%2C OB-fold-like protein | Chr2:16966011-16968866 FORWARD LENGTH=389 | 201606	NaN	NaN	Unknown	NaN	NaN	NaN	TAIR11_novel2	>AT2G40660.1 | Nucleic acid-binding%2C OB-fold-like protein | Chr2:16966011-16968866 FORWARD LENGTH=389 | 201606	21	23
True	2 / 1	2	1	190	AT2G41220.1	641520.75	638374.4375	-0.00709304735051822	0.00709304735051822	-0.490445944266027	0.99509554055734	0.142611935734749	0.142611935734749	10.3901873459608	1.10390187345961	0	0.00307592221045476	0.0716493987688017	188	0.0328309190878009	AT2G41220.1	NaN	| glutamate synthase 2 | Chr2:17177934-17188388 FORWARD LENGTH=1629 | 201606	NaN	NaN	Unknown	NaN	NaN	NaN	TAIR11_novel2	>AT2G41220.1 | glutamate synthase 2 | Chr2:17177934-17188388 FORWARD LENGTH=1629 | 201606	55	69
True	2 / 1	2	1	30	AT2G41530.1	407232.78125	397720.25	-0.034099680437864	0.034099680437864	-2.33589526383443	0.976641047361656	0.0480220690369606	0.0480220690369606	3.38465509715129	1.03384655097151	0	0.737057013325001	0.549757819350648	28	0.0964418898880479	AT2G41530.1	NaN	| S-formylglutathione hydrolase | Chr2:17323656-17325430 REVERSE LENGTH=284 | 201606	NaN	NaN	Unknown	NaN	NaN	NaN	TAIR11_novel2	>AT2G41530.1 | S-formylglutathione hydrolase | Chr2:17323656-17325430 REVERSE LENGTH=284 | 201606	9	9
True	2 / 1	2	1	62	AT2G41620.1	158522.5625	157182	-0.0122521795661513	0.0122521795661513	-0.845660377209712	0.991543396227903	0.222527220845222	0.222527220845222	16.6775680308837	1.16677568030884	0	0.0352956980301873	0.156030166927157	60	0.0707144291437642	AT2G41620.1	NaN	| Nucleoporin interacting component (Nup93/Nic96-like) family protein | Chr2:17350419-17354997 REVERSE LENGTH=861 | 201606	NaN	NaN	Unknown	NaN	NaN	NaN	TAIR11_novel2	>AT2G41620.1 | Nucleoporin interacting component (Nup93/Nic96-like) family protein | Chr2:17350419-17354997 REVERSE LENGTH=861 | 201606	14	19
True	2 / 1	2	1	10	AT3G57785.1	26575.08984375	44744.84375	0.751646871322872	0.751646871322872	68.3713733916998	1.683713733917	0.00440586870536208	0.00440586870536208	0.305858342152376	1.00305858342152	0	0.981971837549864	0.622750426022872	8	0.123542694594973	AT3G57785.1	NaN	| ESSS subunit of NADH:ubiquinone oxidoreductase (complex I) protein | Chr3:21404835-21405179 REVERSE LENGTH=114 | 201606	NaN	NaN	Unknown	NaN	NaN	NaN	TAIR11_novel2	>AT3G57785.1 | ESSS subunit of NADH:ubiquinone oxidoreductase (complex I) protein | Chr3:21404835-21405179 REVERSE LENGTH=114 | 201606	3	3
True	2 / 1	2	1	25	AT2G42490.1	30957.041015625	32754.556640625	0.0814280405772155	0.0814280405772155	5.80648397271799	1.05806483972718	0.0753463879227638	0.0753463879227638	5.36139759988212	1.05361397599882	0	0.355596873224816	0.391064037510031	23	0.0542744638832703	AT2G42490.1	NaN	| Copper amine oxidase family protein | Chr2:17691600-17695526 REVERSE LENGTH=776 | 201606	NaN	NaN	Unknown	NaN	NaN	NaN	TAIR11_novel2	>AT2G42490.1 | Copper amine oxidase family protein | Chr2:17691600-17695526 REVERSE LENGTH=776 | 201606	15	18
True	2 / 1	2	1	65	AT2G42910.1	467428.65625	468952.40625	0.00469532885058408	0.00469532885058408	0.325985576542198	1.00325985576542	-0.0424675345420837	0.0424675345420837	-2.90072253223543	0.970992774677646	0	0.490854963219269	0.453647298368829	63	0.0421306702598938	AT2G42910.1	NaN	| Phosphoribosyltransferase family protein | Chr2:17856396-17858394 FORWARD LENGTH=337 | 201606	NaN	NaN	Unknown	NaN	NaN	NaN	TAIR11_novel2	>AT2G42910.1 | Phosphoribosyltransferase family protein | Chr2:17856396-17858394 FORWARD LENGTH=337 | 201606	15	21
True	2 / 1	2	1	5	AT2G43290.1	6791.451171875	5405.77880859375	-0.329217395602531	0.329217395602531	-20.4031852429367	0.795968147570633	-0.329217374324799	0.329217374324799	-20.4031840689951	0.795968159310049	0	0.00284891741567768	0.0691373642694603	3	0.0212582446466423	AT2G43290.1	NaN	| Calcium-binding EF-hand family protein | Chr2:17991308-17991955 REVERSE LENGTH=215 | 201606	NaN	NaN	Unknown	NaN	NaN	NaN	TAIR11_novel2	>AT2G43290.1 | Calcium-binding EF-hand family protein | Chr2:17991308-17991955 REVERSE LENGTH=215 | 201606	2	6
True	2 / 1	2	1	28	AT2G43420.1	6920.458984375	7180.62060546875	0.0532408137983243	0.0532408137983243	3.75931165376664	1.03759311653767	0.0578611940145493	0.0578611940145493	4.09214427147793	1.04092144271478	0	0.594205508979534	0.498784465724408	26	0.0730595445068049	AT2G43420.1	NaN	| 3-beta hydroxysteroid dehydrogenase/isomerase family protein | Chr2:18031493-18034936 REVERSE LENGTH=561 | 201606	NaN	NaN	Unknown	NaN	NaN	NaN	TAIR11_novel2	>AT2G43420.1 | 3-beta hydroxysteroid dehydrogenase/isomerase family protein | Chr2:18031493-18034936 REVERSE LENGTH=561 | 201606	8	11
True	2 / 1	2	1	12	AT2G43570.1	16427.935546875	13036.525390625	-0.333591791156809	0.333591791156809	-20.6441652182835	0.793558347817165	-0.360820531845093	0.360820531845093	-22.1278443679469	0.778721556320531	0	0.0907879812687188	0.220429220198632	10	0.126759729508683	AT2G43570.1	NaN	| chitinase | Chr2:18076389-18077435 REVERSE LENGTH=277 | 201606	NaN	NaN	Unknown	NaN	NaN	NaN	TAIR11_novel2	>AT2G43570.1 | chitinase | Chr2:18076389-18077435 REVERSE LENGTH=277 | 201606	4	4
True	2 / 1	2	1	39	AT2G43650.1	62501.52734375	61930.7578125	-0.0132353455776582	0.0132353455776582	-0.913208933456688	0.990867910665433	-0.219295755028725	0.219295755028725	-14.1015356471202	0.858984643528798	0	0.0128946338499269	0.107755034983275	37	0.0574007900800047	AT2G43650.1	NaN	| Sas10/U3 ribonucleoprotein (Utp) family protein | Chr2:18099430-18103147 FORWARD LENGTH=654 | 201606	NaN	NaN	Unknown	NaN	NaN	NaN	TAIR11_novel2	>AT2G43650.1 | Sas10/U3 ribonucleoprotein (Utp) family protein | Chr2:18099430-18103147 FORWARD LENGTH=654 | 201606	9	9
True	2 / 1	2	1	44	AT2G43790.1	38029.48828125	43845.40625	0.205307170806793	0.205307170806793	15.2931796655741	1.15293179665574	0.179802983999252	0.179802983999252	13.2729188005797	1.1327291880058	0	0.0168351898433333	0.119503461070158	42	0.0492723511482679	AT2G43790.1	NaN	| MAP kinase 6 | Chr2:18138477-18140693 FORWARD LENGTH=395 | 201606	NaN	NaN	Unknown	NaN	NaN	NaN	TAIR11_novel2	>AT2G43790.1 | MAP kinase 6 | Chr2:18138477-18140693 FORWARD LENGTH=395 | 201606	11	14
True	2 / 1	2	1	98	AT2G44060.1;AT2G44060.2	1064652.5	1051127.625	-0.0184447671483411	0.0184447671483411	-1.27035582032635	0.987296441796736	0.0331097058951855	0.0331097058951855	2.32152744517129	1.02321527445171	0	0.631302134067752	0.512806602176752	96	0.0474212156387595	AT2G44060.1;AT2G44060.2	NaN	| Late embryogenesis abundant protein%2C group 2 | Chr2:18226922-18227988 FORWARD LENGTH=325 | 201606;| Late embryogenesis abundant protein%2C group 2 | Chr2:18226922-18227988 FORWARD LENGTH=325 | 201606	NaN	NaN	Unknown	NaN	NaN	NaN	TAIR11_novel2	>AT2G44060.1 | Late embryogenesis abundant protein%2C group 2 | Chr2:18226922-18227988 FORWARD LENGTH=325 | 201606;>AT2G44060.2 | Late embryogenesis abundant protein%2C group 2 | Chr2:18226922-18227988 FORWARD LENGTH=325 | 201606	23	29
True	2 / 1	2	1	80	AT2G44100.1;AT2G44100.2	248306.53125	248724.9375	0.00242895189738042	0.00242895189738042	0.168503924521723	1.00168503924522	0.0436198823153973	0.0436198823153973	3.06967176201387	1.03069671762014	0	0.251088230129879	0.338072605048778	78	0.0259800817863586	AT2G44100.1;AT2G44100.2	NaN	| guanosine nucleotide diphosphate dissociation inhibitor 1 | Chr2:18241804-18244864 FORWARD LENGTH=445 | 201606;| guanosine nucleotide diphosphate dissociation inhibitor 1 | Chr2:18241804-18244731 FORWARD LENGTH=431 | 201606	NaN	NaN	Unknown	NaN	NaN	NaN	TAIR11_novel2	>AT2G44100.1 | guanosine nucleotide diphosphate dissociation inhibitor 1 | Chr2:18241804-18244864 FORWARD LENGTH=445 | 201606;>AT2G44100.2 | guanosine nucleotide diphosphate dissociation inhibitor 1 | Chr2:18241804-18244731 FORWARD LENGTH=431 | 201606	19	30
True	2 / 1	2	1	69	AT2G44160.1	293994.15625	289010.625	-0.0246649467493134	0.0246649467493134	-1.69511234970338	0.983048876502966	-0.0252190977334976	0.0252190977334976	-1.7328648114131	0.982671351885869	0	0.48943471789209	0.453378855119128	67	0.0249737234353808	AT2G44160.1	NaN	| methylenetetrahydrofolate reductase 2 | Chr2:18262301-18265185 FORWARD LENGTH=594 | 201606	NaN	NaN	Unknown	NaN	NaN	NaN	TAIR11_novel2	>AT2G44160.1 | methylenetetrahydrofolate reductase 2 | Chr2:18262301-18265185 FORWARD LENGTH=594 | 201606	23	32
True	2 / 1	2	1	33	AT2G44640.1	171979.171875	169427.515625	-0.0215656605450596	0.0215656605450596	-1.48370074246817	0.985162992575318	0.0433864258229733	0.0433864258229733	3.0529944070691	1.03052994407069	0	0.494294973755094	0.455203504246366	31	0.0427329252419452	AT2G44640.1	NaN	| TRIGALACTOSYLDIACYLGLYCEROL-like protein | Chr2:18417286-18419063 FORWARD LENGTH=451 | 201606	NaN	NaN	Unknown	NaN	NaN	NaN	TAIR11_novel2	>AT2G44640.1 | TRIGALACTOSYLDIACYLGLYCEROL-like protein | Chr2:18417286-18419063 FORWARD LENGTH=451 | 201606	14	15
True	2 / 1	2	1	11	AT2G44790.1	5961.78173828125	5696.8564453125	-0.0655775067201536	0.0655775067201536	-4.4437268017988	0.955562731982012	0.0684947445988655	0.0684947445988655	4.86220186769097	1.04862201867691	0	0.278129839947632	0.353729826533197	9	0.0390989040938117	AT2G44790.1	NaN	| uclacyanin 2 | Chr2:18462182-18463232 REVERSE LENGTH=202 | 201606	NaN	NaN	Unknown	NaN	NaN	NaN	TAIR11_novel2	>AT2G44790.1 | uclacyanin 2 | Chr2:18462182-18463232 REVERSE LENGTH=202 | 201606	2	2
False	2 / 1	2	1	0	AT2G44950.1;AT2G44950.2	20250.0234375	15549.46875	-0.381058286483127	0.381058286483127	-23.2125888743184	0.767874111256816	NaN	NaN	NaN	NaN	0	NaN	NaN	NaN	NaN	AT2G44950.1;AT2G44950.2	NaN	| histone mono-ubiquitination 1 | Chr2:18542602-18548247 REVERSE LENGTH=878 | 201606;| histone mono-ubiquitination 1 | Chr2:18543671-18548247 REVERSE LENGTH=677 | 201606	NaN	NaN	Unknown	NaN	NaN	NaN	TAIR11_novel2	>AT2G44950.1 | histone mono-ubiquitination 1 | Chr2:18542602-18548247 REVERSE LENGTH=878 | 201606;>AT2G44950.2 | histone mono-ubiquitination 1 | Chr2:18543671-18548247 REVERSE LENGTH=677 | 201606	5	5
True	2 / 1	2	1	38	AT2G45000.1	41399.4609375	41658.9296875	0.00901379123250897	0.00901379123250897	0.626744271843815	1.00626744271844	0.032601322978735	0.032601322978735	2.28547730921784	1.02285477309218	0	0.318338103937266	0.372717189097372	36	0.0220400638793276	AT2G45000.1	NaN	| structural constituent of nuclear pore | Chr2:18564156-18567632 FORWARD LENGTH=739 | 201606	NaN	NaN	Unknown	NaN	NaN	NaN	TAIR11_novel2	>AT2G45000.1 | structural constituent of nuclear pore | Chr2:18564156-18567632 FORWARD LENGTH=739 | 201606	11	13
True	2 / 1	2	1	44	AT2G45060.1	130082	108018.3515625	-0.26814490700341	0.26814490700341	-16.9613385691333	0.830386614308667	-0.256676524877548	0.256676524877548	-16.2986106556959	0.837013893443041	0	0.0106865175010492	0.101692339146945	42	0.0658992153360511	AT2G45060.1	NaN	| alanine-tRNA ligase | Chr2:18584674-18586688 REVERSE LENGTH=272 | 201606	NaN	NaN	Unknown	NaN	NaN	NaN	TAIR11_novel2	>AT2G45060.1 | alanine-tRNA ligase | Chr2:18584674-18586688 REVERSE LENGTH=272 | 201606	9	11
True	2 / 1	2	1	82	AT2G45240.1	105445.953125	101674.359375	-0.0525478267192426	0.0525478267192426	-3.5768027489201	0.964231972510799	-0.189835295081139	0.189835295081139	-12.3294195497948	0.876705804502052	0	0.000201355125023881	0.0255318298530281	80	0.0335096372141847	AT2G45240.1	NaN	| methionine aminopeptidase 1A | Chr2:18656059-18658906 FORWARD LENGTH=398 | 201606	NaN	NaN	Unknown	NaN	NaN	NaN	TAIR11_novel2	>AT2G45240.1 | methionine aminopeptidase 1A | Chr2:18656059-18658906 FORWARD LENGTH=398 | 201606	20	20
True	2 / 1	2	1	27	AT2G45260.1	16010.0673828125	16042.892578125	0.00295490732254678	0.00295490732254678	0.205028464450674	1.00205028464451	-0.0883511453866959	0.0883511453866959	-5.94028574000417	0.940597142599958	0	0.367580367342797	0.397265634596775	25	0.065495236316594	AT2G45260.1	NaN	| myosin-4 protein (DUF641) | Chr2:18664661-18665938 REVERSE LENGTH=425 | 201606	NaN	NaN	Unknown	NaN	NaN	NaN	TAIR11_novel2	>AT2G45260.1 | myosin-4 protein (DUF641) | Chr2:18664661-18665938 REVERSE LENGTH=425 | 201606	10	11
True	2 / 1	2	1	37	AT2G45400.1	61713.9921875	60808.48046875	-0.0213250846740369	0.0213250846740369	-1.4672713377525	0.985327286622475	-0.0219188090413809	0.0219188090413809	-1.50781299362569	0.984921870063743	0	0.826196271381091	0.576565440113329	35	0.0677816454307677	AT2G45400.1	NaN	| NAD(P)-binding Rossmann-fold superfamily protein | Chr2:18703960-18706235 REVERSE LENGTH=364 | 201606	NaN	NaN	Unknown	NaN	NaN	NaN	TAIR11_novel2	>AT2G45400.1 | NAD(P)-binding Rossmann-fold superfamily protein | Chr2:18703960-18706235 REVERSE LENGTH=364 | 201606	11	12
True	2 / 1	2	1	21	AT2G45640.1	65275.21875	145157.34375	1.15301026972662	1.15301026972662	122.377414476302	2.22377414476302	0.576250851154327	0.576250851154327	49.096960924225	1.49096960924225	0	0.0121065327674879	0.105505728860307	19	0.142555076607548	AT2G45640.1	NaN	| SIN3 associated polypeptide P18 | Chr2:18799881-18801323 REVERSE LENGTH=152 | 201606	NaN	NaN	Unknown	NaN	NaN	NaN	TAIR11_novel2	>AT2G45640.1 | SIN3 associated polypeptide P18 | Chr2:18799881-18801323 REVERSE LENGTH=152 | 201606	8	8
True	2 / 1	2	1	60	AT2G45790.1	418055	452170.71875	0.113174812299938	0.113174812299938	8.16058144263314	1.08160581442633	-0.00994429923593998	0.00994429923593998	-0.686916168587137	0.993130838314129	0	0.840731743707011	0.581507078151093	58	0.0338558064456317	AT2G45790.1	NaN	| phosphomannomutase | Chr2:18855876-18857753 FORWARD LENGTH=246 | 201606	NaN	NaN	Unknown	NaN	NaN	NaN	TAIR11_novel2	>AT2G45790.1 | phosphomannomutase | Chr2:18855876-18857753 FORWARD LENGTH=246 | 201606	16	16
True	2 / 1	2	1	36	AT2G45820.1	156628.90625	159134.328125	0.0228945942830615	0.0228945942830615	1.59959099184477	1.01599590991845	-0.0794843733310699	0.0794843733310699	-5.36041669474814	0.946395833052519	0	0.330765308773364	0.377449830727454	34	0.0550202627383237	AT2G45820.1	NaN	| Remorin family protein | Chr2:18863147-18864576 REVERSE LENGTH=190 | 201606	NaN	NaN	Unknown	NaN	NaN	NaN	TAIR11_novel2	>AT2G45820.1 | Remorin family protein | Chr2:18863147-18864576 REVERSE LENGTH=190 | 201606	11	12
False	2 / 1	2	1	0	AT2G45980.1	16182.732421875	NaN	NaN	NaN	NaN	NaN	NaN	NaN	NaN	NaN	0	NaN	NaN	NaN	NaN	AT2G45980.1	NaN	| mesoderm induction early response protein | Chr2:18917680-18918569 REVERSE LENGTH=256 | 201606	NaN	NaN	Unknown	NaN	NaN	NaN	TAIR11_novel2	>AT2G45980.1 | mesoderm induction early response protein | Chr2:18917680-18918569 REVERSE LENGTH=256 | 201606	1	1
True	2 / 1	2	1	133	AT2G46020.1;AT2G46020.2;AT2G46020.3;AT2G46020.4;AT2G46020.5;AT2G46020.6	66467.296875	68253.375	0.0382557034799924	0.0382557034799924	2.6871532452402	1.0268715324524	0.0939305201172829	0.0939305201172829	6.72739371190951	1.0672739371191	0	0.0316135090759336	0.149434965548122	131	0.029851305010903	AT2G46020.1;AT2G46020.2;AT2G46020.3;AT2G46020.4;AT2G46020.5;AT2G46020.6	NaN	| transcription regulatory protein SNF2 | Chr2:18923304-18931769 FORWARD LENGTH=2192 | 201606;| transcription regulatory protein SNF2 | Chr2:18923304-18931769 FORWARD LENGTH=2193 | 201606;| transcription regulatory protein SNF2 | Chr2:18923304-18931769 FORWARD LENGTH=2193 | 201606;| transcription regulatory protein SNF2 | Chr2:18923304-18931769 FORWARD LENGTH=2193 | 201606;| transcription regulat…	NaN	NaN	Unknown	NaN	NaN	NaN	TAIR11_novel2	>AT2G46020.1 | transcription regulatory protein SNF2 | Chr2:18923304-18931769 FORWARD LENGTH=2192 | 201606;>AT2G46020.2 | transcription regulatory protein SNF2 | Chr2:18923304-18931769 FORWARD LENGTH=2193 | 201606;>AT2G46020.3 | transcription regulatory protein SNF2 | Chr2:18923304-18931769 FORWARD LENGTH=2193 | 201606;>AT2G46020.4 | transcription regulatory protein SNF2 | Chr2:18923304-18931769 …	47	52
True	2 / 1	2	1	61	AT2G46280.1;AT2G46280.2	294860.4375	287658.15625	-0.0356768868003777	0.0356768868003777	-2.44260685192804	0.97557393148072	-0.0182131584733725	0.0182131584733725	-1.25450459951291	0.987454954004871	0	0.63463022917669	0.513946115660893	59	0.0261979189828149	AT2G46280.1;AT2G46280.2	NaN	| TGF-beta receptor interacting protein 1 | Chr2:19003656-19005393 REVERSE LENGTH=328 | 201606;| TGF-beta receptor interacting protein 1 | Chr2:19003656-19005393 REVERSE LENGTH=328 | 201606	NaN	NaN	Unknown	NaN	NaN	NaN	TAIR11_novel2	>AT2G46280.1 | TGF-beta receptor interacting protein 1 | Chr2:19003656-19005393 REVERSE LENGTH=328 | 201606;>AT2G46280.2 | TGF-beta receptor interacting protein 1 | Chr2:19003656-19005393 REVERSE LENGTH=328 | 201606	14	15
True	2 / 1	2	1	31	AT2G46470.1	97400.7890625	83205.296875	-0.22725808620107	0.22725808620107	-14.5743092269931	0.854256907730069	0.0318426862359047	0.0318426862359047	2.23170494533433	1.02231704945334	0	0.616731775421478	0.508408087177251	29	0.0428453284691	AT2G46470.1	NaN	| inner membrane protein OXA1-like protein | Chr2:19072659-19074948 FORWARD LENGTH=431 | 201606	NaN	NaN	Unknown	NaN	NaN	NaN	TAIR11_novel2	>AT2G46470.1 | inner membrane protein OXA1-like protein | Chr2:19072659-19074948 FORWARD LENGTH=431 | 201606	8	11
True	2 / 1	2	1	106	AT2G47000.1;AT2G47000.5;AT2G47000.6	424162.96875	419522.34375	-0.0158710222745222	0.0158710222745222	-1.09406651261326	0.989059334873867	-0.064847469329834	0.064847469329834	-4.39536085936404	0.95604639140636	0	0.0712904005792398	0.198454946069102	104	0.0245655964754731	AT2G47000.1;AT2G47000.5;AT2G47000.6	NaN	| ATP binding cassette subfamily B4 | Chr2:19310008-19314750 REVERSE LENGTH=1286 | 201606;| ATP binding cassette subfamily B4 | Chr2:19310008-19314750 REVERSE LENGTH=1286 | 201606;| ATP binding cassette subfamily B4 | Chr2:19310008-19314750 REVERSE LENGTH=1286 | 201606	NaN	NaN	Unknown	NaN	NaN	NaN	TAIR11_novel2	>AT2G47000.1 | ATP binding cassette subfamily B4 | Chr2:19310008-19314750 REVERSE LENGTH=1286 | 201606;>AT2G47000.5 | ATP binding cassette subfamily B4 | Chr2:19310008-19314750 REVERSE LENGTH=1286 | 201606;>AT2G47000.6 | ATP binding cassette subfamily B4 | Chr2:19310008-19314750 REVERSE LENGTH=1286 | 201606	27	38
True	2 / 1	2	1	45	AT2G47330.1	56387.87890625	60546.296875	0.102653649316529	0.102653649316529	7.3746664166314	1.07374666416631	0.0203748904168606	0.0203748904168606	1.42229956918221	1.01422299569182	0	0.861304939390534	0.586135287923563	43	0.0794190475558988	AT2G47330.1	NaN	| P-loop containing nucleoside triphosphate hydrolases superfamily protein | Chr2:19429083-19431617 REVERSE LENGTH=760 | 201606	NaN	NaN	Unknown	NaN	NaN	NaN	TAIR11_novel2	>AT2G47330.1 | P-loop containing nucleoside triphosphate hydrolases superfamily protein | Chr2:19429083-19431617 REVERSE LENGTH=760 | 201606	15	18
True	2 / 1	2	1	57	AT2G47620.1	52005.95703125	54223.078125	0.0602301276583649	0.0602301276583649	4.26320602545156	1.04263206025452	-0.00747990095987916	0.00747990095987916	-0.51712550459494	0.994828744954051	0	0.821536060524668	0.575290749548684	55	0.0226730933921028	AT2G47620.1	NaN	| SWITCH/sucrose nonfermenting 3A | Chr2:19532034-19534251 FORWARD LENGTH=512 | 201606	NaN	NaN	Unknown	NaN	NaN	NaN	TAIR11_novel2	>AT2G47620.1 | SWITCH/sucrose nonfermenting 3A | Chr2:19532034-19534251 FORWARD LENGTH=512 | 201606	16	19
True	2 / 1	2	1	42	AT2G47680.1	95738.9609375	96695.1796875	0.0143378238251185	0.0143378238251185	0.99877702936868	1.00998777029369	-0.0161703210324049	0.0161703210324049	-1.11458322042908	0.988854167795709	0	0.530834771097534	0.470945243835349	40	0.0175106856662844	AT2G47680.1	NaN	| zinc finger (CCCH type) helicase family protein | Chr2:19545828-19550871 REVERSE LENGTH=1015 | 201606	NaN	NaN	Unknown	NaN	NaN	NaN	TAIR11_novel2	>AT2G47680.1 | zinc finger (CCCH type) helicase family protein | Chr2:19545828-19550871 REVERSE LENGTH=1015 | 201606	8	10
True	2 / 1	2	1	11	AT2G47780.1	6024.50244140625	5382.603515625	-0.16253793541971	0.16253793541971	-10.6548039779932	0.893451960220068	-0.154216393828392	0.154216393828392	-10.1379670052281	0.898620329947719	0	0.194604813555248	0.30184989324901	9	0.0726432767523513	AT2G47780.1	NaN	| Rubber elongation factor protein (REF) | Chr2:19570076-19570864 FORWARD LENGTH=235 | 201606	NaN	NaN	Unknown	NaN	NaN	NaN	TAIR11_novel2	>AT2G47780.1 | Rubber elongation factor protein (REF) | Chr2:19570076-19570864 FORWARD LENGTH=235 | 201606	5	5
True	2 / 1	2	1	48	AT2G47960.1	128654.84375	130374	0.0191504125822655	0.0191504125822655	1.33625458621724	1.01336254586217	0.0422094166278839	0.0422094166278839	2.968953876258	1.02968953876258	0	0.279111455422838	0.353876399719823	46	0.026425502421123	AT2G47960.1	NaN	| trafficking protein particle complex subunit-like protein | Chr2:19625631-19628869 FORWARD LENGTH=442 | 201606	NaN	NaN	Unknown	NaN	NaN	NaN	TAIR11_novel2	>AT2G47960.1 | trafficking protein particle complex subunit-like protein | Chr2:19625631-19628869 FORWARD LENGTH=442 | 201606	12	13
True	2 / 1	2	1	30	AT2G47990.1	27280.396484375	28549.072265625	0.0655792521705589	0.0655792521705589	4.65050345575675	1.04650503455757	0.0212588533759117	0.0212588533759117	1.4844617207203	1.0148446172072	0	0.544119293845976	0.478462735503952	28	0.0235782712223669	AT2G47990.1	NaN	| transducin family protein / WD-40 repeat family protein | Chr2:19637010-19638602 REVERSE LENGTH=530 | 201606	NaN	NaN	Unknown	NaN	NaN	NaN	TAIR11_novel2	>AT2G47990.1 | transducin family protein / WD-40 repeat family protein | Chr2:19637010-19638602 REVERSE LENGTH=530 | 201606	9	10
True	2 / 1	2	1	31	AT3G01180.1	12785.119140625	13523.26171875	0.0809775571450314	0.0809775571450314	5.77345091591315	1.05773450915913	-0.16230420768261	0.16230420768261	-10.6403281937522	0.893596718062478	0	0.146681274197829	0.269520298754926	29	0.0742264517068748	AT3G01180.1	NaN	| starch synthase 2 | Chr3:62456-65678 REVERSE LENGTH=792 | 201606	NaN	NaN	Unknown	NaN	NaN	NaN	TAIR11_novel2	>AT3G01180.1 | starch synthase 2 | Chr3:62456-65678 REVERSE LENGTH=792 | 201606	14	16
True	2 / 1	2	1	49	AT3G01280.1	6953804	4518797	-0.621863656209004	0.621863656209004	-35.0169058546948	0.649830941453052	-0.24407097697258	0.24407097697258	-15.5640653957232	0.844359346042768	0	0.111196790943747	0.238852803088712	47	0.103053692207158	AT3G01280.1	NaN	| voltage dependent anion channel 1 | Chr3:85754-87612 FORWARD LENGTH=276 | 201606	NaN	NaN	Unknown	NaN	NaN	NaN	TAIR11_novel2	>AT3G01280.1 | voltage dependent anion channel 1 | Chr3:85754-87612 FORWARD LENGTH=276 | 201606	20	20
True	2 / 1	2	1	34	AT3G01340.1;AT3G01340.2	53527.5078125	61292.61328125	0.195432733299381	0.195432733299381	14.5067569668107	1.14506756966811	0.0545973069965839	0.0545973069965839	3.85691716758423	1.03856917167584	0	0.224359198086484	0.321363979862933	32	0.0300407631058971	AT3G01340.1;AT3G01340.2	NaN	| Transducin/WD40 repeat-like superfamily protein | Chr3:127557-128465 REVERSE LENGTH=302 | 201606;| Transducin/WD40 repeat-like superfamily protein | Chr3:127557-128465 REVERSE LENGTH=302 | 201606	NaN	NaN	Unknown	NaN	NaN	NaN	TAIR11_novel2	>AT3G01340.1 | Transducin/WD40 repeat-like superfamily protein | Chr3:127557-128465 REVERSE LENGTH=302 | 201606;>AT3G01340.2 | Transducin/WD40 repeat-like superfamily protein | Chr3:127557-128465 REVERSE LENGTH=302 | 201606	11	13
True	2 / 1	2	1	24	AT3G01390.1;AT3G01390.2;AT3G01390.3;AT3G01390.4	675825.1875	689510.125	0.0289216172465874	0.0289216172465874	2.02492268017165	1.02024922680172	0.0346739552915096	0.0346739552915096	2.43253024572259	1.02432530245723	0	0.143147071759951	0.267123601165	22	0.0154796461129054	AT3G01390.1;AT3G01390.2;AT3G01390.3;AT3G01390.4	NaN	| vacuolar membrane ATPase 10 | Chr3:150265-150922 REVERSE LENGTH=110 | 201606;| vacuolar membrane ATPase 10 | Chr3:150265-150922 REVERSE LENGTH=110 | 201606;| vacuolar membrane ATPase 10 | Chr3:150265-150922 REVERSE LENGTH=110 | 201606;| vacuolar membrane ATPase 10 | Chr3:150265-150922 REVERSE LENGTH=110 | 201606	NaN	NaN	Unknown	NaN	NaN	NaN	TAIR11_novel2	>AT3G01390.1 | vacuolar membrane ATPase 10 | Chr3:150265-150922 REVERSE LENGTH=110 | 201606;>AT3G01390.2 | vacuolar membrane ATPase 10 | Chr3:150265-150922 REVERSE LENGTH=110 | 201606;>AT3G01390.3 | vacuolar membrane ATPase 10 | Chr3:150265-150922 REVERSE LENGTH=110 | 201606;>AT3G01390.4 | vacuolar membrane ATPase 10 | Chr3:150265-150922 REVERSE LENGTH=110 | 201606	11	11
True	2 / 1	2	1	57	AT3G01460.1	27593.6875	26867.158203125	-0.0384945325690599	0.0384945325690599	-2.63295471790423	0.973670452820958	-0.0227395873516798	0.0227395873516798	-1.56383124909467	0.984361687509053	0	0.759106997659939	0.557029903375465	55	0.0506637698332227	AT3G01460.1	NaN	| methyl-CPG-binding domain 9 | Chr3:173316-182038 FORWARD LENGTH=2176 | 201606	NaN	NaN	Unknown	NaN	NaN	NaN	TAIR11_novel2	>AT3G01460.1 | methyl-CPG-binding domain 9 | Chr3:173316-182038 FORWARD LENGTH=2176 | 201606	24	26
True	2 / 1	2	1	18	AT3G01510.1;AT3G01510.2;AT3G01510.3	16453.58984375	16098.3388671875	-0.0314905562377579	0.0314905562377579	-2.15910922744585	0.978408907725541	-0.13065892457962	0.13065892457962	-8.65858302758125	0.913414169724188	0	0.112417473685386	0.24048141144339	16	0.0522698551768891	AT3G01510.1;AT3G01510.2;AT3G01510.3	NaN	| like SEX4 1 | Chr3:198855-201682 REVERSE LENGTH=591 | 201606;| like SEX4 1 | Chr3:198855-201007 REVERSE LENGTH=449 | 201606;| like SEX4 1 | Chr3:198855-201007 REVERSE LENGTH=449 | 201606	NaN	NaN	Unknown	NaN	NaN	NaN	TAIR11_novel2	>AT3G01510.1 | like SEX4 1 | Chr3:198855-201682 REVERSE LENGTH=591 | 201606;>AT3G01510.2 | like SEX4 1 | Chr3:198855-201007 REVERSE LENGTH=449 | 201606;>AT3G01510.3 | like SEX4 1 | Chr3:198855-201007 REVERSE LENGTH=449 | 201606	3	3
True	2 / 1	2	1	19	AT3G01590.1;AT3G01590.2	170108.515625	165359.328125	-0.0408509320179275	0.0408509320179275	-2.79185758722947	0.972081424127705	-0.0466979704797268	0.0466979704797268	-3.18503113019645	0.968149688698036	0	0.801364594737514	0.570139041171086	17	0.123398295430368	AT3G01590.1;AT3G01590.2	NaN	| Galactose mutarotase-like superfamily protein | Chr3:226647-228346 FORWARD LENGTH=306 | 201606;| Galactose mutarotase-like superfamily protein | Chr3:226647-228346 FORWARD LENGTH=306 | 201606	NaN	NaN	Unknown	NaN	NaN	NaN	TAIR11_novel2	>AT3G01590.1 | Galactose mutarotase-like superfamily protein | Chr3:226647-228346 FORWARD LENGTH=306 | 201606;>AT3G01590.2 | Galactose mutarotase-like superfamily protein | Chr3:226647-228346 FORWARD LENGTH=306 | 201606	9	11
True	2 / 1	2	1	77	AT3G01780.1	325322.25	324053.4375	-0.00563775905461283	0.00563775905461283	-0.390017129169618	0.996099828708304	-0.0367419198155403	0.0367419198155403	-2.51459954589128	0.974854004541087	0	0.0709520306644572	0.198056521480532	75	0.0138082462677215	AT3G01780.1	NaN	| ARM repeat superfamily protein | Chr3:279171-283399 FORWARD LENGTH=1176 | 201606	NaN	NaN	Unknown	NaN	NaN	NaN	TAIR11_novel2	>AT3G01780.1 | ARM repeat superfamily protein | Chr3:279171-283399 FORWARD LENGTH=1176 | 201606	25	26
True	2 / 1	2	1	6	AT3G01790.1;AT3G01790.2	27214.32421875	25959.955078125	-0.0680783249046066	0.0680783249046066	-4.60922391657541	0.953907760834246	-0.0680782571434975	0.0680782571434975	-4.6092194362211	0.953907805637789	0	0.247137784022149	0.336196573300249	4	0.0311625594085032	AT3G01790.1;AT3G01790.2	NaN	| Ribosomal protein L13 family protein | Chr3:283880-285583 REVERSE LENGTH=205 | 201606;| Ribosomal protein L13 family protein | Chr3:283880-285583 REVERSE LENGTH=205 | 201606	NaN	NaN	Unknown	NaN	NaN	NaN	TAIR11_novel2	>AT3G01790.1 | Ribosomal protein L13 family protein | Chr3:283880-285583 REVERSE LENGTH=205 | 201606;>AT3G01790.2 | Ribosomal protein L13 family protein | Chr3:283880-285583 REVERSE LENGTH=205 | 201606	4	4
True	2 / 1	2	1	42	AT3G01800.1	190767.375	188811.96875	-0.0148642432826568	0.0148642432826568	-1.02502131195127	0.989749786880487	0.0705638080835342	0.0705638080835342	5.01269951551759	1.05012699515518	0	0.23095528010852	0.324294454952572	40	0.0397078272594905	AT3G01800.1	NaN	| Ribosome recycling factor | Chr3:286020-287543 FORWARD LENGTH=267 | 201606	NaN	NaN	Unknown	NaN	NaN	NaN	TAIR11_novel2	>AT3G01800.1 | Ribosome recycling factor | Chr3:286020-287543 FORWARD LENGTH=267 | 201606	7	10
True	2 / 1	2	1	12	AT3G01980.1;AT3G01980.2;AT3G01980.3;AT3G01980.4;AT3G01980.6	19506.39453125	18316.13671875	-0.0908319027311561	0.0908319027311561	-6.10188525918083	0.938981147408192	-0.0905059948563576	0.0905059948563576	-6.08067107949677	0.939193289205032	0	0.326732397756724	0.376035108105764	10	0.0579844884344923	AT3G01980.1;AT3G01980.2;AT3G01980.3;AT3G01980.4;AT3G01980.6	NaN	| NAD(P)-binding Rossmann-fold superfamily protein | Chr3:327747-328833 REVERSE LENGTH=266 | 201606;| NAD(P)-binding Rossmann-fold superfamily protein | Chr3:328075-328833 REVERSE LENGTH=211 | 201606;| NAD(P)-binding Rossmann-fold superfamily protein | Chr3:327747-328833 REVERSE LENGTH=296 | 201606;| NAD(P)-binding Rossmann-fold superfamily protein | Chr3:327747-328833 REVERSE LENGTH=266 | 201606…	NaN	NaN	Unknown	NaN	NaN	NaN	TAIR11_novel2	>AT3G01980.1 | NAD(P)-binding Rossmann-fold superfamily protein | Chr3:327747-328833 REVERSE LENGTH=266 | 201606;>AT3G01980.2 | NAD(P)-binding Rossmann-fold superfamily protein | Chr3:328075-328833 REVERSE LENGTH=211 | 201606;>AT3G01980.3 | NAD(P)-binding Rossmann-fold superfamily protein | Chr3:327747-328833 REVERSE LENGTH=296 | 201606;>AT3G01980.4 | NAD(P)-binding Rossmann-fold superfamily prot…	2	3
True	2 / 1	2	1	86	AT3G02090.1	2949124	2470020.25	-0.255763614260101	0.255763614260101	-16.2456292105724	0.837543707894276	-0.0542006306350231	0.0542006306350231	-3.68720541827958	0.963127945817204	0	0.294413402401052	0.360128900564514	84	0.0354089291198444	AT3G02090.1	NaN	| Insulinase (Peptidase family M16) protein | Chr3:365624-368526 FORWARD LENGTH=531 | 201606	NaN	NaN	Unknown	NaN	NaN	NaN	TAIR11_novel2	>AT3G02090.1 | Insulinase (Peptidase family M16) protein | Chr3:365624-368526 FORWARD LENGTH=531 | 201606	22	30
True	2 / 1	2	1	26	AT3G02110.1	57706.96875	58217.59375	0.0127096605555588	0.0127096605555588	0.884858468674987	1.00884858468675	-0.191162198781967	0.191162198781967	-12.410016580984	0.87589983419016	0	0.357030530520842	0.392215475590581	24	0.136651456619648	AT3G02110.1	NaN	| serine carboxypeptidase-like 25 | Chr3:370902-373637 REVERSE LENGTH=473 | 201606	NaN	NaN	Unknown	NaN	NaN	NaN	TAIR11_novel2	>AT3G02110.1 | serine carboxypeptidase-like 25 | Chr3:370902-373637 REVERSE LENGTH=473 | 201606	8	8
True	2 / 1	2	1	96	AT3G02230.1	1697631.25	1564862	-0.117487682476269	0.117487682476269	-7.82085332135586	0.921791466786441	-0.0442147068679333	0.0442147068679333	-3.01824320049504	0.96981756799505	0	0.0123775382567546	0.106585524682953	94	0.0119525259970795	AT3G02230.1	NaN	| reversibly glycosylated polypeptide 1 | Chr3:415463-417304 FORWARD LENGTH=357 | 201606	NaN	NaN	Unknown	NaN	NaN	NaN	TAIR11_novel2	>AT3G02230.1 | reversibly glycosylated polypeptide 1 | Chr3:415463-417304 FORWARD LENGTH=357 | 201606	25	35
True	2 / 1	2	1	254	AT3G02260.1;AT3G02260.2;AT3G02260.3;AT3G02260.4	148832.1875	140838.078125	-0.0796491221619255	0.0796491221619255	-5.37122346266664	0.946287765373334	0.0715175643563271	0.0715175643563271	5.08214567825744	1.05082145678257	0	0.0116518274591036	0.103680822583462	252	0.0194582140735254	AT3G02260.1;AT3G02260.2;AT3G02260.3;AT3G02260.4	NaN	| auxin transport protein (BIG) | Chr3:431152-448489 REVERSE LENGTH=5098 | 201606;| auxin transport protein (BIG) | Chr3:431152-448489 REVERSE LENGTH=5077 | 201606;| auxin transport protein (BIG) | Chr3:431152-448489 REVERSE LENGTH=5078 | 201606;| auxin transport protein (BIG) | Chr3:431152-448489 REVERSE LENGTH=5087 | 201606	NaN	NaN	Unknown	NaN	NaN	NaN	TAIR11_novel2	>AT3G02260.1 | auxin transport protein (BIG) | Chr3:431152-448489 REVERSE LENGTH=5098 | 201606;>AT3G02260.2 | auxin transport protein (BIG) | Chr3:431152-448489 REVERSE LENGTH=5077 | 201606;>AT3G02260.3 | auxin transport protein (BIG) | Chr3:431152-448489 REVERSE LENGTH=5078 | 201606;>AT3G02260.4 | auxin transport protein (BIG) | Chr3:431152-448489 REVERSE LENGTH=5087 | 201606	47	53
True	2 / 1	2	1	78	AT3G02360.1;AT3G02360.2	574369.875	562869.625	-0.0291792876153391	0.0291792876153391	-2.00223766958531	0.979977623304147	-0.10494988411665	0.10494988411665	-7.01627575562541	0.929837242443746	0	0.330026477439539	0.377426642642818	76	0.0734827984929391	AT3G02360.1;AT3G02360.2	NaN	| 6-phosphogluconate dehydrogenase family protein | Chr3:482498-483958 FORWARD LENGTH=486 | 201606;| 6-phosphogluconate dehydrogenase family protein | Chr3:482498-483958 FORWARD LENGTH=486 | 201606	NaN	NaN	Unknown	NaN	NaN	NaN	TAIR11_novel2	>AT3G02360.1 | 6-phosphogluconate dehydrogenase family protein | Chr3:482498-483958 FORWARD LENGTH=486 | 201606;>AT3G02360.2 | 6-phosphogluconate dehydrogenase family protein | Chr3:482498-483958 FORWARD LENGTH=486 | 201606	22	32
True	2 / 1	2	1	41	AT3G02510.1;AT3G02510.3	82647.53125	85682.6484375	0.0520313485903339	0.0520313485903339	3.67236279365575	1.03672362793656	0.0281885769218206	0.0281885769218206	1.9730964914173	1.01973096491417	0	0.439423610821716	0.430277733550804	39	0.0247029762918649	AT3G02510.1;AT3G02510.3	NaN	| Regulator of chromosome condensation (RCC1) family protein | Chr3:522086-524536 REVERSE LENGTH=393 | 201606;| Regulator of chromosome condensation (RCC1) family protein | Chr3:522086-523850 REVERSE LENGTH=335 | 201606	NaN	NaN	Unknown	NaN	NaN	NaN	TAIR11_novel2	>AT3G02510.1 | Regulator of chromosome condensation (RCC1) family protein | Chr3:522086-524536 REVERSE LENGTH=393 | 201606;>AT3G02510.3 | Regulator of chromosome condensation (RCC1) family protein | Chr3:522086-523850 REVERSE LENGTH=335 | 201606	9	9
True	2 / 1	2	1	38	AT3G02520.1;AT3G02520.2	745752.5625	717439.5	-0.0558398520422405	0.0558398520422405	-3.79657595879866	0.962034240412013	-0.032431997358799	0.032431997358799	-2.222935183608	0.97777064816392	0	0.365228767921779	0.396099072990735	36	0.0241937965556944	AT3G02520.1;AT3G02520.2	NaN	| general regulatory factor 7 | Chr3:526800-527915 REVERSE LENGTH=265 | 201606;| general regulatory factor 7 | Chr3:526800-527915 REVERSE LENGTH=265 | 201606	NaN	NaN	Unknown	NaN	NaN	NaN	TAIR11_novel2	>AT3G02520.1 | general regulatory factor 7 | Chr3:526800-527915 REVERSE LENGTH=265 | 201606;>AT3G02520.2 | general regulatory factor 7 | Chr3:526800-527915 REVERSE LENGTH=265 | 201606	10	11
True	2 / 1	2	1	35	AT3G02560.1;AT3G02560.2;AT3G02560.3	172726.921875	201314.609375	0.220958907920662	0.220958907920662	16.5508000661811	1.16550800066181	0.122568786144257	0.122568786144257	8.86715685739723	1.08867156857397	0	0.345010445576813	0.387058832109178	33	0.0874190713861488	AT3G02560.1;AT3G02560.2;AT3G02560.3	NaN	| Ribosomal protein S7e family protein | Chr3:542341-543168 FORWARD LENGTH=191 | 201606;| Ribosomal protein S7e family protein | Chr3:542341-543168 FORWARD LENGTH=191 | 201606;| Ribosomal protein S7e family protein | Chr3:542341-543168 FORWARD LENGTH=191 | 201606	NaN	NaN	Unknown	NaN	NaN	NaN	TAIR11_novel2	>AT3G02560.1 | Ribosomal protein S7e family protein | Chr3:542341-543168 FORWARD LENGTH=191 | 201606;>AT3G02560.2 | Ribosomal protein S7e family protein | Chr3:542341-543168 FORWARD LENGTH=191 | 201606;>AT3G02560.3 | Ribosomal protein S7e family protein | Chr3:542341-543168 FORWARD LENGTH=191 | 201606	9	14
True	2 / 1	2	1	48	AT3G03110.1	92266.1328125	90445.890625	-0.0287462336658281	0.0287462336658281	-1.97281725375771	0.980271827462423	0.0216220673173666	0.0216220673173666	1.51001473830514	1.01510014738305	0	0.644387586629461	0.518048514586576	46	0.0319106919606649	AT3G03110.1	NaN	| exportin 1B | Chr3:708966-716879 FORWARD LENGTH=1076 | 201606	NaN	NaN	Unknown	NaN	NaN	NaN	TAIR11_novel2	>AT3G03110.1 | exportin 1B | Chr3:708966-716879 FORWARD LENGTH=1076 | 201606	10	14
True	2 / 1	2	1	12	AT3G03140.1	248440.9375	233056.921875	-0.0922205548859507	0.0922205548859507	-6.19222249755035	0.938077775024497	-0.00394636113196611	0.00394636113196611	-0.273167126957774	0.997268328730422	0	0.977297161811961	0.621321883021409	10	0.0893874512594765	AT3G03140.1	NaN	| Tudor/PWWP/MBT superfamily protein | Chr3:724348-727093 FORWARD LENGTH=769 | 201606	NaN	NaN	Unknown	NaN	NaN	NaN	TAIR11_novel2	>AT3G03140.1 | Tudor/PWWP/MBT superfamily protein | Chr3:724348-727093 FORWARD LENGTH=769 | 201606	6	6
True	2 / 1	2	1	30	AT3G03220.1	70794.6328125	69304.6953125	-0.0306868921374861	0.0306868921374861	-2.104591041451	0.97895408958549	-0.0407881699502468	0.0407881699502468	-2.78762861537551	0.972123713846245	0	0.164670362531114	0.283794794005373	28	0.0194680322827957	AT3G03220.1	NaN	| expansin A13 | Chr3:742655-743975 REVERSE LENGTH=266 | 201606	NaN	NaN	Unknown	NaN	NaN	NaN	TAIR11_novel2	>AT3G03220.1 | expansin A13 | Chr3:742655-743975 REVERSE LENGTH=266 | 201606	5	5
True	2 / 1	2	1	134	AT3G03250.1	1740147.75	1701277	-0.032591747477639	0.032591747477639	-2.23376147226579	0.977662385277342	0.0455712005496025	0.0455712005496025	3.20917304205766	1.03209173042058	0	0.0251182818697251	0.135805963884796	132	0.0138932136346332	AT3G03250.1	NaN	| UDP-GLUCOSE PYROPHOSPHORYLASE 1 | Chr3:749761-754014 REVERSE LENGTH=469 | 201606	NaN	NaN	Unknown	NaN	NaN	NaN	TAIR11_novel2	>AT3G03250.1 | UDP-GLUCOSE PYROPHOSPHORYLASE 1 | Chr3:749761-754014 REVERSE LENGTH=469 | 201606	27	33
True	2 / 1	2	1	24	AT3G03330.1	28619.630859375	29223.765625	0.0301370243542613	0.0301370243542613	2.11091040479685	1.02110910404797	-0.017245952039957	0.017245952039957	-1.18828180280712	0.988117181971929	0	0.818715770801806	0.574267731187743	22	0.0504271574024292	AT3G03330.1	NaN	| NAD(P)-binding Rossmann-fold superfamily protein | Chr3:783572-786148 REVERSE LENGTH=328 | 201606	NaN	NaN	Unknown	NaN	NaN	NaN	TAIR11_novel2	>AT3G03330.1 | NAD(P)-binding Rossmann-fold superfamily protein | Chr3:783572-786148 REVERSE LENGTH=328 | 201606	8	8
True	2 / 1	2	1	106	AT3G03380.1;AT3G03380.2	165068.765625	167218.671875	0.0186687910283383	0.0186687910283383	1.3024306820614	1.01302430682061	0.00592746026813984	0.00592746026813984	0.41170542506419	1.00411705425064	0	0.873837156708112	0.590457155519212	104	0.025686111714072	AT3G03380.1;AT3G03380.2	NaN	| DegP protease 7 | Chr3:799720-808319 FORWARD LENGTH=1097 | 201606;| DegP protease 7 | Chr3:799720-808319 FORWARD LENGTH=1064 | 201606	NaN	NaN	Unknown	NaN	NaN	NaN	TAIR11_novel2	>AT3G03380.1 | DegP protease 7 | Chr3:799720-808319 FORWARD LENGTH=1097 | 201606;>AT3G03380.2 | DegP protease 7 | Chr3:799720-808319 FORWARD LENGTH=1064 | 201606	19	24
True	2 / 1	2	1	6	AT3G03590.1	8262.724609375	9874.5166015625	0.257092539430954	0.257092539430954	19.5067858168568	1.19506785816857	0.257092475891113	0.257092475891113	19.5067805534839	1.19506780553484	0	0.311755034856155	0.369185509407056	4	0.137428324674448	AT3G03590.1	NaN	| SWIB/MDM2 domain superfamily protein | Chr3:865341-866669 REVERSE LENGTH=143 | 201606	NaN	NaN	Unknown	NaN	NaN	NaN	TAIR11_novel2	>AT3G03590.1 | SWIB/MDM2 domain superfamily protein | Chr3:865341-866669 REVERSE LENGTH=143 | 201606	3	3
True	2 / 1	2	1	12	AT3G03600.1	59546.28515625	60619.88671875	0.0257796489543976	0.0257796489543976	1.80296984049106	1.01802969840491	-0.0128365075215697	0.0128365075215697	-0.88581225905271	0.991141877409473	0	0.871441277302949	0.590034729472775	10	0.0510957355672081	AT3G03600.1	NaN	| ribosomal protein S2 | Chr3:867847-868506 REVERSE LENGTH=219 | 201606	NaN	NaN	Unknown	NaN	NaN	NaN	TAIR11_novel2	>AT3G03600.1 | ribosomal protein S2 | Chr3:867847-868506 REVERSE LENGTH=219 | 201606	4	6
True	2 / 1	2	1	64	AT3G03640.1	45956.234375	43351.1640625	-0.0841898561847503	0.0841898561847503	-5.66858957860383	0.943314104213962	0.111118733882904	0.111118733882904	8.00654456220236	1.08006544562202	0	0.00157819111253963	0.0588572450205956	62	0.0230747108354872	AT3G03640.1	NaN	| beta glucosidase 25 | Chr3:881028-884028 FORWARD LENGTH=531 | 201606	NaN	NaN	Unknown	NaN	NaN	NaN	TAIR11_novel2	>AT3G03640.1 | beta glucosidase 25 | Chr3:881028-884028 FORWARD LENGTH=531 | 201606	18	19
True	2 / 1	2	1	101	AT3G03960.1	2242457.5	2277947.25	0.0226536963736435	0.0226536963736435	1.58262754143612	1.01582627541436	-0.0707389712333679	0.0707389712333679	-4.78498332678646	0.952150166732135	0	0.0352980315580274	0.156030166927157	99	0.0228606968634432	AT3G03960.1	NaN	| TCP-1/cpn60 chaperonin family protein | Chr3:1024432-1027604 FORWARD LENGTH=549 | 201606	NaN	NaN	Unknown	NaN	NaN	NaN	TAIR11_novel2	>AT3G03960.1 | TCP-1/cpn60 chaperonin family protein | Chr3:1024432-1027604 FORWARD LENGTH=549 | 201606	27	43
True	2 / 1	2	1	29	AT3G03980.1	153423.640625	149881.53125	-0.0336981788556456	0.0336981788556456	-2.30871159136268	0.976912884086373	-0.271671324968338	0.271671324968338	-17.1640643189842	0.828359356810158	0	0.00554693038118205	0.0812225623018067	27	0.0609669022863505	AT3G03980.1	NaN	| NAD(P)-binding Rossmann-fold superfamily protein | Chr3:1031786-1033081 FORWARD LENGTH=270 | 201606	NaN	NaN	Unknown	NaN	NaN	NaN	TAIR11_novel2	>AT3G03980.1 | NAD(P)-binding Rossmann-fold superfamily protein | Chr3:1031786-1033081 FORWARD LENGTH=270 | 201606	5	5
True	2 / 1	2	1	60	AT3G04820.1	95047.5	87811.1171875	-0.114245079241478	0.114245079241478	-7.61343834661616	0.923865616533838	0.0116326017305255	0.0116326017305255	0.809569946902089	1.00809569946902	0	0.782009462826542	0.564364256610162	58	0.0287581227408144	AT3G04820.1	NaN	| Pseudouridine synthase family protein | Chr3:1321453-1325949 REVERSE LENGTH=715 | 201606	NaN	NaN	Unknown	NaN	NaN	NaN	TAIR11_novel2	>AT3G04820.1 | Pseudouridine synthase family protein | Chr3:1321453-1325949 REVERSE LENGTH=715 | 201606	16	20
True	2 / 1	2	1	9	AT3G04830.1;AT3G04830.2	109208.921875	124394.921875	0.187836869365621	0.187836869365621	13.9054573008072	1.13905457300807	0.155796855688095	0.155796855688095	11.4036773474248	1.11403677347425	0	0.0209458656093177	0.128511123872488	7	0.0334312649697941	AT3G04830.1;AT3G04830.2	NaN	| Protein prenylyltransferase superfamily protein | Chr3:1326289-1329132 FORWARD LENGTH=303 | 201606;| Protein prenylyltransferase superfamily protein | Chr3:1326289-1329132 FORWARD LENGTH=299 | 201606	NaN	NaN	Unknown	NaN	NaN	NaN	TAIR11_novel2	>AT3G04830.1 | Protein prenylyltransferase superfamily protein | Chr3:1326289-1329132 FORWARD LENGTH=303 | 201606;>AT3G04830.2 | Protein prenylyltransferase superfamily protein | Chr3:1326289-1329132 FORWARD LENGTH=299 | 201606	10	11
True	2 / 1	2	1	65	AT3G04880.1	706830.25	705914.6875	-0.00186994499606397	0.00186994499606397	-0.129530746597217	0.998704692534028	0.111400723457336	0.111400723457336	8.02765761479287	1.08027657614793	0	0.135651025194193	0.260515713663365	63	0.0505691286787215	AT3G04880.1	NaN	| DNA-damage-repair/toleration protein (DRT102) | Chr3:1346431-1347363 REVERSE LENGTH=310 | 201606	NaN	NaN	Unknown	NaN	NaN	NaN	TAIR11_novel2	>AT3G04880.1 | DNA-damage-repair/toleration protein (DRT102) | Chr3:1346431-1347363 REVERSE LENGTH=310 | 201606	16	20
True	2 / 1	2	1	18	AT3G04950.1	37253.90234375	36065.6328125	-0.0467668179401116	0.0467668179401116	-3.18965116804563	0.968103488319544	-0.0375116392970085	0.0375116392970085	-2.56659695093867	0.974334030490613	0	0.352504394331609	0.389842787230743	16	0.0263397320566421	AT3G04950.1	NaN	| SEC-C motif protein | Chr3:1371786-1373300 FORWARD LENGTH=231 | 201606	NaN	NaN	Unknown	NaN	NaN	NaN	TAIR11_novel2	>AT3G04950.1 | SEC-C motif protein | Chr3:1371786-1373300 FORWARD LENGTH=231 | 201606	6	6
True	2 / 1	2	1	49	AT3G05040.1;AT3G05040.2	15951.3251953125	14082.91796875	-0.179729994238124	0.179729994238124	-11.7131787088859	0.882868212911141	-0.257371932268143	0.257371932268143	-16.3389466497923	0.836610533502077	0	0.102234756721813	0.229511274184241	47	0.104687583640182	AT3G05040.1;AT3G05040.2	NaN	| ARM repeat superfamily protein | Chr3:1401479-1408095 REVERSE LENGTH=1202 | 201606;| ARM repeat superfamily protein | Chr3:1401479-1408095 REVERSE LENGTH=1203 | 201606	NaN	NaN	Unknown	NaN	NaN	NaN	TAIR11_novel2	>AT3G05040.1 | ARM repeat superfamily protein | Chr3:1401479-1408095 REVERSE LENGTH=1202 | 201606;>AT3G05040.2 | ARM repeat superfamily protein | Chr3:1401479-1408095 REVERSE LENGTH=1203 | 201606	11	13
True	2 / 1	2	1	12	AT3G05130.1	17031.802734375	15506.8447265625	-0.135325983259073	0.135325983259073	-8.9535912997319	0.910464087002681	-0.169805318117142	0.169805318117142	-11.10373674662	0.8889626325338	0	0.228940082952709	0.32382686253088	10	0.0874714635934209	AT3G05130.1	NaN	| paramyosin-like protein | Chr3:1433475-1435379 REVERSE LENGTH=634 | 201606	NaN	NaN	Unknown	NaN	NaN	NaN	TAIR11_novel2	>AT3G05130.1 | paramyosin-like protein | Chr3:1433475-1435379 REVERSE LENGTH=634 | 201606	3	4
True	2 / 1	2	1	30	AT3G05280.1	50214.8671875	54249.20703125	0.111487481419248	0.111487481419248	8.03415416531117	1.08034154165311	-0.0385040119290352	0.0385040119290352	-2.63359447489623	0.973664055251038	0	0.377340628283141	0.400487683236802	28	0.0292327070263898	AT3G05280.1	NaN	| Integral membrane Yip1 family protein | Chr3:1503992-1505554 REVERSE LENGTH=281 | 201606	NaN	NaN	Unknown	NaN	NaN	NaN	TAIR11_novel2	>AT3G05280.1 | Integral membrane Yip1 family protein | Chr3:1503992-1505554 REVERSE LENGTH=281 | 201606	4	5
True	2 / 1	2	1	65	AT3G05420.1	395701.125	383452.1875	-0.0453644671031711	0.0453644671031711	-3.09550231882711	0.969044976811729	0.0511595346033573	0.0511595346033573	3.60973298634033	1.0360973298634	0	0.0281826225280288	0.141796093690046	63	0.0156550142070337	AT3G05420.1	NaN	| acyl-CoA binding protein 4 | Chr3:1561880-1567047 FORWARD LENGTH=668 | 201606	NaN	NaN	Unknown	NaN	NaN	NaN	TAIR11_novel2	>AT3G05420.1 | acyl-CoA binding protein 4 | Chr3:1561880-1567047 FORWARD LENGTH=668 | 201606	22	28
True	2 / 1	2	1	49	AT3G05590.1	5948821	1510550	-1.97752982943168	1.97752982943168	-74.6075735006987	0.253924264993013	-0.3767029941082	0.3767029941082	-22.9804282818637	0.770195717181363	0	0.0118053650413752	0.103968095078487	47	0.0978034246013032	AT3G05590.1	NaN	| ribosomal protein L18 | Chr3:1621511-1622775 FORWARD LENGTH=187 | 201606	NaN	NaN	Unknown	NaN	NaN	NaN	TAIR11_novel2	>AT3G05590.1 | ribosomal protein L18 | Chr3:1621511-1622775 FORWARD LENGTH=187 | 201606	14	16
True	2 / 1	2	1	47	AT3G05680.1;AT3G05680.2	85802.1875	86491.65625	0.0115465350870565	0.0115465350870565	0.803556144766127	1.00803556144766	-0.0740683227777481	0.0740683227777481	-5.00446059316795	0.949955394068321	0	0.03841572684237	0.161028567392149	45	0.0237366607184738	AT3G05680.1;AT3G05680.2	NaN	| embryo defective 2016 | Chr3:1660802-1672015 REVERSE LENGTH=2138 | 201606;| embryo defective 2016 | Chr3:1660802-1672015 REVERSE LENGTH=2138 | 201606	NaN	NaN	Unknown	NaN	NaN	NaN	TAIR11_novel2	>AT3G05680.1 | embryo defective 2016 | Chr3:1660802-1672015 REVERSE LENGTH=2138 | 201606;>AT3G05680.2 | embryo defective 2016 | Chr3:1660802-1672015 REVERSE LENGTH=2138 | 201606	17	17
True	2 / 1	2	1	19	AT3G05710.1	39097.87109375	37445.9296875	-0.0622811453544847	0.0622811453544847	-4.22514413198849	0.957748558680115	0.112721398472786	0.112721398472786	8.12659380411429	1.08126593804114	0	0.0339365651487396	0.153273605017281	17	0.033106417709203	AT3G05710.1	NaN	| syntaxin of plants 43 | Chr3:1685262-1687229 FORWARD LENGTH=330 | 201606	NaN	NaN	Unknown	NaN	NaN	NaN	TAIR11_novel2	>AT3G05710.1 | syntaxin of plants 43 | Chr3:1685262-1687229 FORWARD LENGTH=330 | 201606	9	11
True	2 / 1	2	1	12	AT1G57870.1;AT1G57870.2;AT1G57870.3;AT1G57870.4	470301.0625	410453.65625	-0.196365253010475	0.196365253010475	-12.725339367057	0.87274660632943	-0.0971106514334679	0.0971106514334679	-6.50965099730629	0.934903490026937	0	0.248232159587792	0.33686972392524	10	0.0523225436390383	AT1G57870.1;AT1G57870.2;AT1G57870.3;AT1G57870.4	NaN	| shaggy-like kinase 42 | Chr1:21431358-21434877 REVERSE LENGTH=420 | 201606;| shaggy-like kinase 42 | Chr1:21431358-21434877 REVERSE LENGTH=420 | 201606;| shaggy-like kinase 42 | Chr1:21431138-21434877 REVERSE LENGTH=443 | 201606;| shaggy-like kinase 42 | Chr1:21431358-21434877 REVERSE LENGTH=420 | 201606	NaN	NaN	Unknown	NaN	NaN	NaN	TAIR11_novel2	>AT1G57870.1 | shaggy-like kinase 42 | Chr1:21431358-21434877 REVERSE LENGTH=420 | 201606;>AT1G57870.2 | shaggy-like kinase 42 | Chr1:21431358-21434877 REVERSE LENGTH=420 | 201606;>AT1G57870.3 | shaggy-like kinase 42 | Chr1:21431138-21434877 REVERSE LENGTH=443 | 201606;>AT1G57870.4 | shaggy-like kinase 42 | Chr1:21431358-21434877 REVERSE LENGTH=420 | 201606	3	5
True	2 / 1	2	1	173	AT3G05900.1	232342.390625	232881.609375	0.00334431828511079	0.00334431828511079	0.232079367243099	1.00232079367243	0.0523536317050457	0.0523536317050457	3.69552471163022	1.0369552471163	0	0.0547735382338356	0.179233152207751	171	0.0187135252137753	AT3G05900.1	NaN	| neurofilament protein-like protein | Chr3:1761408-1763854 REVERSE LENGTH=673 | 201606	NaN	NaN	Unknown	NaN	NaN	NaN	TAIR11_novel2	>AT3G05900.1 | neurofilament protein-like protein | Chr3:1761408-1763854 REVERSE LENGTH=673 | 201606	53	55
True	2 / 1	2	1	44	AT3G06010.1	46759.04296875	47621.328125	0.0263624548058573	0.0263624548058573	1.84410351774369	1.01844103517744	0.0553790405392647	0.0553790405392647	3.91320795232939	1.03913207952329	0	0.139492911554764	0.264192698807231	42	0.0251835354550602	AT3G06010.1	NaN	| SNF2/Brahma-type chromatin-remodeling protein CHR12 | Chr3:1802435-1807284 REVERSE LENGTH=1102 | 201606	NaN	NaN	Unknown	NaN	NaN	NaN	TAIR11_novel2	>AT3G06010.1 | SNF2/Brahma-type chromatin-remodeling protein CHR12 | Chr3:1802435-1807284 REVERSE LENGTH=1102 | 201606	20	21
True	2 / 1	2	1	31	AT3G06050.1	1945950.5	1914508	-0.0235013234426047	0.0235013234426047	-1.61579135748828	0.983842086425117	-0.0239908844232559	0.0239908844232559	-1.6491711758895	0.983508288241105	0	0.250571607355488	0.337466593868039	29	0.0139487463470444	AT3G06050.1	NaN	| peroxiredoxin IIF | Chr3:1826311-1827809 REVERSE LENGTH=201 | 201606	NaN	NaN	Unknown	NaN	NaN	NaN	TAIR11_novel2	>AT3G06050.1 | peroxiredoxin IIF | Chr3:1826311-1827809 REVERSE LENGTH=201 | 201606	10	11
True	2 / 1	2	1	6	AT3G06150.1	9243.3828125	6829.77587890625	-0.43658269637532	0.43658269637532	-26.1117275196023	0.738882724803977	-0.436582744121552	0.436582744121552	-26.1117299649469	0.738882700350531	0	0.174799505686903	0.289733036877115	4	0.163047236868846	AT3G06150.1	NaN	| cytochrome P450 family protein | Chr3:1861971-1863755 REVERSE LENGTH=594 | 201606	NaN	NaN	Unknown	NaN	NaN	NaN	TAIR11_novel2	>AT3G06150.1 | cytochrome P450 family protein | Chr3:1861971-1863755 REVERSE LENGTH=594 | 201606	2	2
True	2 / 1	2	1	18	AT3G06340.1;AT3G06340.2;AT3G06340.3;AT3G06340.4	9760.2548828125	8159.9677734375	-0.258355368836719	0.258355368836719	-16.3959561362793	0.836040438637207	-0.319567024707794	0.319567024707794	-19.8689672761443	0.801310327238557	0	0.00730536094710233	0.0908156635384878	16	0.0696826740812144	AT3G06340.1;AT3G06340.2;AT3G06340.3;AT3G06340.4	NaN	| DNAJ heat shock N-terminal domain-containing protein | Chr3:1920607-1922628 REVERSE LENGTH=673 | 201606;| DNAJ heat shock N-terminal domain-containing protein | Chr3:1920607-1922628 REVERSE LENGTH=673 | 201606;| DNAJ heat shock N-terminal domain-containing protein | Chr3:1920607-1922628 REVERSE LENGTH=673 | 201606;| DNAJ heat shock N-terminal domain-containing protein | Chr3:1920607-1922628 REV…	NaN	NaN	Unknown	NaN	NaN	NaN	TAIR11_novel2	>AT3G06340.1 | DNAJ heat shock N-terminal domain-containing protein | Chr3:1920607-1922628 REVERSE LENGTH=673 | 201606;>AT3G06340.2 | DNAJ heat shock N-terminal domain-containing protein | Chr3:1920607-1922628 REVERSE LENGTH=673 | 201606;>AT3G06340.3 | DNAJ heat shock N-terminal domain-containing protein | Chr3:1920607-1922628 REVERSE LENGTH=673 | 201606;>AT3G06340.4 | DNAJ heat shock N-terminal …	5	5
True	2 / 1	2	1	168	AT3G06530.1;AT3G06530.2;AT3G06530.3;AT3G06530.4;AT3G06530.5	255025.15625	259173.671875	0.0232796049120285	0.0232796049120285	1.62670839457626	1.01626708394576	-0.0973497554659843	0.0973497554659843	-6.52514426962741	0.934748557303726	0	0.0285865486832218	0.142707652481595	166	0.030464073655105	AT3G06530.1;AT3G06530.2;AT3G06530.3;AT3G06530.4;AT3G06530.5	NaN	| ARM repeat superfamily protein | Chr3:2022596-2033637 FORWARD LENGTH=2197 | 201606;| ARM repeat superfamily protein | Chr3:2022596-2033637 FORWARD LENGTH=2199 | 201606;| ARM repeat superfamily protein | Chr3:2022596-2033637 FORWARD LENGTH=2188 | 201606;| ARM repeat superfamily protein | Chr3:2022596-2033637 FORWARD LENGTH=2210 | 201606;| ARM repeat superfamily protein | Chr3:2022596-2033637 FOR…	NaN	NaN	Unknown	NaN	NaN	NaN	TAIR11_novel2	>AT3G06530.1 | ARM repeat superfamily protein | Chr3:2022596-2033637 FORWARD LENGTH=2197 | 201606;>AT3G06530.2 | ARM repeat superfamily protein | Chr3:2022596-2033637 FORWARD LENGTH=2199 | 201606;>AT3G06530.3 | ARM repeat superfamily protein | Chr3:2022596-2033637 FORWARD LENGTH=2188 | 201606;>AT3G06530.4 | ARM repeat superfamily protein | Chr3:2022596-2033637 FORWARD LENGTH=2210 | 201606;>AT3G06…	41	42
True	2 / 1	2	1	30	AT3G06540.1	69272.390625	63333.265625	-0.129316992456212	0.129316992456212	-8.57358169165972	0.914264183083403	-0.149645268917084	0.149645268917084	-9.85279099135184	0.901472090086482	0	0.0411918719943273	0.166674134340629	28	0.0475801326767322	AT3G06540.1	NaN	| Rab escort protein | Chr3:2035201-2037662 REVERSE LENGTH=563 | 201606	NaN	NaN	Unknown	NaN	NaN	NaN	TAIR11_novel2	>AT3G06540.1 | Rab escort protein | Chr3:2035201-2037662 REVERSE LENGTH=563 | 201606	7	7
True	2 / 1	2	1	76	AT3G06650.1;AT3G06650.2	666105.625	624893.125	-0.0921414971285393	0.0921414971285393	-6.18708181604081	0.938129181839592	-0.0651641860604286	0.0651641860604286	-4.4163467673103	0.955836532326897	0	0.0915983646000766	0.220496870076691	74	0.0262448471430553	AT3G06650.1;AT3G06650.2	NaN	| ATP-citrate lyase B-1 | Chr3:2079247-2082633 REVERSE LENGTH=608 | 201606;| ATP-citrate lyase B-1 | Chr3:2079247-2082633 REVERSE LENGTH=608 | 201606	NaN	NaN	Unknown	NaN	NaN	NaN	TAIR11_novel2	>AT3G06650.1 | ATP-citrate lyase B-1 | Chr3:2079247-2082633 REVERSE LENGTH=608 | 201606;>AT3G06650.2 | ATP-citrate lyase B-1 | Chr3:2079247-2082633 REVERSE LENGTH=608 | 201606	21	31
[truncated: 7,981 more rows]
