# Supplementary material for: Narrow Precursor Mass Range for DIA–MS Enhances Protein Identification and Quantification in Arabidopsis
Source: Life (Basel). 2021 Sep 18;11(9):982. doi: 10.3390/life11090982 (PMC8469718; doi:10.3390/life11090982)
Supplement: Supplementary file 1 [file life-11-00982-s001.zip › Supplemental_materials/Table S4_GPF_DIA3_Candidates.tsv]

Valid	Comparison (group1/group2)	Condition Numerator	Condition Denominator	# of Ratios	Group	AVG Group Quantity Denominator	AVG Group Quantity Numerator	AVG Log2 Ratio	Absolute AVG Log2 Ratio	% Change	Ratio	[DEPRECATED] AVG Log2 Ratio	[DEPRECATED] Absolute AVG Log2 Ratio	[DEPRECATED] % Change	[DEPRECATED] Ratio	Standard Deviation	Pvalue	Qvalue	Degrees Of Freedom	Standard Error	ProteinGroups	ProteinNames	ProteinDescriptions	Genes	UniProtIds	Organisms	GO Biological Process	GO Molecular Function	GO Cellular Component	FASTAName	FASTAHeader	# Unique Total Peptides	# Unique Total EG.Id
True	2 / 1	2	1	8	AT1G01120.1	11536.119140625	9718.07421875	-0.24741561362904	0.24741561362904	-15.7595886425329	0.842404113574671	-0.00654735742136836	0.00654735742136836	-0.452799989421238	0.995472000105788	0	0.978908267825862	0.699642176657753	6	0.152550646363204	AT1G01120.1	NaN	| 3-ketoacyl-CoA synthase 1 | Chr1:57392-58978 REVERSE LENGTH=528 | 201606	NaN	NaN	Unknown	NaN	NaN	NaN	TAIR11_novel2	>AT1G01120.1 | 3-ketoacyl-CoA synthase 1 | Chr1:57392-58978 REVERSE LENGTH=528 | 201606	3	4
True	2 / 1	2	1	7	AT1G01725.1	18019.5390625	17222.013671875	-0.0653082689656544	0.0653082689656544	-4.42589229313146	0.955741077068685	0.00119320338126272	0.00119320338126272	0.0827407672586933	1.00082740767259	0	0.981351558666398	0.700029211511448	5	0.0307325926260343	AT1G01725.1	NaN	| adenylosuccinate synthetase | Chr1:270016-270735 REVERSE LENGTH=62 | 201606	NaN	NaN	Unknown	NaN	NaN	NaN	TAIR11_novel2	>AT1G01725.1 | adenylosuccinate synthetase | Chr1:270016-270735 REVERSE LENGTH=62 | 201606	1	2
True	2 / 1	2	1	6	AT1G01920.1;AT1G01920.2;AT1G01920.4;AT1G01920.5	2240.28637695313	2280.43115234375	0.0256234504630518	0.0256234504630518	1.79194837783299	1.01791948377833	0.0256233736872673	0.0256233736872673	1.79194296077931	1.01791942960779	0	0.935996752665699	0.687713515301002	4	0.185863378409717	AT1G01920.1;AT1G01920.2;AT1G01920.4;AT1G01920.5	NaN	| SET domain-containing protein | Chr1:316204-319507 FORWARD LENGTH=572 | 201606;| SET domain-containing protein | Chr1:316204-319507 FORWARD LENGTH=547 | 201606;| SET domain-containing protein | Chr1:316438-319507 FORWARD LENGTH=503 | 201606;| SET domain-containing protein | Chr1:316204-319342 FORWARD LENGTH=517 | 201606	NaN	NaN	Unknown	NaN	NaN	NaN	TAIR11_novel2	>AT1G01920.1 | SET domain-containing protein | Chr1:316204-319507 FORWARD LENGTH=572 | 201606;>AT1G01920.2 | SET domain-containing protein | Chr1:316204-319507 FORWARD LENGTH=547 | 201606;>AT1G01920.4 | SET domain-containing protein | Chr1:316438-319507 FORWARD LENGTH=503 | 201606;>AT1G01920.5 | SET domain-containing protein | Chr1:316204-319342 FORWARD LENGTH=517 | 201606	2	2
True	2 / 1	2	1	60	AT1G01960.1	100713.5078125	99660.5390625	-0.0151629095812451	0.0151629095812451	-1.04550896187662	0.989544910381234	-0.0721339359879494	0.0721339359879494	-4.87700374388149	0.951229962561185	0	0.13310583306707	0.353219457942929	58	0.0325630720439697	AT1G01960.1	NaN	| SEC7-like guanine nucleotide exchange family protein | Chr1:330830-337582 REVERSE LENGTH=1750 | 201606	NaN	NaN	Unknown	NaN	NaN	NaN	TAIR11_novel2	>AT1G01960.1 | SEC7-like guanine nucleotide exchange family protein | Chr1:330830-337582 REVERSE LENGTH=1750 | 201606	22	30
True	2 / 1	2	1	82	AT1G02080.1;AT1G02080.2;AT1G02080.3	66922.03125	64017.40234375	-0.0640170980853941	0.0640170980853941	-4.34031790726616	0.956596820927338	-0.0218656286597252	0.0218656286597252	-1.50418232429763	0.984958176757024	0	0.644137024107008	0.601829528308225	80	0.0324896383003853	AT1G02080.1;AT1G02080.2;AT1G02080.3	NaN	| transcription regulator | Chr1:373335-386682 FORWARD LENGTH=2431 | 201606;| transcription regulator | Chr1:373694-386682 FORWARD LENGTH=2377 | 201606;| transcription regulator | Chr1:373694-386682 FORWARD LENGTH=2378 | 201606	NaN	NaN	Unknown	NaN	NaN	NaN	TAIR11_novel2	>AT1G02080.1 | transcription regulator | Chr1:373335-386682 FORWARD LENGTH=2431 | 201606;>AT1G02080.2 | transcription regulator | Chr1:373694-386682 FORWARD LENGTH=2377 | 201606;>AT1G02080.3 | transcription regulator | Chr1:373694-386682 FORWARD LENGTH=2378 | 201606	27	32
True	2 / 1	2	1	6	AT1G02260.1;AT1G02260.2	1640.92248535156	1609.00390625	-0.0283392612114609	0.0283392612114609	-1.94516068775327	0.980548393122467	-0.0283392611891031	0.0283392611891031	-1.94516068623369	0.980548393137663	0	0.942023604730824	0.689637255164838	4	0.226993622182148	AT1G02260.1;AT1G02260.2	NaN	| Divalent ion symporter | Chr1:440757-442459 REVERSE LENGTH=502 | 201606;| Divalent ion symporter | Chr1:440757-442459 REVERSE LENGTH=502 | 201606	NaN	NaN	Unknown	NaN	NaN	NaN	TAIR11_novel2	>AT1G02260.1 | Divalent ion symporter | Chr1:440757-442459 REVERSE LENGTH=502 | 201606;>AT1G02260.2 | Divalent ion symporter | Chr1:440757-442459 REVERSE LENGTH=502 | 201606	3	3
True	2 / 1	2	1	13	AT1G02360.1;AT1G02360.2;AT1G02360.3	25607.13671875	30457.087890625	0.250232061345925	0.250232061345925	18.93984175249	1.1893984175249	0.123922482132912	0.123922482132912	8.96935599985094	1.08969355999851	0	0.00368112428873509	0.125547633071158	11	0.0224609435766917	AT1G02360.1;AT1G02360.2;AT1G02360.3	NaN	| Chitinase family protein | Chr1:472138-473116 REVERSE LENGTH=272 | 201606;| Chitinase family protein | Chr1:472138-473254 REVERSE LENGTH=318 | 201606;| Chitinase family protein | Chr1:472138-473272 REVERSE LENGTH=324 | 201606	NaN	NaN	Unknown	NaN	NaN	NaN	TAIR11_novel2	>AT1G02360.1 | Chitinase family protein | Chr1:472138-473116 REVERSE LENGTH=272 | 201606;>AT1G02360.2 | Chitinase family protein | Chr1:472138-473254 REVERSE LENGTH=318 | 201606;>AT1G02360.3 | Chitinase family protein | Chr1:472138-473272 REVERSE LENGTH=324 | 201606	4	4
True	2 / 1	2	1	68	AT1G02500.1;AT1G02500.2	72606.328125	69819.53125	-0.0564646231334986	0.0564646231334986	-3.83822863236137	0.961617713676386	-0.00272662960924208	0.00272662960924208	-0.188817078454395	0.998111829215456	0	0.97587234305221	0.698337648930489	66	0.0617854560250468	AT1G02500.1;AT1G02500.2	NaN	| S-adenosylmethionine synthetase 1 | Chr1:519037-520218 FORWARD LENGTH=393 | 201606;| S-adenosylmethionine synthetase 1 | Chr1:519037-520218 FORWARD LENGTH=393 | 201606	NaN	NaN	Unknown	NaN	NaN	NaN	TAIR11_novel2	>AT1G02500.1 | S-adenosylmethionine synthetase 1 | Chr1:519037-520218 FORWARD LENGTH=393 | 201606;>AT1G02500.2 | S-adenosylmethionine synthetase 1 | Chr1:519037-520218 FORWARD LENGTH=393 | 201606	13	20
True	2 / 1	2	1	22	AT1G02520.1;AT1G02520.2;AT1G02520.3	20869.658203125	22387.658203125	0.10129665442596	0.10129665442596	7.27371759146824	1.07273717591468	-0.114535577595234	0.114535577595234	-7.63203925772431	0.923679607422757	0	0.268689785589567	0.438376266536151	20	0.0680633100320516	AT1G02520.1;AT1G02520.2;AT1G02520.3	NaN	| P-glycoprotein 11 | Chr1:524134-528745 FORWARD LENGTH=1278 | 201606;| P-glycoprotein 11 | Chr1:524134-528745 FORWARD LENGTH=1278 | 201606;| P-glycoprotein 11 | Chr1:524134-528745 FORWARD LENGTH=1278 | 201606	NaN	NaN	Unknown	NaN	NaN	NaN	TAIR11_novel2	>AT1G02520.1 | P-glycoprotein 11 | Chr1:524134-528745 FORWARD LENGTH=1278 | 201606;>AT1G02520.2 | P-glycoprotein 11 | Chr1:524134-528745 FORWARD LENGTH=1278 | 201606;>AT1G02520.3 | P-glycoprotein 11 | Chr1:524134-528745 FORWARD LENGTH=1278 | 201606	5	5
True	2 / 1	2	1	6	AT1G02930.1;AT1G02930.2	46472.5703125	51918.26171875	0.159862641240237	0.159862641240237	11.7180766409755	1.11718076640976	0.15986256301403	0.15986256301403	11.7180705833675	1.11718070583367	0	0.0676610695812526	0.286216518909585	4	0.0398015475070449	AT1G02930.1;AT1G02930.2	NaN	| glutathione S-transferase 6 | Chr1:661363-662191 REVERSE LENGTH=208 | 201606;| glutathione S-transferase 6 | Chr1:661363-662191 REVERSE LENGTH=208 | 201606	NaN	NaN	Unknown	NaN	NaN	NaN	TAIR11_novel2	>AT1G02930.1 | glutathione S-transferase 6 | Chr1:661363-662191 REVERSE LENGTH=208 | 201606;>AT1G02930.2 | glutathione S-transferase 6 | Chr1:661363-662191 REVERSE LENGTH=208 | 201606	4	5
True	2 / 1	2	1	26	AT1G03090.1;AT1G03090.2	60858.4765625	61849.88671875	0.0233127327380918	0.0233127327380918	1.62904202051763	1.01629042020518	-0.0827021300792694	0.0827021300792694	-5.57126361392137	0.944287363860786	0	0.617242005768159	0.592118776742357	24	0.110897464720477	AT1G03090.1;AT1G03090.2	NaN	| methylcrotonyl-CoA carboxylase alpha chain | Chr1:739715-743819 FORWARD LENGTH=714 | 201606;| methylcrotonyl-CoA carboxylase alpha chain | Chr1:739715-743819 FORWARD LENGTH=734 | 201606	NaN	NaN	Unknown	NaN	NaN	NaN	TAIR11_novel2	>AT1G03090.1 | methylcrotonyl-CoA carboxylase alpha chain | Chr1:739715-743819 FORWARD LENGTH=714 | 201606;>AT1G03090.2 | methylcrotonyl-CoA carboxylase alpha chain | Chr1:739715-743819 FORWARD LENGTH=734 | 201606	6	6
True	2 / 1	2	1	46	AT1G03230.1	640279.5	625640.3125	-0.0333683453155145	0.0333683453155145	-2.28637454424201	0.97713625455758	-0.058451771736145	0.058451771736145	-3.97058937650007	0.960294106234999	0	0.536602180470483	0.561602276310896	44	0.0643705517403015	AT1G03230.1	NaN	| Eukaryotic aspartyl protease family protein | Chr1:790110-791414 FORWARD LENGTH=434 | 201606	NaN	NaN	Unknown	NaN	NaN	NaN	TAIR11_novel2	>AT1G03230.1 | Eukaryotic aspartyl protease family protein | Chr1:790110-791414 FORWARD LENGTH=434 | 201606	13	13
True	2 / 1	2	1	14	AT1G03680.1	8304.822265625	10770.3349609375	0.375041920852259	0.375041920852259	29.6877237881135	1.29687723788114	0.0966204479336739	0.0966204479336739	6.92657426245991	1.0692657426246	0	0.669677102896633	0.610225880876669	12	0.147800966413626	AT1G03680.1	NaN	| thioredoxin M-type 1 | Chr1:916990-917865 REVERSE LENGTH=179 | 201606	NaN	NaN	Unknown	NaN	NaN	NaN	TAIR11_novel2	>AT1G03680.1 | thioredoxin M-type 1 | Chr1:916990-917865 REVERSE LENGTH=179 | 201606	8	8
True	2 / 1	2	1	15	AT1G03760.1	19349.294921875	21036.798828125	0.120634189997418	0.120634189997418	8.72126820674082	1.08721268206741	-0.07358568161726	0.07358568161726	-4.97267533981298	0.95027324660187	0	0.290267464736327	0.449818455286759	13	0.0444984555908072	AT1G03760.1	NaN	| Prefoldin chaperone subunit family protein | Chr1:941211-943320 REVERSE LENGTH=391 | 201606	NaN	NaN	Unknown	NaN	NaN	NaN	TAIR11_novel2	>AT1G03760.1 | Prefoldin chaperone subunit family protein | Chr1:941211-943320 REVERSE LENGTH=391 | 201606	5	5
True	2 / 1	2	1	11	AT1G03970.1	25685.197265625	17966.111328125	-0.515658975054203	0.515658975054203	-30.0526636321793	0.699473363678207	-0.0765951052308083	0.0765951052308083	-5.17069321832424	0.948293067816758	0	0.416205609016761	0.507265040703549	9	0.0592318256976276	AT1G03970.1	NaN	| G-box binding factor 4 | Chr1:1018237-1019049 FORWARD LENGTH=270 | 201606	NaN	NaN	Unknown	NaN	NaN	NaN	TAIR11_novel2	>AT1G03970.1 | G-box binding factor 4 | Chr1:1018237-1019049 FORWARD LENGTH=270 | 201606	3	4
True	2 / 1	2	1	50	AT1G04080.1;AT1G04080.3;AT1G04080.4	185196.40625	171730.328125	-0.108911256868136	0.108911256868136	-7.27124159570456	0.927287584042954	-0.0267345570027828	0.0267345570027828	-1.83603398344457	0.981639660165554	0	0.489821272859016	0.540248821453321	48	0.0263631072446228	AT1G04080.1;AT1G04080.3;AT1G04080.4	NaN	| Tetratricopeptide repeat (TPR)-like superfamily protein | Chr1:1051803-1056550 FORWARD LENGTH=768 | 201606;| Tetratricopeptide repeat (TPR)-like superfamily protein | Chr1:1051803-1056550 FORWARD LENGTH=823 | 201606;| Tetratricopeptide repeat (TPR)-like superfamily protein | Chr1:1051803-1056550 FORWARD LENGTH=768 | 201606	NaN	NaN	Unknown	NaN	NaN	NaN	TAIR11_novel2	>AT1G04080.1 | Tetratricopeptide repeat (TPR)-like superfamily protein | Chr1:1051803-1056550 FORWARD LENGTH=768 | 201606;>AT1G04080.3 | Tetratricopeptide repeat (TPR)-like superfamily protein | Chr1:1051803-1056550 FORWARD LENGTH=823 | 201606;>AT1G04080.4 | Tetratricopeptide repeat (TPR)-like superfamily protein | Chr1:1051803-1056550 FORWARD LENGTH=768 | 201606	13	15
True	2 / 1	2	1	37	AT1G04280.1	44103.7734375	41707.62109375	-0.080591068804763	0.080591068804763	-5.43298715051133	0.945670128494887	0.0554413311183453	0.0554413311183453	3.91769466189231	1.03917694661892	0	0.55560269869131	0.566841308776132	35	0.0636312559177945	AT1G04280.1	NaN	| P-loop containing nucleoside triphosphate hydrolases superfamily protein | Chr1:1143643-1146541 REVERSE LENGTH=534 | 201606	NaN	NaN	Unknown	NaN	NaN	NaN	TAIR11_novel2	>AT1G04280.1 | P-loop containing nucleoside triphosphate hydrolases superfamily protein | Chr1:1143643-1146541 REVERSE LENGTH=534 | 201606	8	8
True	2 / 1	2	1	15	AT1G04430.1;AT1G04430.2;AT1G04430.3	7128.78125	4492.4775390625	-0.666144161118628	0.666144161118628	-36.9811278882698	0.630188721117302	-0.234012365341187	0.234012365341187	-14.9733127605572	0.850266872394428	0	0.10068993118836	0.325984619650556	13	0.0877933493875657	AT1G04430.1;AT1G04430.2;AT1G04430.3	NaN	| S-adenosyl-L-methionine-dependent methyltransferases superfamily protein | Chr1:1198860-1201301 FORWARD LENGTH=623 | 201606;| S-adenosyl-L-methionine-dependent methyltransferases superfamily protein | Chr1:1198860-1201301 FORWARD LENGTH=623 | 201606;| S-adenosyl-L-methionine-dependent methyltransferases superfamily protein | Chr1:1198860-1201301 FORWARD LENGTH=623 | 201606	NaN	NaN	Unknown	NaN	NaN	NaN	TAIR11_novel2	>AT1G04430.1 | S-adenosyl-L-methionine-dependent methyltransferases superfamily protein | Chr1:1198860-1201301 FORWARD LENGTH=623 | 201606;>AT1G04430.2 | S-adenosyl-L-methionine-dependent methyltransferases superfamily protein | Chr1:1198860-1201301 FORWARD LENGTH=623 | 201606;>AT1G04430.3 | S-adenosyl-L-methionine-dependent methyltransferases superfamily protein | Chr1:1198860-1201301 FORWARD LE…	6	7
True	2 / 1	2	1	59	AT1G04510.1;AT1G04510.2	97394.5859375	103316.3828125	0.0851555578184342	0.0851555578184342	6.08021156206786	1.06080211562068	0.0534819252789021	0.0534819252789021	3.77665395494824	1.03776653954948	0	0.231268333742119	0.41504142382693	57	0.0303775561495235	AT1G04510.1;AT1G04510.2	NaN	| MOS4-associated complex 3A | Chr1:1226749-1230592 FORWARD LENGTH=523 | 201606;| MOS4-associated complex 3A | Chr1:1226749-1230592 FORWARD LENGTH=523 | 201606	NaN	NaN	Unknown	NaN	NaN	NaN	TAIR11_novel2	>AT1G04510.1 | MOS4-associated complex 3A | Chr1:1226749-1230592 FORWARD LENGTH=523 | 201606;>AT1G04510.2 | MOS4-associated complex 3A | Chr1:1226749-1230592 FORWARD LENGTH=523 | 201606	13	15
True	2 / 1	2	1	11	AT1G04530.1	22291.251953125	24665.54296875	0.146019400515535	0.146019400515535	10.6512232718815	1.10651223271882	0.0500410124659538	0.0500410124659538	3.52943544346398	1.03529435443464	0	0.39067964281734	0.495049121772713	9	0.0364297014139205	AT1G04530.1	NaN	| Tetratricopeptide repeat (TPR)-like superfamily protein | Chr1:1234456-1235895 REVERSE LENGTH=310 | 201606	NaN	NaN	Unknown	NaN	NaN	NaN	TAIR11_novel2	>AT1G04530.1 | Tetratricopeptide repeat (TPR)-like superfamily protein | Chr1:1234456-1235895 REVERSE LENGTH=310 | 201606	3	3
True	2 / 1	2	1	5	AT1G04555.1	643.222473144531	534.018432617188	-0.268428272795224	0.268428272795224	-16.9776469397091	0.830223530602909	-0.268428266048431	0.268428266048431	-16.9776465514534	0.830223534485466	0	0.429534064351332	0.513037983880423	3	0.179730988553383	AT1G04555.1	NaN	| transmembrane protein | Chr1:1242743-1243949 FORWARD LENGTH=152 | 201606	NaN	NaN	Unknown	NaN	NaN	NaN	TAIR11_novel2	>AT1G04555.1 | transmembrane protein | Chr1:1242743-1243949 FORWARD LENGTH=152 | 201606	1	1
True	2 / 1	2	1	86	AT1G04820.1;AT1G50010.1	3889875	2355558.5	-0.723654633770265	0.723654633770265	-39.4438510234905	0.605561489765095	-0.1067209020257	0.1067209020257	-7.1303503185154	0.928696496814846	0	0.0351911320211948	0.245247135339189	84	0.034305545703687	AT1G04820.1;AT1G50010.1	NaN	| tubulin alpha-4 chain | Chr1:1356421-1358266 REVERSE LENGTH=450 | 201606;| tubulin alpha-2 chain | Chr1:18517737-18519729 FORWARD LENGTH=450 | 201606	NaN	NaN	Unknown	NaN	NaN	NaN	TAIR11_novel2	>AT1G04820.1 | tubulin alpha-4 chain | Chr1:1356421-1358266 REVERSE LENGTH=450 | 201606;>AT1G50010.1 | tubulin alpha-2 chain | Chr1:18517737-18519729 FORWARD LENGTH=450 | 201606	21	23
True	2 / 1	2	1	5	AT1G04830.1;AT1G04830.2;AT1G04830.3	3426.91796875	5417.728515625	0.660776443360379	0.660776443360379	58.0933236520151	1.58093323652015	0.660776555538177	0.660776555538177	58.0933359446765	1.58093335944677	0	0.145874418318183	0.362919698733719	3	0.209053473199811	AT1G04830.1;AT1G04830.2;AT1G04830.3	NaN	| Ypt/Rab-GAP domain of gyp1p superfamily protein | Chr1:1359087-1361844 REVERSE LENGTH=448 | 201606;| Ypt/Rab-GAP domain of gyp1p superfamily protein | Chr1:1358782-1361844 REVERSE LENGTH=459 | 201606;| Ypt/Rab-GAP domain of gyp1p superfamily protein | Chr1:1359087-1361844 REVERSE LENGTH=405 | 201606	NaN	NaN	Unknown	NaN	NaN	NaN	TAIR11_novel2	>AT1G04830.1 | Ypt/Rab-GAP domain of gyp1p superfamily protein | Chr1:1359087-1361844 REVERSE LENGTH=448 | 201606;>AT1G04830.2 | Ypt/Rab-GAP domain of gyp1p superfamily protein | Chr1:1358782-1361844 REVERSE LENGTH=459 | 201606;>AT1G04830.3 | Ypt/Rab-GAP domain of gyp1p superfamily protein | Chr1:1359087-1361844 REVERSE LENGTH=405 | 201606	1	1
True	2 / 1	2	1	15	AT5G13000.1	2012.78491210938	2022.41870117188	0.00688869630591251	0.00688869630591251	0.478629832951394	1.00478629832951	-0.0844329670071602	0.0844329670071602	-5.68448417447359	0.943155158255264	0	0.40455448697632	0.50264999974757	13	0.0655685772231328	AT5G13000.1	NaN	| glucan synthase-like 12 | Chr5:4110445-4121202 REVERSE LENGTH=1955 | 201606	NaN	NaN	Unknown	NaN	NaN	NaN	TAIR11_novel2	>AT5G13000.1 | glucan synthase-like 12 | Chr5:4110445-4121202 REVERSE LENGTH=1955 | 201606	8	9
True	2 / 1	2	1	29	AT1G06210.1	32787.3046875	27742.052734375	-0.24106276663432	0.24106276663432	-15.3878216011104	0.846121783988896	0.10476279258728	0.10476279258728	7.53175725834025	1.0753175725834	0	0.116210817580923	0.340389404485986	27	0.0438616469722554	AT1G06210.1	NaN	| ENTH/VHS/GAT family protein | Chr1:1897567-1898986 FORWARD LENGTH=383 | 201606	NaN	NaN	Unknown	NaN	NaN	NaN	TAIR11_novel2	>AT1G06210.1 | ENTH/VHS/GAT family protein | Chr1:1897567-1898986 FORWARD LENGTH=383 | 201606	6	10
True	2 / 1	2	1	27	AT1G06230.1;AT1G06230.2;AT1G06230.3;AT1G06230.4	17420.44921875	17270.66796875	-0.0124579446762344	0.0124579446762344	-0.859801306609176	0.991401986933908	-0.0463135801255703	0.0463135801255703	-3.15923240122898	0.96840767598771	0	0.270078021997095	0.438376266536151	25	0.0278905934871611	AT1G06230.1;AT1G06230.2;AT1G06230.3;AT1G06230.4	NaN	| global transcription factor group E4 | Chr1:1907626-1910183 FORWARD LENGTH=766 | 201606;| global transcription factor group E4 | Chr1:1907626-1910183 FORWARD LENGTH=766 | 201606;| global transcription factor group E4 | Chr1:1907626-1910183 FORWARD LENGTH=766 | 201606;| global transcription factor group E4 | Chr1:1907626-1910183 FORWARD LENGTH=766 | 201606	NaN	NaN	Unknown	NaN	NaN	NaN	TAIR11_novel2	>AT1G06230.1 | global transcription factor group E4 | Chr1:1907626-1910183 FORWARD LENGTH=766 | 201606;>AT1G06230.2 | global transcription factor group E4 | Chr1:1907626-1910183 FORWARD LENGTH=766 | 201606;>AT1G06230.3 | global transcription factor group E4 | Chr1:1907626-1910183 FORWARD LENGTH=766 | 201606;>AT1G06230.4 | global transcription factor group E4 | Chr1:1907626-1910183 FORWARD LENGTH=…	9	9
True	2 / 1	2	1	54	AT1G07140.1	138503.078125	144396.359375	0.0601163289924618	0.0601163289924618	4.25498214897526	1.04254982148975	-0.0526769421994686	0.0526769421994686	-3.58543185623744	0.964145681437626	0	0.350432684759167	0.480169691893914	52	0.0383800281543855	AT1G07140.1	NaN	| Pleckstrin homology (PH) domain superfamily protein | Chr1:2192360-2193688 REVERSE LENGTH=228 | 201606	NaN	NaN	Unknown	NaN	NaN	NaN	TAIR11_novel2	>AT1G07140.1 | Pleckstrin homology (PH) domain superfamily protein | Chr1:2192360-2193688 REVERSE LENGTH=228 | 201606	11	11
True	2 / 1	2	1	6	AT1G07410.1	4048.1728515625	4832.22607421875	0.255417059793433	0.255417059793433	19.3680766954806	1.19368076695481	0.255417078733444	0.255417078733444	19.3680782625704	1.1936807826257	0	0.301005363146813	0.457235294671515	4	0.133089079731873	AT1G07410.1	NaN	| RAB GTPase homolog A2B | Chr1:2276270-2277154 FORWARD LENGTH=214 | 201606	NaN	NaN	Unknown	NaN	NaN	NaN	TAIR11_novel2	>AT1G07410.1 | RAB GTPase homolog A2B | Chr1:2276270-2277154 FORWARD LENGTH=214 | 201606	4	4
True	2 / 1	2	1	12	AT1G07510.1	20210.419921875	21589.619140625	0.0952384955922299	0.0952384955922299	6.82419872561484	1.06824198725615	0.0663062334060669	0.0663062334060669	4.70325065571522	1.04703250655715	0	0.18690536169618	0.390174003666539	10	0.0309221071595759	AT1G07510.1	NaN	| FTSH protease 10 | Chr1:2305689-2309380 FORWARD LENGTH=813 | 201606	NaN	NaN	Unknown	NaN	NaN	NaN	TAIR11_novel2	>AT1G07510.1 | FTSH protease 10 | Chr1:2305689-2309380 FORWARD LENGTH=813 | 201606	3	3
True	2 / 1	2	1	26	AT1G07770.1;AT1G07770.2;AT1G07770.3;AT5G59850.1	100300.015625	102767.7109375	0.0350652180013536	0.0350652180013536	2.46031398611759	1.02460313986118	0.0335942693054676	0.0335942693054676	2.35590033364355	1.02355900333644	0	0.457715472106357	0.526562471464159	24	0.0302258045443022	AT1G07770.1;AT1G07770.2;AT1G07770.3;AT5G59850.1	NaN	| ribosomal protein S15A | Chr1:2408413-2409065 REVERSE LENGTH=130 | 201606;| ribosomal protein S15A | Chr1:2408413-2409065 REVERSE LENGTH=130 | 201606;| ribosomal protein S15A | Chr1:2408413-2409065 REVERSE LENGTH=130 | 201606;| Ribosomal protein S8 family protein | Chr5:24112499-24113084 REVERSE LENGTH=130 | 201606	NaN	NaN	Unknown	NaN	NaN	NaN	TAIR11_novel2	>AT1G07770.1 | ribosomal protein S15A | Chr1:2408413-2409065 REVERSE LENGTH=130 | 201606;>AT1G07770.2 | ribosomal protein S15A | Chr1:2408413-2409065 REVERSE LENGTH=130 | 201606;>AT1G07770.3 | ribosomal protein S15A | Chr1:2408413-2409065 REVERSE LENGTH=130 | 201606;>AT5G59850.1 | Ribosomal protein S8 family protein | Chr5:24112499-24113084 REVERSE LENGTH=130 | 201606	4	5
True	2 / 1	2	1	98	AT1G07920.1;AT1G07930.1;AT1G07940.1;AT1G07940.2;AT1G07940.3;AT1G07940.4;AT5G60390.1;AT5G60390.2;AT5G60390.3	1467462.625	1549574.625	0.0785484748376554	0.0785484748376554	5.59550877829	1.0559550877829	-0.0743081420660019	0.0743081420660019	-5.02025039530921	0.949797496046908	0	0.33359156940937	0.472681728385736	96	0.0526877859370499	AT1G07920.1;AT1G07930.1;AT1G07940.1;AT1G07940.2;AT1G07940.3;AT1G07940.4;AT5G60390.1;AT5G60390.2;AT5G60390.3	NaN	| GTP binding Elongation factor Tu family protein | Chr1:2455559-2457001 FORWARD LENGTH=449 | 201606;| GTP binding Elongation factor Tu family protein | Chr1:2459014-2460458 FORWARD LENGTH=449 | 201606;| GTP binding Elongation factor Tu family protein | Chr1:2463350-2464792 REVERSE LENGTH=449 | 201606;| GTP binding Elongation factor Tu family protein | Chr1:2463350-2464792 REVERSE LENGTH=449 | 20…	NaN	NaN	Unknown	NaN	NaN	NaN	TAIR11_novel2	>AT1G07920.1 | GTP binding Elongation factor Tu family protein | Chr1:2455559-2457001 FORWARD LENGTH=449 | 201606;>AT1G07930.1 | GTP binding Elongation factor Tu family protein | Chr1:2459014-2460458 FORWARD LENGTH=449 | 201606;>AT1G07940.1 | GTP binding Elongation factor Tu family protein | Chr1:2463350-2464792 REVERSE LENGTH=449 | 201606;>AT1G07940.2 | GTP binding Elongation factor Tu family pr…	17	25
True	2 / 1	2	1	12	AT1G08530.1	29979.912109375	30756.9140625	0.0369146066354645	0.0369146066354645	2.59174193136484	1.02591741931365	0.0417961105704308	0.0417961105704308	2.93945935680804	1.02939459356808	0	0.500045859673629	0.543954845285466	10	0.0394730311043423	AT1G08530.1	NaN	| chitinase-like protein | Chr1:2701252-2702952 FORWARD LENGTH=257 | 201606	NaN	NaN	Unknown	NaN	NaN	NaN	TAIR11_novel2	>AT1G08530.1 | chitinase-like protein | Chr1:2701252-2702952 FORWARD LENGTH=257 | 201606	3	4
True	2 / 1	2	1	17	AT1G08680.1;AT1G08680.2;AT1G08680.5	18349.96875	15615.2333984375	-0.232823472905174	0.232823472905174	-14.9032153069062	0.850967846930938	-0.0108408825471997	0.0108408825471997	-0.748616519952139	0.992513834800479	0	0.832431523983909	0.660480782274872	15	0.0338003773841933	AT1G08680.1;AT1G08680.2;AT1G08680.5	NaN	| ARF GAP-like zinc finger-containing protein ZIGA4 | Chr1:2762820-2768387 FORWARD LENGTH=649 | 201606;| ARF GAP-like zinc finger-containing protein ZIGA4 | Chr1:2762820-2768387 FORWARD LENGTH=648 | 201606;| ARF GAP-like zinc finger-containing protein ZIGA4 | Chr1:2762820-2767421 FORWARD LENGTH=580 | 201606	NaN	NaN	Unknown	NaN	NaN	NaN	TAIR11_novel2	>AT1G08680.1 | ARF GAP-like zinc finger-containing protein ZIGA4 | Chr1:2762820-2768387 FORWARD LENGTH=649 | 201606;>AT1G08680.2 | ARF GAP-like zinc finger-containing protein ZIGA4 | Chr1:2762820-2768387 FORWARD LENGTH=648 | 201606;>AT1G08680.5 | ARF GAP-like zinc finger-containing protein ZIGA4 | Chr1:2762820-2767421 FORWARD LENGTH=580 | 201606	9	10
True	2 / 1	2	1	72	AT1G09210.1	283729.375	276620.1875	-0.036609076137469	0.036609076137469	-2.50562265539125	0.974943773446088	-0.0955115631222725	0.0955115631222725	-6.40596851176953	0.935940314882305	0	0.538402182275261	0.561602276310896	70	0.106282701333883	AT1G09210.1	NaN	| calreticulin 1b | Chr1:2973217-2976655 REVERSE LENGTH=424 | 201606	NaN	NaN	Unknown	NaN	NaN	NaN	TAIR11_novel2	>AT1G09210.1 | calreticulin 1b | Chr1:2973217-2976655 REVERSE LENGTH=424 | 201606	20	22
True	2 / 1	2	1	6	AT1G09520.1	36839.26171875	39025.03515625	0.0831557826444793	0.0831557826444793	5.93327155735999	1.0593327155736	0.0831557810306549	0.0831557810306549	5.93327143886113	1.05933271438861	0	0.306909107060782	0.45921888417052	4	0.0440461545079426	AT1G09520.1	NaN	| hypothetical protein | Chr1:3071248-3072030 REVERSE LENGTH=260 | 201606	NaN	NaN	Unknown	NaN	NaN	NaN	TAIR11_novel2	>AT1G09520.1 | hypothetical protein | Chr1:3071248-3072030 REVERSE LENGTH=260 | 201606	2	2
True	2 / 1	2	1	83	AT1G09780.1	152063.359375	145742.328125	-0.0612526265036993	0.0612526265036993	-4.15684046175242	0.958431595382476	0.00402569770812988	0.00402569770812988	0.279429780878737	1.00279429780879	0	0.961544960910954	0.695179804788381	81	0.0573416225777432	AT1G09780.1	NaN	| Phosphoglycerate mutase%2C 2%2C3-bisphosphoglycerate-independent | Chr1:3165550-3167812 REVERSE LENGTH=557 | 201606	NaN	NaN	Unknown	NaN	NaN	NaN	TAIR11_novel2	>AT1G09780.1 | Phosphoglycerate mutase%2C 2%2C3-bisphosphoglycerate-independent | Chr1:3165550-3167812 REVERSE LENGTH=557 | 201606	21	25
True	2 / 1	2	1	49	AT1G09830.1	267063.03125	265694.75	-0.00741056061012383	0.00741056061012383	-0.512343937532533	0.994876560624675	-0.0293904412537813	0.0293904412537813	-2.01657962632165	0.979834203736784	0	0.236443972453114	0.418045928840739	47	0.0168053226365576	AT1G09830.1	NaN	| Glycinamide ribonucleotide (GAR) synthetase | Chr1:3192783-3194936 REVERSE LENGTH=532 | 201606	NaN	NaN	Unknown	NaN	NaN	NaN	TAIR11_novel2	>AT1G09830.1 | Glycinamide ribonucleotide (GAR) synthetase | Chr1:3192783-3194936 REVERSE LENGTH=532 | 201606	8	11
True	2 / 1	2	1	13	AT1G10170.1;AT1G10170.2;AT1G10170.3;AT1G10170.4	9222.2275390625	5464.68310546875	-0.754977424571804	0.754977424571804	-40.7444342234884	0.592555657765116	0.0369894951581955	0.0369894951581955	2.59706748055535	1.02597067480555	0	0.743126838135677	0.633367303976095	11	0.0728196102536228	AT1G10170.1;AT1G10170.2;AT1G10170.3;AT1G10170.4	NaN	| NF-X-like 1 | Chr1:3333925-3337491 REVERSE LENGTH=1188 | 201606;| NF-X-like 1 | Chr1:3333925-3337491 REVERSE LENGTH=1116 | 201606;| NF-X-like 1 | Chr1:3333925-3337491 REVERSE LENGTH=1188 | 201606;| NF-X-like 1 | Chr1:3333789-3337491 REVERSE LENGTH=1209 | 201606	NaN	NaN	Unknown	NaN	NaN	NaN	TAIR11_novel2	>AT1G10170.1 | NF-X-like 1 | Chr1:3333925-3337491 REVERSE LENGTH=1188 | 201606;>AT1G10170.2 | NF-X-like 1 | Chr1:3333925-3337491 REVERSE LENGTH=1116 | 201606;>AT1G10170.3 | NF-X-like 1 | Chr1:3333925-3337491 REVERSE LENGTH=1188 | 201606;>AT1G10170.4 | NF-X-like 1 | Chr1:3333789-3337491 REVERSE LENGTH=1209 | 201606	6	6
True	2 / 1	2	1	56	AT1G10580.1	40004.13671875	40733.328125	0.0260605019776761	0.0260605019776761	1.82279000638508	1.01822790006385	-0.0342752523720264	0.0342752523720264	-2.34777998787358	0.976522200121264	0	0.385953549243922	0.494652743743956	54	0.0269313040872812	AT1G10580.1	NaN	| Transducin/WD40 repeat-like superfamily protein | Chr1:3491560-3493665 REVERSE LENGTH=573 | 201606	NaN	NaN	Unknown	NaN	NaN	NaN	TAIR11_novel2	>AT1G10580.1 | Transducin/WD40 repeat-like superfamily protein | Chr1:3491560-3493665 REVERSE LENGTH=573 | 201606	12	12
True	2 / 1	2	1	52	AT1G10840.1	194399.3125	218093.296875	0.165922312434932	0.165922312434932	12.1883066716092	1.12188306671609	-0.00345867546275258	0.00345867546275258	-0.239449974633577	0.997605500253664	0	0.975882099146452	0.698337648930489	50	0.0781261548178738	AT1G10840.1	NaN	| translation initiation factor 3 subunit H1 | Chr1:3607885-3610299 REVERSE LENGTH=337 | 201606	NaN	NaN	Unknown	NaN	NaN	NaN	TAIR11_novel2	>AT1G10840.1 | translation initiation factor 3 subunit H1 | Chr1:3607885-3610299 REVERSE LENGTH=337 | 201606	12	15
True	2 / 1	2	1	59	AT1G11580.1;AT1G11580.2	693701.9375	687116.25	-0.013761711463156	0.013761711463156	-0.949354058853269	0.990506459411467	-0.0114741707220674	0.0114741707220674	-0.79217453624717	0.992078254637528	0	0.863661229401965	0.669440761546021	57	0.0457177614343036	AT1G11580.1;AT1G11580.2	NaN	| methylesterase PCR A | Chr1:3888730-3890649 FORWARD LENGTH=557 | 201606;| methylesterase PCR A | Chr1:3888667-3890649 FORWARD LENGTH=578 | 201606	NaN	NaN	Unknown	NaN	NaN	NaN	TAIR11_novel2	>AT1G11580.1 | methylesterase PCR A | Chr1:3888730-3890649 FORWARD LENGTH=557 | 201606;>AT1G11580.2 | methylesterase PCR A | Chr1:3888667-3890649 FORWARD LENGTH=578 | 201606	14	17
True	2 / 1	2	1	18	AT1G12000.1	18193.484375	22936.958984375	0.334252258266225	0.334252258266225	26.0723812525604	1.2607238125256	-0.0950452908873558	0.0950452908873558	-6.37571447336992	0.936242855266301	0	0.343931561384036	0.479832365960963	16	0.0652700535681074	AT1G12000.1	NaN	| Phosphofructokinase family protein | Chr1:4050159-4053727 REVERSE LENGTH=566 | 201606	NaN	NaN	Unknown	NaN	NaN	NaN	TAIR11_novel2	>AT1G12000.1 | Phosphofructokinase family protein | Chr1:4050159-4053727 REVERSE LENGTH=566 | 201606	11	13
True	2 / 1	2	1	25	AT1G12310.1	379083.8125	394424.65625	0.0572328878175353	0.0572328878175353	4.04682111030525	1.04046821110305	0.137922465801239	0.137922465801239	10.0319473735352	1.10031947373535	0	0.0475072531275605	0.261273778547861	23	0.044580552017392	AT1G12310.1	NaN	| Calcium-binding EF-hand family protein | Chr1:4187500-4187946 REVERSE LENGTH=148 | 201606	NaN	NaN	Unknown	NaN	NaN	NaN	TAIR11_novel2	>AT1G12310.1 | Calcium-binding EF-hand family protein | Chr1:4187500-4187946 REVERSE LENGTH=148 | 201606	7	7
True	2 / 1	2	1	52	AT1G13020.1	31668.669921875	32969.5546875	0.0580781252556642	0.0580781252556642	4.10779729251092	1.04107797292511	0.0425199270248413	0.0425199270248413	2.99111820817877	1.02991118208179	0	0.516792374133876	0.550513989813149	50	0.0447162985294584	AT1G13020.1	NaN	| eukaryotic initiation factor 4B2 | Chr1:4440927-4443520 REVERSE LENGTH=549 | 201606	NaN	NaN	Unknown	NaN	NaN	NaN	TAIR11_novel2	>AT1G13020.1 | eukaryotic initiation factor 4B2 | Chr1:4440927-4443520 REVERSE LENGTH=549 | 201606	11	11
True	2 / 1	2	1	40	AT1G13320.1;AT1G13320.2;AT1G13320.3	45630.65625	43140.40625	-0.080963640139241	0.080963640139241	-5.45740562300153	0.945425943769985	0.0315169766545296	0.0315169766545296	2.20862724254787	1.02208627242548	0	0.794393782913323	0.648856268988942	38	0.0821616410793639	AT1G13320.1;AT1G13320.2;AT1G13320.3	NaN	| protein phosphatase 2A subunit A3 | Chr1:4563692-4567348 REVERSE LENGTH=587 | 201606;| protein phosphatase 2A subunit A3 | Chr1:4563970-4567348 REVERSE LENGTH=537 | 201606;| protein phosphatase 2A subunit A3 | Chr1:4563692-4567348 REVERSE LENGTH=587 | 201606	NaN	NaN	Unknown	NaN	NaN	NaN	TAIR11_novel2	>AT1G13320.1 | protein phosphatase 2A subunit A3 | Chr1:4563692-4567348 REVERSE LENGTH=587 | 201606;>AT1G13320.2 | protein phosphatase 2A subunit A3 | Chr1:4563970-4567348 REVERSE LENGTH=537 | 201606;>AT1G13320.3 | protein phosphatase 2A subunit A3 | Chr1:4563692-4567348 REVERSE LENGTH=587 | 201606	4	8
True	2 / 1	2	1	17	AT1G14300.1;AT1G14300.2	17363.99609375	20412.564453125	0.233358437984736	0.233358437984736	17.5568362427374	1.17556836242737	0.609090328216553	0.609090328216553	52.5297150263142	1.52529715026314	0	0.311673722649309	0.461755089623247	15	0.3894968968289	AT1G14300.1;AT1G14300.2	NaN	| ARM repeat superfamily protein | Chr1:4882654-4884686 REVERSE LENGTH=339 | 201606;| ARM repeat superfamily protein | Chr1:4882654-4884686 REVERSE LENGTH=377 | 201606	NaN	NaN	Unknown	NaN	NaN	NaN	TAIR11_novel2	>AT1G14300.1 | ARM repeat superfamily protein | Chr1:4882654-4884686 REVERSE LENGTH=339 | 201606;>AT1G14300.2 | ARM repeat superfamily protein | Chr1:4882654-4884686 REVERSE LENGTH=377 | 201606	7	7
True	2 / 1	2	1	12	AT1G14320.1	114472.3828125	118012.1953125	0.0439363735844699	0.0439363735844699	3.09228515475042	1.0309228515475	0.0554026737809181	0.0554026737809181	3.91491020124528	1.03914910201245	0	0.353986236203381	0.4812750248188	10	0.0376661739473065	AT1G14320.1	NaN	| Ribosomal protein L16p/L10e family protein | Chr1:4888270-4889408 FORWARD LENGTH=220 | 201606	NaN	NaN	Unknown	NaN	NaN	NaN	TAIR11_novel2	>AT1G14320.1 | Ribosomal protein L16p/L10e family protein | Chr1:4888270-4889408 FORWARD LENGTH=220 | 201606	2	2
True	2 / 1	2	1	18	AT1G14820.1;AT1G14820.2;AT1G14820.3	16421.96484375	16669.90234375	0.0216189006896717	0.0216189006896717	1.50979193025347	1.01509791930253	-0.243925973773003	0.243925973773003	-15.5555784351128	0.844444215648872	0	0.039444038388334	0.251398855189563	16	0.072970396788043	AT1G14820.1;AT1G14820.2;AT1G14820.3	NaN	| Sec14p-like phosphatidylinositol transfer family protein | Chr1:5105237-5106454 REVERSE LENGTH=239 | 201606;| Sec14p-like phosphatidylinositol transfer family protein | Chr1:5105237-5106454 REVERSE LENGTH=239 | 201606;| Sec14p-like phosphatidylinositol transfer family protein | Chr1:5105237-5106793 REVERSE LENGTH=252 | 201606	NaN	NaN	Unknown	NaN	NaN	NaN	TAIR11_novel2	>AT1G14820.1 | Sec14p-like phosphatidylinositol transfer family protein | Chr1:5105237-5106454 REVERSE LENGTH=239 | 201606;>AT1G14820.2 | Sec14p-like phosphatidylinositol transfer family protein | Chr1:5105237-5106454 REVERSE LENGTH=239 | 201606;>AT1G14820.3 | Sec14p-like phosphatidylinositol transfer family protein | Chr1:5105237-5106793 REVERSE LENGTH=252 | 201606	4	4
True	2 / 1	2	1	50	AT1G14830.1	17986.23828125	18673.966796875	0.0541349362968046	0.0541349362968046	3.82363729908957	1.0382363729909	0.0990141108632088	0.0990141108632088	7.10412988934712	1.07104129889347	0	0.135451878787774	0.354764894398438	48	0.0447775738947283	AT1G14830.1	NaN	| DYNAMIN-like 1C | Chr1:5107699-5111470 REVERSE LENGTH=614 | 201606	NaN	NaN	Unknown	NaN	NaN	NaN	TAIR11_novel2	>AT1G14830.1 | DYNAMIN-like 1C | Chr1:5107699-5111470 REVERSE LENGTH=614 | 201606	13	16
True	2 / 1	2	1	31	AT1G15130.1	4115.92626953125	4501.63232421875	0.129231089088875	0.129231089088875	9.37106326570389	1.09371063265704	0.0532235316932201	0.0532235316932201	3.7580687240147	1.03758068724015	0	0.257123435903928	0.430787735895321	29	0.0313551436796632	AT1G15130.1	NaN	| Endosomal targeting BRO1-like domain-containing protein | Chr1:5206217-5209848 REVERSE LENGTH=846 | 201606	NaN	NaN	Unknown	NaN	NaN	NaN	TAIR11_novel2	>AT1G15130.1 | Endosomal targeting BRO1-like domain-containing protein | Chr1:5206217-5209848 REVERSE LENGTH=846 | 201606	9	16
True	2 / 1	2	1	88	AT1G15750.1;AT1G15750.2;AT1G15750.3;AT1G15750.4	116951.484375	122981.765625	0.0725342517463127	0.0725342517463127	5.15622463641774	1.05156224636418	-0.00665718829259276	0.00665718829259276	-0.460378125640826	0.995396218743592	0	0.832500587155103	0.660480782274872	86	0.021627528361975	AT1G15750.1;AT1G15750.2;AT1G15750.3;AT1G15750.4	NaN	| Transducin family protein / WD-40 repeat family protein | Chr1:5415086-5420359 REVERSE LENGTH=1131 | 201606;| Transducin family protein / WD-40 repeat family protein | Chr1:5415086-5420359 REVERSE LENGTH=1131 | 201606;| Transducin family protein / WD-40 repeat family protein | Chr1:5415086-5420359 REVERSE LENGTH=1131 | 201606;| Transducin family protein / WD-40 repeat family protein | Chr1:5415…	NaN	NaN	Unknown	NaN	NaN	NaN	TAIR11_novel2	>AT1G15750.1 | Transducin family protein / WD-40 repeat family protein | Chr1:5415086-5420359 REVERSE LENGTH=1131 | 201606;>AT1G15750.2 | Transducin family protein / WD-40 repeat family protein | Chr1:5415086-5420359 REVERSE LENGTH=1131 | 201606;>AT1G15750.3 | Transducin family protein / WD-40 repeat family protein | Chr1:5415086-5420359 REVERSE LENGTH=1131 | 201606;>AT1G15750.4 | Transducin fami…	20	22
True	2 / 1	2	1	57	AT1G16350.1	132081.78125	133219.328125	0.0123719293647633	0.0123719293647633	0.861244347429624	1.0086124434743	0.16954779624939	0.16954779624939	12.4705897394057	1.12470589739406	0	0.177606252825847	0.386495375819172	55	0.0852730432166281	AT1G16350.1	NaN	| Aldolase-type TIM barrel family protein | Chr1:5590951-5592872 FORWARD LENGTH=502 | 201606	NaN	NaN	Unknown	NaN	NaN	NaN	TAIR11_novel2	>AT1G16350.1 | Aldolase-type TIM barrel family protein | Chr1:5590951-5592872 FORWARD LENGTH=502 | 201606	13	15
True	2 / 1	2	1	42	AT1G16470.1;AT1G16470.2	171576.59375	169258.703125	-0.0196227379840025	0.0196227379840025	-1.35093638027186	0.986490636197281	-0.137120127677917	0.137120127677917	-9.06674679809171	0.909332532019083	0	0.451235273576833	0.522803252071472	40	0.123579818199028	AT1G16470.1;AT1G16470.2	NaN	| proteasome subunit PAB1 | Chr1:5623122-5625439 FORWARD LENGTH=235 | 201606;| proteasome subunit PAB1 | Chr1:5623122-5625439 FORWARD LENGTH=235 | 201606	NaN	NaN	Unknown	NaN	NaN	NaN	TAIR11_novel2	>AT1G16470.1 | proteasome subunit PAB1 | Chr1:5623122-5625439 FORWARD LENGTH=235 | 201606;>AT1G16470.2 | proteasome subunit PAB1 | Chr1:5623122-5625439 FORWARD LENGTH=235 | 201606	10	13
True	2 / 1	2	1	13	AT1G16860.1	11858.169921875	13658.1572265625	0.203881471658046	0.203881471658046	15.179300992871	1.15179300992871	0.0270522721111774	0.0270522721111774	1.89281140228739	1.01892811402287	0	0.673525651135372	0.611100495368215	11	0.0415098907685387	AT1G16860.1	NaN	| Ubiquitin-specific protease family C19-related protein | Chr1:5768280-5770183 FORWARD LENGTH=474 | 201606	NaN	NaN	Unknown	NaN	NaN	NaN	TAIR11_novel2	>AT1G16860.1 | Ubiquitin-specific protease family C19-related protein | Chr1:5768280-5770183 FORWARD LENGTH=474 | 201606	3	5
True	2 / 1	2	1	21	AT1G16970.1	26878.4140625	25155.19921875	-0.0955914004435124	0.0955914004435124	-6.41114776989086	0.935888522301091	0.0349832214415073	0.0349832214415073	2.45449074954673	1.02454490749547	0	0.849388082271076	0.665029730387016	19	0.122837320321184	AT1G16970.1	NaN	| ATP-dependent DNA helicase 2 subunit Ku70-like protein | Chr1:5801159-5805724 REVERSE LENGTH=621 | 201606	NaN	NaN	Unknown	NaN	NaN	NaN	TAIR11_novel2	>AT1G16970.1 | ATP-dependent DNA helicase 2 subunit Ku70-like protein | Chr1:5801159-5805724 REVERSE LENGTH=621 | 201606	10	14
True	2 / 1	2	1	12	AT1G17350.1;AT1G17350.3;AT1G17350.4;AT1G17350.5	4009.6396484375	3934.21313476563	-0.0273974683286829	0.0273974683286829	-1.8811294850715	0.981188705149285	-0.00561376381665468	0.00561376381665468	-0.388360379093367	0.996116396209066	0	0.95479382230029	0.69394659359181	10	0.0638286316675388	AT1G17350.1;AT1G17350.3;AT1G17350.4;AT1G17350.5	NaN	| NADH:ubiquinone oxidoreductase intermediate-associated protein 30 | Chr1:5942391-5944272 FORWARD LENGTH=227 | 201606;| NADH:ubiquinone oxidoreductase intermediate-associated protein 30 | Chr1:5942391-5944272 FORWARD LENGTH=227 | 201606;| NADH:ubiquinone oxidoreductase intermediate-associated protein 30 | Chr1:5942391-5944272 FORWARD LENGTH=227 | 201606;| NADH:ubiquinone oxidoreductase intermedi…	NaN	NaN	Unknown	NaN	NaN	NaN	TAIR11_novel2	>AT1G17350.1 | NADH:ubiquinone oxidoreductase intermediate-associated protein 30 | Chr1:5942391-5944272 FORWARD LENGTH=227 | 201606;>AT1G17350.3 | NADH:ubiquinone oxidoreductase intermediate-associated protein 30 | Chr1:5942391-5944272 FORWARD LENGTH=227 | 201606;>AT1G17350.4 | NADH:ubiquinone oxidoreductase intermediate-associated protein 30 | Chr1:5942391-5944272 FORWARD LENGTH=227 | 201606;>AT…	2	2
True	2 / 1	2	1	6	AT1G17360.1	2769.36694335938	2861.31616210938	0.0471226929217314	0.0471226929217314	3.32022518613806	1.03320225186138	0.0471227765083313	0.0471227765083313	3.32023117228644	1.03320231172286	0	0.896986619017594	0.676558767941773	4	0.211843401932467	AT1G17360.1	NaN	| LOW protein: protein phosphatase 1 regulatory subunit-like protein | Chr1:5947441-5951399 FORWARD LENGTH=1061 | 201606	NaN	NaN	Unknown	NaN	NaN	NaN	TAIR11_novel2	>AT1G17360.1 | LOW protein: protein phosphatase 1 regulatory subunit-like protein | Chr1:5947441-5951399 FORWARD LENGTH=1061 | 201606	1	1
True	2 / 1	2	1	6	AT1G17550.1;AT1G17550.2	1680.12243652344	1469.28857421875	-0.193448596311259	0.193448596311259	-12.5487201242876	0.874512798757124	-0.193448603153229	0.193448603153229	-12.5487205390246	0.874512794609754	0	0.659086828842807	0.606526922238563	4	0.251727530439742	AT1G17550.1;AT1G17550.2	NaN	| homology to ABI2 | Chr1:6034917-6036939 FORWARD LENGTH=511 | 201606;| homology to ABI2 | Chr1:6034917-6036939 FORWARD LENGTH=511 | 201606	NaN	NaN	Unknown	NaN	NaN	NaN	TAIR11_novel2	>AT1G17550.1 | homology to ABI2 | Chr1:6034917-6036939 FORWARD LENGTH=511 | 201606;>AT1G17550.2 | homology to ABI2 | Chr1:6034917-6036939 FORWARD LENGTH=511 | 201606	1	1
True	2 / 1	2	1	43	AT1G17745.1;AT1G17745.2	22463.291015625	21495.822265625	-0.063513009416037	0.063513009416037	-4.30688784349118	0.956931121565088	-0.0884377881884575	0.0884377881884575	-5.94593444068819	0.940540655593118	0	0.14010528539825	0.357759850728882	41	0.0402141578023481	AT1G17745.1;AT1G17745.2	NaN	| D-3-phosphoglycerate dehydrogenase | Chr1:6101157-6104979 FORWARD LENGTH=624 | 201606;| D-3-phosphoglycerate dehydrogenase | Chr1:6101157-6104979 FORWARD LENGTH=651 | 201606	NaN	NaN	Unknown	NaN	NaN	NaN	TAIR11_novel2	>AT1G17745.1 | D-3-phosphoglycerate dehydrogenase | Chr1:6101157-6104979 FORWARD LENGTH=624 | 201606;>AT1G17745.2 | D-3-phosphoglycerate dehydrogenase | Chr1:6101157-6104979 FORWARD LENGTH=651 | 201606	17	22
True	2 / 1	2	1	14	AT1G17760.1	9465.77734375	8760.7705078125	-0.111663226948308	0.111663226948308	-7.44795498916946	0.925520450108305	-0.179562836885452	0.179562836885452	-11.7029487948079	0.882970512051921	0	0.0174180101202981	0.191552633490067	12	0.0433383043447344	AT1G17760.1	NaN	| Tetratricopeptide repeat (TPR)-like superfamily protein | Chr1:6110208-6116271 REVERSE LENGTH=734 | 201606	NaN	NaN	Unknown	NaN	NaN	NaN	TAIR11_novel2	>AT1G17760.1 | Tetratricopeptide repeat (TPR)-like superfamily protein | Chr1:6110208-6116271 REVERSE LENGTH=734 | 201606	6	8
True	2 / 1	2	1	24	AT1G17860.1	29311.609375	28682.4609375	-0.0313033707140968	0.0313033707140968	-2.14641383027097	0.97853586169729	-0.258145153522491	0.258145153522491	-16.3837732907489	0.836162267092511	0	0.011360104269283	0.179533435736826	22	0.0627126114808211	AT1G17860.1	NaN	| Kunitz family trypsin and protease inhibitor protein | Chr1:6149343-6149933 FORWARD LENGTH=196 | 201606	NaN	NaN	Unknown	NaN	NaN	NaN	TAIR11_novel2	>AT1G17860.1 | Kunitz family trypsin and protease inhibitor protein | Chr1:6149343-6149933 FORWARD LENGTH=196 | 201606	9	10
True	2 / 1	2	1	26	AT1G17890.1	42766.703125	44509.9375	0.0576394805045501	0.0576394805045501	4.07614861006427	1.04076148610064	-0.240244925022125	0.240244925022125	-15.3398426615811	0.846601573384189	0	0.149930204483112	0.365880277212907	24	0.109442245702092	AT1G17890.1	NaN	| NAD(P)-binding Rossmann-fold superfamily protein | Chr1:6154478-6155596 REVERSE LENGTH=328 | 201606	NaN	NaN	Unknown	NaN	NaN	NaN	TAIR11_novel2	>AT1G17890.1 | NAD(P)-binding Rossmann-fold superfamily protein | Chr1:6154478-6155596 REVERSE LENGTH=328 | 201606	7	7
True	2 / 1	2	1	61	AT1G18070.1;AT1G18070.2;AT1G18070.3	252215.84375	253133.953125	0.00524212459492909	0.00524212459492909	0.364017327916177	1.00364017327916	-0.0171842556446791	0.0171842556446791	-1.18405606070169	0.988159439392983	0	0.75009942173362	0.636244538429116	59	0.036892716388919	AT1G18070.1;AT1G18070.2;AT1G18070.3	NaN	| Translation elongation factor EF1A/initiation factor IF2gamma family protein | Chr1:6214236-6218211 REVERSE LENGTH=532 | 201606;| Translation elongation factor EF1A/initiation factor IF2gamma family protein | Chr1:6214236-6218211 REVERSE LENGTH=532 | 201606;| Translation elongation factor EF1A/initiation factor IF2gamma family protein | Chr1:6214236-6218211 REVERSE LENGTH=543 | 201606	NaN	NaN	Unknown	NaN	NaN	NaN	TAIR11_novel2	>AT1G18070.1 | Translation elongation factor EF1A/initiation factor IF2gamma family protein | Chr1:6214236-6218211 REVERSE LENGTH=532 | 201606;>AT1G18070.2 | Translation elongation factor EF1A/initiation factor IF2gamma family protein | Chr1:6214236-6218211 REVERSE LENGTH=532 | 201606;>AT1G18070.3 | Translation elongation factor EF1A/initiation factor IF2gamma family protein | Chr1:6214236-621821…	12	15
True	2 / 1	2	1	6	AT1G18160.1;AT1G18160.2	2382.359375	2478.58935546875	0.0571282124576455	0.0571282124576455	4.03927222225866	1.04039272222259	0.0571282617747784	0.0571282617747784	4.03927577874048	1.0403927577874	0	0.833595774622305	0.660598632165609	4	0.157961119871597	AT1G18160.1;AT1G18160.2	NaN	| Protein kinase superfamily protein | Chr1:6249126-6253835 FORWARD LENGTH=992 | 201606;| Protein kinase superfamily protein | Chr1:6249126-6253631 FORWARD LENGTH=952 | 201606	NaN	NaN	Unknown	NaN	NaN	NaN	TAIR11_novel2	>AT1G18160.1 | Protein kinase superfamily protein | Chr1:6249126-6253835 FORWARD LENGTH=992 | 201606;>AT1G18160.2 | Protein kinase superfamily protein | Chr1:6249126-6253631 FORWARD LENGTH=952 | 201606	1	2
True	2 / 1	2	1	66	AT1G18270.1;AT1G18270.2;AT1G18270.3	25450.53125	26318.115234375	0.0483604033241656	0.0483604033241656	3.40890323998639	1.03408903239986	-0.0328766703605652	0.0328766703605652	-2.25306776171187	0.977469322382881	0	0.640112480016797	0.600078737109003	64	0.0481490585661884	AT1G18270.1;AT1G18270.2;AT1G18270.3	NaN	| ketose-bisphosphate aldolase class-II family protein | Chr1:6283634-6293772 REVERSE LENGTH=1373 | 201606;| ketose-bisphosphate aldolase class-II family protein | Chr1:6283634-6293772 REVERSE LENGTH=1374 | 201606;| ketose-bisphosphate aldolase class-II family protein | Chr1:6283634-6293772 REVERSE LENGTH=1393 | 201606	NaN	NaN	Unknown	NaN	NaN	NaN	TAIR11_novel2	>AT1G18270.1 | ketose-bisphosphate aldolase class-II family protein | Chr1:6283634-6293772 REVERSE LENGTH=1373 | 201606;>AT1G18270.2 | ketose-bisphosphate aldolase class-II family protein | Chr1:6283634-6293772 REVERSE LENGTH=1374 | 201606;>AT1G18270.3 | ketose-bisphosphate aldolase class-II family protein | Chr1:6283634-6293772 REVERSE LENGTH=1393 | 201606	13	15
True	2 / 1	2	1	18	AT1G18500.1	34929.1796875	32451.1484375	-0.106163225686942	0.106163225686942	-7.09444445065741	0.929055555493426	-0.0584323666989803	0.0584323666989803	-3.96929771973163	0.960307022802684	0	0.229156679428718	0.413188327805547	16	0.0314217373434282	AT1G18500.1	NaN	| methylthioalkylmalate synthase-like 4 | Chr1:6369347-6372861 FORWARD LENGTH=631 | 201606	NaN	NaN	Unknown	NaN	NaN	NaN	TAIR11_novel2	>AT1G18500.1 | methylthioalkylmalate synthase-like 4 | Chr1:6369347-6372861 FORWARD LENGTH=631 | 201606	7	7
True	2 / 1	2	1	12	AT1G18560.1	7876.2431640625	7894.38232421875	0.00331873811381789	0.00331873811381789	0.230302185679276	1.00230302185679	-0.00899984315037727	0.00899984315037727	-0.621879863368424	0.993781201366316	0	0.954013382231285	0.693768018984491	10	0.100589638809263	AT1G18560.1	NaN	| BED zinc finger and hAT dimerization domain-containing protein | Chr1:6385614-6388005 FORWARD LENGTH=690 | 201606	NaN	NaN	Unknown	NaN	NaN	NaN	TAIR11_novel2	>AT1G18560.1 | BED zinc finger and hAT dimerization domain-containing protein | Chr1:6385614-6388005 FORWARD LENGTH=690 | 201606	2	2
True	2 / 1	2	1	36	AT1G19570.1	53474.92578125	54171.21484375	0.0186638700020632	0.0186638700020632	1.30208514051673	1.01302085140517	-0.0187982078641653	0.0187982078641653	-1.29454028139535	0.987054597186046	0	0.768714947629329	0.640929851507918	34	0.0433249492304512	AT1G19570.1	NaN	| dehydroascorbate reductase | Chr1:6773462-6774413 REVERSE LENGTH=213 | 201606	NaN	NaN	Unknown	NaN	NaN	NaN	TAIR11_novel2	>AT1G19570.1 | dehydroascorbate reductase | Chr1:6773462-6774413 REVERSE LENGTH=213 | 201606	10	11
True	2 / 1	2	1	24	AT1G20110.1	6700.35400390625	6381.27099609375	-0.0703935175225908	0.0703935175225908	-4.76218133588878	0.952378186641112	-0.0429175086319447	0.0429175086319447	-2.93100290661843	0.970689970933816	0	0.73460364396938	0.630430022086192	22	0.0847331915120981	AT1G20110.1	NaN	| RING/FYVE/PHD zinc finger superfamily protein | Chr1:6971554-6974578 FORWARD LENGTH=601 | 201606	NaN	NaN	Unknown	NaN	NaN	NaN	TAIR11_novel2	>AT1G20110.1 | RING/FYVE/PHD zinc finger superfamily protein | Chr1:6971554-6974578 FORWARD LENGTH=601 | 201606	5	5
True	2 / 1	2	1	66	AT1G20200.1	324806.875	369511.25	0.186036119247519	0.186036119247519	13.763370926185	1.13763370926185	-0.0137675991281867	0.0137675991281867	-0.94975828553866	0.990502417144613	0	0.838009185818517	0.662584416763293	64	0.0461294815243378	AT1G20200.1	NaN	| PAM domain (PCI/PINT associated module) protein | Chr1:7001409-7004154 REVERSE LENGTH=488 | 201606	NaN	NaN	Unknown	NaN	NaN	NaN	TAIR11_novel2	>AT1G20200.1 | PAM domain (PCI/PINT associated module) protein | Chr1:7001409-7004154 REVERSE LENGTH=488 | 201606	15	20
True	2 / 1	2	1	29	AT1G20220.1	40666.0703125	43584.109375	0.0999766434581156	0.0999766434581156	7.17561111776037	1.0717561111776	-0.0287446323782206	0.0287446323782206	-1.97270845058337	0.980272915494166	0	0.537508889124401	0.561602276310896	27	0.0313366669482191	AT1G20220.1	NaN	| Alba DNA/RNA-binding protein | Chr1:7005090-7007285 REVERSE LENGTH=315 | 201606	NaN	NaN	Unknown	NaN	NaN	NaN	TAIR11_novel2	>AT1G20220.1 | Alba DNA/RNA-binding protein | Chr1:7005090-7007285 REVERSE LENGTH=315 | 201606	4	5
True	2 / 1	2	1	63	AT1G20620.1;AT1G20620.5	290756.28125	297821.3125	0.0346366400575438	0.0346366400575438	2.42988086779294	1.02429880867793	-0.0381802842020988	0.0381802842020988	-2.61174388212627	0.973882561178737	0	0.590777663538369	0.582207655316708	61	0.048527633030563	AT1G20620.1;AT1G20620.5	NaN	| catalase 3 | Chr1:7143142-7146193 FORWARD LENGTH=492 | 201606;| catalase 3 | Chr1:7143142-7146193 FORWARD LENGTH=485 | 201606	NaN	NaN	Unknown	NaN	NaN	NaN	TAIR11_novel2	>AT1G20620.1 | catalase 3 | Chr1:7143142-7146193 FORWARD LENGTH=492 | 201606;>AT1G20620.5 | catalase 3 | Chr1:7143142-7146193 FORWARD LENGTH=485 | 201606	15	16
True	2 / 1	2	1	38	AT1G20760.1	105383.4140625	104418.3125	-0.0132730753180835	0.0132730753180835	-0.915800243411757	0.990841997565882	-0.0297157950699329	0.0297157950699329	-2.03867416773751	0.979613258322625	0	0.574392840552067	0.574797874403554	36	0.0358271451110053	AT1G20760.1	NaN	| Calcium-binding EF hand family protein | Chr1:7209515-7214773 FORWARD LENGTH=1019 | 201606	NaN	NaN	Unknown	NaN	NaN	NaN	TAIR11_novel2	>AT1G20760.1 | Calcium-binding EF hand family protein | Chr1:7209515-7214773 FORWARD LENGTH=1019 | 201606	9	10
True	2 / 1	2	1	44	AT1G20920.1;AT1G20920.3;AT1G20920.4;AT1G20920.5;AT1G20920.6;AT1G20920.7	30203.83203125	29708.783203125	-0.0238420820465804	0.0238420820465804	-1.6390265566727	0.983609734433273	-0.0331005901098251	0.0331005901098251	-2.26823782153428	0.977317621784657	0	0.315607305312421	0.46415431912567	42	0.0223363069397241	AT1G20920.1;AT1G20920.3;AT1G20920.4;AT1G20920.5;AT1G20920.6;AT1G20920.7	NaN	| P-loop containing nucleoside triphosphate hydrolases superfamily protein | Chr1:7285342-7288842 FORWARD LENGTH=1166 | 201606;| P-loop containing nucleoside triphosphate hydrolases superfamily protein | Chr1:7285342-7288842 FORWARD LENGTH=1166 | 201606;| P-loop containing nucleoside triphosphate hydrolases superfamily protein | Chr1:7285342-7288842 FORWARD LENGTH=1166 | 201606;| P-loop containin…	NaN	NaN	Unknown	NaN	NaN	NaN	TAIR11_novel2	>AT1G20920.1 | P-loop containing nucleoside triphosphate hydrolases superfamily protein | Chr1:7285342-7288842 FORWARD LENGTH=1166 | 201606;>AT1G20920.3 | P-loop containing nucleoside triphosphate hydrolases superfamily protein | Chr1:7285342-7288842 FORWARD LENGTH=1166 | 201606;>AT1G20920.4 | P-loop containing nucleoside triphosphate hydrolases superfamily protein | Chr1:7285342-7288842 FORWARD …	9	12
True	2 / 1	2	1	132	AT1G20960.1;AT1G20960.2	67083.0703125	67931.046875	0.0181223666578728	0.0181223666578728	1.2640693971665	1.01264069397167	0.0976817011833191	0.0976817011833191	7.00525888965515	1.07005258889655	0	0.0850467493328496	0.307186781990284	130	0.0388724548950689	AT1G20960.1;AT1G20960.2	NaN	| U5 small nuclear ribonucleoprotein helicase | Chr1:7302591-7309914 REVERSE LENGTH=2171 | 201606;| U5 small nuclear ribonucleoprotein helicase | Chr1:7302591-7309914 REVERSE LENGTH=2171 | 201606	NaN	NaN	Unknown	NaN	NaN	NaN	TAIR11_novel2	>AT1G20960.1 | U5 small nuclear ribonucleoprotein helicase | Chr1:7302591-7309914 REVERSE LENGTH=2171 | 201606;>AT1G20960.2 | U5 small nuclear ribonucleoprotein helicase | Chr1:7302591-7309914 REVERSE LENGTH=2171 | 201606	45	53
True	2 / 1	2	1	54	AT1G20970.1	29691.310546875	30995.5546875	0.0620205483191243	0.0620205483191243	4.39267959750693	1.04392679597507	0.135786443948746	0.135786443948746	9.86915708681599	1.09869157086816	0	0.00546272617458579	0.144710708473933	52	0.0321848129845588	AT1G20970.1	NaN	| calponin-like domain protein | Chr1:7314338-7319246 FORWARD LENGTH=1364 | 201606	NaN	NaN	Unknown	NaN	NaN	NaN	TAIR11_novel2	>AT1G20970.1 | calponin-like domain protein | Chr1:7314338-7319246 FORWARD LENGTH=1364 | 201606	21	22
True	2 / 1	2	1	24	AT1G21080.1	59590.57421875	62663.33203125	0.0725373355281655	0.0725373355281655	5.15644940963358	1.05156449409634	0.0391953699290752	0.0391953699290752	2.75405796215356	1.02754057962154	0	0.385513068545859	0.494652743743956	22	0.0300081232601063	AT1G21080.1	NaN	| DNAJ heat shock N-terminal domain-containing protein | Chr1:7378822-7382275 REVERSE LENGTH=391 | 201606	NaN	NaN	Unknown	NaN	NaN	NaN	TAIR11_novel2	>AT1G21080.1 | DNAJ heat shock N-terminal domain-containing protein | Chr1:7378822-7382275 REVERSE LENGTH=391 | 201606	8	8
True	2 / 1	2	1	22	AT1G21170.1;AT1G21170.2	4115.6083984375	4479.4462890625	0.122214693820087	0.122214693820087	8.84043998848705	1.08840439988487	-0.0935351476073265	0.0935351476073265	-6.27766179729847	0.937223382027015	0	0.462690724774473	0.528574269799317	20	0.0847160663083291	AT1G21170.1;AT1G21170.2	NaN	| Exocyst complex component SEC5 | Chr1:7413050-7419411 FORWARD LENGTH=1090 | 201606;| Exocyst complex component SEC5 | Chr1:7413050-7419411 FORWARD LENGTH=1099 | 201606	NaN	NaN	Unknown	NaN	NaN	NaN	TAIR11_novel2	>AT1G21170.1 | Exocyst complex component SEC5 | Chr1:7413050-7419411 FORWARD LENGTH=1090 | 201606;>AT1G21170.2 | Exocyst complex component SEC5 | Chr1:7413050-7419411 FORWARD LENGTH=1099 | 201606	8	9
True	2 / 1	2	1	72	AT1G21630.1;AT1G21630.2;AT1G21630.3;AT1G21630.4	40254.10546875	41292.25390625	0.0367352395770381	0.0367352395770381	2.57898772165224	1.02578987721652	-0.0188751481473446	0.0188751481473446	-1.29980419601452	0.987001958039855	0	0.432083977671933	0.515125308223657	70	0.0164398005191606	AT1G21630.1;AT1G21630.2;AT1G21630.3;AT1G21630.4	NaN	| Calcium-binding EF hand family protein | Chr1:7581457-7587796 FORWARD LENGTH=1218 | 201606;| Calcium-binding EF hand family protein | Chr1:7581457-7587796 FORWARD LENGTH=1247 | 201606;| Calcium-binding EF hand family protein | Chr1:7581457-7587796 FORWARD LENGTH=1196 | 201606;| Calcium-binding EF hand family protein | Chr1:7581457-7587796 FORWARD LENGTH=1225 | 201606	NaN	NaN	Unknown	NaN	NaN	NaN	TAIR11_novel2	>AT1G21630.1 | Calcium-binding EF hand family protein | Chr1:7581457-7587796 FORWARD LENGTH=1218 | 201606;>AT1G21630.2 | Calcium-binding EF hand family protein | Chr1:7581457-7587796 FORWARD LENGTH=1247 | 201606;>AT1G21630.3 | Calcium-binding EF hand family protein | Chr1:7581457-7587796 FORWARD LENGTH=1196 | 201606;>AT1G21630.4 | Calcium-binding EF hand family protein | Chr1:7581457-7587796 FORW…	17	20
True	2 / 1	2	1	29	AT1G21670.1	8195.1591796875	6864.03466796875	-0.25571513253105	0.25571513253105	-16.2428145998442	0.837571854001558	-0.0937317311763763	0.0937317311763763	-6.29043165927236	0.937095683407276	0	0.143320246383158	0.361175565929628	27	0.0423564736103392	AT1G21670.1	NaN	| DPP6 amino-terminal domain protein | Chr1:7610409-7612520 FORWARD LENGTH=703 | 201606	NaN	NaN	Unknown	NaN	NaN	NaN	TAIR11_novel2	>AT1G21670.1 | DPP6 amino-terminal domain protein | Chr1:7610409-7612520 FORWARD LENGTH=703 | 201606	12	15
True	2 / 1	2	1	17	AT1G21680.1	23396.236328125	29885.7890625	0.353183167068318	0.353183167068318	27.7375926767067	1.27737592676707	-0.178449809551239	0.178449809551239	-11.6348020635541	0.883651979364459	0	0.295232939327518	0.453343470815714	15	0.109094891144351	AT1G21680.1	NaN	| DPP6 N-terminal domain-like protein | Chr1:7613028-7615148 FORWARD LENGTH=706 | 201606	NaN	NaN	Unknown	NaN	NaN	NaN	TAIR11_novel2	>AT1G21680.1 | DPP6 N-terminal domain-like protein | Chr1:7613028-7615148 FORWARD LENGTH=706 | 201606	7	8
True	2 / 1	2	1	19	AT1G22280.1;AT1G22280.3	23175.982421875	25774.12890625	0.153293173853739	0.153293173853739	11.2105128364384	1.11210512836438	-0.2621248960495	0.2621248960495	-16.6141147581883	0.833858852418117	0	0.0492797426496785	0.262742121570185	17	0.0819935624309549	AT1G22280.1;AT1G22280.3	NaN	| phytochrome-associated protein phosphatase type 2C | Chr1:7874236-7875496 FORWARD LENGTH=281 | 201606;| phytochrome-associated protein phosphatase type 2C | Chr1:7874236-7875496 FORWARD LENGTH=287 | 201606	NaN	NaN	Unknown	NaN	NaN	NaN	TAIR11_novel2	>AT1G22280.1 | phytochrome-associated protein phosphatase type 2C | Chr1:7874236-7875496 FORWARD LENGTH=281 | 201606;>AT1G22280.3 | phytochrome-associated protein phosphatase type 2C | Chr1:7874236-7875496 FORWARD LENGTH=287 | 201606	6	6
True	2 / 1	2	1	45	AT1G22410.1	33778.578125	33778.82421875	1.05107129759922E-05	1.05107129759922E-05	0.000728549760409258	1.0000072854976	0.0345655977725983	0.0345655977725983	2.42483706198915	1.02424837061989	0	0.821489278309097	0.657945396720983	43	0.104301344490416	AT1G22410.1	NaN	| Class-II DAHP synthetase family protein | Chr1:7912120-7914742 FORWARD LENGTH=527 | 201606	NaN	NaN	Unknown	NaN	NaN	NaN	TAIR11_novel2	>AT1G22410.1 | Class-II DAHP synthetase family protein | Chr1:7912120-7914742 FORWARD LENGTH=527 | 201606	8	15
True	2 / 1	2	1	18	AT4G10040.1	60040.06640625	58010.60546875	-0.0496088955162488	0.0496088955162488	-3.38017770294927	0.966198222970507	-0.0590762943029404	0.0590762943029404	-4.01215017316674	0.959878498268333	0	0.370370575785277	0.48889912738452	16	0.0430943117163928	AT4G10040.1	NaN	| cytochrome c-2 | Chr4:6277083-6278281 FORWARD LENGTH=112 | 201606	NaN	NaN	Unknown	NaN	NaN	NaN	TAIR11_novel2	>AT4G10040.1 | cytochrome c-2 | Chr4:6277083-6278281 FORWARD LENGTH=112 | 201606	3	3
True	2 / 1	2	1	12	AT1G22940.1	21619.265625	18558.12890625	-0.220266257282181	0.220266257282181	-14.1593001901516	0.858406998098484	-0.209171742200851	0.209171742200851	-13.4966291425564	0.865033708574436	0	0.121860346226592	0.344495608265352	10	0.0816433609114285	AT1G22940.1	NaN	| thiamin biosynthesis protein | Chr1:8122384-8124908 FORWARD LENGTH=522 | 201606	NaN	NaN	Unknown	NaN	NaN	NaN	TAIR11_novel2	>AT1G22940.1 | thiamin biosynthesis protein | Chr1:8122384-8124908 FORWARD LENGTH=522 | 201606	6	6
True	2 / 1	2	1	6	AT1G23140.1	72436.703125	45441.8671875	-0.672698769339425	0.672698769339425	-37.2667926243365	0.627332073756635	-0.672698736190796	0.672698736190796	-37.2667911829231	0.627332088170769	0	0.047256493142714	0.261273778547861	4	0.144660905112835	AT1G23140.1	NaN	| Calcium-dependent lipid-binding (CaLB domain) family protein | Chr1:8202362-8203172 REVERSE LENGTH=165 | 201606	NaN	NaN	Unknown	NaN	NaN	NaN	TAIR11_novel2	>AT1G23140.1 | Calcium-dependent lipid-binding (CaLB domain) family protein | Chr1:8202362-8203172 REVERSE LENGTH=165 | 201606	1	2
True	2 / 1	2	1	41	AT1G23190.1	95928.59375	95619.3046875	-0.00465899326587708	0.00465899326587708	-0.322415924605379	0.996775840753946	0.0156043944880366	0.0156043944880366	1.08748479743974	1.0108748479744	0	0.704293482970841	0.621253225188101	39	0.0279303483613077	AT1G23190.1	NaN	| Phosphoglucomutase/phosphomannomutase family protein | Chr1:8219946-8224186 FORWARD LENGTH=583 | 201606	NaN	NaN	Unknown	NaN	NaN	NaN	TAIR11_novel2	>AT1G23190.1 | Phosphoglucomutase/phosphomannomutase family protein | Chr1:8219946-8224186 FORWARD LENGTH=583 | 201606	17	17
True	2 / 1	2	1	54	AT1G25350.1	42773.125	44446.375	0.0553611449375868	0.0553611449375868	3.91191899118897	1.03911918991189	-0.0400957278907299	0.0400957278907299	-2.74095895236978	0.972590410476302	0	0.626619164568342	0.595485022569877	52	0.0561601733798794	AT1G25350.1	NaN	| glutamine-tRNA ligase%2C putative / glutaminyl-tRNA synthetase%2C putative / GlnRS | Chr1:8889280-8894205 REVERSE LENGTH=795 | 201606	NaN	NaN	Unknown	NaN	NaN	NaN	TAIR11_novel2	>AT1G25350.1 | glutamine-tRNA ligase%2C putative / glutaminyl-tRNA synthetase%2C putative / GlnRS | Chr1:8889280-8894205 REVERSE LENGTH=795 | 201606	15	15
True	2 / 1	2	1	64	AT1G26630.1	44962.86328125	44829.2890625	-0.00429229058666298	0.00429229058666298	-0.297076762915371	0.997029232370846	0.0599448196589947	0.0599448196589947	4.24258892712686	1.04242588927127	0	0.247717286981215	0.425024318888155	62	0.0353416410449006	AT1G26630.1	NaN	| Eukaryotic translation initiation factor 5A-1 (eIF-5A 1) protein | Chr1:9205968-9207098 FORWARD LENGTH=159 | 201606	NaN	NaN	Unknown	NaN	NaN	NaN	TAIR11_novel2	>AT1G26630.1 | Eukaryotic translation initiation factor 5A-1 (eIF-5A 1) protein | Chr1:9205968-9207098 FORWARD LENGTH=159 | 201606	7	14
True	2 / 1	2	1	15	AT1G26665.1;AT1G26665.2	9176.3388671875	8662.0908203125	-0.0832033698484418	0.0832033698484418	-5.60406556817376	0.943959344318262	0.0483206510543823	0.0483206510543823	3.40605393235756	1.03406053932358	0	0.453413881127634	0.523944929303044	13	0.0416157424935149	AT1G26665.1;AT1G26665.2	NaN	| Mediator complex%2C subunit Med10 | Chr1:9214510-9215426 FORWARD LENGTH=189 | 201606;| Mediator complex%2C subunit Med10 | Chr1:9214510-9215426 FORWARD LENGTH=189 | 201606	NaN	NaN	Unknown	NaN	NaN	NaN	TAIR11_novel2	>AT1G26665.1 | Mediator complex%2C subunit Med10 | Chr1:9214510-9215426 FORWARD LENGTH=189 | 201606;>AT1G26665.2 | Mediator complex%2C subunit Med10 | Chr1:9214510-9215426 FORWARD LENGTH=189 | 201606	3	4
True	2 / 1	2	1	57	AT1G27090.1	167199.265625	165620.328125	-0.0136887517061499	0.0136887517061499	-0.944344757794147	0.990556552422059	-0.0390638299286366	0.0390638299286366	-2.67136884214344	0.973286311578566	0	0.350803742096763	0.480169691893914	55	0.0285342588560407	AT1G27090.1	NaN	| glycine-rich protein | Chr1:9404041-9406098 REVERSE LENGTH=420 | 201606	NaN	NaN	Unknown	NaN	NaN	NaN	TAIR11_novel2	>AT1G27090.1 | glycine-rich protein | Chr1:9404041-9406098 REVERSE LENGTH=420 | 201606	13	16
True	2 / 1	2	1	17	AT1G27190.1	35689.0546875	24897.384765625	-0.51948747975531	0.51948747975531	-30.2380380101655	0.697619619898345	-0.27696618437767	0.27696618437767	-17.4675246759396	0.825324753240604	0	0.00969370624012481	0.174486712322247	15	0.0622130487913398	AT1G27190.1	NaN	| Leucine-rich repeat protein kinase family protein | Chr1:9446923-9448728 REVERSE LENGTH=601 | 201606	NaN	NaN	Unknown	NaN	NaN	NaN	TAIR11_novel2	>AT1G27190.1 | Leucine-rich repeat protein kinase family protein | Chr1:9446923-9448728 REVERSE LENGTH=601 | 201606	6	8
True	2 / 1	2	1	30	AT1G27310.1	50268.7265625	52856.40625	0.0724171960250889	0.0724171960250889	5.14769293843698	1.05147692938437	0.00399339990690351	0.00399339990690351	0.277184837391142	1.00277184837391	0	0.875684002760365	0.672840394778166	28	0.017227380814683	AT1G27310.1	NaN	| nuclear transport factor 2A | Chr1:9484615-9485790 REVERSE LENGTH=122 | 201606	NaN	NaN	Unknown	NaN	NaN	NaN	TAIR11_novel2	>AT1G27310.1 | nuclear transport factor 2A | Chr1:9484615-9485790 REVERSE LENGTH=122 | 201606	5	6
True	2 / 1	2	1	37	AT1G27430.1;AT1G27430.2;AT1G27430.3	28453.75	29573.185546875	0.05567085328554	0.05567085328554	3.93422851777006	1.0393422851777	-0.0623146221041679	0.0623146221041679	-4.22736649609599	0.95772633503904	0	0.311443218470839	0.461738414712838	35	0.0414851739157422	AT1G27430.1;AT1G27430.2;AT1G27430.3	NaN	| GYF domain-containing protein | Chr1:9521045-9526928 REVERSE LENGTH=1492 | 201606;| GYF domain-containing protein | Chr1:9521718-9526928 REVERSE LENGTH=1345 | 201606;| GYF domain-containing protein | Chr1:9521433-9526928 REVERSE LENGTH=1364 | 201606	NaN	NaN	Unknown	NaN	NaN	NaN	TAIR11_novel2	>AT1G27430.1 | GYF domain-containing protein | Chr1:9521045-9526928 REVERSE LENGTH=1492 | 201606;>AT1G27430.2 | GYF domain-containing protein | Chr1:9521718-9526928 REVERSE LENGTH=1345 | 201606;>AT1G27430.3 | GYF domain-containing protein | Chr1:9521433-9526928 REVERSE LENGTH=1364 | 201606	7	7
True	2 / 1	2	1	6	AT1G27540.1;AT1G27540.2;AT1G27540.3	5719.833984375	6031.88427734375	0.0766354765064099	0.0766354765064099	5.45558304351463	1.05455583043515	0.076635517179966	0.076635517179966	5.4555860165987	1.05455586016599	0	0.444658738592858	0.520395278397643	4	0.0560757616343697	AT1G27540.1;AT1G27540.2;AT1G27540.3	NaN	| F-box protein (DUF295) | Chr1:9566608-9567849 REVERSE LENGTH=413 | 201606;| F-box protein (DUF295) | Chr1:9566608-9567849 REVERSE LENGTH=383 | 201606;| F-box protein (DUF295) | Chr1:9566608-9567849 REVERSE LENGTH=413 | 201606	NaN	NaN	Unknown	NaN	NaN	NaN	TAIR11_novel2	>AT1G27540.1 | F-box protein (DUF295) | Chr1:9566608-9567849 REVERSE LENGTH=413 | 201606;>AT1G27540.2 | F-box protein (DUF295) | Chr1:9566608-9567849 REVERSE LENGTH=383 | 201606;>AT1G27540.3 | F-box protein (DUF295) | Chr1:9566608-9567849 REVERSE LENGTH=413 | 201606	1	1
True	2 / 1	2	1	22	AT1G27595.1	29543.490234375	29367.94140625	-0.00859813337928912	0.00859813337928912	-0.594204769755813	0.994057952302442	-0.032198254019022	0.032198254019022	-2.20709220322646	0.977929077967735	0	0.628082253960286	0.595829381459623	20	0.0442677974646536	AT1G27595.1	NaN	| symplekin | Chr1:9592293-9602917 FORWARD LENGTH=1325 | 201606	NaN	NaN	Unknown	NaN	NaN	NaN	TAIR11_novel2	>AT1G27595.1 | symplekin | Chr1:9592293-9602917 FORWARD LENGTH=1325 | 201606	6	7
True	2 / 1	2	1	20	AT1G27752.1;AT1G27752.2	5873.177734375	5882.02099609375	0.00217063658832167	0.00217063658832167	0.150570306547881	1.00150570306548	0.15628407895565	0.15628407895565	11.4413066651808	1.11441306665181	0	0.325038110490243	0.468354213152961	18	0.104672642167989	AT1G27752.1;AT1G27752.2	NaN	| Ubiquitin system component Cue protein | Chr1:9662250-9667318 FORWARD LENGTH=873 | 201606;| Ubiquitin system component Cue protein | Chr1:9663144-9667318 FORWARD LENGTH=656 | 201606	NaN	NaN	Unknown	NaN	NaN	NaN	TAIR11_novel2	>AT1G27752.1 | Ubiquitin system component Cue protein | Chr1:9662250-9667318 FORWARD LENGTH=873 | 201606;>AT1G27752.2 | Ubiquitin system component Cue protein | Chr1:9663144-9667318 FORWARD LENGTH=656 | 201606	4	7
True	2 / 1	2	1	35	AT1G27770.1;AT1G27770.4	50314.41796875	50954.3125	0.0182323793225239	0.0182323793225239	1.27179157999489	1.01271791579995	0.0232418086379766	0.0232418086379766	1.62404597424652	1.01624045974247	0	0.815576242005003	0.655753992600543	33	0.0675511266009999	AT1G27770.1;AT1G27770.4	NaN	| autoinhibited Ca2+-ATPase 1 | Chr1:9671912-9676010 REVERSE LENGTH=1020 | 201606;| autoinhibited Ca2+-ATPase 1 | Chr1:9671912-9676010 REVERSE LENGTH=1020 | 201606	NaN	NaN	Unknown	NaN	NaN	NaN	TAIR11_novel2	>AT1G27770.1 | autoinhibited Ca2+-ATPase 1 | Chr1:9671912-9676010 REVERSE LENGTH=1020 | 201606;>AT1G27770.4 | autoinhibited Ca2+-ATPase 1 | Chr1:9671912-9676010 REVERSE LENGTH=1020 | 201606	10	12
True	2 / 1	2	1	18	AT1G27950.1	81799.75	91317.7578125	0.158799002571669	0.158799002571669	11.6357419338079	1.11635741933808	0.00802812725305557	0.00802812725305557	0.558018532662108	1.00558018532662	0	0.90736590090373	0.679454143402183	16	0.0456654927904503	AT1G27950.1	NaN	| glycosylphosphatidylinositol-anchored lipid protein transfer 1 | Chr1:9740740-9741991 FORWARD LENGTH=193 | 201606	NaN	NaN	Unknown	NaN	NaN	NaN	TAIR11_novel2	>AT1G27950.1 | glycosylphosphatidylinositol-anchored lipid protein transfer 1 | Chr1:9740740-9741991 FORWARD LENGTH=193 | 201606	5	5
True	2 / 1	2	1	58	AT1G28350.1;AT1G28350.2;AT1G28350.3	27534.93359375	34994.5703125	0.345867964613825	0.345867964613825	27.0915369864673	1.27091536986467	0.00698917405679822	0.00698917405679822	0.485627998209748	1.0048562799821	0	0.947745650900893	0.691593747798683	56	0.0729401383292416	AT1G28350.1;AT1G28350.2;AT1G28350.3	NaN	| Nucleotidylyl transferase superfamily protein | Chr1:9944483-9949577 FORWARD LENGTH=748 | 201606;| Nucleotidylyl transferase superfamily protein | Chr1:9944483-9949577 FORWARD LENGTH=748 | 201606;| Nucleotidylyl transferase superfamily protein | Chr1:9945003-9949577 FORWARD LENGTH=682 | 201606	NaN	NaN	Unknown	NaN	NaN	NaN	TAIR11_novel2	>AT1G28350.1 | Nucleotidylyl transferase superfamily protein | Chr1:9944483-9949577 FORWARD LENGTH=748 | 201606;>AT1G28350.2 | Nucleotidylyl transferase superfamily protein | Chr1:9944483-9949577 FORWARD LENGTH=748 | 201606;>AT1G28350.3 | Nucleotidylyl transferase superfamily protein | Chr1:9945003-9949577 FORWARD LENGTH=682 | 201606	11	13
True	2 / 1	2	1	17	AT1G28490.1;AT1G28490.2;AT1G28490.3	25431.578125	5351.720703125	-2.24854625811092	2.24854625811092	-78.9563955613745	0.210436044386255	-0.687565743923187	0.687565743923187	-37.9099389182289	0.620900610817711	0	0.00455614642256397	0.138591895560449	15	0.134108099716195	AT1G28490.1;AT1G28490.2;AT1G28490.3	NaN	| syntaxin of plants 61 | Chr1:10016433-10017842 FORWARD LENGTH=245 | 201606;| syntaxin of plants 61 | Chr1:10016634-10017842 FORWARD LENGTH=206 | 201606;| syntaxin of plants 61 | Chr1:10016836-10017842 FORWARD LENGTH=200 | 201606	NaN	NaN	Unknown	NaN	NaN	NaN	TAIR11_novel2	>AT1G28490.1 | syntaxin of plants 61 | Chr1:10016433-10017842 FORWARD LENGTH=245 | 201606;>AT1G28490.2 | syntaxin of plants 61 | Chr1:10016634-10017842 FORWARD LENGTH=206 | 201606;>AT1G28490.3 | syntaxin of plants 61 | Chr1:10016836-10017842 FORWARD LENGTH=200 | 201606	3	3
True	2 / 1	2	1	109	AT1G29370.1	77815.515625	79838.6328125	0.037029172961175	0.037029172961175	2.59988920108116	1.02599889201081	0.00734088104218245	0.00734088104218245	0.510127843640884	1.00510127843641	0	0.801350891501661	0.651522341138588	107	0.0200795339529905	AT1G29370.1	NaN	| RNA polymerase II degradation factor-like protein (DUF1296) | Chr1:10278080-10283024 REVERSE LENGTH=831 | 201606	NaN	NaN	Unknown	NaN	NaN	NaN	TAIR11_novel2	>AT1G29370.1 | RNA polymerase II degradation factor-like protein (DUF1296) | Chr1:10278080-10283024 REVERSE LENGTH=831 | 201606	17	22
True	2 / 1	2	1	12	AT1G29850.1;AT1G29850.2;AT1G29850.3	19360.23046875	19475.234375	0.0085445636297254	0.0085445636297254	0.594021369919284	1.00594021369919	0.0156127950176597	0.0156127950176597	1.08807341170598	1.01088073411706	0	0.816507957908749	0.656078822396777	10	0.0433108008125982	AT1G29850.1;AT1G29850.2;AT1G29850.3	NaN	| double-stranded DNA-binding family protein | Chr1:10447866-10449630 FORWARD LENGTH=129 | 201606;| double-stranded DNA-binding family protein | Chr1:10447866-10449630 FORWARD LENGTH=130 | 201606;| double-stranded DNA-binding family protein | Chr1:10448716-10449691 FORWARD LENGTH=138 | 201606	NaN	NaN	Unknown	NaN	NaN	NaN	TAIR11_novel2	>AT1G29850.1 | double-stranded DNA-binding family protein | Chr1:10447866-10449630 FORWARD LENGTH=129 | 201606;>AT1G29850.2 | double-stranded DNA-binding family protein | Chr1:10447866-10449630 FORWARD LENGTH=130 | 201606;>AT1G29850.3 | double-stranded DNA-binding family protein | Chr1:10448716-10449691 FORWARD LENGTH=138 | 201606	2	2
True	2 / 1	2	1	115	AT1G29880.1	398194.28125	399493.21875	0.00469851250277509	0.00469851250277509	0.326206970105747	1.00326206970106	0.0402782559394836	0.0402782559394836	2.83121404789717	1.02831214047897	0	0.288284036600063	0.448972953945829	113	0.0260415292095852	AT1G29880.1	NaN	| glycyl-tRNA synthetase / glycine-tRNA ligase | Chr1:10459662-10462781 REVERSE LENGTH=729 | 201606	NaN	NaN	Unknown	NaN	NaN	NaN	TAIR11_novel2	>AT1G29880.1 | glycyl-tRNA synthetase / glycine-tRNA ligase | Chr1:10459662-10462781 REVERSE LENGTH=729 | 201606	27	37
True	2 / 1	2	1	142	AT1G29900.1	646357.25	635167.6875	-0.0251942605489626	0.0251942605489626	-1.7311730471036	0.982688269528964	0.0188717395067215	0.0188717395067215	1.31668221804826	1.01316682218048	0	0.437580087187237	0.51743046806082	140	0.0167424706062408	AT1G29900.1	NaN	| carbamoyl phosphate synthetase B | Chr1:10468164-10471976 FORWARD LENGTH=1187 | 201606	NaN	NaN	Unknown	NaN	NaN	NaN	TAIR11_novel2	>AT1G29900.1 | carbamoyl phosphate synthetase B | Chr1:10468164-10471976 FORWARD LENGTH=1187 | 201606	34	43
True	2 / 1	2	1	22	AT1G29980.1;AT1G29980.2	50347.0625	65574.59375	0.381229358056459	0.381229358056459	30.245123536254	1.30245123536254	0.0613622777163982	0.0613622777163982	4.34505833650469	1.04345058336505	0	0.772363844118833	0.641656116652569	20	0.14208030760561	AT1G29980.1;AT1G29980.2	NaN	| choice-of-anchor C domain protein%2C putative (Protein of unknown function%2C DUF642) | Chr1:10503411-10505994 REVERSE LENGTH=407 | 201606;| choice-of-anchor C domain protein%2C putative (Protein of unknown function%2C DUF642) | Chr1:10503411-10504617 REVERSE LENGTH=371 | 201606	NaN	NaN	Unknown	NaN	NaN	NaN	TAIR11_novel2	>AT1G29980.1 | choice-of-anchor C domain protein%2C putative (Protein of unknown function%2C DUF642) | Chr1:10503411-10505994 REVERSE LENGTH=407 | 201606;>AT1G29980.2 | choice-of-anchor C domain protein%2C putative (Protein of unknown function%2C DUF642) | Chr1:10503411-10504617 REVERSE LENGTH=371 | 201606	8	10
True	2 / 1	2	1	54	AT1G30230.1;AT1G30230.2	813353.3125	762057.125	-0.0939830322120641	0.0939830322120641	-6.30675337662684	0.936932466233732	-0.079155333340168	0.079155333340168	-5.33882948598985	0.946611705140102	0	0.00337446297594686	0.125547633071158	52	0.0176833049505847	AT1G30230.1;AT1G30230.2	NaN	| translation elongation factor EF1B/ribosomal protein S6 family protein | Chr1:10639286-10640515 FORWARD LENGTH=231 | 201606;| translation elongation factor EF1B/ribosomal protein S6 family protein | Chr1:10639286-10640601 FORWARD LENGTH=260 | 201606	NaN	NaN	Unknown	NaN	NaN	NaN	TAIR11_novel2	>AT1G30230.1 | translation elongation factor EF1B/ribosomal protein S6 family protein | Chr1:10639286-10640515 FORWARD LENGTH=231 | 201606;>AT1G30230.2 | translation elongation factor EF1B/ribosomal protein S6 family protein | Chr1:10639286-10640601 FORWARD LENGTH=260 | 201606	10	11
True	2 / 1	2	1	64	AT1G30510.1;AT1G30510.2;AT1G30510.3	70993	75296.8671875	0.0849130610984948	0.0849130610984948	6.06238247080697	1.06062382470807	-0.0323797352612019	0.0323797352612019	-2.21939311344291	0.977806068865571	0	0.754409333351658	0.637986526775013	62	0.0708554202582549	AT1G30510.1;AT1G30510.2;AT1G30510.3	NaN	| root FNR 2 | Chr1:10807150-10808984 REVERSE LENGTH=381 | 201606;| root FNR 2 | Chr1:10807150-10808984 REVERSE LENGTH=382 | 201606;| root FNR 2 | Chr1:10807150-10808292 REVERSE LENGTH=317 | 201606	NaN	NaN	Unknown	NaN	NaN	NaN	TAIR11_novel2	>AT1G30510.1 | root FNR 2 | Chr1:10807150-10808984 REVERSE LENGTH=381 | 201606;>AT1G30510.2 | root FNR 2 | Chr1:10807150-10808984 REVERSE LENGTH=382 | 201606;>AT1G30510.3 | root FNR 2 | Chr1:10807150-10808292 REVERSE LENGTH=317 | 201606	12	16
True	2 / 1	2	1	56	AT1G30580.1	343746.3125	348117.625	0.0182306214925531	0.0182306214925531	1.27166818698601	1.01271668186986	0.0987763553857803	0.0987763553857803	7.08648063246791	1.07086480632468	0	0.0571640854575054	0.273184091177401	54	0.0348915091964395	AT1G30580.1	NaN	| GTP binding protein | Chr1:10831953-10835454 REVERSE LENGTH=394 | 201606	NaN	NaN	Unknown	NaN	NaN	NaN	TAIR11_novel2	>AT1G30580.1 | GTP binding protein | Chr1:10831953-10835454 REVERSE LENGTH=394 | 201606	12	12
True	2 / 1	2	1	30	AT1G30690.1;AT1G30690.2	88114.2578125	85105.1171875	-0.0501296005801973	0.0501296005801973	-3.41504394374315	0.965849560562569	-0.1012212485075	0.1012212485075	-6.77564913204057	0.932243508679594	0	0.07175920187248	0.291584666743751	28	0.0368223100748731	AT1G30690.1;AT1G30690.2	NaN	| Sec14p-like phosphatidylinositol transfer family protein | Chr1:10888284-10890085 FORWARD LENGTH=540 | 201606;| Sec14p-like phosphatidylinositol transfer family protein | Chr1:10888284-10890085 FORWARD LENGTH=540 | 201606	NaN	NaN	Unknown	NaN	NaN	NaN	TAIR11_novel2	>AT1G30690.1 | Sec14p-like phosphatidylinositol transfer family protein | Chr1:10888284-10890085 FORWARD LENGTH=540 | 201606;>AT1G30690.2 | Sec14p-like phosphatidylinositol transfer family protein | Chr1:10888284-10890085 FORWARD LENGTH=540 | 201606	11	11
True	2 / 1	2	1	6	AT1G30720.1	25325.58203125	26702.697265625	0.0763900519614716	0.0763900519614716	5.43764495787593	1.05437644957876	0.0763900876045227	0.0763900876045227	5.4376475628058	1.05437647562806	0	0.463988650920356	0.528812137032429	4	0.0585413362884121	AT1G30720.1	NaN	| FAD-binding Berberine family protein | Chr1:10898197-10899780 FORWARD LENGTH=527 | 201606	NaN	NaN	Unknown	NaN	NaN	NaN	TAIR11_novel2	>AT1G30720.1 | FAD-binding Berberine family protein | Chr1:10898197-10899780 FORWARD LENGTH=527 | 201606	1	1
True	2 / 1	2	1	6	AT1G30960.1	3030.40209960938	2954.57348632813	-0.0365593533327675	0.0365593533327675	-2.50226243213811	0.974977375678619	-0.0365593917667866	0.0365593917667866	-2.50226502951992	0.974977349704801	0	0.759396203682972	0.639331762924781	4	0.0691091499007688	AT1G30960.1	NaN	| GTP-binding family protein | Chr1:11037755-11039977 REVERSE LENGTH=437 | 201606	NaN	NaN	Unknown	NaN	NaN	NaN	TAIR11_novel2	>AT1G30960.1 | GTP-binding family protein | Chr1:11037755-11039977 REVERSE LENGTH=437 | 201606	2	2
True	2 / 1	2	1	19	AT1G31290.1;AT1G31290.2;AT1G31290.3	4946.24072265625	6520.306640625	0.398607359689771	0.398607359689771	31.823479814857	1.31823479814857	0.143714919686317	0.143714919686317	10.4746162498741	1.10474616249874	0	0.0502809404725364	0.263891338758171	17	0.0457900958046832	AT1G31290.1;AT1G31290.2;AT1G31290.3	NaN	| ARGONAUTE 3 | Chr1:11188293-11192317 FORWARD LENGTH=1194 | 201606;| ARGONAUTE 3 | Chr1:11188293-11192317 FORWARD LENGTH=1158 | 201606;| ARGONAUTE 3 | Chr1:11188293-11192317 FORWARD LENGTH=1120 | 201606	NaN	NaN	Unknown	NaN	NaN	NaN	TAIR11_novel2	>AT1G31290.1 | ARGONAUTE 3 | Chr1:11188293-11192317 FORWARD LENGTH=1194 | 201606;>AT1G31290.2 | ARGONAUTE 3 | Chr1:11188293-11192317 FORWARD LENGTH=1158 | 201606;>AT1G31290.3 | ARGONAUTE 3 | Chr1:11188293-11192317 FORWARD LENGTH=1120 | 201606	6	8
True	2 / 1	2	1	42	AT1G31440.1	38021.6171875	37290.046875	-0.0280292853380523	0.0280292853380523	-1.92409046909375	0.980759095309062	-0.109582759439945	0.109582759439945	-7.31439216391344	0.926856078360866	0	0.0585183554058115	0.275188600756925	40	0.0385052526224067	AT1G31440.1	NaN	| SH3 domain-containing protein | Chr1:11256150-11258479 REVERSE LENGTH=439 | 201606	NaN	NaN	Unknown	NaN	NaN	NaN	TAIR11_novel2	>AT1G31440.1 | SH3 domain-containing protein | Chr1:11256150-11258479 REVERSE LENGTH=439 | 201606	8	9
True	2 / 1	2	1	11	AT1G31930.1;AT1G31930.2;AT1G31930.3;AT1G31930.4;AT1G31930.5;AT1G31930.6	3856.75659179688	3559.30053710938	-0.115794342238528	0.115794342238528	-7.71259600152558	0.922874039984744	0.103836007416248	0.103836007416248	7.46270119886385	1.07462701198864	0	0.415388842529691	0.507265040703549	9	0.0796818593991172	AT1G31930.1;AT1G31930.2;AT1G31930.3;AT1G31930.4;AT1G31930.5;AT1G31930.6	NaN	| extra-large GTP-binding protein 3 | Chr1:11465832-11468961 FORWARD LENGTH=848 | 201606;| extra-large GTP-binding protein 3 | Chr1:11465832-11468961 FORWARD LENGTH=848 | 201606;| extra-large GTP-binding protein 3 | Chr1:11465832-11468961 FORWARD LENGTH=848 | 201606;| extra-large GTP-binding protein 3 | Chr1:11465832-11468961 FORWARD LENGTH=848 | 201606;| extra-large GTP-binding protein 3 | Chr1:…	NaN	NaN	Unknown	NaN	NaN	NaN	TAIR11_novel2	>AT1G31930.1 | extra-large GTP-binding protein 3 | Chr1:11465832-11468961 FORWARD LENGTH=848 | 201606;>AT1G31930.2 | extra-large GTP-binding protein 3 | Chr1:11465832-11468961 FORWARD LENGTH=848 | 201606;>AT1G31930.3 | extra-large GTP-binding protein 3 | Chr1:11465832-11468961 FORWARD LENGTH=848 | 201606;>AT1G31930.4 | extra-large GTP-binding protein 3 | Chr1:11465832-11468961 FORWARD LENGTH=848 …	4	4
True	2 / 1	2	1	14	AT1G32200.1;AT1G32200.2	14732.865234375	10670.990234375	-0.465343971751129	0.465343971751129	-27.5701632736228	0.724298367263772	-0.242202714085579	0.242202714085579	-15.454651622706	0.84545348377294	0	0.0712439370231372	0.291339284215004	12	0.0813181185758707	AT1G32200.1;AT1G32200.2	NaN	| phospholipid/glycerol acyltransferase family protein | Chr1:11602223-11605001 REVERSE LENGTH=459 | 201606;| phospholipid/glycerol acyltransferase family protein | Chr1:11602223-11605001 REVERSE LENGTH=459 | 201606	NaN	NaN	Unknown	NaN	NaN	NaN	TAIR11_novel2	>AT1G32200.1 | phospholipid/glycerol acyltransferase family protein | Chr1:11602223-11605001 REVERSE LENGTH=459 | 201606;>AT1G32200.2 | phospholipid/glycerol acyltransferase family protein | Chr1:11602223-11605001 REVERSE LENGTH=459 | 201606	10	11
True	2 / 1	2	1	29	AT1G32490.1	13376.078125	12563.1103515625	-0.0904614906193044	0.0904614906193044	-6.07777381262492	0.939222261873751	-0.0651056692004204	0.0651056692004204	-4.41246973957281	0.955875302604272	0	0.246430765354413	0.424526128291528	27	0.0373100087874568	AT1G32490.1	NaN	| RNA helicase family protein | Chr1:11742356-11749286 REVERSE LENGTH=1044 | 201606	NaN	NaN	Unknown	NaN	NaN	NaN	TAIR11_novel2	>AT1G32490.1 | RNA helicase family protein | Chr1:11742356-11749286 REVERSE LENGTH=1044 | 201606	9	9
True	2 / 1	2	1	28	AT1G32580.1	130212.03125	128401.1015625	-0.020205176398054	0.020205176398054	-1.39075450257212	0.986092454974279	-0.0580153614282608	0.0580153614282608	-3.94153641474823	0.960584635852518	0	0.210324354771734	0.400686362670457	26	0.0307633957169958	AT1G32580.1	NaN	| plastid developmental protein DAG | Chr1:11784108-11785430 FORWARD LENGTH=229 | 201606	NaN	NaN	Unknown	NaN	NaN	NaN	TAIR11_novel2	>AT1G32580.1 | plastid developmental protein DAG | Chr1:11784108-11785430 FORWARD LENGTH=229 | 201606	6	6
True	2 / 1	2	1	11	AT1G33360.1	11085.3173828125	14820.17578125	0.418912482987991	0.418912482987991	33.6919392513588	1.33691939251359	0.0788999050855637	0.0788999050855637	5.62123422611009	1.0562123422611	0	0.466253993104097	0.529241925154913	9	0.06834994804591	AT1G33360.1	NaN	| ATP-dependent Clp protease | Chr1:12092111-12095789 FORWARD LENGTH=656 | 201606	NaN	NaN	Unknown	NaN	NaN	NaN	TAIR11_novel2	>AT1G33360.1 | ATP-dependent Clp protease | Chr1:12092111-12095789 FORWARD LENGTH=656 | 201606	4	5
True	2 / 1	2	1	17	AT1G33390.1;AT1G33390.2	8952.205078125	7938.48388671875	-0.173379582267758	0.173379582267758	-11.3237038535155	0.886762961464845	0.140621408820152	0.140621408820152	10.2379839242686	1.10237983924269	0	0.072691636048695	0.29373806784167	15	0.0489922791483443	AT1G33390.1;AT1G33390.2	NaN	| RNA helicase family protein | Chr1:12099738-12104108 REVERSE LENGTH=1237 | 201606;| RNA helicase family protein | Chr1:12099738-12104108 REVERSE LENGTH=1237 | 201606	NaN	NaN	Unknown	NaN	NaN	NaN	TAIR11_novel2	>AT1G33390.1 | RNA helicase family protein | Chr1:12099738-12104108 REVERSE LENGTH=1237 | 201606;>AT1G33390.2 | RNA helicase family protein | Chr1:12099738-12104108 REVERSE LENGTH=1237 | 201606	5	5
True	2 / 1	2	1	76	AT1G33590.1;AT1G33590.2;AT1G33590.3	579724.875	602398.625	0.0553500864918242	0.0553500864918242	3.91112249582184	1.03911122495822	0.093116782605648	0.093116782605648	6.66721218148529	1.06667212181485	0	0.100494955324635	0.32573299834851	74	0.0385330870837712	AT1G33590.1;AT1G33590.2;AT1G33590.3	NaN	| Leucine-rich repeat (LRR) family protein | Chr1:12177788-12179221 FORWARD LENGTH=477 | 201606;| Leucine-rich repeat (LRR) family protein | Chr1:12177677-12179221 FORWARD LENGTH=514 | 201606;| Leucine-rich repeat (LRR) family protein | Chr1:12177683-12179221 FORWARD LENGTH=512 | 201606	NaN	NaN	Unknown	NaN	NaN	NaN	TAIR11_novel2	>AT1G33590.1 | Leucine-rich repeat (LRR) family protein | Chr1:12177788-12179221 FORWARD LENGTH=477 | 201606;>AT1G33590.2 | Leucine-rich repeat (LRR) family protein | Chr1:12177677-12179221 FORWARD LENGTH=514 | 201606;>AT1G33590.3 | Leucine-rich repeat (LRR) family protein | Chr1:12177683-12179221 FORWARD LENGTH=512 | 201606	16	16
True	2 / 1	2	1	43	AT1G33680.1	213393.453125	216178.609375	0.0187078619163531	0.0187078619163531	1.30517417906375	1.01305174179064	0.0543167740106583	0.0543167740106583	3.83672408605844	1.03836724086058	0	0.0531920291487892	0.266720031874643	41	0.0186908918569793	AT1G33680.1	NaN	| KH domain-containing protein | Chr1:12204056-12208282 FORWARD LENGTH=763 | 201606	NaN	NaN	Unknown	NaN	NaN	NaN	TAIR11_novel2	>AT1G33680.1 | KH domain-containing protein | Chr1:12204056-12208282 FORWARD LENGTH=763 | 201606	10	10
True	2 / 1	2	1	73	AT1G35160.1	394443.53125	407043.75	0.0453650889958452	0.0453650889958452	3.19442905048275	1.03194429050483	-0.00740346359089017	0.00740346359089017	-0.511854528804256	0.994881454711957	0	0.832270388299973	0.660480782274872	71	0.0239719589975038	AT1G35160.1	NaN	| GF14 protein phi chain | Chr1:12867264-12868514 FORWARD LENGTH=267 | 201606	NaN	NaN	Unknown	NaN	NaN	NaN	TAIR11_novel2	>AT1G35160.1 | GF14 protein phi chain | Chr1:12867264-12868514 FORWARD LENGTH=267 | 201606	13	18
True	2 / 1	2	1	38	AT1G35580.1;AT1G35580.2	56741.3984375	52910.32421875	-0.10085244925358	0.10085244925358	-6.75181494331671	0.932481850566833	-0.102861858904362	0.102861858904362	-6.8816021606775	0.931183978393225	0	0.0056903167907869	0.146924809141899	36	0.0239043892321437	AT1G35580.1;AT1G35580.2	NaN	| cytosolic invertase 1 | Chr1:13122460-13124808 REVERSE LENGTH=551 | 201606;| cytosolic invertase 1 | Chr1:13122460-13124808 REVERSE LENGTH=551 | 201606	NaN	NaN	Unknown	NaN	NaN	NaN	TAIR11_novel2	>AT1G35580.1 | cytosolic invertase 1 | Chr1:13122460-13124808 REVERSE LENGTH=551 | 201606;>AT1G35580.2 | cytosolic invertase 1 | Chr1:13122460-13124808 REVERSE LENGTH=551 | 201606	8	9
True	2 / 1	2	1	8	AT1G35620.1	3818.22583007813	3067.26245117188	-0.315950817391164	0.315950817391164	-19.6678617851916	0.803321382148084	-0.45417794585228	0.45417794585228	-27.0074031240124	0.729925968759876	0	0.0510003713870866	0.26487492513244	6	0.123674115783614	AT1G35620.1	NaN	| PDI-like 5-2 | Chr1:13156504-13158280 FORWARD LENGTH=440 | 201606	NaN	NaN	Unknown	NaN	NaN	NaN	TAIR11_novel2	>AT1G35620.1 | PDI-like 5-2 | Chr1:13156504-13158280 FORWARD LENGTH=440 | 201606	7	9
True	2 / 1	2	1	31	AT4G09570.1	17228.220703125	17562.31640625	0.0277094331610426	0.0277094331610426	1.93923510083893	1.01939235100839	-0.124427482485771	0.124427482485771	-8.26319817038251	0.917368018296175	0	0.185629140906287	0.390174003666539	29	0.0624185471859951	AT4G09570.1	NaN	| calcium-dependent protein kinase 4 | Chr4:6049560-6052184 FORWARD LENGTH=501 | 201606	NaN	NaN	Unknown	NaN	NaN	NaN	TAIR11_novel2	>AT4G09570.1 | calcium-dependent protein kinase 4 | Chr4:6049560-6052184 FORWARD LENGTH=501 | 201606	7	8
True	2 / 1	2	1	49	AT1G35720.1	26208.11328125	22761.654296875	-0.20340808271877	0.20340808271877	-13.1503513716903	0.868496486283097	-0.0430201850831509	0.0430201850831509	-2.93791105089366	0.970620889491063	0	0.388988922742604	0.494652743743956	47	0.0339432229503748	AT1G35720.1	NaN	| annexin 1 | Chr1:13225304-13226939 FORWARD LENGTH=317 | 201606	NaN	NaN	Unknown	NaN	NaN	NaN	TAIR11_novel2	>AT1G35720.1 | annexin 1 | Chr1:13225304-13226939 FORWARD LENGTH=317 | 201606	12	12
True	2 / 1	2	1	16	AT1G36050.1;AT1G36050.2	9971.8447265625	7850.0498046875	-0.345158611312616	0.345158611312616	-21.2778576086636	0.787221423913364	0.00668636942282319	0.00668636942282319	0.464539465998071	1.00464539465998	0	0.951208227939832	0.692445395105871	14	0.0718750918791824	AT1G36050.1;AT1G36050.2	NaN	| Endoplasmic reticulum vesicle transporter protein | Chr1:13450467-13453683 FORWARD LENGTH=489 | 201606;| Endoplasmic reticulum vesicle transporter protein | Chr1:13450467-13453055 FORWARD LENGTH=386 | 201606	NaN	NaN	Unknown	NaN	NaN	NaN	TAIR11_novel2	>AT1G36050.1 | Endoplasmic reticulum vesicle transporter protein | Chr1:13450467-13453683 FORWARD LENGTH=489 | 201606;>AT1G36050.2 | Endoplasmic reticulum vesicle transporter protein | Chr1:13450467-13453055 FORWARD LENGTH=386 | 201606	3	3
True	2 / 1	2	1	39	AT1G36310.1;AT1G36310.2	89902.9609375	87746.796875	-0.0350221694415077	0.0350221694415077	-2.39832374820108	0.976016762517989	0.0103644682094455	0.0103644682094455	0.72099694855392	1.00720996948554	0	0.697851626644909	0.619476168609521	37	0.0181166845492835	AT1G36310.1;AT1G36310.2	NaN	| S-adenosyl-L-methionine-dependent methyltransferases superfamily protein | Chr1:13669644-13670934 FORWARD LENGTH=404 | 201606;| S-adenosyl-L-methionine-dependent methyltransferases superfamily protein | Chr1:13669644-13670934 FORWARD LENGTH=404 | 201606	NaN	NaN	Unknown	NaN	NaN	NaN	TAIR11_novel2	>AT1G36310.1 | S-adenosyl-L-methionine-dependent methyltransferases superfamily protein | Chr1:13669644-13670934 FORWARD LENGTH=404 | 201606;>AT1G36310.2 | S-adenosyl-L-methionine-dependent methyltransferases superfamily protein | Chr1:13669644-13670934 FORWARD LENGTH=404 | 201606	9	10
True	2 / 1	2	1	18	AT1G44170.1;AT1G44170.2	19741.900390625	18855.146484375	-0.0663025141581562	0.0663025141581562	-4.49173528740475	0.955082647125952	-0.0472735092043877	0.0472735092043877	-3.2236461175523	0.967763538824477	0	0.327472752846777	0.469987578675539	16	0.0314679731550955	AT1G44170.1;AT1G44170.2	NaN	| aldehyde dehydrogenase 3H1 | Chr1:16796564-16800031 REVERSE LENGTH=484 | 201606;| aldehyde dehydrogenase 3H1 | Chr1:16796564-16800031 REVERSE LENGTH=484 | 201606	NaN	NaN	Unknown	NaN	NaN	NaN	TAIR11_novel2	>AT1G44170.1 | aldehyde dehydrogenase 3H1 | Chr1:16796564-16800031 REVERSE LENGTH=484 | 201606;>AT1G44170.2 | aldehyde dehydrogenase 3H1 | Chr1:16796564-16800031 REVERSE LENGTH=484 | 201606	3	3
True	2 / 1	2	1	26	AT1G47200.1	116109.9296875	111340.734375	-0.0605098523455962	0.0605098523455962	-4.10748273238636	0.958925172676136	-0.0903023257851601	0.0903023257851601	-6.06741130371748	0.939325886962825	0	0.341772782298456	0.479369616730301	24	0.0632111633795708	AT1G47200.1	NaN	| WPP domain protein 2 | Chr1:17298181-17298723 REVERSE LENGTH=180 | 201606	NaN	NaN	Unknown	NaN	NaN	NaN	TAIR11_novel2	>AT1G47200.1 | WPP domain protein 2 | Chr1:17298181-17298723 REVERSE LENGTH=180 | 201606	6	6
True	2 / 1	2	1	27	AT1G47260.1	80467.2421875	71691.9765625	-0.166589920650358	0.166589920650358	-10.9053888097126	0.890946111902874	-0.139458283782005	0.139458283782005	-9.21400171754609	0.907859982824539	0	0.403037214747846	0.501652703462744	25	0.110748880949369	AT1G47260.1	NaN	| gamma carbonic anhydrase 2 | Chr1:17321384-17323347 REVERSE LENGTH=278 | 201606	NaN	NaN	Unknown	NaN	NaN	NaN	TAIR11_novel2	>AT1G47260.1 | gamma carbonic anhydrase 2 | Chr1:17321384-17323347 REVERSE LENGTH=278 | 201606	6	6
True	2 / 1	2	1	49	AT1G47420.1	81884.171875	81974.3359375	0.00158770222797962	0.00158770222797962	0.110111710768268	1.00110111710768	-0.00244474690407515	0.00244474690407515	-0.16931344516441	0.998306865548356	0	0.922419409475112	0.684041776306653	47	0.0171257143887642	AT1G47420.1	NaN	| succinate dehydrogenase 5 | Chr1:17395774-17397176 REVERSE LENGTH=257 | 201606	NaN	NaN	Unknown	NaN	NaN	NaN	TAIR11_novel2	>AT1G47420.1 | succinate dehydrogenase 5 | Chr1:17395774-17397176 REVERSE LENGTH=257 | 201606	8	11
True	2 / 1	2	1	71	AT3G17820.1	438768.84375	410659	-0.0955201694715785	0.0955201694715785	-6.40652684218762	0.935934731578124	-0.0136820385232568	0.0136820385232568	-0.943883828589742	0.990561161714103	0	0.626633549717339	0.595485022569877	69	0.0192695869608505	AT3G17820.1	NaN	| glutamine synthetase 1.3 | Chr3:6097503-6099408 FORWARD LENGTH=354 | 201606	NaN	NaN	Unknown	NaN	NaN	NaN	TAIR11_novel2	>AT3G17820.1 | glutamine synthetase 1.3 | Chr3:6097503-6099408 FORWARD LENGTH=354 | 201606	17	24
True	2 / 1	2	1	53	AT1G48620.1	179343.96875	186372.734375	0.0554615856280581	0.0554615856280581	3.91915360967499	1.03919153609675	-0.081638790667057	0.081638790667057	-5.50163919098577	0.944983608090142	0	0.1594607451445	0.370912594181642	51	0.0392199993093432	AT1G48620.1	NaN	| high mobility group A5 | Chr1:17974148-17976301 REVERSE LENGTH=479 | 201606	NaN	NaN	Unknown	NaN	NaN	NaN	TAIR11_novel2	>AT1G48620.1 | high mobility group A5 | Chr1:17974148-17976301 REVERSE LENGTH=479 | 201606	15	15
True	2 / 1	2	1	31	AT1G48830.1;AT1G48830.2	100619.2421875	86761.6640625	-0.213776600295103	0.213776600295103	-13.7722942687016	0.862277057312984	-0.0378557294607162	0.0378557294607162	-2.58983254607618	0.974101674539238	0	0.712396511136794	0.624477441187966	29	0.0693255371899495	AT1G48830.1;AT1G48830.2	NaN	| Ribosomal protein S7e family protein | Chr1:18059854-18060935 REVERSE LENGTH=191 | 201606;| Ribosomal protein S7e family protein | Chr1:18059854-18060935 REVERSE LENGTH=191 | 201606	NaN	NaN	Unknown	NaN	NaN	NaN	TAIR11_novel2	>AT1G48830.1 | Ribosomal protein S7e family protein | Chr1:18059854-18060935 REVERSE LENGTH=191 | 201606;>AT1G48830.2 | Ribosomal protein S7e family protein | Chr1:18059854-18060935 REVERSE LENGTH=191 | 201606	9	9
True	2 / 1	2	1	48	AT1G48860.1;AT2G45300.1;AT2G45300.2;AT2G45300.3;AT2G45300.4	251379.71875	266242.875	0.0828746592950209	0.0828746592950209	5.91263142623752	1.05912631426238	0.0641546547412872	0.0641546547412872	4.5472167244256	1.04547216724426	0	0.265348044721275	0.436069435960206	46	0.0390092700745682	AT1G48860.1;AT2G45300.1;AT2G45300.2;AT2G45300.3;AT2G45300.4	NaN	| RNA 3'-terminal phosphate cyclase/enolpyruvate transferase%2C alpha/beta | Chr1:18068892-18071331 REVERSE LENGTH=521 | 201606;| RNA 3'-terminal phosphate cyclase/enolpyruvate transferase%2C alpha/beta | Chr2:18677518-18679868 FORWARD LENGTH=520 | 201606;| RNA 3'-terminal phosphate cyclase/enolpyruvate transferase%2C alpha/beta | Chr2:18677518-18679868 FORWARD LENGTH=520 | 201606;| RNA 3'-termin…	NaN	NaN	Unknown	NaN	NaN	NaN	TAIR11_novel2	>AT1G48860.1 | RNA 3'-terminal phosphate cyclase/enolpyruvate transferase%2C alpha/beta | Chr1:18068892-18071331 REVERSE LENGTH=521 | 201606;>AT2G45300.1 | RNA 3'-terminal phosphate cyclase/enolpyruvate transferase%2C alpha/beta | Chr2:18677518-18679868 FORWARD LENGTH=520 | 201606;>AT2G45300.2 | RNA 3'-terminal phosphate cyclase/enolpyruvate transferase%2C alpha/beta | Chr2:18677518-18679868 FORW…	8	8
True	2 / 1	2	1	52	AT1G48920.1	125875.0703125	130007.3203125	0.0466002751563492	0.0466002751563492	3.28281842444353	1.03282818424444	0.040708139538765	0.040708139538765	2.86185949812845	1.02861859498128	0	0.662991474665937	0.607895309623441	50	0.0637259959086066	AT1G48920.1	NaN	| nucleolin like 1 | Chr1:18098186-18101422 FORWARD LENGTH=557 | 201606	NaN	NaN	Unknown	NaN	NaN	NaN	TAIR11_novel2	>AT1G48920.1 | nucleolin like 1 | Chr1:18098186-18101422 FORWARD LENGTH=557 | 201606	15	15
True	2 / 1	2	1	18	AT1G49040.1	38587.3828125	38623.984375	0.00136780110458871	0.00136780110458871	0.0948537056214782	1.00094853705621	0.0555760860443115	0.0555760860443115	3.92740154717921	1.03927401547179	0	0.313848183295447	0.463671886369843	16	0.0359339804238051	AT1G49040.1	NaN	| stomatal cytokinesis defective / SCD1 protein (SCD1) | Chr1:18139419-18148826 REVERSE LENGTH=1187 | 201606	NaN	NaN	Unknown	NaN	NaN	NaN	TAIR11_novel2	>AT1G49040.1 | stomatal cytokinesis defective / SCD1 protein (SCD1) | Chr1:18139419-18148826 REVERSE LENGTH=1187 | 201606	5	7
True	2 / 1	2	1	40	AT1G49340.1;AT1G49340.2;AT1G49340.3;AT1G49340.4	13621.232421875	15137.654296875	0.152284423849141	0.152284423849141	11.132780265644	1.11132780265644	0.0373552739620209	0.0373552739620209	2.62308308976829	1.02623083089768	0	0.550671422289566	0.564765247619505	38	0.0424454014066497	AT1G49340.1;AT1G49340.2;AT1G49340.3;AT1G49340.4	NaN	| Phosphatidylinositol 3- and 4-kinase family protein | Chr1:18252355-18263967 FORWARD LENGTH=2028 | 201606;| Phosphatidylinositol 3- and 4-kinase family protein | Chr1:18252355-18263967 FORWARD LENGTH=2028 | 201606;| Phosphatidylinositol 3- and 4-kinase family protein | Chr1:18252355-18263967 FORWARD LENGTH=2021 | 201606;| Phosphatidylinositol 3- and 4-kinase family protein | Chr1:18252355-18263…	NaN	NaN	Unknown	NaN	NaN	NaN	TAIR11_novel2	>AT1G49340.1 | Phosphatidylinositol 3- and 4-kinase family protein | Chr1:18252355-18263967 FORWARD LENGTH=2028 | 201606;>AT1G49340.2 | Phosphatidylinositol 3- and 4-kinase family protein | Chr1:18252355-18263967 FORWARD LENGTH=2028 | 201606;>AT1G49340.3 | Phosphatidylinositol 3- and 4-kinase family protein | Chr1:18252355-18263967 FORWARD LENGTH=2021 | 201606;>AT1G49340.4 | Phosphatidylinositol …	19	24
True	2 / 1	2	1	17	AT1G49820.1	25465.619140625	29495.14453125	0.211926685011507	0.211926685011507	15.823394547658	1.15823394547658	0.0794430449604988	0.0794430449604988	5.66100555847238	1.05661005558472	0	0.501653062447752	0.544398188210373	15	0.0775464478398962	AT1G49820.1	NaN	| S-methyl-5-thioribose kinase | Chr1:18443005-18444907 FORWARD LENGTH=420 | 201606	NaN	NaN	Unknown	NaN	NaN	NaN	TAIR11_novel2	>AT1G49820.1 | S-methyl-5-thioribose kinase | Chr1:18443005-18444907 FORWARD LENGTH=420 | 201606	5	5
True	2 / 1	2	1	97	AT1G50200.1	67774.859375	69513.234375	0.0365374588721626	0.0365374588721626	2.56492601538503	1.02564926015385	-0.0870087146759033	0.0870087146759033	-5.85272224922108	0.941472777507789	0	0.540571478366334	0.562559420002431	95	0.0975035116544147	AT1G50200.1	NaN	| Alanyl-tRNA synthetase | Chr1:18591429-18598311 REVERSE LENGTH=1003 | 201606	NaN	NaN	Unknown	NaN	NaN	NaN	TAIR11_novel2	>AT1G50200.1 | Alanyl-tRNA synthetase | Chr1:18591429-18598311 REVERSE LENGTH=1003 | 201606	29	37
True	2 / 1	2	1	42	AT1G50370.1	242844.09375	252430.234375	0.0558543180882534	0.0558543180882534	3.94744647768481	1.03947446477685	0.0932447239756584	0.0932447239756584	6.676672083975	1.06676672083975	0	0.0307190933980315	0.231464796766563	40	0.0284905269294801	AT1G50370.1	NaN	| Calcineurin-like metallo-phosphoesterase superfamily protein | Chr1:18658894-18661672 FORWARD LENGTH=303 | 201606	NaN	NaN	Unknown	NaN	NaN	NaN	TAIR11_novel2	>AT1G50370.1 | Calcineurin-like metallo-phosphoesterase superfamily protein | Chr1:18658894-18661672 FORWARD LENGTH=303 | 201606	8	10
True	2 / 1	2	1	76	AT1G50480.1	231640.671875	238712.3125	0.0433843943592685	0.0433843943592685	3.0528492979057	1.03052849297906	-0.0491241291165352	0.0491241291165352	-3.3477065901502	0.966522934098498	0	0.37334095251385	0.490428146079156	74	0.0377591732981779	AT1G50480.1	NaN	| 10-formyltetrahydrofolate synthetase | Chr1:18702064-18704687 FORWARD LENGTH=634 | 201606	NaN	NaN	Unknown	NaN	NaN	NaN	TAIR11_novel2	>AT1G50480.1 | 10-formyltetrahydrofolate synthetase | Chr1:18702064-18704687 FORWARD LENGTH=634 | 201606	21	27
True	2 / 1	2	1	29	AT1G50940.1	111163.890625	106538.390625	-0.0613148406755623	0.0613148406755623	-4.16097347258532	0.958390265274147	-0.0862700343132019	0.0862700343132019	-5.80450516224657	0.941954948377534	0	0.323352400793029	0.467580783399996	27	0.0582933067957199	AT1G50940.1	NaN	| electron transfer flavoprotein alpha | Chr1:18878038-18879939 REVERSE LENGTH=363 | 201606	NaN	NaN	Unknown	NaN	NaN	NaN	TAIR11_novel2	>AT1G50940.1 | electron transfer flavoprotein alpha | Chr1:18878038-18879939 REVERSE LENGTH=363 | 201606	5	5
False	2 / 1	2	1	0	AT1G51350.1	1831.22583007813	1406.14978027344	-0.381059442268484	0.381059442268484	-23.2126503909435	0.767873496090565	NaN	NaN	NaN	NaN	0	NaN	NaN	NaN	NaN	AT1G51350.1	NaN	| ARM repeat superfamily protein | Chr1:19035851-19038738 FORWARD LENGTH=666 | 201606	NaN	NaN	Unknown	NaN	NaN	NaN	TAIR11_novel2	>AT1G51350.1 | ARM repeat superfamily protein | Chr1:19035851-19038738 FORWARD LENGTH=666 | 201606	1	1
True	2 / 1	2	1	23	AT1G51450.1	16465.009765625	16690.658203125	0.0196374814920714	0.0196374814920714	1.37047253971936	1.01370472539719	-0.0143532929942012	0.0143532929942012	-0.989961754114099	0.990100382458859	0	0.833746991593632	0.660598632165609	21	0.0457266009974687	AT1G51450.1	NaN	| TRAUCO | Chr1:19074399-19076220 FORWARD LENGTH=509 | 201606	NaN	NaN	Unknown	NaN	NaN	NaN	TAIR11_novel2	>AT1G51450.1 | TRAUCO | Chr1:19074399-19076220 FORWARD LENGTH=509 | 201606	6	6
True	2 / 1	2	1	38	AT1G51710.1	11203.6240234375	11400.5302734375	0.0251354554089936	0.0251354554089936	1.75752283000643	1.01757522830006	0.0248453058302402	0.0248453058302402	1.73705978495815	1.01737059784958	0	0.736229613019729	0.630993842919596	36	0.0500618838572493	AT1G51710.1	NaN	| ubiquitin-specific protease 6 | Chr1:19175805-19179894 REVERSE LENGTH=482 | 201606	NaN	NaN	Unknown	NaN	NaN	NaN	TAIR11_novel2	>AT1G51710.1 | ubiquitin-specific protease 6 | Chr1:19175805-19179894 REVERSE LENGTH=482 | 201606	8	8
True	2 / 1	2	1	11	AT1G51720.1;AT1G51720.3	8489.498046875	10584.09765625	0.318147117993957	0.318147117993957	24.6728322194034	1.24672832219403	0.242249324917793	0.242249324917793	18.2835398851372	1.18283539885137	0	0.272490644516915	0.439395644297297	9	0.137009859227073	AT1G51720.1;AT1G51720.3	NaN	| Amino acid dehydrogenase family protein | Chr1:19181741-19186297 FORWARD LENGTH=637 | 201606;| Amino acid dehydrogenase family protein | Chr1:19181741-19186297 FORWARD LENGTH=637 | 201606	NaN	NaN	Unknown	NaN	NaN	NaN	TAIR11_novel2	>AT1G51720.1 | Amino acid dehydrogenase family protein | Chr1:19181741-19186297 FORWARD LENGTH=637 | 201606;>AT1G51720.3 | Amino acid dehydrogenase family protein | Chr1:19181741-19186297 FORWARD LENGTH=637 | 201606	3	3
True	2 / 1	2	1	116	AT1G51980.1	914043.6875	890705.875	-0.0373140118367844	0.0373140118367844	-2.55324913011885	0.974467508698811	-0.0222401171922684	0.0222401171922684	-1.52974612419692	0.984702538758031	0	0.645960131564309	0.602209843769117	114	0.0333174604455306	AT1G51980.1	NaN	| Insulinase (Peptidase family M16) protein | Chr1:19323692-19326771 REVERSE LENGTH=503 | 201606	NaN	NaN	Unknown	NaN	NaN	NaN	TAIR11_novel2	>AT1G51980.1 | Insulinase (Peptidase family M16) protein | Chr1:19323692-19326771 REVERSE LENGTH=503 | 201606	23	34
True	2 / 1	2	1	5	AT1G52100.1;AT1G52100.2;AT1G52100.3;AT1G52100.4;AT1G52100.5	369.610321044922	199.707153320313	-0.888119033641791	0.888119033641791	-45.9681881296707	0.540318118703293	-0.888119101524353	0.888119101524353	-45.9681906720082	0.540318093279918	0	0.127530741182403	0.348950339547136	3	0.233165190504656	AT1G52100.1;AT1G52100.2;AT1G52100.3;AT1G52100.4;AT1G52100.5	NaN	| Mannose-binding lectin superfamily protein | Chr1:19383291-19385123 REVERSE LENGTH=437 | 201606;| Mannose-binding lectin superfamily protein | Chr1:19383479-19385123 REVERSE LENGTH=381 | 201606;| Mannose-binding lectin superfamily protein | Chr1:19383665-19385123 REVERSE LENGTH=368 | 201606;| Mannose-binding lectin superfamily protein | Chr1:19383665-19385123 REVERSE LENGTH=368 | 201606;| Manno…	NaN	NaN	Unknown	NaN	NaN	NaN	TAIR11_novel2	>AT1G52100.1 | Mannose-binding lectin superfamily protein | Chr1:19383291-19385123 REVERSE LENGTH=437 | 201606;>AT1G52100.2 | Mannose-binding lectin superfamily protein | Chr1:19383479-19385123 REVERSE LENGTH=381 | 201606;>AT1G52100.3 | Mannose-binding lectin superfamily protein | Chr1:19383665-19385123 REVERSE LENGTH=368 | 201606;>AT1G52100.4 | Mannose-binding lectin superfamily protein | Chr1:1…	1	1
True	2 / 1	2	1	12	AT1G52410.1;AT1G52410.2	2579.53540039063	3141.69775390625	0.284433147734423	0.284433147734423	21.7931629637839	1.21793162963784	0.281376540660858	0.281376540660858	21.5353955583781	1.21535395558378	0	0.196987629059072	0.394912847975636	10	0.134109126067521	AT1G52410.1;AT1G52410.2	NaN	| TSK-associating protein 1 | Chr1:19520762-19525361 FORWARD LENGTH=755 | 201606;| TSK-associating protein 1 | Chr1:19520762-19525361 FORWARD LENGTH=759 | 201606	NaN	NaN	Unknown	NaN	NaN	NaN	TAIR11_novel2	>AT1G52410.1 | TSK-associating protein 1 | Chr1:19520762-19525361 FORWARD LENGTH=755 | 201606;>AT1G52410.2 | TSK-associating protein 1 | Chr1:19520762-19525361 FORWARD LENGTH=759 | 201606	2	2
True	2 / 1	2	1	36	AT1G52760.1	31320.3828125	31571.501953125	0.0115210496725657	0.0115210496725657	0.801775451239939	1.0080177545124	-0.227589935064316	0.227589935064316	-14.5939565935318	0.854060434064682	0	0.0151515033334367	0.184029873059784	34	0.0606550191610415	AT1G52760.1	NaN	| lysophospholipase 2 | Chr1:19651378-19652576 FORWARD LENGTH=332 | 201606	NaN	NaN	Unknown	NaN	NaN	NaN	TAIR11_novel2	>AT1G52760.1 | lysophospholipase 2 | Chr1:19651378-19652576 FORWARD LENGTH=332 | 201606	7	7
True	2 / 1	2	1	6	AT1G52780.1	48823.10546875	51875.546875	0.0874905775255855	0.0874905775255855	6.25204270999058	1.06252042709991	0.0874905735254288	0.0874905735254288	6.25204241538582	1.06252042415386	0	0.426563964543752	0.511474653111866	4	0.0613308147517806	AT1G52780.1	NaN	| PII%2C uridylyltransferase (DUF2921) | Chr1:19658846-19662025 FORWARD LENGTH=1059 | 201606	NaN	NaN	Unknown	NaN	NaN	NaN	TAIR11_novel2	>AT1G52780.1 | PII%2C uridylyltransferase (DUF2921) | Chr1:19658846-19662025 FORWARD LENGTH=1059 | 201606	2	2
True	2 / 1	2	1	154	AT1G53310.1;AT1G53310.2;AT1G53310.3	350692.6875	342348.78125	-0.0347404719254388	0.0347404719254388	-2.37926439512658	0.976207356048734	-0.102398455142975	0.102398455142975	-6.85168707425897	0.93148312925741	0	0.00819779180782796	0.16422574224208	152	0.0264083995232599	AT1G53310.1;AT1G53310.2;AT1G53310.3	NaN	| phosphoenolpyruvate carboxylase 1 | Chr1:19884261-19888070 REVERSE LENGTH=967 | 201606;| phosphoenolpyruvate carboxylase 1 | Chr1:19884261-19888070 REVERSE LENGTH=967 | 201606;| phosphoenolpyruvate carboxylase 1 | Chr1:19884261-19888070 REVERSE LENGTH=967 | 201606	NaN	NaN	Unknown	NaN	NaN	NaN	TAIR11_novel2	>AT1G53310.1 | phosphoenolpyruvate carboxylase 1 | Chr1:19884261-19888070 REVERSE LENGTH=967 | 201606;>AT1G53310.2 | phosphoenolpyruvate carboxylase 1 | Chr1:19884261-19888070 REVERSE LENGTH=967 | 201606;>AT1G53310.3 | phosphoenolpyruvate carboxylase 1 | Chr1:19884261-19888070 REVERSE LENGTH=967 | 201606	38	41
True	2 / 1	2	1	18	AT1G53580.1	18538.74609375	19025.69921875	0.0374058079740772	0.0374058079740772	2.62667778358627	1.02626677783586	0.0112441936507821	0.0112441936507821	0.782433247821412	1.00782433247821	0	0.875898254106326	0.672840394778166	16	0.0476469221092598	AT1G53580.1	NaN	| glyoxalase II 3 | Chr1:19991542-19993250 REVERSE LENGTH=294 | 201606	NaN	NaN	Unknown	NaN	NaN	NaN	TAIR11_novel2	>AT1G53580.1 | glyoxalase II 3 | Chr1:19991542-19993250 REVERSE LENGTH=294 | 201606	6	8
True	2 / 1	2	1	24	AT1G53590.1	23510.287109375	23310.6171875	-0.0123049546658584	0.0123049546658584	-0.849287466997284	0.991507125330027	0.01326874922961	0.01326874922961	0.923962028766989	1.00923962028767	0	0.782091710779357	0.64566254131765	22	0.0321247173000747	AT1G53590.1	NaN	| Calcium-dependent lipid-binding (CaLB domain) family protein | Chr1:19996556-20000127 FORWARD LENGTH=751 | 201606	NaN	NaN	Unknown	NaN	NaN	NaN	TAIR11_novel2	>AT1G53590.1 | Calcium-dependent lipid-binding (CaLB domain) family protein | Chr1:19996556-20000127 FORWARD LENGTH=751 | 201606	7	8
True	2 / 1	2	1	24	AT1G53840.1	56022.671875	55039.84375	-0.0255344166924941	0.0255344166924941	-1.75433997006235	0.982456600299377	-0.0242628566920757	0.0242628566920757	-1.66771021301539	0.983322897869846	0	0.504027395700552	0.544820845218275	22	0.0242123548962675	AT1G53840.1	NaN	| pectin methylesterase 1 | Chr1:20101533-20103458 FORWARD LENGTH=586 | 201606	NaN	NaN	Unknown	NaN	NaN	NaN	TAIR11_novel2	>AT1G53840.1 | pectin methylesterase 1 | Chr1:20101533-20103458 FORWARD LENGTH=586 | 201606	5	5
True	2 / 1	2	1	12	AT1G53860.1	4712.23828125	4478.89697265625	-0.0732690125124113	0.0732690125124113	-4.95181471451084	0.950481852854892	-0.300073653459549	0.300073653459549	-18.7789070253291	0.812210929746709	0	0.0297190570133451	0.228008502987631	10	0.0780125783992986	AT1G53860.1	NaN	| Remorin family protein | Chr1:20107165-20109458 REVERSE LENGTH=442 | 201606	NaN	NaN	Unknown	NaN	NaN	NaN	TAIR11_novel2	>AT1G53860.1 | Remorin family protein | Chr1:20107165-20109458 REVERSE LENGTH=442 | 201606	2	2
True	2 / 1	2	1	27	AT1G54010.1	428403.125	454539.5625	0.0854368661710837	0.0854368661710837	6.10089795680178	1.06100897956802	-0.161678284406662	0.161678284406662	-10.6015504673497	0.893984495326503	0	0.203779172846871	0.396945228885695	25	0.0842943985761273	AT1G54010.1	NaN	| GDSL-like Lipase/Acylhydrolase superfamily protein | Chr1:20158854-20160747 REVERSE LENGTH=386 | 201606	NaN	NaN	Unknown	NaN	NaN	NaN	TAIR11_novel2	>AT1G54010.1 | GDSL-like Lipase/Acylhydrolase superfamily protein | Chr1:20158854-20160747 REVERSE LENGTH=386 | 201606	11	13
True	2 / 1	2	1	12	AT1G54060.1	28683.490234375	31517.76953125	0.135944857657632	0.135944857657632	9.88122182382927	1.09881221823829	0.168429464101791	0.168429464101791	12.383439832437	1.12383439832437	0	0.000526078684917156	0.0718112822016151	10	0.0221736794500189	AT1G54060.1	NaN	| 6B-interacting protein 1-like 1 | Chr1:20180972-20182123 FORWARD LENGTH=383 | 201606	NaN	NaN	Unknown	NaN	NaN	NaN	TAIR11_novel2	>AT1G54060.1 | 6B-interacting protein 1-like 1 | Chr1:20180972-20182123 FORWARD LENGTH=383 | 201606	3	3
True	2 / 1	2	1	36	AT1G54100.1;AT1G54100.2	227645.90625	225266.3125	-0.0151599340874169	0.0151599340874169	-1.04530487246572	0.989546951275343	0.0825630649924278	0.0825630649924278	5.8897588107691	1.05889758810769	0	0.239831008628935	0.420844937846833	34	0.047134063193207	AT1G54100.1;AT1G54100.2	NaN	| aldehyde dehydrogenase 7B4 | Chr1:20195435-20198853 REVERSE LENGTH=508 | 201606;| aldehyde dehydrogenase 7B4 | Chr1:20195435-20198853 REVERSE LENGTH=508 | 201606	NaN	NaN	Unknown	NaN	NaN	NaN	TAIR11_novel2	>AT1G54100.1 | aldehyde dehydrogenase 7B4 | Chr1:20195435-20198853 REVERSE LENGTH=508 | 201606;>AT1G54100.2 | aldehyde dehydrogenase 7B4 | Chr1:20195435-20198853 REVERSE LENGTH=508 | 201606	14	16
True	2 / 1	2	1	15	AT1G55020.1	71074.828125	89443.1875	0.33163289748784	0.33163289748784	25.8436915847273	1.25843691584727	0.057123176753521	0.057123176753521	4.03890907546529	1.04038909075465	0	0.293637359516529	0.452507547727285	13	0.0349044496057077	AT1G55020.1	NaN	| lipoxygenase 1 | Chr1:20525798-20530143 FORWARD LENGTH=859 | 201606	NaN	NaN	Unknown	NaN	NaN	NaN	TAIR11_novel2	>AT1G55020.1 | lipoxygenase 1 | Chr1:20525798-20530143 FORWARD LENGTH=859 | 201606	16	17
True	2 / 1	2	1	39	AT1G55090.1	49406.08203125	49802.62890625	0.0115332464542406	0.0115332464542406	0.802627649667054	1.00802627649667	0.0327250994741917	0.0327250994741917	2.2942533018439	1.02294253301844	0	0.704137637988823	0.621253225188101	37	0.0585023538069025	AT1G55090.1	NaN	| carbon-nitrogen hydrolase family protein | Chr1:20554857-20558188 FORWARD LENGTH=725 | 201606	NaN	NaN	Unknown	NaN	NaN	NaN	TAIR11_novel2	>AT1G55090.1 | carbon-nitrogen hydrolase family protein | Chr1:20554857-20558188 FORWARD LENGTH=725 | 201606	11	12
True	2 / 1	2	1	7	AT1G55530.1;AT1G55530.2	7461.3212890625	6211.4853515625	-0.264492831794799	0.264492831794799	-16.7508660876476	0.832491339123524	-0.0271583646535873	0.0271583646535873	-1.86486650080434	0.981351334991957	0	0.607207812294578	0.588768893206648	5	0.0313954604328198	AT1G55530.1;AT1G55530.2	NaN	| RING/U-box superfamily protein | Chr1:20729472-20730527 REVERSE LENGTH=351 | 201606;| RING/U-box superfamily protein | Chr1:20729472-20730527 REVERSE LENGTH=351 | 201606	NaN	NaN	Unknown	NaN	NaN	NaN	TAIR11_novel2	>AT1G55530.1 | RING/U-box superfamily protein | Chr1:20729472-20730527 REVERSE LENGTH=351 | 201606;>AT1G55530.2 | RING/U-box superfamily protein | Chr1:20729472-20730527 REVERSE LENGTH=351 | 201606	2	2
True	2 / 1	2	1	40	AT1G55540.1;AT1G55540.2	32273.244140625	31759.998046875	-0.0231277825847784	0.0231277825847784	-1.59031453892153	0.984096854610785	0.00340822990983725	0.00340822990983725	0.236519762999587	1.00236519763	0	0.973354708691319	0.697601895563072	38	0.0693570974048648	AT1G55540.1;AT1G55540.2	NaN	| Nuclear pore complex protein | Chr1:20734759-20743049 REVERSE LENGTH=1816 | 201606;| Nuclear pore complex protein | Chr1:20734759-20743049 REVERSE LENGTH=1819 | 201606	NaN	NaN	Unknown	NaN	NaN	NaN	TAIR11_novel2	>AT1G55540.1 | Nuclear pore complex protein | Chr1:20734759-20743049 REVERSE LENGTH=1816 | 201606;>AT1G55540.2 | Nuclear pore complex protein | Chr1:20734759-20743049 REVERSE LENGTH=1819 | 201606	14	15
True	2 / 1	2	1	175	AT1G55860.1	117500.5078125	113427.9453125	-0.0508908700938363	0.0508908700938363	-3.46599565892833	0.965340043410717	-0.0298519991338253	0.0298519991338253	-2.04792220733305	0.979520777926669	0	0.365302580989336	0.487633272979038	173	0.0227282925395307	AT1G55860.1	NaN	| LOW protein: E3 ubiquitin ligase-like protein | Chr1:20879900-20892910 REVERSE LENGTH=3681 | 201606	NaN	NaN	Unknown	NaN	NaN	NaN	TAIR11_novel2	>AT1G55860.1 | LOW protein: E3 ubiquitin ligase-like protein | Chr1:20879900-20892910 REVERSE LENGTH=3681 | 201606	44	48
True	2 / 1	2	1	8	AT1G56000.1;AT1G56000.2	6543.412109375	5888.98046875	-0.152025246933372	0.152025246933372	-10.0013819959065	0.899986180040935	-0.493364006280899	0.493364006280899	-28.9633233609495	0.710366766390505	0	0.112361777287734	0.337566195389397	6	0.168659138310287	AT1G56000.1;AT1G56000.2	NaN	| FAD/NAD(P)-binding oxidoreductase family protein | Chr1:20944149-20946101 FORWARD LENGTH=384 | 201606;| FAD/NAD(P)-binding oxidoreductase family protein | Chr1:20944473-20946101 FORWARD LENGTH=329 | 201606	NaN	NaN	Unknown	NaN	NaN	NaN	TAIR11_novel2	>AT1G56000.1 | FAD/NAD(P)-binding oxidoreductase family protein | Chr1:20944149-20946101 FORWARD LENGTH=384 | 201606;>AT1G56000.2 | FAD/NAD(P)-binding oxidoreductase family protein | Chr1:20944473-20946101 FORWARD LENGTH=329 | 201606	4	5
True	2 / 1	2	1	181	AT1G56070.1;AT1G56070.2;AT1G56070.3	2846948	2874797.5	0.0140441943214451	0.0140441943214451	0.9782229952918	1.00978222995292	0.0750081762671471	0.0750081762671471	5.33670057442879	1.05336700574429	0	0.128074225006895	0.348950339547136	179	0.0338908995534484	AT1G56070.1;AT1G56070.2;AT1G56070.3	NaN	| Ribosomal protein S5/Elongation factor G/III/V family protein | Chr1:20968245-20971077 REVERSE LENGTH=843 | 201606;| Ribosomal protein S5/Elongation factor G/III/V family protein | Chr1:20968245-20971077 REVERSE LENGTH=843 | 201606;| Ribosomal protein S5/Elongation factor G/III/V family protein | Chr1:20968245-20971077 REVERSE LENGTH=843 | 201606	NaN	NaN	Unknown	NaN	NaN	NaN	TAIR11_novel2	>AT1G56070.1 | Ribosomal protein S5/Elongation factor G/III/V family protein | Chr1:20968245-20971077 REVERSE LENGTH=843 | 201606;>AT1G56070.2 | Ribosomal protein S5/Elongation factor G/III/V family protein | Chr1:20968245-20971077 REVERSE LENGTH=843 | 201606;>AT1G56070.3 | Ribosomal protein S5/Elongation factor G/III/V family protein | Chr1:20968245-20971077 REVERSE LENGTH=843 | 201606	35	63
True	2 / 1	2	1	11	AT1G58220.1;AT1G58220.2	6142.6474609375	6723.95458984375	0.130449394913539	0.130449394913539	9.46346233611672	1.09463462336117	0.0149744926020503	0.0149744926020503	1.04335814781664	1.01043358147817	0	0.842553388852695	0.663593214412867	9	0.0481859948189272	AT1G58220.1;AT1G58220.2	NaN	| Homeodomain-like superfamily protein | Chr1:21558388-21562669 REVERSE LENGTH=834 | 201606;| Homeodomain-like superfamily protein | Chr1:21558388-21562669 REVERSE LENGTH=765 | 201606	NaN	NaN	Unknown	NaN	NaN	NaN	TAIR11_novel2	>AT1G58220.1 | Homeodomain-like superfamily protein | Chr1:21558388-21562669 REVERSE LENGTH=834 | 201606;>AT1G58220.2 | Homeodomain-like superfamily protein | Chr1:21558388-21562669 REVERSE LENGTH=765 | 201606	2	2
True	2 / 1	2	1	6	AT1G59700.1	4899.45703125	4655.3193359375	-0.0737417412262681	0.0737417412262681	-4.98295410604332	0.950170458939567	-0.0737418681383133	0.0737418681383133	-4.98296246457146	0.950170375354285	0	0.561359642235919	0.569424933968061	4	0.0722551963573172	AT1G59700.1	NaN	| glutathione S-transferase TAU 16 | Chr1:21936459-21937763 FORWARD LENGTH=234 | 201606	NaN	NaN	Unknown	NaN	NaN	NaN	TAIR11_novel2	>AT1G59700.1 | glutathione S-transferase TAU 16 | Chr1:21936459-21937763 FORWARD LENGTH=234 | 201606	2	2
True	2 / 1	2	1	75	AT1G59870.1	37619.75390625	37275.9375	-0.0132457742050247	0.0132457742050247	-0.913925187035525	0.990860748129645	-0.0518637597560883	0.0518637597560883	-3.53107197278809	0.964689280272119	0	0.190330337857131	0.390419081853381	73	0.0270143870060007	AT1G59870.1	NaN	| ABC-2 and Plant PDR ABC-type transporter family protein | Chr1:22034661-22039844 FORWARD LENGTH=1469 | 201606	NaN	NaN	Unknown	NaN	NaN	NaN	TAIR11_novel2	>AT1G59870.1 | ABC-2 and Plant PDR ABC-type transporter family protein | Chr1:22034661-22039844 FORWARD LENGTH=1469 | 201606	24	33
True	2 / 1	2	1	16	AT1G59890.1;AT1G59890.2;AT1G59890.3;AT1G59890.4	8812.8876953125	7053.7587890625	-0.321222578546669	0.321222578546669	-19.9608682995662	0.800391317004338	-0.0201726872473955	0.0201726872473955	-1.38853382071187	0.986114661792881	0	0.826585780396074	0.658802983190848	14	0.0605676135905595	AT1G59890.1;AT1G59890.2;AT1G59890.3;AT1G59890.4	NaN	| SIN3-like 5 | Chr1:22044326-22050670 FORWARD LENGTH=1162 | 201606;| SIN3-like 5 | Chr1:22044326-22050670 FORWARD LENGTH=1167 | 201606;| SIN3-like 5 | Chr1:22044326-22050670 FORWARD LENGTH=1158 | 201606;| SIN3-like 5 | Chr1:22044326-22050812 FORWARD LENGTH=1152 | 201606	NaN	NaN	Unknown	NaN	NaN	NaN	TAIR11_novel2	>AT1G59890.1 | SIN3-like 5 | Chr1:22044326-22050670 FORWARD LENGTH=1162 | 201606;>AT1G59890.2 | SIN3-like 5 | Chr1:22044326-22050670 FORWARD LENGTH=1167 | 201606;>AT1G59890.3 | SIN3-like 5 | Chr1:22044326-22050670 FORWARD LENGTH=1158 | 201606;>AT1G59890.4 | SIN3-like 5 | Chr1:22044326-22050812 FORWARD LENGTH=1152 | 201606	4	4
True	2 / 1	2	1	18	AT1G59910.1	3582.306640625	3626.29052734375	0.0176056786790963	0.0176056786790963	1.22780909428446	1.01227809094284	-0.0412271693348885	0.0412271693348885	-2.81720498298975	0.971827950170102	0	0.727772797282582	0.629182886320656	16	0.0782525008441887	AT1G59910.1	NaN	| Actin-binding FH2 (formin homology 2) family protein | Chr1:22054167-22057052 REVERSE LENGTH=929 | 201606	NaN	NaN	Unknown	NaN	NaN	NaN	TAIR11_novel2	>AT1G59910.1 | Actin-binding FH2 (formin homology 2) family protein | Chr1:22054167-22057052 REVERSE LENGTH=929 | 201606	8	9
True	2 / 1	2	1	36	AT1G59960.1	13630.99609375	12084.1572265625	-0.17377413170019	0.17377413170019	-11.3479518044668	0.886520481955332	-0.0248994641005993	0.0248994641005993	-1.71109100598902	0.98288908994011	0	0.725156046071247	0.628849112755941	34	0.0479841665392658	AT1G59960.1	NaN	| NAD(P)-linked oxidoreductase superfamily protein | Chr1:22071410-22073067 REVERSE LENGTH=326 | 201606	NaN	NaN	Unknown	NaN	NaN	NaN	TAIR11_novel2	>AT1G59960.1 | NAD(P)-linked oxidoreductase superfamily protein | Chr1:22071410-22073067 REVERSE LENGTH=326 | 201606	8	9
True	2 / 1	2	1	32	AT1G60080.1	36877.62890625	40258.84765625	0.126559979212882	0.126559979212882	9.1687531174949	1.09168753117495	-0.10576406121254	0.10576406121254	-7.0687358102656	0.929312641897344	0	0.379556907839615	0.493474132032662	30	0.0808246629435054	AT1G60080.1	NaN	| 3'-5'-exoribonuclease family protein | Chr1:22152605-22154339 REVERSE LENGTH=302 | 201606	NaN	NaN	Unknown	NaN	NaN	NaN	TAIR11_novel2	>AT1G60080.1 | 3'-5'-exoribonuclease family protein | Chr1:22152605-22154339 REVERSE LENGTH=302 | 201606	8	8
True	2 / 1	2	1	25	AT1G60095.1	16108.5146484375	15921.9462890625	-0.0168067697444568	0.0168067697444568	-1.15819716123297	0.98841802838767	-0.157154574990273	0.157154574990273	-10.3207930674413	0.896792069325587	0	0.0425587891130591	0.258296282052168	23	0.0497249491634691	AT1G60095.1	NaN	| Mannose-binding lectin superfamily protein | Chr1:22159918-22162265 FORWARD LENGTH=601 | 201606	NaN	NaN	Unknown	NaN	NaN	NaN	TAIR11_novel2	>AT1G60095.1 | Mannose-binding lectin superfamily protein | Chr1:22159918-22162265 FORWARD LENGTH=601 | 201606	6	6
True	2 / 1	2	1	60	AT1G60420.1	52707.22265625	48494.49609375	-0.120179655768442	0.120179655768442	-7.992693126661	0.92007306873339	0.113050825893879	0.113050825893879	8.15128643214613	1.08151286432146	0	0.130604374275621	0.351056556763826	58	0.0506405111908716	AT1G60420.1	NaN	| DC1 domain-containing protein | Chr1:22261978-22264243 FORWARD LENGTH=578 | 201606	NaN	NaN	Unknown	NaN	NaN	NaN	TAIR11_novel2	>AT1G60420.1 | DC1 domain-containing protein | Chr1:22261978-22264243 FORWARD LENGTH=578 | 201606	14	16
True	2 / 1	2	1	15	AT1G61770.1	12513.3388671875	12606.29296875	0.0106773088355399	0.0106773088355399	0.742840120842914	1.00742840120843	0.122434251010418	0.122434251010418	8.8570051800059	1.08857005180006	0	0.217366222899867	0.405647554654071	13	0.0635803291487225	AT1G61770.1	NaN	| Chaperone DnaJ-domain superfamily protein | Chr1:22810220-22812370 FORWARD LENGTH=300 | 201606	NaN	NaN	Unknown	NaN	NaN	NaN	TAIR11_novel2	>AT1G61770.1 | Chaperone DnaJ-domain superfamily protein | Chr1:22810220-22812370 FORWARD LENGTH=300 | 201606	3	3
True	2 / 1	2	1	136	AT1G62020.1	48897.71484375	50674.875	0.0515035802777029	0.0515035802777029	3.63444419014021	1.0363444419014	-0.0801919773221016	0.0801919773221016	-5.40682354081188	0.945931764591881	0	0.0236818584603079	0.215904735573197	134	0.0241741563892473	AT1G62020.1	NaN	| Coatomer%2C alpha subunit | Chr1:22919814-22923728 FORWARD LENGTH=1216 | 201606	NaN	NaN	Unknown	NaN	NaN	NaN	TAIR11_novel2	>AT1G62020.1 | Coatomer%2C alpha subunit | Chr1:22919814-22923728 FORWARD LENGTH=1216 | 201606	28	35
True	2 / 1	2	1	6	AT1G62290.1;AT1G62290.2;AT1G62290.4;AT1G62290.5;AT1G62290.6	9633.685546875	11334.791015625	0.23459805294232	0.23459805294232	17.657888670674	1.17657888670674	0.234598055481911	0.234598055481911	17.6578888777884	1.17657888877788	0	0.0630512351103251	0.281739674494349	4	0.0568268216106018	AT1G62290.1;AT1G62290.2;AT1G62290.4;AT1G62290.5;AT1G62290.6	NaN	| Saposin-like aspartyl protease family protein | Chr1:23010107-23012681 REVERSE LENGTH=513 | 201606;| Saposin-like aspartyl protease family protein | Chr1:23010107-23012681 REVERSE LENGTH=513 | 201606;| Saposin-like aspartyl protease family protein | Chr1:23010428-23012681 REVERSE LENGTH=463 | 201606;| Saposin-like aspartyl protease family protein | Chr1:23010275-23012681 REVERSE LENGTH=486 | 20…	NaN	NaN	Unknown	NaN	NaN	NaN	TAIR11_novel2	>AT1G62290.1 | Saposin-like aspartyl protease family protein | Chr1:23010107-23012681 REVERSE LENGTH=513 | 201606;>AT1G62290.2 | Saposin-like aspartyl protease family protein | Chr1:23010107-23012681 REVERSE LENGTH=513 | 201606;>AT1G62290.4 | Saposin-like aspartyl protease family protein | Chr1:23010428-23012681 REVERSE LENGTH=463 | 201606;>AT1G62290.5 | Saposin-like aspartyl protease family prot…	1	2
True	2 / 1	2	1	12	AT1G62380.1	150432.96875	150399.4375	-0.000321610087777239	0.000321610087777239	-0.0222898280068717	0.999777101719931	0.0107096210122108	0.0107096210122108	0.745096492986752	1.00745096492987	0	0.777299129644024	0.643748855879231	10	0.024356551290679	AT1G62380.1	NaN	| ACC oxidase 2 | Chr1:23082340-23084068 FORWARD LENGTH=320 | 201606	NaN	NaN	Unknown	NaN	NaN	NaN	TAIR11_novel2	>AT1G62380.1 | ACC oxidase 2 | Chr1:23082340-23084068 FORWARD LENGTH=320 | 201606	6	9
True	2 / 1	2	1	41	AT1G62390.1	13378.6689453125	14532.8974609375	0.11938777723543	0.11938777723543	8.62737930315114	1.08627379303151	0.082981675863266	0.082981675863266	5.92048812943626	1.05920488129436	0	0.0992503432222177	0.324564884263461	39	0.0336458573298702	AT1G62390.1	NaN	| Octicosapeptide/Phox/Bem1p (PB1) domain-containing protein / tetratricopeptide repeat (TPR)-containing protein | Chr1:23084632-23086887 REVERSE LENGTH=751 | 201606	NaN	NaN	Unknown	NaN	NaN	NaN	TAIR11_novel2	>AT1G62390.1 | Octicosapeptide/Phox/Bem1p (PB1) domain-containing protein / tetratricopeptide repeat (TPR)-containing protein | Chr1:23084632-23086887 REVERSE LENGTH=751 | 201606	16	26
True	2 / 1	2	1	29	AT1G62480.1	70256.71875	73175.6171875	0.0587268099443763	0.0587268099443763	4.15461821934291	1.04154618219343	0.0355235487222672	0.0355235487222672	2.49286984062753	1.02492869840628	0	0.775981414301509	0.643405148322873	27	0.0841555067020251	AT1G62480.1	NaN	| Vacuolar calcium-binding protein-like protein | Chr1:23128799-23129548 FORWARD LENGTH=152 | 201606	NaN	NaN	Unknown	NaN	NaN	NaN	TAIR11_novel2	>AT1G62480.1 | Vacuolar calcium-binding protein-like protein | Chr1:23128799-23129548 FORWARD LENGTH=152 | 201606	9	9
True	2 / 1	2	1	6	AT1G63010.1;AT1G63010.2;AT1G63010.3;AT1G63010.4;AT1G63010.5;AT1G63010.6;AT1G63010.7	778.015625	1006.3095703125	0.371203154226108	0.371203154226108	29.3431054565903	1.2934310545659	0.371203154325485	0.371203154325485	29.3431054654999	1.293431054655	0	0.636969229651358	0.598862045559753	4	0.448861418577811	AT1G63010.1;AT1G63010.2;AT1G63010.3;AT1G63010.4;AT1G63010.5;AT1G63010.6;AT1G63010.7	NaN	| Major Facilitator Superfamily with SPX (SYG1/Pho81/XPR1) domain-containing protein | Chr1:23347972-23351026 REVERSE LENGTH=699 | 201606;| Major Facilitator Superfamily with SPX (SYG1/Pho81/XPR1) domain-containing protein | Chr1:23347972-23351026 REVERSE LENGTH=697 | 201606;| Major Facilitator Superfamily with SPX (SYG1/Pho81/XPR1) domain-containing protein | Chr1:23347972-23351026 REVERSE LENGT…	NaN	NaN	Unknown	NaN	NaN	NaN	TAIR11_novel2	>AT1G63010.1 | Major Facilitator Superfamily with SPX (SYG1/Pho81/XPR1) domain-containing protein | Chr1:23347972-23351026 REVERSE LENGTH=699 | 201606;>AT1G63010.2 | Major Facilitator Superfamily with SPX (SYG1/Pho81/XPR1) domain-containing protein | Chr1:23347972-23351026 REVERSE LENGTH=697 | 201606;>AT1G63010.3 | Major Facilitator Superfamily with SPX (SYG1/Pho81/XPR1) domain-containing protein…	1	1
True	2 / 1	2	1	47	AT1G63660.1	346525	354642.25	0.0334049815517392	0.0334049815517392	2.34247168313975	1.0234247168314	0.0811789259314537	0.0811789259314537	5.78821561488494	1.05788215614885	0	0.170128124888007	0.379929051034848	45	0.0399339343583541	AT1G63660.1	NaN	| GMP synthase (glutamine-hydrolyzing)%2C putative / glutamine amidotransferase | Chr1:23604127-23607080 REVERSE LENGTH=534 | 201606	NaN	NaN	Unknown	NaN	NaN	NaN	TAIR11_novel2	>AT1G63660.1 | GMP synthase (glutamine-hydrolyzing)%2C putative / glutamine amidotransferase | Chr1:23604127-23607080 REVERSE LENGTH=534 | 201606	12	14
True	2 / 1	2	1	62	AT1G63940.1;AT1G63940.2;AT1G63940.4	494309.125	471443.4375	-0.0683288483701293	0.0683288483701293	-4.62578705177655	0.953742129482234	-0.059247151017189	0.059247151017189	-4.02351723070572	0.959764827692943	0	0.35274123853843	0.4808513880461	60	0.0434531265097164	AT1G63940.1;AT1G63940.2;AT1G63940.4	NaN	| monodehydroascorbate reductase 6 | Chr1:23730206-23733534 FORWARD LENGTH=486 | 201606;| monodehydroascorbate reductase 6 | Chr1:23730095-23733534 FORWARD LENGTH=493 | 201606;| monodehydroascorbate reductase 6 | Chr1:23730206-23733534 FORWARD LENGTH=482 | 201606	NaN	NaN	Unknown	NaN	NaN	NaN	TAIR11_novel2	>AT1G63940.1 | monodehydroascorbate reductase 6 | Chr1:23730206-23733534 FORWARD LENGTH=486 | 201606;>AT1G63940.2 | monodehydroascorbate reductase 6 | Chr1:23730095-23733534 FORWARD LENGTH=493 | 201606;>AT1G63940.4 | monodehydroascorbate reductase 6 | Chr1:23730206-23733534 FORWARD LENGTH=482 | 201606	12	12
True	2 / 1	2	1	55	AT1G64190.1	87099.390625	85815.625	-0.0214222729467607	0.0214222729467607	-1.47390884802761	0.985260911519724	-0.0457595251500607	0.0457595251500607	-3.12203437128052	0.968779656287195	0	0.357894480837582	0.482848031162043	53	0.0338878303778451	AT1G64190.1	NaN	| 6-phosphogluconate dehydrogenase family protein | Chr1:23825549-23827012 REVERSE LENGTH=487 | 201606	NaN	NaN	Unknown	NaN	NaN	NaN	TAIR11_novel2	>AT1G64190.1 | 6-phosphogluconate dehydrogenase family protein | Chr1:23825549-23827012 REVERSE LENGTH=487 | 201606	10	13
True	2 / 1	2	1	5	AT1G64390.1	3850.6572265625	3772.52075195313	-0.0295758678818949	0.0295758678818949	-2.02917242465458	0.979708275753454	-0.0295758377760649	0.0295758377760649	-2.02917038022175	0.979708296197783	0	0.854398655269179	0.666924969605964	3	0.0886641409748873	AT1G64390.1	NaN	| glycosyl hydrolase 9C2 | Chr1:23911329-23914642 FORWARD LENGTH=620 | 201606	NaN	NaN	Unknown	NaN	NaN	NaN	TAIR11_novel2	>AT1G64390.1 | glycosyl hydrolase 9C2 | Chr1:23911329-23914642 FORWARD LENGTH=620 | 201606	3	3
True	2 / 1	2	1	36	AT1G64660.1	183445.015625	184883.46875	0.0112685270270547	0.0112685270270547	0.784133120269948	1.0078413312027	0.0081079788506031	0.0081079788506031	0.563584463382472	1.00563584463382	0	0.759742085412409	0.6394951366421	34	0.0179673097129339	AT1G64660.1	NaN	| methionine gamma-lyase | Chr1:24028977-24030537 FORWARD LENGTH=441 | 201606	NaN	NaN	Unknown	NaN	NaN	NaN	TAIR11_novel2	>AT1G64660.1 | methionine gamma-lyase | Chr1:24028977-24030537 FORWARD LENGTH=441 | 201606	5	8
True	2 / 1	2	1	47	AT1G64880.1	144872.09375	144691.78125	-0.00179674334848389	0.00179674334848389	-0.124463238800954	0.99875536761199	-0.0114657944068313	0.0114657944068313	-0.791598532026727	0.992084014679733	0	0.824657495310818	0.657945396720983	45	0.0352753093103	AT1G64880.1	NaN	| Ribosomal protein S5 family protein | Chr1:24105713-24108780 FORWARD LENGTH=515 | 201606	NaN	NaN	Unknown	NaN	NaN	NaN	TAIR11_novel2	>AT1G64880.1 | Ribosomal protein S5 family protein | Chr1:24105713-24108780 FORWARD LENGTH=515 | 201606	13	13
True	2 / 1	2	1	34	AT1G65010.1	16540.66015625	15918.3955078125	-0.055321888242711	0.055321888242711	-3.76203030930644	0.962379696906936	-0.0458907298743725	0.0458907298743725	-3.13084445826405	0.96869155541736	0	0.511556928005541	0.548264066350977	32	0.0472263733347377	AT1G65010.1	NaN	| WEB family protein (DUF827) | Chr1:24149543-24154024 FORWARD LENGTH=1345 | 201606	NaN	NaN	Unknown	NaN	NaN	NaN	TAIR11_novel2	>AT1G65010.1 | WEB family protein (DUF827) | Chr1:24149543-24154024 FORWARD LENGTH=1345 | 201606	19	21
True	2 / 1	2	1	29	AT1G65020.1	18131.130859375	18098.5859375	-0.00259192807316443	0.00259192807316443	-0.179497473860946	0.998205025261391	-0.042567290365696	0.042567290365696	-2.90743627509176	0.970925637249082	0	0.801788293336429	0.651522341138588	27	0.114220134941685	AT1G65020.1	NaN	| plasma protein | Chr1:24154523-24156511 REVERSE LENGTH=319 | 201606	NaN	NaN	Unknown	NaN	NaN	NaN	TAIR11_novel2	>AT1G65020.1 | plasma protein | Chr1:24154523-24156511 REVERSE LENGTH=319 | 201606	6	6
True	2 / 1	2	1	10	AT1G65220.1	5008.029296875	5884.4267578125	0.232658877301248	0.232658877301248	17.4998469255036	1.17499846925504	0.818570554256439	0.818570554256439	76.3657665849178	1.76365766584918	0	0.0894177178476083	0.311795140646607	8	0.269660928613523	AT1G65220.1	NaN	| ARM repeat superfamily protein | Chr1:24226204-24228799 FORWARD LENGTH=411 | 201606	NaN	NaN	Unknown	NaN	NaN	NaN	TAIR11_novel2	>AT1G65220.1 | ARM repeat superfamily protein | Chr1:24226204-24228799 FORWARD LENGTH=411 | 201606	3	3
True	2 / 1	2	1	6	AT1G65560.1;AT1G65560.2	1463.2939453125	1868.65881347656	0.352783574609599	0.352783574609599	27.7022172792147	1.27702217279215	0.352783620357513	0.352783620357513	27.7022213286569	1.27702221328657	0	0.509062953132843	0.547401878630466	4	0.300536064000966	AT1G65560.1;AT1G65560.2	NaN	| Zinc-binding dehydrogenase family protein | Chr1:24371608-24373673 REVERSE LENGTH=350 | 201606;| Zinc-binding dehydrogenase family protein | Chr1:24371608-24372940 REVERSE LENGTH=274 | 201606	NaN	NaN	Unknown	NaN	NaN	NaN	TAIR11_novel2	>AT1G65560.1 | Zinc-binding dehydrogenase family protein | Chr1:24371608-24373673 REVERSE LENGTH=350 | 201606;>AT1G65560.2 | Zinc-binding dehydrogenase family protein | Chr1:24371608-24372940 REVERSE LENGTH=274 | 201606	2	2
True	2 / 1	2	1	79	AT1G65930.1	65803.125	64369.0703125	-0.0317884673440971	0.0317884673440971	-2.17931091798452	0.978206890820155	0.0535899139940739	0.0535899139940739	3.78442214340171	1.03784422143402	0	0.213571919171159	0.402150149792242	77	0.0294030074026796	AT1G65930.1	NaN	| cytosolic NADP+-dependent isocitrate dehydrogenase | Chr1:24539088-24541861 FORWARD LENGTH=410 | 201606	NaN	NaN	Unknown	NaN	NaN	NaN	TAIR11_novel2	>AT1G65930.1 | cytosolic NADP+-dependent isocitrate dehydrogenase | Chr1:24539088-24541861 FORWARD LENGTH=410 | 201606	23	32
True	2 / 1	2	1	60	AT1G66200.1	239225.5	235285.75	-0.0239572334678401	0.0239572334678401	-1.64687710967267	0.983531228903273	0.0197600442916155	0.0197600442916155	1.37908473863428	1.01379084738634	0	0.823685022207498	0.657945396720983	58	0.0606733906583887	AT1G66200.1	NaN	| hypothetical protein | Chr1:24655520-24657520 REVERSE LENGTH=356 | 201606	NaN	NaN	Unknown	NaN	NaN	NaN	TAIR11_novel2	>AT1G66200.1 | hypothetical protein | Chr1:24655520-24657520 REVERSE LENGTH=356 | 201606	17	22
True	2 / 1	2	1	143	AT1G66270.1;AT1G66270.2	1143336.125	1149476.75	0.00772768725568793	0.00772768725568793	0.537079592407697	1.00537079592408	-0.0636691227555275	0.0636691227555275	-4.31724218910221	0.956827578108978	0	0.176457032066359	0.385981772936286	141	0.0323597224595853	AT1G66270.1;AT1G66270.2	NaN	| Glycosyl hydrolase superfamily protein | Chr1:24700110-24702995 REVERSE LENGTH=524 | 201606;| Glycosyl hydrolase superfamily protein | Chr1:24700110-24702995 REVERSE LENGTH=522 | 201606	NaN	NaN	Unknown	NaN	NaN	NaN	TAIR11_novel2	>AT1G66270.1 | Glycosyl hydrolase superfamily protein | Chr1:24700110-24702995 REVERSE LENGTH=524 | 201606;>AT1G66270.2 | Glycosyl hydrolase superfamily protein | Chr1:24700110-24702995 REVERSE LENGTH=522 | 201606	26	36
True	2 / 1	2	1	47	AT1G66280.1	610151.5625	599771	-0.0247558876459419	0.0247558876459419	-1.70130884488229	0.982986911551177	-0.0515762940049171	0.0515762940049171	-3.51184803765718	0.964881519623428	0	0.426928738392846	0.511474653111866	45	0.0440828060150255	AT1G66280.1	NaN	| Glycosyl hydrolase superfamily protein | Chr1:24706759-24709737 REVERSE LENGTH=524 | 201606	NaN	NaN	Unknown	NaN	NaN	NaN	TAIR11_novel2	>AT1G66280.1 | Glycosyl hydrolase superfamily protein | Chr1:24706759-24709737 REVERSE LENGTH=524 | 201606	13	15
True	2 / 1	2	1	30	AT1G66680.1	143959.734375	155265.640625	0.109073259687892	0.109073259687892	7.85351980474576	1.07853519804746	0.0481656715273857	0.0481656715273857	3.39494627611159	1.03394946276112	0	0.071318637939201	0.291361884577997	28	0.0174984343394354	AT1G66680.1	NaN	| S-adenosyl-L-methionine-dependent methyltransferases superfamily protein | Chr1:24866352-24868888 REVERSE LENGTH=358 | 201606	NaN	NaN	Unknown	NaN	NaN	NaN	TAIR11_novel2	>AT1G66680.1 | S-adenosyl-L-methionine-dependent methyltransferases superfamily protein | Chr1:24866352-24868888 REVERSE LENGTH=358 | 201606	8	9
True	2 / 1	2	1	79	AT1G67120.1;AT1G67120.2	403639.40625	148649.15625	-1.44115575346645	1.44115575346645	-63.172783938263	0.36827216061737	-0.188619822263718	0.188619822263718	-12.2555258258935	0.877444741741065	0	0.0260378494688162	0.22066684499528	77	0.0569214313060919	AT1G67120.1;AT1G67120.2	NaN	| midasin-like protein | Chr1:25069727-25095526 REVERSE LENGTH=5393 | 201606;| midasin-like protein | Chr1:25069727-25095526 REVERSE LENGTH=5400 | 201606	NaN	NaN	Unknown	NaN	NaN	NaN	TAIR11_novel2	>AT1G67120.1 | midasin-like protein | Chr1:25069727-25095526 REVERSE LENGTH=5393 | 201606;>AT1G67120.2 | midasin-like protein | Chr1:25069727-25095526 REVERSE LENGTH=5400 | 201606	23	24
True	2 / 1	2	1	81	AT1G67230.1	29156.494140625	29782.853515625	0.0306647297850429	0.0306647297850429	2.148267113251	1.02148267113251	-0.00248320074751973	0.00248320074751973	-0.171974314109269	0.998280256858907	0	0.963502177685948	0.695624129656019	79	0.0372604872942817	AT1G67230.1	NaN	| little nuclei1 | Chr1:25151561-25156032 REVERSE LENGTH=1132 | 201606	NaN	NaN	Unknown	NaN	NaN	NaN	TAIR11_novel2	>AT1G67230.1 | little nuclei1 | Chr1:25151561-25156032 REVERSE LENGTH=1132 | 201606	19	19
True	2 / 1	2	1	35	AT1G67730.1	18127.37109375	18452.203125	0.0256233643801576	0.0256233643801576	1.79194230409945	1.01791942304099	0.0961804538965225	0.0961804538965225	6.89396870115664	1.06893968701157	0	0.682680073482577	0.614660307849859	33	0.159033622259102	AT1G67730.1	NaN	| beta-ketoacyl reductase 1 | Chr1:25391676-25393365 FORWARD LENGTH=318 | 201606	NaN	NaN	Unknown	NaN	NaN	NaN	TAIR11_novel2	>AT1G67730.1 | beta-ketoacyl reductase 1 | Chr1:25391676-25393365 FORWARD LENGTH=318 | 201606	10	12
True	2 / 1	2	1	70	AT1G68560.1	298387.25	292056.375	-0.0309390147346039	0.0309390147346039	-2.12169755912828	0.978783024408717	-0.0791481733322144	0.0791481733322144	-5.33835968717828	0.946616403128217	0	0.0720441497437927	0.29177880646236	68	0.0297974770950783	AT1G68560.1	NaN	| alpha-xylosidase 1 | Chr1:25734435-25737897 REVERSE LENGTH=915 | 201606	NaN	NaN	Unknown	NaN	NaN	NaN	TAIR11_novel2	>AT1G68560.1 | alpha-xylosidase 1 | Chr1:25734435-25737897 REVERSE LENGTH=915 | 201606	25	34
True	2 / 1	2	1	22	AT1G68720.1	7048.4150390625	6783.2548828125	-0.0553211749307122	0.0553211749307122	-3.761982726336	0.96238017273664	-0.0622183457016945	0.0622183457016945	-4.22097501902106	0.957790249809789	0	0.277679299411593	0.443353799832016	20	0.0377088612603972	AT1G68720.1	NaN	| tRNA arginine adenosine deaminase | Chr1:25804547-25808820 FORWARD LENGTH=1307 | 201606	NaN	NaN	Unknown	NaN	NaN	NaN	TAIR11_novel2	>AT1G68720.1 | tRNA arginine adenosine deaminase | Chr1:25804547-25808820 FORWARD LENGTH=1307 | 201606	11	12
True	2 / 1	2	1	41	AT1G68790.1	48043.03515625	49178.44140625	0.033698715561924	0.033698715561924	2.36331082394634	1.02363310823946	0.00609607761725783	0.00609607761725783	0.423441893670606	1.00423441893671	0	0.920475319197496	0.683663174526806	39	0.041520462766176	AT1G68790.1	NaN	| little nuclei3 | Chr1:25834932-25839157 REVERSE LENGTH=1085 | 201606	NaN	NaN	Unknown	NaN	NaN	NaN	TAIR11_novel2	>AT1G68790.1 | little nuclei3 | Chr1:25834932-25839157 REVERSE LENGTH=1085 | 201606	10	10
True	2 / 1	2	1	32	AT1G70570.1;AT1G70570.2	11912.9638671875	12161.611328125	0.029801997497751	0.029801997497751	2.08720066399566	1.02087200663996	-0.22943352162838	0.22943352162838	-14.7030252944324	0.852969747055676	0	0.322209552880051	0.466412820961384	30	0.155103121430512	AT1G70570.1;AT1G70570.2	NaN	| anthranilate phosphoribosyltransferase | Chr1:26608719-26612062 FORWARD LENGTH=595 | 201606;| anthranilate phosphoribosyltransferase | Chr1:26608719-26612062 FORWARD LENGTH=632 | 201606	NaN	NaN	Unknown	NaN	NaN	NaN	TAIR11_novel2	>AT1G70570.1 | anthranilate phosphoribosyltransferase | Chr1:26608719-26612062 FORWARD LENGTH=595 | 201606;>AT1G70570.2 | anthranilate phosphoribosyltransferase | Chr1:26608719-26612062 FORWARD LENGTH=632 | 201606	10	10
True	2 / 1	2	1	96	AT1G70730.1;AT1G70730.3	96311.5390625	157129.15625	0.706170343636968	0.706170343636968	63.1467607926328	1.63146760792633	0.0156011134386063	0.0156011134386063	1.0872548994725	1.01087254899473	0	0.801873650632108	0.651522341138588	94	0.0427474713334962	AT1G70730.1;AT1G70730.3	NaN	| Phosphoglucomutase/phosphomannomutase family protein | Chr1:26669020-26672726 REVERSE LENGTH=585 | 201606;| Phosphoglucomutase/phosphomannomutase family protein | Chr1:26669020-26673166 REVERSE LENGTH=662 | 201606	NaN	NaN	Unknown	NaN	NaN	NaN	TAIR11_novel2	>AT1G70730.1 | Phosphoglucomutase/phosphomannomutase family protein | Chr1:26669020-26672726 REVERSE LENGTH=585 | 201606;>AT1G70730.3 | Phosphoglucomutase/phosphomannomutase family protein | Chr1:26669020-26673166 REVERSE LENGTH=662 | 201606	26	29
True	2 / 1	2	1	66	AT1G70850.1;AT1G70850.3	133096.296875	142396.609375	0.097444362657889	0.097444362657889	6.98765684573071	1.06987656845731	-0.0371288694441319	0.0371288694441319	-2.54074289574969	0.974592571042503	0	0.352959688854308	0.4808513880461	64	0.0272912403421254	AT1G70850.1;AT1G70850.3	NaN	| MLP-like protein 34 | Chr1:26715429-26716744 REVERSE LENGTH=316 | 201606;| MLP-like protein 34 | Chr1:26715429-26716744 REVERSE LENGTH=316 | 201606	NaN	NaN	Unknown	NaN	NaN	NaN	TAIR11_novel2	>AT1G70850.1 | MLP-like protein 34 | Chr1:26715429-26716744 REVERSE LENGTH=316 | 201606;>AT1G70850.3 | MLP-like protein 34 | Chr1:26715429-26716744 REVERSE LENGTH=316 | 201606	14	14
True	2 / 1	2	1	10	AT1G70940.1	7210.40087890625	4309.42333984375	-0.742584641885463	0.742584641885463	-40.2332351249595	0.597667648750405	-0.279404759407043	0.279404759407043	-17.6069107749626	0.823930892250374	0	0.200685026054687	0.396661346664636	8	0.12806177597539	AT1G70940.1	NaN	| Auxin efflux carrier family protein | Chr1:26743170-26745871 FORWARD LENGTH=640 | 201606	NaN	NaN	Unknown	NaN	NaN	NaN	TAIR11_novel2	>AT1G70940.1 | Auxin efflux carrier family protein | Chr1:26743170-26745871 FORWARD LENGTH=640 | 201606	3	4
True	2 / 1	2	1	79	AT1G71220.1;AT1G71220.2;AT1G71220.3	112010.9609375	109597.96875	-0.0314188553189036	0.0314188553189036	-2.15424648382975	0.978457535161703	0.0633037015795708	0.0633037015795708	4.48556921753702	1.04485569217537	0	0.378815708144604	0.492916825055629	77	0.0492848600190927	AT1G71220.1;AT1G71220.2;AT1G71220.3	NaN	| EMS-MUTAGENIZED BRI1 SUPPRESSOR 1 | Chr1:26841664-26851730 FORWARD LENGTH=1613 | 201606;| EMS-MUTAGENIZED BRI1 SUPPRESSOR 1 | Chr1:26841664-26851730 FORWARD LENGTH=1614 | 201606;| EMS-MUTAGENIZED BRI1 SUPPRESSOR 1 | Chr1:26841550-26851730 FORWARD LENGTH=1651 | 201606	NaN	NaN	Unknown	NaN	NaN	NaN	TAIR11_novel2	>AT1G71220.1 | EMS-MUTAGENIZED BRI1 SUPPRESSOR 1 | Chr1:26841664-26851730 FORWARD LENGTH=1613 | 201606;>AT1G71220.2 | EMS-MUTAGENIZED BRI1 SUPPRESSOR 1 | Chr1:26841664-26851730 FORWARD LENGTH=1614 | 201606;>AT1G71220.3 | EMS-MUTAGENIZED BRI1 SUPPRESSOR 1 | Chr1:26841550-26851730 FORWARD LENGTH=1651 | 201606	14	16
True	2 / 1	2	1	12	AT1G71950.1	10863.3564453125	11582.330078125	0.0924555963403001	0.0924555963403001	6.61833786299753	1.06618337862998	0.124215371906757	0.124215371906757	8.9914807379802	1.0899148073798	0	0.0163390209351185	0.187607803799544	10	0.0284704094825284	AT1G71950.1	NaN	| Proteinase inhibitor%2C propeptide | Chr1:27080453-27081573 REVERSE LENGTH=136 | 201606	NaN	NaN	Unknown	NaN	NaN	NaN	TAIR11_novel2	>AT1G71950.1 | Proteinase inhibitor%2C propeptide | Chr1:27080453-27081573 REVERSE LENGTH=136 | 201606	4	4
True	2 / 1	2	1	16	AT1G72320.1;AT1G72320.2;AT1G72320.3;AT1G72320.4	13051.9072265625	11237.0263671875	-0.216000329416418	0.216000329416418	-13.9051008245098	0.860948991754902	0.00711363693699241	0.00711363693699241	0.494297377270803	1.00494297377271	0	0.932349959350955	0.686780869357569	14	0.0550995299460458	AT1G72320.1;AT1G72320.2;AT1G72320.3;AT1G72320.4	NaN	| pumilio 23 | Chr1:27228984-27232580 REVERSE LENGTH=753 | 201606;| pumilio 23 | Chr1:27228984-27232514 REVERSE LENGTH=731 | 201606;| pumilio 23 | Chr1:27228984-27232514 REVERSE LENGTH=731 | 201606;| pumilio 23 | Chr1:27228984-27232580 REVERSE LENGTH=753 | 201606	NaN	NaN	Unknown	NaN	NaN	NaN	TAIR11_novel2	>AT1G72320.1 | pumilio 23 | Chr1:27228984-27232580 REVERSE LENGTH=753 | 201606;>AT1G72320.2 | pumilio 23 | Chr1:27228984-27232514 REVERSE LENGTH=731 | 201606;>AT1G72320.3 | pumilio 23 | Chr1:27228984-27232514 REVERSE LENGTH=731 | 201606;>AT1G72320.4 | pumilio 23 | Chr1:27228984-27232580 REVERSE LENGTH=753 | 201606	4	4
True	2 / 1	2	1	18	AT1G73080.1	24495.568359375	25198.341796875	0.0408080326023699	0.0408080326023699	2.8689819611025	1.02868981961103	-0.221530944108963	0.221530944108963	-14.2345163860632	0.857654836139368	0	0.0271653681974154	0.226127531319197	16	0.0611491058959627	AT1G73080.1	NaN	| PEP1 receptor 1 | Chr1:27484513-27488021 FORWARD LENGTH=1123 | 201606	NaN	NaN	Unknown	NaN	NaN	NaN	TAIR11_novel2	>AT1G73080.1 | PEP1 receptor 1 | Chr1:27484513-27488021 FORWARD LENGTH=1123 | 201606	4	5
True	2 / 1	2	1	12	AT1G73200.1	13475.775390625	13727.6494140625	0.0267163264540249	0.0267163264540249	1.86908742641057	1.01869087426411	0.0288060065358877	0.0288060065358877	2.01674721626974	1.0201674721627	0	0.651051619942241	0.604410086323576	10	0.0408329756920822	AT1G73200.1	NaN	| testis-expressed sequence 2-like protein (DUF2404) | Chr1:27523454-27526573 REVERSE LENGTH=779 | 201606	NaN	NaN	Unknown	NaN	NaN	NaN	TAIR11_novel2	>AT1G73200.1 | testis-expressed sequence 2-like protein (DUF2404) | Chr1:27523454-27526573 REVERSE LENGTH=779 | 201606	6	7
True	2 / 1	2	1	6	AT1G73670.1	2390.2177734375	2307.7607421875	-0.0506484086803502	0.0506484086803502	-3.44977065129149	0.965502293487085	-0.0506483837962151	0.0506483837962151	-3.44976898595758	0.965502310140424	0	0.80679362623196	0.653502837247887	4	0.120177046434065	AT1G73670.1	NaN	| MAP kinase 15 | Chr1:27700212-27703168 FORWARD LENGTH=576 | 201606	NaN	NaN	Unknown	NaN	NaN	NaN	TAIR11_novel2	>AT1G73670.1 | MAP kinase 15 | Chr1:27700212-27703168 FORWARD LENGTH=576 | 201606	4	4
True	2 / 1	2	1	13	AT1G73720.1	33633.69921875	32755.103515625	-0.0381877551412771	0.0381877551412771	-2.61224820205088	0.973877517979491	-0.212983071804047	0.212983071804047	-13.7248532222837	0.862751467777163	0	0.0455085392902916	0.26013586977633	11	0.0622205487225591	AT1G73720.1	NaN	| transducin family protein / WD-40 repeat family protein | Chr1:27725059-27729722 FORWARD LENGTH=511 | 201606	NaN	NaN	Unknown	NaN	NaN	NaN	TAIR11_novel2	>AT1G73720.1 | transducin family protein / WD-40 repeat family protein | Chr1:27725059-27729722 FORWARD LENGTH=511 | 201606	3	3
True	2 / 1	2	1	54	AT1G74100.1	130329.140625	135505.65625	0.0561933776854096	0.0561933776854096	3.97187889076516	1.03971878890765	-0.10314953327179	0.10314953327179	-6.90016818112004	0.9309983181888	0	0.280352478892483	0.444354020559196	52	0.0648064151171944	AT1G74100.1	NaN	| sulfotransferase 16 | Chr1:27864489-27865505 REVERSE LENGTH=338 | 201606	NaN	NaN	Unknown	NaN	NaN	NaN	TAIR11_novel2	>AT1G74100.1 | sulfotransferase 16 | Chr1:27864489-27865505 REVERSE LENGTH=338 | 201606	15	17
True	2 / 1	2	1	115	AT1G74260.1	202522.9375	192883.34375	-0.0703567488601845	0.0703567488601845	-4.75975406489451	0.952402459351055	-0.032067708671093	0.032067708671093	-2.19824280232964	0.978017571976704	0	0.202727351690007	0.396945228885695	113	0.0172763832951902	AT1G74260.1	NaN	| purine biosynthesis 4 | Chr1:27923005-27927764 REVERSE LENGTH=1407 | 201606	NaN	NaN	Unknown	NaN	NaN	NaN	TAIR11_novel2	>AT1G74260.1 | purine biosynthesis 4 | Chr1:27923005-27927764 REVERSE LENGTH=1407 | 201606	34	43
True	2 / 1	2	1	16	AT1G75560.1;AT1G75560.2	36729.70703125	27460.287109375	-0.419600679109821	0.419600679109821	-25.2368468770755	0.747631531229245	-0.0401130765676498	0.0401130765676498	-2.74212850344451	0.972578714965555	0	0.725852217652734	0.628849112755941	14	0.0752063017176772	AT1G75560.1;AT1G75560.2	NaN	| zinc knuckle (CCHC-type) family protein | Chr1:28371420-28372717 REVERSE LENGTH=257 | 201606;| zinc knuckle (CCHC-type) family protein | Chr1:28371420-28372717 REVERSE LENGTH=257 | 201606	NaN	NaN	Unknown	NaN	NaN	NaN	TAIR11_novel2	>AT1G75560.1 | zinc knuckle (CCHC-type) family protein | Chr1:28371420-28372717 REVERSE LENGTH=257 | 201606;>AT1G75560.2 | zinc knuckle (CCHC-type) family protein | Chr1:28371420-28372717 REVERSE LENGTH=257 | 201606	3	3
True	2 / 1	2	1	16	AT1G75900.1	18257.236328125	19469.64453125	0.092758148914173	0.092758148914173	6.64069950859596	1.06640699508596	0.144237607717514	0.144237607717514	10.5146484254661	1.10514648425466	0	0.463706061403457	0.528812137032429	14	0.128099920919065	AT1G75900.1	NaN	| GDSL-like Lipase/Acylhydrolase superfamily protein | Chr1:28499179-28500943 FORWARD LENGTH=364 | 201606	NaN	NaN	Unknown	NaN	NaN	NaN	TAIR11_novel2	>AT1G75900.1 | GDSL-like Lipase/Acylhydrolase superfamily protein | Chr1:28499179-28500943 FORWARD LENGTH=364 | 201606	4	5
True	2 / 1	2	1	54	AT1G76140.1	50939.625	52095.01171875	0.0323568969483297	0.0323568969483297	2.26814924285368	1.02268149242854	-0.00231569586321712	0.00231569586321712	-0.160383054559443	0.998396169454406	0	0.95037473217317	0.692437012958552	52	0.0254231393988046	AT1G76140.1	NaN	| Prolyl oligopeptidase family protein | Chr1:28571187-28574852 FORWARD LENGTH=795 | 201606	NaN	NaN	Unknown	NaN	NaN	NaN	TAIR11_novel2	>AT1G76140.1 | Prolyl oligopeptidase family protein | Chr1:28571187-28574852 FORWARD LENGTH=795 | 201606	14	16
True	2 / 1	2	1	24	AT1G76180.1;AT1G76180.2	52287.52734375	54398.64453125	0.0571038564945421	0.0571038564945421	4.03751581829648	1.04037515818296	0.0383764393627644	0.0383764393627644	2.69574726028896	1.02695747260289	0	0.18641524650047	0.390174003666539	22	0.0190745084347761	AT1G76180.1;AT1G76180.2	NaN	| Dehydrin family protein | Chr1:28587013-28587657 REVERSE LENGTH=185 | 201606;| Dehydrin family protein | Chr1:28587013-28587657 REVERSE LENGTH=185 | 201606	NaN	NaN	Unknown	NaN	NaN	NaN	TAIR11_novel2	>AT1G76180.1 | Dehydrin family protein | Chr1:28587013-28587657 REVERSE LENGTH=185 | 201606;>AT1G76180.2 | Dehydrin family protein | Chr1:28587013-28587657 REVERSE LENGTH=185 | 201606	9	9
True	2 / 1	2	1	25	AT1G76400.1;AT1G76400.2	52817.58984375	54140.640625	0.0356934881151764	0.0356934881151764	2.50494349546047	1.0250494349546	-0.0279144980013371	0.0279144980013371	-1.91628679610163	0.980837132038984	0	0.659759626670339	0.606880879566601	23	0.0423525231511031	AT1G76400.1;AT1G76400.2	NaN	| Ribophorin I | Chr1:28658713-28661672 REVERSE LENGTH=614 | 201606;| Ribophorin I | Chr1:28658956-28661672 REVERSE LENGTH=560 | 201606	NaN	NaN	Unknown	NaN	NaN	NaN	TAIR11_novel2	>AT1G76400.1 | Ribophorin I | Chr1:28658713-28661672 REVERSE LENGTH=614 | 201606;>AT1G76400.2 | Ribophorin I | Chr1:28658956-28661672 REVERSE LENGTH=560 | 201606	8	9
True	2 / 1	2	1	86	AT1G76810.1	105717.9921875	110354.1484375	0.0619199340214132	0.0619199340214132	4.385399451947	1.04385399451947	-0.121999450027943	0.121999450027943	-8.10867662206503	0.91891323377935	0	0.121409051070003	0.343674020822642	84	0.0536931699720067	AT1G76810.1	NaN	| eukaryotic translation initiation factor 2 (eIF-2) family protein | Chr1:28831366-28836310 REVERSE LENGTH=1294 | 201606	NaN	NaN	Unknown	NaN	NaN	NaN	TAIR11_novel2	>AT1G76810.1 | eukaryotic translation initiation factor 2 (eIF-2) family protein | Chr1:28831366-28836310 REVERSE LENGTH=1294 | 201606	24	24
True	2 / 1	2	1	47	AT1G76850.1	36329.12890625	37476.23046875	0.0448490739377182	0.0448490739377182	3.15752564687191	1.03157525646872	-0.0854455754160881	0.0854455754160881	-5.75065975061379	0.942493402493862	0	0.300939625908967	0.457235294671515	45	0.0559975021279207	AT1G76850.1	NaN	| exocyst complex component sec5 | Chr1:28848013-28854282 FORWARD LENGTH=1090 | 201606	NaN	NaN	Unknown	NaN	NaN	NaN	TAIR11_novel2	>AT1G76850.1 | exocyst complex component sec5 | Chr1:28848013-28854282 FORWARD LENGTH=1090 | 201606	9	9
True	2 / 1	2	1	118	AT1G77120.1	6706312.5	6800766	0.0201775413231095	0.0201775413231095	1.40842676209914	1.01408426762099	-0.0278502628207207	0.0278502628207207	-1.9119195770303	0.980880804229697	0	0.172556499578405	0.381726878269034	116	0.0140044425579741	AT1G77120.1	NaN	| alcohol dehydrogenase 1 | Chr1:28975509-28977216 FORWARD LENGTH=379 | 201606	NaN	NaN	Unknown	NaN	NaN	NaN	TAIR11_novel2	>AT1G77120.1 | alcohol dehydrogenase 1 | Chr1:28975509-28977216 FORWARD LENGTH=379 | 201606	27	28
True	2 / 1	2	1	19	AT1G77480.1	34099.6953125	36419.25	0.094942363930967	0.094942363930967	6.80227393893962	1.0680227393894	-0.0642437040805817	0.0642437040805817	-4.35534211856022	0.956446578814398	0	0.433090995483287	0.515529864425083	17	0.0539507048663081	AT1G77480.1	NaN	| Eukaryotic aspartyl protease family protein | Chr1:29114705-29117150 REVERSE LENGTH=466 | 201606	NaN	NaN	Unknown	NaN	NaN	NaN	TAIR11_novel2	>AT1G77480.1 | Eukaryotic aspartyl protease family protein | Chr1:29114705-29117150 REVERSE LENGTH=466 | 201606	6	6
True	2 / 1	2	1	67	AT1G77510.1	26928.662109375	26005.4296875	-0.0503296787595847	0.0503296787595847	-3.42843776688625	0.965715622331138	0.12445218116045	0.12445218116045	9.00937246761568	1.09009372467616	0	0.00457366416972993	0.138591895560449	65	0.0291814800848219	AT1G77510.1	NaN	| PDI-like 1-2 | Chr1:29126742-29129433 FORWARD LENGTH=508 | 201606	NaN	NaN	Unknown	NaN	NaN	NaN	TAIR11_novel2	>AT1G77510.1 | PDI-like 1-2 | Chr1:29126742-29129433 FORWARD LENGTH=508 | 201606	18	18
True	2 / 1	2	1	9	AT1G77540.1	18741.08203125	22339.3828125	0.253385077368769	0.253385077368769	19.2000695330717	1.19200069533072	-0.452061921358109	0.452061921358109	-26.9002651328921	0.730997348671079	0	0.281238911184869	0.444354020559196	7	0.244798102116413	AT1G77540.1	NaN	| Acyl-CoA N-acyltransferases (NAT) superfamily protein | Chr1:29137762-29138182 REVERSE LENGTH=114 | 201606	NaN	NaN	Unknown	NaN	NaN	NaN	TAIR11_novel2	>AT1G77540.1 | Acyl-CoA N-acyltransferases (NAT) superfamily protein | Chr1:29137762-29138182 REVERSE LENGTH=114 | 201606	2	2
True	2 / 1	2	1	48	AT1G77550.1	5889.99560546875	5571.55029296875	-0.0801877419833458	0.0801877419833458	-5.40654584197532	0.945934541580247	-0.154730916023254	0.154730916023254	-10.1700096513347	0.898299903486653	0	0.00626712875228348	0.148060861444214	46	0.0370003210397975	AT1G77550.1	NaN	| tubulin-tyrosine ligase | Chr1:29138490-29142965 REVERSE LENGTH=855 | 201606	NaN	NaN	Unknown	NaN	NaN	NaN	TAIR11_novel2	>AT1G77550.1 | tubulin-tyrosine ligase | Chr1:29138490-29142965 REVERSE LENGTH=855 | 201606	15	17
True	2 / 1	2	1	54	AT1G78300.1	159523.5	166042.921875	0.0577872561187272	0.0577872561187272	4.08680970201882	1.04086809702019	0.0191494729369879	0.0191494729369879	1.33618858467197	1.01336188584672	0	0.695217812101041	0.619007738929742	52	0.0333719908858725	AT1G78300.1	NaN	| general regulatory factor 2 | Chr1:29461883-29463052 FORWARD LENGTH=259 | 201606	NaN	NaN	Unknown	NaN	NaN	NaN	TAIR11_novel2	>AT1G78300.1 | general regulatory factor 2 | Chr1:29461883-29463052 FORWARD LENGTH=259 | 201606	8	11
True	2 / 1	2	1	43	AT1G78380.1	51244.84375	49838.984375	-0.0401321788765635	0.0401321788765635	-2.74341625834307	0.972565837416569	-0.040175948292017	0.040175948292017	-2.74636684673883	0.972536331532612	0	0.372880590009185	0.490070378187203	41	0.0305276073450867	AT1G78380.1	NaN	| glutathione S-transferase TAU 19 | Chr1:29486659-29487819 REVERSE LENGTH=219 | 201606	NaN	NaN	Unknown	NaN	NaN	NaN	TAIR11_novel2	>AT1G78380.1 | glutathione S-transferase TAU 19 | Chr1:29486659-29487819 REVERSE LENGTH=219 | 201606	14	15
True	2 / 1	2	1	87	AT1G78900.1;AT1G78900.2	785790.25	747848.5	-0.0713982301948599	0.0713982301948599	-4.82848317346772	0.951715168265323	-0.0648069307208061	0.0648069307208061	-4.39267440558841	0.956073255944116	0	0.0776762645968037	0.299883067352646	85	0.024995211171994	AT1G78900.1;AT1G78900.2	NaN	| vacuolar ATP synthase subunit A | Chr1:29660463-29664575 FORWARD LENGTH=623 | 201606;| vacuolar ATP synthase subunit A | Chr1:29660463-29664575 FORWARD LENGTH=623 | 201606	NaN	NaN	Unknown	NaN	NaN	NaN	TAIR11_novel2	>AT1G78900.1 | vacuolar ATP synthase subunit A | Chr1:29660463-29664575 FORWARD LENGTH=623 | 201606;>AT1G78900.2 | vacuolar ATP synthase subunit A | Chr1:29660463-29664575 FORWARD LENGTH=623 | 201606	23	43
True	2 / 1	2	1	31	AT1G78960.1;AT1G78960.2;AT1G78960.3	48184.33984375	49264.7734375	0.0319920830303236	0.0319920830303236	2.24229199207373	1.02242291992074	-0.0376330278813839	0.0376330278813839	-2.57479466769115	0.974252053323089	0	0.486479728573475	0.538940719818905	29	0.0363648808045242	AT1G78960.1;AT1G78960.2;AT1G78960.3	NaN	| lupeol synthase 2 | Chr1:29696722-29701024 FORWARD LENGTH=763 | 201606;| lupeol synthase 2 | Chr1:29696722-29701024 FORWARD LENGTH=763 | 201606;| lupeol synthase 2 | Chr1:29696722-29701024 FORWARD LENGTH=763 | 201606	NaN	NaN	Unknown	NaN	NaN	NaN	TAIR11_novel2	>AT1G78960.1 | lupeol synthase 2 | Chr1:29696722-29701024 FORWARD LENGTH=763 | 201606;>AT1G78960.2 | lupeol synthase 2 | Chr1:29696722-29701024 FORWARD LENGTH=763 | 201606;>AT1G78960.3 | lupeol synthase 2 | Chr1:29696722-29701024 FORWARD LENGTH=763 | 201606	8	8
True	2 / 1	2	1	208	AT1G79280.1;AT1G79280.2;AT1G79280.3	91315.4140625	92755.390625	0.0225727206408798	0.0225727206408798	1.57692606148008	1.0157692606148	-0.0863774195313454	0.0863774195313454	-5.81151622628132	0.941884837737187	0	0.00471144177754106	0.14074179267378	206	0.0208854509946899	AT1G79280.1;AT1G79280.2;AT1G79280.3	NaN	| nuclear pore anchor | Chr1:29819176-29832809 REVERSE LENGTH=2093 | 201606;| nuclear pore anchor | Chr1:29819176-29832809 REVERSE LENGTH=2115 | 201606;| nuclear pore anchor | Chr1:29819176-29832809 REVERSE LENGTH=2094 | 201606	NaN	NaN	Unknown	NaN	NaN	NaN	TAIR11_novel2	>AT1G79280.1 | nuclear pore anchor | Chr1:29819176-29832809 REVERSE LENGTH=2093 | 201606;>AT1G79280.2 | nuclear pore anchor | Chr1:29819176-29832809 REVERSE LENGTH=2115 | 201606;>AT1G79280.3 | nuclear pore anchor | Chr1:29819176-29832809 REVERSE LENGTH=2094 | 201606	43	49
True	2 / 1	2	1	49	AT1G79440.1	40069.3203125	42546.74609375	0.0865507633073866	0.0865507633073866	6.18284952659189	1.06182849526592	0.0393319204449654	0.0393319204449654	2.76378405343949	1.02763784053439	0	0.0386676878595459	0.250056238015899	47	0.0126839461719881	AT1G79440.1	NaN	| aldehyde dehydrogenase 5F1 | Chr1:29882525-29887275 REVERSE LENGTH=528 | 201606	NaN	NaN	Unknown	NaN	NaN	NaN	TAIR11_novel2	>AT1G79440.1 | aldehyde dehydrogenase 5F1 | Chr1:29882525-29887275 REVERSE LENGTH=528 | 201606	17	20
True	2 / 1	2	1	18	AT1G79460.1	36118.58984375	42295.13671875	0.227750217798053	0.227750217798053	17.1007420326206	1.17100742032621	-0.0124853784218431	0.0124853784218431	-0.861686501369263	0.991383134986307	0	0.918225105613907	0.682972936754971	16	0.0804939190245352	AT1G79460.1	NaN	| Terpenoid cyclases/Protein prenyltransferases superfamily protein | Chr1:29890568-29894436 FORWARD LENGTH=785 | 201606	NaN	NaN	Unknown	NaN	NaN	NaN	TAIR11_novel2	>AT1G79460.1 | Terpenoid cyclases/Protein prenyltransferases superfamily protein | Chr1:29890568-29894436 FORWARD LENGTH=785 | 201606	8	9
True	2 / 1	2	1	45	AT1G79470.1	65838.703125	63413.89453125	-0.0541369362505293	0.0541369362505293	-3.68295315469126	0.963170468453087	-0.0591389089822769	0.0591389089822769	-4.01631606952231	0.959836839304777	0	0.250281579998774	0.427402778173031	43	0.0347514870805873	AT1G79470.1	NaN	| Aldolase-type TIM barrel family protein | Chr1:29894772-29896661 REVERSE LENGTH=503 | 201606	NaN	NaN	Unknown	NaN	NaN	NaN	TAIR11_novel2	>AT1G79470.1 | Aldolase-type TIM barrel family protein | Chr1:29894772-29896661 REVERSE LENGTH=503 | 201606	9	10
True	2 / 1	2	1	11	AT1G79560.1;AT1G79560.2;AT1G79560.3	44278.44921875	33337.70703125	-0.40944981582076	0.40944981582076	-24.7089552153219	0.752910447846781	-0.197811141610146	0.197811141610146	-12.8127634033286	0.871872365966714	0	0.403375008947305	0.501776591165401	9	0.149043209507322	AT1G79560.1;AT1G79560.2;AT1G79560.3	NaN	| FTSH protease 12 | Chr1:29926976-29932308 FORWARD LENGTH=1008 | 201606;| FTSH protease 12 | Chr1:29926976-29932167 FORWARD LENGTH=991 | 201606;| FTSH protease 12 | Chr1:29926976-29931991 FORWARD LENGTH=963 | 201606	NaN	NaN	Unknown	NaN	NaN	NaN	TAIR11_novel2	>AT1G79560.1 | FTSH protease 12 | Chr1:29926976-29932308 FORWARD LENGTH=1008 | 201606;>AT1G79560.2 | FTSH protease 12 | Chr1:29926976-29932167 FORWARD LENGTH=991 | 201606;>AT1G79560.3 | FTSH protease 12 | Chr1:29926976-29931991 FORWARD LENGTH=963 | 201606	9	10
True	2 / 1	2	1	107	AT1G79690.1;AT1G79690.2	120686.5390625	148467.953125	0.298886786141224	0.298886786141224	23.0194802819831	1.23019480281983	-0.0295527577400208	0.0295527577400208	-2.02760304388119	0.979723969561188	0	0.51422510111364	0.549697356789746	105	0.0311460644323549	AT1G79690.1;AT1G79690.2	NaN	| nudix hydrolase homolog 3 | Chr1:29985360-29990171 FORWARD LENGTH=772 | 201606;| nudix hydrolase homolog 3 | Chr1:29985360-29990171 FORWARD LENGTH=772 | 201606	NaN	NaN	Unknown	NaN	NaN	NaN	TAIR11_novel2	>AT1G79690.1 | nudix hydrolase homolog 3 | Chr1:29985360-29990171 FORWARD LENGTH=772 | 201606;>AT1G79690.2 | nudix hydrolase homolog 3 | Chr1:29985360-29990171 FORWARD LENGTH=772 | 201606	33	38
True	2 / 1	2	1	28	AT1G79830.1;AT1G79830.2;AT1G79830.3;AT1G79830.4;AT1G79830.5	6947.69921875	7402.51171875	0.0914795713584474	0.0914795713584474	6.54623186295373	1.06546231862954	-0.17619577050209	0.17619577050209	-11.4966340664606	0.885033659335394	0	0.147713191047189	0.363717903620727	26	0.0798741189980083	AT1G79830.1;AT1G79830.2;AT1G79830.3;AT1G79830.4;AT1G79830.5	NaN	| golgin Putative 5 | Chr1:30028110-30033508 REVERSE LENGTH=956 | 201606;| golgin Putative 5 | Chr1:30028110-30033508 REVERSE LENGTH=956 | 201606;| golgin Putative 5 | Chr1:30028110-30033508 REVERSE LENGTH=956 | 201606;| golgin Putative 5 | Chr1:30028110-30033508 REVERSE LENGTH=976 | 201606;| golgin Putative 5 | Chr1:30028146-30033508 REVERSE LENGTH=970 | 201606	NaN	NaN	Unknown	NaN	NaN	NaN	TAIR11_novel2	>AT1G79830.1 | golgin Putative 5 | Chr1:30028110-30033508 REVERSE LENGTH=956 | 201606;>AT1G79830.2 | golgin Putative 5 | Chr1:30028110-30033508 REVERSE LENGTH=956 | 201606;>AT1G79830.3 | golgin Putative 5 | Chr1:30028110-30033508 REVERSE LENGTH=956 | 201606;>AT1G79830.4 | golgin Putative 5 | Chr1:30028110-30033508 REVERSE LENGTH=976 | 201606;>AT1G79830.5 | golgin Putative 5 | Chr1:30028146-300335…	11	16
True	2 / 1	2	1	20	AT1G79990.1;AT1G79990.2	14702.666015625	13526.4638671875	-0.120293046322384	0.120293046322384	-7.99992428031427	0.920000757196857	-0.25912606716156	0.25912606716156	-16.4406061055174	0.835593938944826	0	0.0805297644738213	0.303120078609236	18	0.0933176793970349	AT1G79990.1;AT1G79990.2	NaN	| coatomer subunit beta-2 | Chr1:30085910-30091949 FORWARD LENGTH=920 | 201606;| coatomer subunit beta-2 | Chr1:30085910-30091949 FORWARD LENGTH=912 | 201606	NaN	NaN	Unknown	NaN	NaN	NaN	TAIR11_novel2	>AT1G79990.1 | coatomer subunit beta-2 | Chr1:30085910-30091949 FORWARD LENGTH=920 | 201606;>AT1G79990.2 | coatomer subunit beta-2 | Chr1:30085910-30091949 FORWARD LENGTH=912 | 201606	10	10
True	2 / 1	2	1	144	AT1G80070.1	134789.8125	132484.890625	-0.0248836254046055	0.0248836254046055	-1.71001193061234	0.982899880693877	-0.102657176554203	0.102657176554203	-6.86839005133814	0.931316099486619	0	0.000819798920804003	0.0750650664005752	142	0.0207082580331361	AT1G80070.1	NaN	| Pre-mRNA-processing-splicing factor | Chr1:30118052-30127574 FORWARD LENGTH=2359 | 201606	NaN	NaN	Unknown	NaN	NaN	NaN	TAIR11_novel2	>AT1G80070.1 | Pre-mRNA-processing-splicing factor | Chr1:30118052-30127574 FORWARD LENGTH=2359 | 201606	41	47
True	2 / 1	2	1	12	AT1G80480.1	36424.96484375	38015.21875	0.0616495129132385	0.0616495129132385	4.36583511630448	1.04365835116304	0.110199801623821	0.110199801623821	7.93777112584952	1.0793777112585	0	0.353962976686104	0.4812750248188	10	0.0748896733497424	AT1G80480.1	NaN	| plastid transcriptionally active 17 | Chr1:30258272-30260570 REVERSE LENGTH=444 | 201606	NaN	NaN	Unknown	NaN	NaN	NaN	TAIR11_novel2	>AT1G80480.1 | plastid transcriptionally active 17 | Chr1:30258272-30260570 REVERSE LENGTH=444 | 201606	7	8
True	2 / 1	2	1	17	AT1G80670.1	137370.015625	144898.890625	0.0769794144312126	0.0769794144312126	5.48072660962107	1.05480726609621	-0.00325581431388855	0.00325581431388855	-0.225421394712377	0.997745786052876	0	0.901355973908019	0.677102079918063	15	0.017334545803994	AT1G80670.1	NaN	| Transducin/WD40 repeat-like superfamily protein | Chr1:30320809-30323543 REVERSE LENGTH=349 | 201606	NaN	NaN	Unknown	NaN	NaN	NaN	TAIR11_novel2	>AT1G80670.1 | Transducin/WD40 repeat-like superfamily protein | Chr1:30320809-30323543 REVERSE LENGTH=349 | 201606	6	6
True	2 / 1	2	1	44	AT2G01140.1	444310.21875	454624.4375	0.0331079131918402	0.0331079131918402	2.32140029977648	1.02321400299776	0.100350998342037	0.100350998342037	7.2034249787803	1.0720342497878	0	0.0193848687901097	0.199192393386264	42	0.0283064005202289	AT2G01140.1	NaN	| Aldolase superfamily protein | Chr2:95006-96491 REVERSE LENGTH=391 | 201606	NaN	NaN	Unknown	NaN	NaN	NaN	TAIR11_novel2	>AT2G01140.1 | Aldolase superfamily protein | Chr2:95006-96491 REVERSE LENGTH=391 | 201606	13	13
True	2 / 1	2	1	12	AT2G01220.1;AT2G01220.2	64123.5859375	66525.359375	0.0530492922629457	0.0530492922629457	3.74553824834587	1.03745538248346	-0.275949656963348	0.275949656963348	-17.4093515449735	0.825906484550265	0	0.247127602662334	0.424779450457749	10	0.147913444269958	AT2G01220.1;AT2G01220.2	NaN	| Nucleotidylyl transferase superfamily protein | Chr2:123301-126213 FORWARD LENGTH=387 | 201606;| Nucleotidylyl transferase superfamily protein | Chr2:123301-126213 FORWARD LENGTH=388 | 201606	NaN	NaN	Unknown	NaN	NaN	NaN	TAIR11_novel2	>AT2G01220.1 | Nucleotidylyl transferase superfamily protein | Chr2:123301-126213 FORWARD LENGTH=387 | 201606;>AT2G01220.2 | Nucleotidylyl transferase superfamily protein | Chr2:123301-126213 FORWARD LENGTH=388 | 201606	3	3
True	2 / 1	2	1	6	AT2G01340.1	2977.29345703125	3060.47216796875	0.0397528204192254	0.0397528204192254	2.79376931222763	1.02793769312228	0.0397528968751431	0.0397528968751431	2.79377475980453	1.02793774759805	0	0.818592389633379	0.656765548477163	4	0.100633532414382	AT2G01340.1	NaN	| plastid movement impaired protein | Chr2:164014-165068 FORWARD LENGTH=215 | 201606	NaN	NaN	Unknown	NaN	NaN	NaN	TAIR11_novel2	>AT2G01340.1 | plastid movement impaired protein | Chr2:164014-165068 FORWARD LENGTH=215 | 201606	1	1
True	2 / 1	2	1	24	AT2G01350.4	29658.490234375	31448.1484375	0.0845299192521125	0.0845299192521125	6.0342188323893	1.06034218832389	0.0455694198608398	0.0455694198608398	3.20904565318059	1.03209045653181	0	0.349143727572516	0.480169691893914	22	0.0322895187710405	AT2G01350.4	NaN	| quinolinate phoshoribosyltransferase | Chr2:165332-167058 REVERSE LENGTH=327 | 201606	NaN	NaN	Unknown	NaN	NaN	NaN	TAIR11_novel2	>AT2G01350.4 | quinolinate phoshoribosyltransferase | Chr2:165332-167058 REVERSE LENGTH=327 | 201606	5	5
True	2 / 1	2	1	10	AT2G01460.1;AT2G01460.2;AT2G01460.3	8923.376953125	8689.5390625	-0.0383101342700296	0.0383101342700296	-2.62050893796557	0.973794910620344	-0.287202805280685	0.287202805280685	-18.0510599287878	0.819489400712123	0	0.185889794055869	0.390174003666539	8	0.129272875376158	AT2G01460.1;AT2G01460.2;AT2G01460.3	NaN	| P-loop containing nucleoside triphosphate hydrolases superfamily protein | Chr2:206136-211765 FORWARD LENGTH=955 | 201606;| P-loop containing nucleoside triphosphate hydrolases superfamily protein | Chr2:206136-211765 FORWARD LENGTH=954 | 201606;| P-loop containing nucleoside triphosphate hydrolases superfamily protein | Chr2:206136-211765 FORWARD LENGTH=949 | 201606	NaN	NaN	Unknown	NaN	NaN	NaN	TAIR11_novel2	>AT2G01460.1 | P-loop containing nucleoside triphosphate hydrolases superfamily protein | Chr2:206136-211765 FORWARD LENGTH=955 | 201606;>AT2G01460.2 | P-loop containing nucleoside triphosphate hydrolases superfamily protein | Chr2:206136-211765 FORWARD LENGTH=954 | 201606;>AT2G01460.3 | P-loop containing nucleoside triphosphate hydrolases superfamily protein | Chr2:206136-211765 FORWARD LENGTH=9…	3	3
True	2 / 1	2	1	24	AT2G01720.1	50270.29296875	50909.6015625	0.0182316776798463	0.0182316776798463	1.27174232731728	1.01271742327317	0.0499225854873657	0.0499225854873657	3.52093733771215	1.03520937337712	0	0.168516651871097	0.379283340542409	22	0.023766181657706	AT2G01720.1	NaN	| Ribophorin I | Chr2:317193-320016 REVERSE LENGTH=464 | 201606	NaN	NaN	Unknown	NaN	NaN	NaN	TAIR11_novel2	>AT2G01720.1 | Ribophorin I | Chr2:317193-320016 REVERSE LENGTH=464 | 201606	7	7
True	2 / 1	2	1	6	AT2G01830.1;AT2G01830.2;AT2G01830.3;AT2G01830.4;AT2G01830.5;AT2G01830.6	12163.5927734375	12829.0166015625	0.0768411638749547	0.0768411638749547	5.47061908861446	1.05470619088614	0.0768411606550217	0.0768411606550217	5.47061885321591	1.05470618853216	0	0.222813617169274	0.409224458723127	4	0.0330337473536857	AT2G01830.1;AT2G01830.2;AT2G01830.3;AT2G01830.4;AT2G01830.5;AT2G01830.6	NaN	| CHASE domain containing histidine kinase protein | Chr2:363332-367429 REVERSE LENGTH=1057 | 201606;| CHASE domain containing histidine kinase protein | Chr2:363332-368016 REVERSE LENGTH=1080 | 201606;| CHASE domain containing histidine kinase protein | Chr2:363332-367429 REVERSE LENGTH=1057 | 201606;| CHASE domain containing histidine kinase protein | Chr2:363332-367429 REVERSE LENGTH=1057 | 20…	NaN	NaN	Unknown	NaN	NaN	NaN	TAIR11_novel2	>AT2G01830.1 | CHASE domain containing histidine kinase protein | Chr2:363332-367429 REVERSE LENGTH=1057 | 201606;>AT2G01830.2 | CHASE domain containing histidine kinase protein | Chr2:363332-368016 REVERSE LENGTH=1080 | 201606;>AT2G01830.3 | CHASE domain containing histidine kinase protein | Chr2:363332-367429 REVERSE LENGTH=1057 | 201606;>AT2G01830.4 | CHASE domain containing histidine kinase p…	1	1
True	2 / 1	2	1	41	AT2G01970.1	67095.5625	73651.1796875	0.134491279375126	0.134491279375126	9.77056744624505	1.09770567446245	-0.138812348246574	0.138812348246574	-9.1733451473565	0.908266548526435	0	0.277049691151595	0.443027068766331	39	0.0860156798951743	AT2G01970.1	NaN	| Endomembrane protein 70 protein family | Chr2:452197-454819 REVERSE LENGTH=592 | 201606	NaN	NaN	Unknown	NaN	NaN	NaN	TAIR11_novel2	>AT2G01970.1 | Endomembrane protein 70 protein family | Chr2:452197-454819 REVERSE LENGTH=592 | 201606	10	12
True	2 / 1	2	1	17	AT2G02160.1	7725.84130859375	8319.955078125	0.106883694426484	0.106883694426484	7.68995564108201	1.07689955641082	-0.079999178647995	0.079999178647995	-5.39418146667676	0.946058185333232	0	0.080249996727431	0.302879019906756	15	0.028565472104033	AT2G02160.1	NaN	| CCCH-type zinc finger family protein | Chr2:553407-555899 REVERSE LENGTH=669 | 201606	NaN	NaN	Unknown	NaN	NaN	NaN	TAIR11_novel2	>AT2G02160.1 | CCCH-type zinc finger family protein | Chr2:553407-555899 REVERSE LENGTH=669 | 201606	6	7
True	2 / 1	2	1	26	AT2G03140.1;AT2G03140.10;AT2G03140.12;AT2G03140.2;AT2G03140.3;AT2G03140.4;AT2G03140.5;AT2G03140.6;AT2G03140.7;AT2G03140.8;AT2G03140.9	5246.294921875	5002.09033203125	-0.0687678001941323	0.0687678001941323	-4.6548010258728	0.953451989741272	-0.0268706455826759	0.0268706455826759	-1.84529329625843	0.981547067037416	0	0.725805394241663	0.628849112755941	24	0.0513898851632219	AT2G03140.1;AT2G03140.10;AT2G03140.12;AT2G03140.2;AT2G03140.3;AT2G03140.4;AT2G03140.5;AT2G03140.6;AT2G03140.7;AT2G03140.8;AT2G03140.9	NaN	| alpha/beta-Hydrolases superfamily protein | Chr2:942000-949337 FORWARD LENGTH=1797 | 201606;| alpha/beta-Hydrolases superfamily protein | Chr2:942000-949337 FORWARD LENGTH=1797 | 201606;| alpha/beta-Hydrolases superfamily protein | Chr2:942000-950171 FORWARD LENGTH=1888 | 201606;| alpha/beta-Hydrolases superfamily protein | Chr2:942000-950223 FORWARD LENGTH=1883 | 201606;| alpha/beta-Hydrolases…	NaN	NaN	Unknown	NaN	NaN	NaN	TAIR11_novel2	>AT2G03140.1 | alpha/beta-Hydrolases superfamily protein | Chr2:942000-949337 FORWARD LENGTH=1797 | 201606;>AT2G03140.10 | alpha/beta-Hydrolases superfamily protein | Chr2:942000-949337 FORWARD LENGTH=1797 | 201606;>AT2G03140.12 | alpha/beta-Hydrolases superfamily protein | Chr2:942000-950171 FORWARD LENGTH=1888 | 201606;>AT2G03140.2 | alpha/beta-Hydrolases superfamily protein | Chr2:942000-95022…	9	9
True	2 / 1	2	1	19	AT2G03760.1	37282.625	39866.7578125	0.0966828410522561	0.0966828410522561	6.93119868169154	1.06931198681692	0.118338890373707	0.118338890373707	8.54843231885978	1.0854843231886	0	0.114918530507734	0.33861627859989	17	0.0480513666801857	AT2G03760.1	NaN	| sulfotransferase 12 | Chr2:1149475-1150455 REVERSE LENGTH=326 | 201606	NaN	NaN	Unknown	NaN	NaN	NaN	TAIR11_novel2	>AT2G03760.1 | sulfotransferase 12 | Chr2:1149475-1150455 REVERSE LENGTH=326 | 201606	6	7
True	2 / 1	2	1	106	AT2G04030.1	277529.4375	278027.53125	0.0025869446914992	0.0025869446914992	0.179474204425611	1.00179474204426	-0.0343812145292759	0.0343812145292759	-2.35495202327441	0.976450479767256	0	0.518270567679613	0.551390662052673	104	0.0365786123852155	AT2G04030.1	NaN	| Chaperone protein htpG family protein | Chr2:1281983-1285909 FORWARD LENGTH=780 | 201606	NaN	NaN	Unknown	NaN	NaN	NaN	TAIR11_novel2	>AT2G04030.1 | Chaperone protein htpG family protein | Chr2:1281983-1285909 FORWARD LENGTH=780 | 201606	32	38
True	2 / 1	2	1	36	AT2G04170.1;AT2G04170.2;AT2G04170.3;AT2G04170.4;AT2G04170.6	57877.0546875	61971.11328125	0.0986043796113511	0.0986043796113511	7.07371620041026	1.0707371620041	-0.02288918197155	0.02288918197155	-1.57403767346168	0.984259623265383	0	0.598250283266884	0.585870772638948	34	0.0293979913057563	AT2G04170.1;AT2G04170.2;AT2G04170.3;AT2G04170.4;AT2G04170.6	NaN	| TRAF-like family protein | Chr2:1417404-1419156 REVERSE LENGTH=420 | 201606;| TRAF-like family protein | Chr2:1417404-1419156 REVERSE LENGTH=420 | 201606;| TRAF-like family protein | Chr2:1417404-1418711 REVERSE LENGTH=298 | 201606;| TRAF-like family protein | Chr2:1417404-1418711 REVERSE LENGTH=298 | 201606;| TRAF-like family protein | Chr2:1417404-1419156 REVERSE LENGTH=380 | 201606	NaN	NaN	Unknown	NaN	NaN	NaN	TAIR11_novel2	>AT2G04170.1 | TRAF-like family protein | Chr2:1417404-1419156 REVERSE LENGTH=420 | 201606;>AT2G04170.2 | TRAF-like family protein | Chr2:1417404-1419156 REVERSE LENGTH=420 | 201606;>AT2G04170.3 | TRAF-like family protein | Chr2:1417404-1418711 REVERSE LENGTH=298 | 201606;>AT2G04170.4 | TRAF-like family protein | Chr2:1417404-1418711 REVERSE LENGTH=298 | 201606;>AT2G04170.6 | TRAF-like family pro…	7	7
True	2 / 1	2	1	31	AT2G04700.1;AT2G04700.3	4120.62158203125	4330.16943359375	0.0715614971731316	0.0715614971731316	5.08534567882364	1.05085345678824	0.168058410286903	0.168058410286903	12.3545391009552	1.12354539100955	0	0.168669699816834	0.379283340542409	29	0.0808848756033567	AT2G04700.1;AT2G04700.3	NaN	| ferredoxin thioredoxin reductase catalytic beta chain family protein | Chr2:1646961-1648345 FORWARD LENGTH=146 | 201606;| ferredoxin thioredoxin reductase catalytic beta chain family protein | Chr2:1646961-1648345 FORWARD LENGTH=146 | 201606	NaN	NaN	Unknown	NaN	NaN	NaN	TAIR11_novel2	>AT2G04700.1 | ferredoxin thioredoxin reductase catalytic beta chain family protein | Chr2:1646961-1648345 FORWARD LENGTH=146 | 201606;>AT2G04700.3 | ferredoxin thioredoxin reductase catalytic beta chain family protein | Chr2:1646961-1648345 FORWARD LENGTH=146 | 201606	8	13
True	2 / 1	2	1	6	AT2G05230.1;AT2G05250.1	17021.185546875	18374.884765625	0.11040367636848	0.11040367636848	7.95302545185246	1.07953025451852	0.110403619706631	0.110403619706631	7.95302121199739	1.07953021211997	0	0.051782286176993	0.265660157585255	4	0.0249473986024379	AT2G05230.1;AT2G05250.1	NaN	| DNAJ heat shock N-terminal domain-containing protein | Chr2:1899818-1901938 REVERSE LENGTH=706 | 201606;| DNAJ heat shock N-terminal domain-containing protein | Chr2:1913645-1915765 REVERSE LENGTH=706 | 201606	NaN	NaN	Unknown	NaN	NaN	NaN	TAIR11_novel2	>AT2G05230.1 | DNAJ heat shock N-terminal domain-containing protein | Chr2:1899818-1901938 REVERSE LENGTH=706 | 201606;>AT2G05250.1 | DNAJ heat shock N-terminal domain-containing protein | Chr2:1913645-1915765 REVERSE LENGTH=706 | 201606	1	1
True	2 / 1	2	1	24	AT2G07690.1;AT2G07690.2	2898.66479492188	3525.658203125	0.282504110514521	0.282504110514521	21.6304213340413	1.21630421334041	0.155697524547577	0.155697524547577	11.3960073457434	1.11396007345743	0	0.0351139916407736	0.245247135339189	22	0.0469594975115105	AT2G07690.1;AT2G07690.2	NaN	| Minichromosome maintenance (MCM2/3/5) family protein | Chr2:3523379-3527388 REVERSE LENGTH=727 | 201606;| Minichromosome maintenance (MCM2/3/5) family protein | Chr2:3523379-3527388 REVERSE LENGTH=725 | 201606	NaN	NaN	Unknown	NaN	NaN	NaN	TAIR11_novel2	>AT2G07690.1 | Minichromosome maintenance (MCM2/3/5) family protein | Chr2:3523379-3527388 REVERSE LENGTH=727 | 201606;>AT2G07690.2 | Minichromosome maintenance (MCM2/3/5) family protein | Chr2:3523379-3527388 REVERSE LENGTH=725 | 201606	5	6
True	2 / 1	2	1	10	AT2G09990.1	193576.671875	211191.84375	0.125649016330585	0.125649016330585	9.09984230247269	1.09099842302473	-0.633505642414093	0.633505642414093	-35.5391839510461	0.644608160489539	0	0.252080560638245	0.428475916629657	8	0.330097275366934	AT2G09990.1	NaN	| Ribosomal protein S5 domain 2-like superfamily protein | Chr2:3781442-3781882 FORWARD LENGTH=146 | 201606	NaN	NaN	Unknown	NaN	NaN	NaN	TAIR11_novel2	>AT2G09990.1 | Ribosomal protein S5 domain 2-like superfamily protein | Chr2:3781442-3781882 FORWARD LENGTH=146 | 201606	2	2
True	2 / 1	2	1	33	AT2G14170.1;AT2G14170.2;AT2G14170.3	35908.57421875	36204.00390625	0.0118208873035331	0.0118208873035331	0.82272742354037	1.0082272742354	0.0953355357050896	0.0953355357050896	6.8313842919659	1.06831384291966	0	0.242714338371317	0.421709422343438	31	0.054538312499176	AT2G14170.1;AT2G14170.2;AT2G14170.3	NaN	| aldehyde dehydrogenase 6B2 | Chr2:5977727-5981899 REVERSE LENGTH=607 | 201606;| aldehyde dehydrogenase 6B2 | Chr2:5977727-5981489 REVERSE LENGTH=498 | 201606;| aldehyde dehydrogenase 6B2 | Chr2:5977851-5981899 REVERSE LENGTH=595 | 201606	NaN	NaN	Unknown	NaN	NaN	NaN	TAIR11_novel2	>AT2G14170.1 | aldehyde dehydrogenase 6B2 | Chr2:5977727-5981899 REVERSE LENGTH=607 | 201606;>AT2G14170.2 | aldehyde dehydrogenase 6B2 | Chr2:5977727-5981489 REVERSE LENGTH=498 | 201606;>AT2G14170.3 | aldehyde dehydrogenase 6B2 | Chr2:5977851-5981899 REVERSE LENGTH=595 | 201606	8	8
True	2 / 1	2	1	18	AT2G14880.1	51906.98046875	52601.42578125	0.0191733390746102	0.0191733390746102	1.33786497736674	1.01337864977367	-0.0452109947800636	0.0452109947800636	-3.08519317585012	0.969148068241499	0	0.657390406100476	0.605759875409146	16	0.0672674137643768	AT2G14880.1	NaN	| SWIB/MDM2 domain superfamily protein | Chr2:6393686-6394841 REVERSE LENGTH=141 | 201606	NaN	NaN	Unknown	NaN	NaN	NaN	TAIR11_novel2	>AT2G14880.1 | SWIB/MDM2 domain superfamily protein | Chr2:6393686-6394841 REVERSE LENGTH=141 | 201606	2	3
True	2 / 1	2	1	7	AT2G14960.1	26320.37109375	20904.82421875	-0.332343917607176	0.332343917607176	-20.5754958990148	0.794245041009852	-0.0593501701951027	0.0593501701951027	-4.03037042217338	0.959696295778266	0	0.704124243779885	0.621253225188101	5	0.0936234100648871	AT2G14960.1	NaN	| Auxin-responsive GH3 family protein | Chr2:6451659-6453670 REVERSE LENGTH=590 | 201606	NaN	NaN	Unknown	NaN	NaN	NaN	TAIR11_novel2	>AT2G14960.1 | Auxin-responsive GH3 family protein | Chr2:6451659-6453670 REVERSE LENGTH=590 | 201606	2	2
True	2 / 1	2	1	53	AT2G15620.1	208937.921875	205067.640625	-0.0269745082478635	0.0269745082478635	-1.85235940669279	0.981476405933072	0.0631923601031303	0.0631923601031303	4.4775057472203	1.0447750574722	0	0.288584185866898	0.448972953945829	51	0.040459662416859	AT2G15620.1	NaN	| nitrite reductase 1 | Chr2:6810552-6812666 FORWARD LENGTH=586 | 201606	NaN	NaN	Unknown	NaN	NaN	NaN	TAIR11_novel2	>AT2G15620.1 | nitrite reductase 1 | Chr2:6810552-6812666 FORWARD LENGTH=586 | 201606	11	12
True	2 / 1	2	1	30	AT2G16440.1	32272.990234375	34922.6875	0.113837330798339	0.113837330798339	8.21026265735587	1.08210262657356	0.0234083663672209	0.0234083663672209	1.6357790480789	1.01635779048079	0	0.544735472216487	0.56374098500635	28	0.0260022444525547	AT2G16440.1	NaN	| Minichromosome maintenance (MCM2/3/5) family protein | Chr2:7126536-7130665 REVERSE LENGTH=847 | 201606	NaN	NaN	Unknown	NaN	NaN	NaN	TAIR11_novel2	>AT2G16440.1 | Minichromosome maintenance (MCM2/3/5) family protein | Chr2:7126536-7130665 REVERSE LENGTH=847 | 201606	7	10
True	2 / 1	2	1	47	AT2G16950.1;AT2G16950.2	36065.83984375	37450.84375	0.0543652029102461	0.0543652029102461	3.84020977260013	1.038402097726	0.070398211479187	0.070398211479187	5.00064655354269	1.05000646553543	0	0.203505741437984	0.396945228885695	45	0.0373749892048256	AT2G16950.1;AT2G16950.2	NaN	| transportin 1 | Chr2:7353939-7360637 FORWARD LENGTH=895 | 201606;| transportin 1 | Chr2:7353939-7360637 FORWARD LENGTH=891 | 201606	NaN	NaN	Unknown	NaN	NaN	NaN	TAIR11_novel2	>AT2G16950.1 | transportin 1 | Chr2:7353939-7360637 FORWARD LENGTH=895 | 201606;>AT2G16950.2 | transportin 1 | Chr2:7353939-7360637 FORWARD LENGTH=891 | 201606	13	14
True	2 / 1	2	1	16	AT2G17265.1	51220.92578125	29362.25	-0.802770804139718	0.802770804139718	-42.6752844620618	0.573247155379382	-0.0370465368032455	0.0370465368032455	-2.53518086998905	0.974648191300109	0	0.606246121587364	0.588291305935589	14	0.0470452438152019	AT2G17265.1	NaN	| homoserine kinase | Chr2:7508606-7509718 FORWARD LENGTH=370 | 201606	NaN	NaN	Unknown	NaN	NaN	NaN	TAIR11_novel2	>AT2G17265.1 | homoserine kinase | Chr2:7508606-7509718 FORWARD LENGTH=370 | 201606	8	9
True	2 / 1	2	1	6	AT2G17340.1	149668.78125	141319.640625	-0.0828113418090446	0.0828113418090446	-5.57841158007024	0.944215884199298	-0.0828113928437233	0.0828113928437233	-5.57841492019079	0.944215850798092	0	0.309692468562197	0.4610903773715	4	0.0441549588837369	AT2G17340.1	NaN	| pantothenate kinase | Chr2:7541615-7544089 REVERSE LENGTH=367 | 201606	NaN	NaN	Unknown	NaN	NaN	NaN	TAIR11_novel2	>AT2G17340.1 | pantothenate kinase | Chr2:7541615-7544089 REVERSE LENGTH=367 | 201606	8	9
True	2 / 1	2	1	36	AT2G17390.1	13001.56640625	12550.064453125	-0.0509906737137657	0.0509906737137657	-3.47267351500015	0.965273264849999	-0.245361506938934	0.245361506938934	-15.6395618646694	0.843604381353306	0	0.0187222209684042	0.195348579558664	34	0.0677226512262307	AT2G17390.1	NaN	| ankyrin repeat-containing 2B | Chr2:7555870-7557743 FORWARD LENGTH=344 | 201606	NaN	NaN	Unknown	NaN	NaN	NaN	TAIR11_novel2	>AT2G17390.1 | ankyrin repeat-containing 2B | Chr2:7555870-7557743 FORWARD LENGTH=344 | 201606	12	21
True	2 / 1	2	1	49	AT2G17870.1	136520.015625	140421.28125	0.0406491121360352	0.0406491121360352	2.8576510243862	1.02857651024386	0.148717075586319	0.148717075586319	10.8583219958531	1.10858321995853	0	0.141587770415166	0.359041353996797	47	0.0680958153591948	AT2G17870.1	NaN	| cold shock domain protein 3 | Chr2:7764276-7765181 REVERSE LENGTH=301 | 201606	NaN	NaN	Unknown	NaN	NaN	NaN	TAIR11_novel2	>AT2G17870.1 | cold shock domain protein 3 | Chr2:7764276-7765181 REVERSE LENGTH=301 | 201606	8	9
True	2 / 1	2	1	33	AT2G18020.1	168450.640625	176577.375	0.0679745860598405	0.0679745860598405	4.82440099060917	1.04824400990609	0.182515203952789	0.182515203952789	13.4860685139528	1.13486068513953	0	0.18241029058491	0.387968485520857	31	0.0913461691455983	AT2G18020.1	NaN	| Ribosomal protein L2 family | Chr2:7837151-7838160 FORWARD LENGTH=258 | 201606	NaN	NaN	Unknown	NaN	NaN	NaN	TAIR11_novel2	>AT2G18020.1 | Ribosomal protein L2 family | Chr2:7837151-7838160 FORWARD LENGTH=258 | 201606	5	7
True	2 / 1	2	1	41	AT2G18790.1;AT2G18790.2	27398.314453125	26237.82421875	-0.0624390522837428	0.0624390522837428	-4.2356263789893	0.957643736210107	-0.0901653990149498	0.0901653990149498	-6.05849570062339	0.939415042993766	0	0.157203455430713	0.369086373619934	39	0.0427407959876377	AT2G18790.1;AT2G18790.2	NaN	| phytochrome B | Chr2:8140079-8144151 FORWARD LENGTH=1172 | 201606;| phytochrome B | Chr2:8140079-8143649 FORWARD LENGTH=1130 | 201606	NaN	NaN	Unknown	NaN	NaN	NaN	TAIR11_novel2	>AT2G18790.1 | phytochrome B | Chr2:8140079-8144151 FORWARD LENGTH=1172 | 201606;>AT2G18790.2 | phytochrome B | Chr2:8140079-8143649 FORWARD LENGTH=1130 | 201606	14	21
True	2 / 1	2	1	9	AT2G18980.1	7504.87158203125	7652.9072265625	0.0281805247987739	0.0281805247987739	1.9725273499108	1.01972527349911	-0.133076086640358	0.133076086640358	-8.81149278743167	0.911885072125683	0	0.75446127627365	0.637986526775013	7	0.261045825249308	AT2G18980.1	NaN	| Peroxidase superfamily protein | Chr2:8233419-8235294 REVERSE LENGTH=323 | 201606	NaN	NaN	Unknown	NaN	NaN	NaN	TAIR11_novel2	>AT2G18980.1 | Peroxidase superfamily protein | Chr2:8233419-8235294 REVERSE LENGTH=323 | 201606	5	8
True	2 / 1	2	1	18	AT2G19170.1;AT2G19170.2	13865.3583984375	11883.677734375	-0.222503521012716	0.222503521012716	-14.2923147539109	0.857076852460891	-0.195169880986214	0.195169880986214	-12.6529963442897	0.873470036557103	0	0.0101890302192991	0.177339649932594	16	0.0450044653791	AT2G19170.1;AT2G19170.2	NaN	| subtilisin-like serine protease 3 | Chr2:8314154-8317620 REVERSE LENGTH=815 | 201606;| subtilisin-like serine protease 3 | Chr2:8314154-8317620 REVERSE LENGTH=815 | 201606	NaN	NaN	Unknown	NaN	NaN	NaN	TAIR11_novel2	>AT2G19170.1 | subtilisin-like serine protease 3 | Chr2:8314154-8317620 REVERSE LENGTH=815 | 201606;>AT2G19170.2 | subtilisin-like serine protease 3 | Chr2:8314154-8317620 REVERSE LENGTH=815 | 201606	5	5
True	2 / 1	2	1	8	AT2G19270.1	15068.9384765625	21141.630859375	0.488508879474631	0.488508879474631	40.2994039179181	1.40299403917918	-0.0712894797325134	0.0712894797325134	-4.82130886686555	0.951786911331345	0	0.563174955152147	0.570351745876616	6	0.0743138870385785	AT2G19270.1	NaN	| mitotic checkpoint protein PRCC-carboxy-term protein | Chr2:8360349-8361907 REVERSE LENGTH=359 | 201606	NaN	NaN	Unknown	NaN	NaN	NaN	TAIR11_novel2	>AT2G19270.1 | mitotic checkpoint protein PRCC-carboxy-term protein | Chr2:8360349-8361907 REVERSE LENGTH=359 | 201606	2	2
True	2 / 1	2	1	6	AT2G19560.1	58895.8046875	59737.88671875	0.020481331399556	0.020481331399556	1.42978270815395	1.01429782708154	0.0204812996089458	0.0204812996089458	1.42978047309072	1.01429780473091	0	0.353332157170627	0.4808513880461	4	0.0121032174223629	AT2G19560.1	NaN	| proteasome family protein | Chr2:8465924-8469069 REVERSE LENGTH=413 | 201606	NaN	NaN	Unknown	NaN	NaN	NaN	TAIR11_novel2	>AT2G19560.1 | proteasome family protein | Chr2:8465924-8469069 REVERSE LENGTH=413 | 201606	1	1
True	2 / 1	2	1	9	AT2G19810.1	9424.4326171875	12447.826171875	0.401416148036568	0.401416148036568	32.0803774348568	1.32080377434857	0.615306496620178	0.615306496620178	53.1883406971841	1.53188340697184	0	0.257916554668515	0.430787735895321	7	0.311866528907693	AT2G19810.1	NaN	| CCCH-type zinc finger family protein | Chr2:8550419-8551498 FORWARD LENGTH=359 | 201606	NaN	NaN	Unknown	NaN	NaN	NaN	TAIR11_novel2	>AT2G19810.1 | CCCH-type zinc finger family protein | Chr2:8550419-8551498 FORWARD LENGTH=359 | 201606	4	4
True	2 / 1	2	1	19	AT2G19900.1;AT2G19900.2	11937.544921875	11965.8955078125	0.00342220769745102	0.00342220769745102	0.237490925672246	1.00237490925672	-0.112240217626095	0.112240217626095	-7.48496280327752	0.925150371967225	0	0.257894153526681	0.430787735895321	17	0.0646861068223864	AT2G19900.1;AT2G19900.2	NaN	| NADP-malic enzyme 1 | Chr2:8592106-8595403 REVERSE LENGTH=581 | 201606;| NADP-malic enzyme 1 | Chr2:8592106-8594923 REVERSE LENGTH=482 | 201606	NaN	NaN	Unknown	NaN	NaN	NaN	TAIR11_novel2	>AT2G19900.1 | NADP-malic enzyme 1 | Chr2:8592106-8595403 REVERSE LENGTH=581 | 201606;>AT2G19900.2 | NADP-malic enzyme 1 | Chr2:8592106-8594923 REVERSE LENGTH=482 | 201606	4	5
True	2 / 1	2	1	88	AT2G20420.1	106311.71875	92570.609375	-0.19967450994339	0.19967450994339	-12.9253007444205	0.870746992555795	-0.0315278396010399	0.0315278396010399	-2.16163768303504	0.97838362316965	0	0.443503713314476	0.51982635339595	86	0.0282222130527234	AT2G20420.1	NaN	| ATP citrate lyase (ACL) family protein | Chr2:8805574-8807858 FORWARD LENGTH=421 | 201606	NaN	NaN	Unknown	NaN	NaN	NaN	TAIR11_novel2	>AT2G20420.1 | ATP citrate lyase (ACL) family protein | Chr2:8805574-8807858 FORWARD LENGTH=421 | 201606	18	21
True	2 / 1	2	1	24	AT2G21250.1;AT2G21250.2	43226.95703125	37385.50390625	-0.209452302293536	0.209452302293536	-13.5134497688029	0.864865502311971	-0.244224578142166	0.244224578142166	-15.5730546606404	0.844269453393596	0	0.00122679899065414	0.084709464731725	22	0.0445465594617304	AT2G21250.1;AT2G21250.2	NaN	| NAD(P)-linked oxidoreductase superfamily protein | Chr2:9103408-9105116 REVERSE LENGTH=309 | 201606;| NAD(P)-linked oxidoreductase superfamily protein | Chr2:9103703-9105116 REVERSE LENGTH=238 | 201606	NaN	NaN	Unknown	NaN	NaN	NaN	TAIR11_novel2	>AT2G21250.1 | NAD(P)-linked oxidoreductase superfamily protein | Chr2:9103408-9105116 REVERSE LENGTH=309 | 201606;>AT2G21250.2 | NAD(P)-linked oxidoreductase superfamily protein | Chr2:9103703-9105116 REVERSE LENGTH=238 | 201606	3	4
True	2 / 1	2	1	50	AT2G21390.1	55931.18359375	55327.50390625	-0.0156560221586915	0.0156560221586915	-1.07932578699703	0.98920674213003	-0.00617071008309722	0.00617071008309722	-0.426807605984991	0.99573192394015	0	0.947881733313725	0.691593747798683	48	0.0644191582794919	AT2G21390.1	NaN	| Coatomer%2C alpha subunit | Chr2:9152428-9156577 FORWARD LENGTH=1218 | 201606	NaN	NaN	Unknown	NaN	NaN	NaN	TAIR11_novel2	>AT2G21390.1 | Coatomer%2C alpha subunit | Chr2:9152428-9156577 FORWARD LENGTH=1218 | 201606	15	21
True	2 / 1	2	1	12	AT2G22240.1;AT2G22240.3	19487.64453125	18380.220703125	-0.0844056326967934	0.0844056326967934	-5.68269718974582	0.943173028102542	-0.0994972065091133	0.0994972065091133	-6.66417805680974	0.933358219431903	0	0.0484582408176737	0.261273778547861	10	0.0292577915316877	AT2G22240.1;AT2G22240.3	NaN	| myo-inositol-1-phosphate synthase 2 | Chr2:9451901-9453938 REVERSE LENGTH=510 | 201606;| myo-inositol-1-phosphate synthase 2 | Chr2:9452121-9453938 REVERSE LENGTH=464 | 201606	NaN	NaN	Unknown	NaN	NaN	NaN	TAIR11_novel2	>AT2G22240.1 | myo-inositol-1-phosphate synthase 2 | Chr2:9451901-9453938 REVERSE LENGTH=510 | 201606;>AT2G22240.3 | myo-inositol-1-phosphate synthase 2 | Chr2:9452121-9453938 REVERSE LENGTH=464 | 201606	2	2
True	2 / 1	2	1	5	AT2G22370.1	8548.0126953125	6879.19775390625	-0.313348721768162	0.313348721768162	-19.5228411665952	0.804771588334048	-0.313348680734634	0.313348680734634	-19.5228388776417	0.804771611223583	0	0.332200457656111	0.472307534730165	3	0.158964341411754	AT2G22370.1	NaN	| mediator of RNA polymerase II transcription subunit | Chr2:9501019-9502078 REVERSE LENGTH=219 | 201606	NaN	NaN	Unknown	NaN	NaN	NaN	TAIR11_novel2	>AT2G22370.1 | mediator of RNA polymerase II transcription subunit | Chr2:9501019-9502078 REVERSE LENGTH=219 | 201606	1	1
True	2 / 1	2	1	48	AT4G37390.1	49551.4453125	38933.44140625	-0.34791726535925	0.34791726535925	-21.4282425856335	0.785717574143665	-0.117834448814392	0.117834448814392	-7.84300684863402	0.92156993151366	0	0.483602279729996	0.538233463215183	46	0.11415571097277	AT4G37390.1	NaN	| Auxin-responsive GH3 family protein | Chr4:17579722-17581768 FORWARD LENGTH=603 | 201606	NaN	NaN	Unknown	NaN	NaN	NaN	TAIR11_novel2	>AT4G37390.1 | Auxin-responsive GH3 family protein | Chr4:17579722-17581768 FORWARD LENGTH=603 | 201606	11	12
True	2 / 1	2	1	40	AT2G23350.1	16604.8046875	15556.8349609375	-0.0940521795914749	0.0940521795914749	-6.31124392177528	0.936887560782247	-0.0460689924657345	0.0460689924657345	-3.14281308600537	0.968571869139946	0	0.46690462106347	0.529241925154913	38	0.0428523703891952	AT2G23350.1	NaN	| poly(A) binding protein 4 | Chr2:9943209-9946041 FORWARD LENGTH=662 | 201606	NaN	NaN	Unknown	NaN	NaN	NaN	TAIR11_novel2	>AT2G23350.1 | poly(A) binding protein 4 | Chr2:9943209-9946041 FORWARD LENGTH=662 | 201606	14	19
True	2 / 1	2	1	25	AT2G24180.1	19315.427734375	19997.419921875	0.050060248724356	0.050060248724356	3.53081586842772	1.03530815868428	0.0108102113008499	0.0108102113008499	0.752121076385404	1.00752121076385	0	0.739580092539754	0.632308558484556	23	0.0218050409810847	AT2G24180.1	NaN	| cytochrome p450 71b6 | Chr2:10281890-10283589 FORWARD LENGTH=503 | 201606	NaN	NaN	Unknown	NaN	NaN	NaN	TAIR11_novel2	>AT2G24180.1 | cytochrome p450 71b6 | Chr2:10281890-10283589 FORWARD LENGTH=503 | 201606	5	5
True	2 / 1	2	1	31	AT2G25170.1;AT2G25170.2;AT2G25170.3;AT2G25170.4	17525.005859375	15773.775390625	-0.151886921793104	0.151886921793104	-9.99275254343598	0.90007247456564	-0.0506781563162804	0.0506781563162804	-3.4517614472528	0.965482385527472	0	0.386979671197989	0.494652743743956	29	0.0392500937381346	AT2G25170.1;AT2G25170.2;AT2G25170.3;AT2G25170.4	NaN	| chromatin remodeling factor CHD3 (PICKLE) | Chr2:10714411-10723763 FORWARD LENGTH=1384 | 201606;| chromatin remodeling factor CHD3 (PICKLE) | Chr2:10714013-10723763 FORWARD LENGTH=1401 | 201606;| chromatin remodeling factor CHD3 (PICKLE) | Chr2:10714065-10723763 FORWARD LENGTH=1410 | 201606;| chromatin remodeling factor CHD3 (PICKLE) | Chr2:10714411-10723763 FORWARD LENGTH=1384 | 201606	NaN	NaN	Unknown	NaN	NaN	NaN	TAIR11_novel2	>AT2G25170.1 | chromatin remodeling factor CHD3 (PICKLE) | Chr2:10714411-10723763 FORWARD LENGTH=1384 | 201606;>AT2G25170.2 | chromatin remodeling factor CHD3 (PICKLE) | Chr2:10714013-10723763 FORWARD LENGTH=1401 | 201606;>AT2G25170.3 | chromatin remodeling factor CHD3 (PICKLE) | Chr2:10714065-10723763 FORWARD LENGTH=1410 | 201606;>AT2G25170.4 | chromatin remodeling factor CHD3 (PICKLE) | Chr2:10…	12	14
True	2 / 1	2	1	18	AT2G25280.1	2089.7275390625	2245.12719726563	0.103482328475158	0.103482328475158	7.4363597788849	1.07436359778885	0.0811564549803734	0.0811564549803734	5.78656790470522	1.05786567904705	0	0.605820228200455	0.588198590503315	16	0.103967895912549	AT2G25280.1	NaN	| AmmeMemoRadiSam system protein B | Chr2:10762639-10764631 REVERSE LENGTH=291 | 201606	NaN	NaN	Unknown	NaN	NaN	NaN	TAIR11_novel2	>AT2G25280.1 | AmmeMemoRadiSam system protein B | Chr2:10762639-10764631 REVERSE LENGTH=291 | 201606	5	5
True	2 / 1	2	1	17	AT4G00270.1	2621.330078125	2025.45886230469	-0.372050245657511	0.372050245657511	-22.7316361565015	0.772683638434985	-0.323228925466537	0.323228925466537	-20.0721008535006	0.799278991464994	0	0.0692442478614541	0.288040527783369	15	0.109676141273927	AT4G00270.1	NaN	| DNA-binding storekeeper protein-related transcriptional regulator | Chr4:117477-118468 REVERSE LENGTH=302 | 201606	NaN	NaN	Unknown	NaN	NaN	NaN	TAIR11_novel2	>AT4G00270.1 | DNA-binding storekeeper protein-related transcriptional regulator | Chr4:117477-118468 REVERSE LENGTH=302 | 201606	3	3
True	2 / 1	2	1	6	AT2G25720.1	2904.826171875	2348.81127929688	-0.306521032369874	0.306521032369874	-19.1410728105369	0.808589271894631	-0.306520968675613	0.306520968675613	-19.1410692406558	0.808589307593442	0	0.0553624596568817	0.27083238103924	4	0.0707040150259964	AT2G25720.1	NaN	| hypothetical protein | Chr2:10955664-10956017 REVERSE LENGTH=117 | 201606	NaN	NaN	Unknown	NaN	NaN	NaN	TAIR11_novel2	>AT2G25720.1 | hypothetical protein | Chr2:10955664-10956017 REVERSE LENGTH=117 | 201606	2	2
True	2 / 1	2	1	32	AT2G26140.1	32868.5	32511.1015625	-0.0157731793156231	0.0157731793156231	-1.08735852716126	0.989126414728387	0.000452640349976718	0.000452640349976718	0.0313795605938028	1.00031379560594	0	0.992623621164813	0.703031897149183	30	0.0331099205312895	AT2G26140.1	NaN	| FTSH protease 4 | Chr2:11131939-11135126 REVERSE LENGTH=717 | 201606	NaN	NaN	Unknown	NaN	NaN	NaN	TAIR11_novel2	>AT2G26140.1 | FTSH protease 4 | Chr2:11131939-11135126 REVERSE LENGTH=717 | 201606	11	12
True	2 / 1	2	1	6	AT2G26670.1;AT2G26670.2	7289.84130859375	7722.13671875	0.083112688014477	0.083112688014477	5.93010728020418	1.05930107280204	0.0831126570701599	0.0831126570701599	5.93010500811291	1.05930105008113	0	0.313960649886585	0.463675405793231	4	0.0447662574499362	AT2G26670.1;AT2G26670.2	NaN	| Plant heme oxygenase (decyclizing) family protein | Chr2:11341816-11343394 FORWARD LENGTH=282 | 201606;| Plant heme oxygenase (decyclizing) family protein | Chr2:11341816-11343394 FORWARD LENGTH=234 | 201606	NaN	NaN	Unknown	NaN	NaN	NaN	TAIR11_novel2	>AT2G26670.1 | Plant heme oxygenase (decyclizing) family protein | Chr2:11341816-11343394 FORWARD LENGTH=282 | 201606;>AT2G26670.2 | Plant heme oxygenase (decyclizing) family protein | Chr2:11341816-11343394 FORWARD LENGTH=234 | 201606	2	2
True	2 / 1	2	1	47	AT2G26890.1	26175.294921875	25670.810546875	-0.0280769431343242	0.0280769431343242	-1.92733024214522	0.980726697578548	-0.00310698268003762	0.00310698268003762	-0.215127896006362	0.997848721039936	0	0.921484888424162	0.683808025025118	45	0.0214897415620291	AT2G26890.1	NaN	| DNAJ heat shock N-terminal domain-containing protein | Chr2:11462327-11473841 REVERSE LENGTH=2554 | 201606	NaN	NaN	Unknown	NaN	NaN	NaN	TAIR11_novel2	>AT2G26890.1 | DNAJ heat shock N-terminal domain-containing protein | Chr2:11462327-11473841 REVERSE LENGTH=2554 | 201606	19	21
True	2 / 1	2	1	30	AT1G66410.1;AT2G27030.1;AT2G27030.3;AT2G41110.1;AT3G43810.1;AT3G43810.2;AT3G56800.1;AT5G21274.1;AT5G37780.1	111257.6796875	109554.4921875	-0.0222562811699247	0.0222562811699247	-1.53084938027102	0.98469150619729	-0.300414264202118	0.300414264202118	-18.7980805239051	0.812019194760949	0	0.0483065095109085	0.261273778547861	28	0.098734036881826	AT1G66410.1;AT2G27030.1;AT2G27030.3;AT2G41110.1;AT3G43810.1;AT3G43810.2;AT3G56800.1;AT5G21274.1;AT5G37780.1	NaN	| calmodulin 4 | Chr1:24774431-24775785 REVERSE LENGTH=149 | 201606;| calmodulin 5 | Chr2:11532069-11533060 FORWARD LENGTH=149 | 201606;| calmodulin 5 | Chr2:11532069-11534176 FORWARD LENGTH=181 | 201606;| calmodulin 2 | Chr2:17140379-17141192 FORWARD LENGTH=149 | 201606;| calmodulin 7 | Chr3:15664619-15666355 REVERSE LENGTH=149 | 201606;| calmodulin 7 | Chr3:15663188-15666355 REVERSE LENGTH=214 …	NaN	NaN	Unknown	NaN	NaN	NaN	TAIR11_novel2	>AT1G66410.1 | calmodulin 4 | Chr1:24774431-24775785 REVERSE LENGTH=149 | 201606;>AT2G27030.1 | calmodulin 5 | Chr2:11532069-11533060 FORWARD LENGTH=149 | 201606;>AT2G27030.3 | calmodulin 5 | Chr2:11532069-11534176 FORWARD LENGTH=181 | 201606;>AT2G41110.1 | calmodulin 2 | Chr2:17140379-17141192 FORWARD LENGTH=149 | 201606;>AT3G43810.1 | calmodulin 7 | Chr3:15664619-15666355 REVERSE LENGTH=149 | 2…	6	6
True	2 / 1	2	1	45	AT2G27600.1	84017.0078125	83931.6875	-0.0014658190954193	0.0014658190954193	-0.101551239113884	0.998984487608861	0.0649485811591148	0.0649485811591148	4.60476571270831	1.04604765712708	0	0.0868608366033361	0.308987249199703	43	0.0253561950002962	AT2G27600.1	NaN	| AAA-type ATPase family protein | Chr2:11781226-11783730 FORWARD LENGTH=435 | 201606	NaN	NaN	Unknown	NaN	NaN	NaN	TAIR11_novel2	>AT2G27600.1 | AAA-type ATPase family protein | Chr2:11781226-11783730 FORWARD LENGTH=435 | 201606	11	11
True	2 / 1	2	1	30	AT2G27710.1;AT2G27710.2;AT2G27710.3	302938.59375	270329.875	-0.164304428780402	0.164304428780402	-10.7641348519992	0.892358651480008	-0.192325294017792	0.192325294017792	-12.4806028343163	0.875193971656837	0	0.101443807589779	0.326953076112494	28	0.0772314919374238	AT2G27710.1;AT2G27710.2;AT2G27710.3	NaN	| 60S acidic ribosomal protein family | Chr2:11816929-11817670 FORWARD LENGTH=115 | 201606;| 60S acidic ribosomal protein family | Chr2:11816929-11817670 FORWARD LENGTH=115 | 201606;| 60S acidic ribosomal protein family | Chr2:11816929-11817670 FORWARD LENGTH=115 | 201606	NaN	NaN	Unknown	NaN	NaN	NaN	TAIR11_novel2	>AT2G27710.1 | 60S acidic ribosomal protein family | Chr2:11816929-11817670 FORWARD LENGTH=115 | 201606;>AT2G27710.2 | 60S acidic ribosomal protein family | Chr2:11816929-11817670 FORWARD LENGTH=115 | 201606;>AT2G27710.3 | 60S acidic ribosomal protein family | Chr2:11816929-11817670 FORWARD LENGTH=115 | 201606	7	8
True	2 / 1	2	1	12	AT5G22630.1	18501.173828125	22132.61328125	0.258556998567523	0.258556998567523	19.6281570394446	1.19628157039445	0.206859603524208	0.206859603524208	15.41730932106	1.1541730932106	0	0.281360914727297	0.444354020559196	10	0.119850956224538	AT5G22630.1	NaN	| arogenate dehydratase 5 | Chr5:7524645-7525922 FORWARD LENGTH=425 | 201606	NaN	NaN	Unknown	NaN	NaN	NaN	TAIR11_novel2	>AT5G22630.1 | arogenate dehydratase 5 | Chr5:7524645-7525922 FORWARD LENGTH=425 | 201606	5	5
True	2 / 1	2	1	51	AT2G28000.1	38427.51953125	37270.65625	-0.0440996326676027	0.0440996326676027	-3.01050730143854	0.969894926985615	-0.0535447634756565	0.0535447634756565	-3.64341046650574	0.963565895334943	0	0.531777747732647	0.559108517505751	49	0.0583564759571837	AT2G28000.1	NaN	| chaperonin-60alpha | Chr2:11926603-11929184 FORWARD LENGTH=586 | 201606	NaN	NaN	Unknown	NaN	NaN	NaN	TAIR11_novel2	>AT2G28000.1 | chaperonin-60alpha | Chr2:11926603-11929184 FORWARD LENGTH=586 | 201606	21	25
True	2 / 1	2	1	90	AT2G28290.1;AT2G28290.2;AT2G28290.3;AT2G28290.4;AT2G28290.5;AT2G28290.6	39857.2734375	39623.7578125	-0.00847731334633739	0.00847731334633739	-0.585879576951431	0.994141204230486	-0.161651775240898	0.161651775240898	-10.5999077777836	0.894000922222164	0	0.0266723412036785	0.224239323652483	88	0.049376757157548	AT2G28290.1;AT2G28290.2;AT2G28290.3;AT2G28290.4;AT2G28290.5;AT2G28290.6	NaN	| P-loop containing nucleoside triphosphate hydrolases superfamily protein | Chr2:12056771-12072950 FORWARD LENGTH=3574 | 201606;| P-loop containing nucleoside triphosphate hydrolases superfamily protein | Chr2:12056771-12072950 FORWARD LENGTH=3529 | 201606;| P-loop containing nucleoside triphosphate hydrolases superfamily protein | Chr2:12056771-12072950 FORWARD LENGTH=3543 | 201606;| P-loop con…	NaN	NaN	Unknown	NaN	NaN	NaN	TAIR11_novel2	>AT2G28290.1 | P-loop containing nucleoside triphosphate hydrolases superfamily protein | Chr2:12056771-12072950 FORWARD LENGTH=3574 | 201606;>AT2G28290.2 | P-loop containing nucleoside triphosphate hydrolases superfamily protein | Chr2:12056771-12072950 FORWARD LENGTH=3529 | 201606;>AT2G28290.3 | P-loop containing nucleoside triphosphate hydrolases superfamily protein | Chr2:12056771-12072950 FO…	17	17
True	2 / 1	2	1	22	AT2G28450.1;AT2G28450.2	16528.03515625	17100.703125	0.0491404172048282	0.0491404172048282	3.46482787177185	1.03464827871772	0.0782968923449516	0.0782968923449516	5.57709624871061	1.05577096248711	0	0.436911679500724	0.517272546856179	20	0.0667465777716863	AT2G28450.1;AT2G28450.2	NaN	| zinc finger (CCCH-type) family protein | Chr2:12162180-12165761 REVERSE LENGTH=809 | 201606;| zinc finger (CCCH-type) family protein | Chr2:12162180-12165761 REVERSE LENGTH=804 | 201606	NaN	NaN	Unknown	NaN	NaN	NaN	TAIR11_novel2	>AT2G28450.1 | zinc finger (CCCH-type) family protein | Chr2:12162180-12165761 REVERSE LENGTH=809 | 201606;>AT2G28450.2 | zinc finger (CCCH-type) family protein | Chr2:12162180-12165761 REVERSE LENGTH=804 | 201606	4	4
True	2 / 1	2	1	22	AT2G28790.1;AT2G28790.2	22002.51171875	19432.5625	-0.179192069131404	0.179192069131404	-11.6802538346563	0.883197461653437	-0.112763345241547	0.112763345241547	-7.51850308447132	0.924814969155287	0	0.367514257661244	0.488199701115737	20	0.0826881840414492	AT2G28790.1;AT2G28790.2	NaN	| Pathogenesis-related thaumatin superfamily protein | Chr2:12354664-12355413 REVERSE LENGTH=249 | 201606;| Pathogenesis-related thaumatin superfamily protein | Chr2:12354664-12355488 REVERSE LENGTH=274 | 201606	NaN	NaN	Unknown	NaN	NaN	NaN	TAIR11_novel2	>AT2G28790.1 | Pathogenesis-related thaumatin superfamily protein | Chr2:12354664-12355413 REVERSE LENGTH=249 | 201606;>AT2G28790.2 | Pathogenesis-related thaumatin superfamily protein | Chr2:12354664-12355488 REVERSE LENGTH=274 | 201606	5	5
True	2 / 1	2	1	15	AT2G28900.1	18227.916015625	25710.931640625	0.496232258924127	0.496232258924127	41.0525022091694	1.41052502209169	0.775747120380402	0.775747120380402	71.2076445245241	1.71207644524524	0	0.0746965736586171	0.295142559334048	13	0.256654952729969	AT2G28900.1	NaN	| outer plastid envelope protein 16-1 | Chr2:12414423-12415459 REVERSE LENGTH=148 | 201606	NaN	NaN	Unknown	NaN	NaN	NaN	TAIR11_novel2	>AT2G28900.1 | outer plastid envelope protein 16-1 | Chr2:12414423-12415459 REVERSE LENGTH=148 | 201606	4	4
True	2 / 1	2	1	17	AT2G29400.1	16626.84375	16198.7041015625	-0.0376359279414842	0.0376359279414842	-2.57499050857142	0.974250094914286	-0.0572939813137054	0.0572939813137054	-3.89349300235841	0.961065069976416	0	0.22540954031257	0.411006486492011	15	0.0303738769769199	AT2G29400.1	NaN	| type one protein phosphatase 1 | Chr2:12613789-12615283 REVERSE LENGTH=318 | 201606	NaN	NaN	Unknown	NaN	NaN	NaN	TAIR11_novel2	>AT2G29400.1 | type one protein phosphatase 1 | Chr2:12613789-12615283 REVERSE LENGTH=318 | 201606	4	4
True	2 / 1	2	1	6	AT2G29700.1	49814.58984375	48323.26171875	-0.0438505081174009	0.0438505081174009	-2.99375771170203	0.97006242288298	-0.0438505485653877	0.0438505485653877	-2.99376043140858	0.970062395685914	0	0.730278106939757	0.629859148177979	4	0.0735097520195677	AT2G29700.1	NaN	| pleckstrin homologue 1 | Chr2:12697571-12698008 FORWARD LENGTH=145 | 201606	NaN	NaN	Unknown	NaN	NaN	NaN	TAIR11_novel2	>AT2G29700.1 | pleckstrin homologue 1 | Chr2:12697571-12698008 FORWARD LENGTH=145 | 201606	1	1
True	2 / 1	2	1	12	AT2G30530.1	8563.384765625	6063.80517578125	-0.497957747507152	0.497957747507152	-29.1891542685028	0.708108457314972	0.246365010738373	0.246365010738373	18.6214581049137	1.18621458104914	0	0.146591519030859	0.363583998263897	10	0.104686891430666	AT2G30530.1	NaN	| zinc finger CCCH domain protein | Chr2:13009071-13010867 FORWARD LENGTH=371 | 201606	NaN	NaN	Unknown	NaN	NaN	NaN	TAIR11_novel2	>AT2G30530.1 | zinc finger CCCH domain protein | Chr2:13009071-13010867 FORWARD LENGTH=371 | 201606	3	3
True	2 / 1	2	1	6	AT2G30720.1	3396.28686523438	3673.2041015625	0.113080741270631	0.113080741270631	8.15352905441382	1.08153529054414	0.113080777227879	0.113080777227879	8.15353174999616	1.08153531749996	0	0.526744846718952	0.556610460205777	4	0.101190049919823	AT2G30720.1	NaN	| Thioesterase/thiol ester dehydrase-isomerase superfamily protein | Chr2:13089604-13091538 REVERSE LENGTH=455 | 201606	NaN	NaN	Unknown	NaN	NaN	NaN	TAIR11_novel2	>AT2G30720.1 | Thioesterase/thiol ester dehydrase-isomerase superfamily protein | Chr2:13089604-13091538 REVERSE LENGTH=455 | 201606	3	3
True	2 / 1	2	1	6	AT2G31300.1;AT2G31300.2	3798.08813476563	3721.9892578125	-0.0291994920827153	0.0291994920827153	-2.0036100862578	0.979963899137422	-0.0291994921863079	0.0291994921863079	-2.00361009329443	0.979963899067056	0	0.854665604355112	0.667009732359409	4	0.0926815638919039	AT2G31300.1;AT2G31300.2	NaN	| actin-related protein C1B | Chr2:13346313-13349787 REVERSE LENGTH=378 | 201606;| actin-related protein C1B | Chr2:13345977-13349787 REVERSE LENGTH=379 | 201606	NaN	NaN	Unknown	NaN	NaN	NaN	TAIR11_novel2	>AT2G31300.1 | actin-related protein C1B | Chr2:13346313-13349787 REVERSE LENGTH=378 | 201606;>AT2G31300.2 | actin-related protein C1B | Chr2:13345977-13349787 REVERSE LENGTH=379 | 201606	1	1
True	2 / 1	2	1	49	AT2G31390.1	146423.203125	141942.46875	-0.0448378861998546	0.0448378861998546	-3.06012590857943	0.969398740914206	-0.159339219331741	0.159339219331741	-10.4564897355078	0.895435102644922	0	0.0118551090655707	0.179533435736826	47	0.0417451381213306	AT2G31390.1	NaN	| pfkB-like carbohydrate kinase family protein | Chr2:13383635-13386116 REVERSE LENGTH=325 | 201606	NaN	NaN	Unknown	NaN	NaN	NaN	TAIR11_novel2	>AT2G31390.1 | pfkB-like carbohydrate kinase family protein | Chr2:13383635-13386116 REVERSE LENGTH=325 | 201606	9	10
True	2 / 1	2	1	33	AT2G31570.1	16123.138671875	15744.1669921875	-0.0343151909317501	0.0343151909317501	-2.35048328616421	0.976495167138358	0.0369225591421127	0.0369225591421127	2.5923074450287	1.02592307445029	0	0.653719898137269	0.604410086323576	31	0.0556277581537085	AT2G31570.1	NaN	| glutathione peroxidase 2 | Chr2:13438211-13439775 REVERSE LENGTH=169 | 201606	NaN	NaN	Unknown	NaN	NaN	NaN	TAIR11_novel2	>AT2G31570.1 | glutathione peroxidase 2 | Chr2:13438211-13439775 REVERSE LENGTH=169 | 201606	11	11
True	2 / 1	2	1	11	AT2G31955.1;AT2G31955.2;AT2G31955.3;AT2G31955.4;AT2G31955.5;AT2G31955.6	18953.19140625	21351.34375	0.171886073921304	0.171886073921304	12.6530265660652	1.12653026566065	-0.0151709401980042	0.0151709401980042	-1.04605978055963	0.989539402194404	0	0.908711451785957	0.679627284217485	9	0.0845503590062114	AT2G31955.1;AT2G31955.2;AT2G31955.3;AT2G31955.4;AT2G31955.5;AT2G31955.6	NaN	| cofactor of nitrate reductase and xanthine dehydrogenase 2 | Chr2:13584635-13586484 REVERSE LENGTH=390 | 201606;| cofactor of nitrate reductase and xanthine dehydrogenase 2 | Chr2:13584635-13586484 REVERSE LENGTH=390 | 201606;| cofactor of nitrate reductase and xanthine dehydrogenase 2 | Chr2:13584635-13586484 REVERSE LENGTH=382 | 201606;| cofactor of nitrate reductase and xanthine dehydrogenas…	NaN	NaN	Unknown	NaN	NaN	NaN	TAIR11_novel2	>AT2G31955.1 | cofactor of nitrate reductase and xanthine dehydrogenase 2 | Chr2:13584635-13586484 REVERSE LENGTH=390 | 201606;>AT2G31955.2 | cofactor of nitrate reductase and xanthine dehydrogenase 2 | Chr2:13584635-13586484 REVERSE LENGTH=390 | 201606;>AT2G31955.3 | cofactor of nitrate reductase and xanthine dehydrogenase 2 | Chr2:13584635-13586484 REVERSE LENGTH=382 | 201606;>AT2G31955.4 | cof…	3	4
True	2 / 1	2	1	41	AT2G32120.1;AT2G32120.2	100261.71875	100121.2890625	-0.0020221000685505	0.0020221000685505	-0.140063116063427	0.998599368839366	-0.024525199085474	0.024525199085474	-1.68558951681782	0.983144104831822	0	0.813527073401905	0.655753992600543	39	0.0706954420782206	AT2G32120.1;AT2G32120.2	NaN	| heat-shock protein 70T-2 | Chr2:13651720-13653411 REVERSE LENGTH=563 | 201606;| heat-shock protein 70T-2 | Chr2:13651720-13653411 REVERSE LENGTH=563 | 201606	NaN	NaN	Unknown	NaN	NaN	NaN	TAIR11_novel2	>AT2G32120.1 | heat-shock protein 70T-2 | Chr2:13651720-13653411 REVERSE LENGTH=563 | 201606;>AT2G32120.2 | heat-shock protein 70T-2 | Chr2:13651720-13653411 REVERSE LENGTH=563 | 201606	11	18
True	2 / 1	2	1	138	AT2G32240.1	75416.984375	76390.6796875	0.0185071639344193	0.0185071639344193	1.29108226823078	1.01291082268231	0.0263728089630604	0.0263728089630604	1.84483445090158	1.01844834450902	0	0.554476587416288	0.566500152362522	136	0.0307494746746806	AT2G32240.1	NaN	| early endosome antigen | Chr2:13684614-13689330 REVERSE LENGTH=1333 | 201606	NaN	NaN	Unknown	NaN	NaN	NaN	TAIR11_novel2	>AT2G32240.1 | early endosome antigen | Chr2:13684614-13689330 REVERSE LENGTH=1333 | 201606	47	48
True	2 / 1	2	1	36	AT2G32260.1	53955.13671875	56771.08984375	0.0733961216346069	0.0733961216346069	5.2190640154961	1.05219064015496	-0.0159961078315973	0.0159961078315973	-1.10264155246791	0.988973584475321	0	0.824385218320434	0.657945396720983	34	0.0488669688399096	AT2G32260.1	NaN	| phosphorylcholine cytidylyltransferase | Chr2:13697645-13700241 FORWARD LENGTH=332 | 201606	NaN	NaN	Unknown	NaN	NaN	NaN	TAIR11_novel2	>AT2G32260.1 | phosphorylcholine cytidylyltransferase | Chr2:13697645-13700241 FORWARD LENGTH=332 | 201606	8	8
True	2 / 1	2	1	17	AT2G32720.1	10499.2001953125	12488.76953125	0.250351910028616	0.250351910028616	18.9497228257993	1.18949722825799	-0.0467576086521149	0.0467576086521149	-3.18903318766601	0.96810966812334	0	0.779372705449926	0.644256812799757	15	0.110116609330538	AT2G32720.1	NaN	| cytochrome B5 isoform B | Chr2:13877013-13878447 REVERSE LENGTH=134 | 201606	NaN	NaN	Unknown	NaN	NaN	NaN	TAIR11_novel2	>AT2G32720.1 | cytochrome B5 isoform B | Chr2:13877013-13878447 REVERSE LENGTH=134 | 201606	4	7
True	2 / 1	2	1	17	AT2G32850.1;AT2G32850.2	2624.84057617188	2550.45190429688	-0.0414769060282783	0.0414769060282783	-2.83402628526453	0.971659737147355	-0.0419598743319511	0.0419598743319511	-2.86654891134485	0.971334510886552	0	0.771511224778779	0.641327270331205	15	0.0953083571184958	AT2G32850.1;AT2G32850.2	NaN	| Protein kinase superfamily protein | Chr2:13935448-13937977 REVERSE LENGTH=650 | 201606;| Protein kinase superfamily protein | Chr2:13935448-13937977 REVERSE LENGTH=670 | 201606	NaN	NaN	Unknown	NaN	NaN	NaN	TAIR11_novel2	>AT2G32850.1 | Protein kinase superfamily protein | Chr2:13935448-13937977 REVERSE LENGTH=650 | 201606;>AT2G32850.2 | Protein kinase superfamily protein | Chr2:13935448-13937977 REVERSE LENGTH=670 | 201606	3	3
True	2 / 1	2	1	45	AT2G33040.1	109149.9453125	105425.21875	-0.0500913923819594	0.0500913923819594	-3.41248596308132	0.965875140369187	0.0154866240918636	0.0154866240918636	1.07923313864273	1.01079233138643	0	0.913928389867944	0.681587825397233	43	0.0976387062491322	AT2G33040.1	NaN	| gamma subunit of Mt ATP synthase | Chr2:14018978-14021047 REVERSE LENGTH=325 | 201606	NaN	NaN	Unknown	NaN	NaN	NaN	TAIR11_novel2	>AT2G33040.1 | gamma subunit of Mt ATP synthase | Chr2:14018978-14021047 REVERSE LENGTH=325 | 201606	12	12
True	2 / 1	2	1	54	AT2G33340.1;AT2G33340.2	142371.046875	147269.96875	0.0488074822974847	0.0488074822974847	3.44095374904505	1.03440953749045	-0.0528959631919861	0.0528959631919861	-3.60006780560922	0.963999321943908	0	0.383042791301332	0.494444560677995	52	0.0412486219553516	AT2G33340.1;AT2G33340.2	NaN	| MOS4-associated complex 3B | Chr2:14126584-14131000 REVERSE LENGTH=525 | 201606;| MOS4-associated complex 3B | Chr2:14126584-14131000 REVERSE LENGTH=525 | 201606	NaN	NaN	Unknown	NaN	NaN	NaN	TAIR11_novel2	>AT2G33340.1 | MOS4-associated complex 3B | Chr2:14126584-14131000 REVERSE LENGTH=525 | 201606;>AT2G33340.2 | MOS4-associated complex 3B | Chr2:14126584-14131000 REVERSE LENGTH=525 | 201606	14	15
True	2 / 1	2	1	38	AT1G04480.1;AT2G33370.1;AT2G33370.2;AT3G04400.1;AT3G04400.2	620206.3125	604785.5625	-0.036324510055611	0.036324510055611	-2.48639036546408	0.975136096345359	-0.0432703234255314	0.0432703234255314	-2.95473847782486	0.970452615221751	0	0.399965305860585	0.5002048304053	36	0.0347299642406003	AT1G04480.1;AT2G33370.1;AT2G33370.2;AT3G04400.1;AT3G04400.2	NaN	| Ribosomal protein L14p/L23e family protein | Chr1:1216110-1217257 FORWARD LENGTH=140 | 201606;| Ribosomal protein L14p/L23e family protein | Chr2:14143718-14144644 REVERSE LENGTH=140 | 201606;| Ribosomal protein L14p/L23e family protein | Chr2:14143718-14144270 REVERSE LENGTH=125 | 201606;| Ribosomal protein L14p/L23e family protein | Chr3:1167339-1168308 FORWARD LENGTH=140 | 201606;| Ribosomal…	NaN	NaN	Unknown	NaN	NaN	NaN	TAIR11_novel2	>AT1G04480.1 | Ribosomal protein L14p/L23e family protein | Chr1:1216110-1217257 FORWARD LENGTH=140 | 201606;>AT2G33370.1 | Ribosomal protein L14p/L23e family protein | Chr2:14143718-14144644 REVERSE LENGTH=140 | 201606;>AT2G33370.2 | Ribosomal protein L14p/L23e family protein | Chr2:14143718-14144270 REVERSE LENGTH=125 | 201606;>AT3G04400.1 | Ribosomal protein L14p/L23e family protein | Chr3:116…	5	7
True	2 / 1	2	1	26	AT2G33470.1;AT2G33470.2	47205.27734375	51617.49609375	0.128912004022167	0.128912004022167	9.34687602377615	1.09346876023776	-0.0360125154256821	0.0360125154256821	-2.4652999675522	0.975347000324478	0	0.550656291142531	0.564765247619505	24	0.0403644875310435	AT2G33470.1;AT2G33470.2	NaN	| glycolipid transfer protein 1 | Chr2:14176599-14177950 REVERSE LENGTH=202 | 201606;| glycolipid transfer protein 1 | Chr2:14176599-14177950 REVERSE LENGTH=202 | 201606	NaN	NaN	Unknown	NaN	NaN	NaN	TAIR11_novel2	>AT2G33470.1 | glycolipid transfer protein 1 | Chr2:14176599-14177950 REVERSE LENGTH=202 | 201606;>AT2G33470.2 | glycolipid transfer protein 1 | Chr2:14176599-14177950 REVERSE LENGTH=202 | 201606	6	11
True	2 / 1	2	1	24	AT2G33590.1	24299.884765625	25368.75390625	0.0621031847365924	0.0621031847365924	4.39865929791172	1.04398659297912	0.047551516443491	0.047551516443491	3.35094042876412	1.03350940428764	0	0.46587294086347	0.529241925154913	22	0.0434342118912264	AT2G33590.1	NaN	| NAD(P)-binding Rossmann-fold superfamily protein | Chr2:14224622-14226365 FORWARD LENGTH=321 | 201606	NaN	NaN	Unknown	NaN	NaN	NaN	TAIR11_novel2	>AT2G33590.1 | NAD(P)-binding Rossmann-fold superfamily protein | Chr2:14224622-14226365 FORWARD LENGTH=321 | 201606	6	8
True	2 / 1	2	1	6	AT2G33610.1	5396.44384765625	5133.44677734375	-0.0720811846519597	0.0720811846519597	-4.87352556122164	0.951264744387784	-0.072081096470356	0.072081096470356	-4.87351974682213	0.951264802531779	0	0.667331083564932	0.609606887319382	4	0.0964662566930568	AT2G33610.1	NaN	| switch subunit 3 | Chr2:14229023-14231149 FORWARD LENGTH=469 | 201606	NaN	NaN	Unknown	NaN	NaN	NaN	TAIR11_novel2	>AT2G33610.1 | switch subunit 3 | Chr2:14229023-14231149 FORWARD LENGTH=469 | 201606	3	4
True	2 / 1	2	1	64	AT2G33730.1	43908.28125	43683.90234375	-0.00739132260679394	0.00739132260679394	-0.511017283897897	0.994889827161021	-0.0572540052235126	0.0572540052235126	-3.89082992006275	0.961091700799372	0	0.12307242496385	0.345817914574875	62	0.0251801163179061	AT2G33730.1	NaN	| P-loop containing nucleoside triphosphate hydrolases superfamily protein | Chr2:14265679-14267880 REVERSE LENGTH=733 | 201606	NaN	NaN	Unknown	NaN	NaN	NaN	TAIR11_novel2	>AT2G33730.1 | P-loop containing nucleoside triphosphate hydrolases superfamily protein | Chr2:14265679-14267880 REVERSE LENGTH=733 | 201606	15	17
True	2 / 1	2	1	54	AT2G34040.1;AT2G34040.3	42158.32421875	42961.56640625	0.0272290744659244	0.0272290744659244	1.90529913696798	1.01905299136968	-0.0541960038244724	0.0541960038244724	-3.68689653680701	0.96313103463193	0	0.306871987844489	0.45921888417052	52	0.0360534887565524	AT2G34040.1;AT2G34040.3	NaN	| Apoptosis inhibitory protein 5 (API5) | Chr2:14377957-14382246 REVERSE LENGTH=553 | 201606;| Apoptosis inhibitory protein 5 (API5) | Chr2:14377957-14382246 REVERSE LENGTH=553 | 201606	NaN	NaN	Unknown	NaN	NaN	NaN	TAIR11_novel2	>AT2G34040.1 | Apoptosis inhibitory protein 5 (API5) | Chr2:14377957-14382246 REVERSE LENGTH=553 | 201606;>AT2G34040.3 | Apoptosis inhibitory protein 5 (API5) | Chr2:14377957-14382246 REVERSE LENGTH=553 | 201606	10	11
True	2 / 1	2	1	44	AT2G34730.1;AT2G34730.2	24068.359375	24048.5078125	-0.00119042465030015	0.00119042465030015	-0.0824799156049716	0.99917520084395	-0.0793482139706612	0.0793482139706612	-5.35148433352854	0.946485156664715	0	0.218944592492134	0.406092150915495	42	0.043435546818249	AT2G34730.1;AT2G34730.2	NaN	| myosin heavy chain-like protein | Chr2:14654611-14657443 FORWARD LENGTH=825 | 201606;| myosin heavy chain-like protein | Chr2:14654611-14657443 FORWARD LENGTH=825 | 201606	NaN	NaN	Unknown	NaN	NaN	NaN	TAIR11_novel2	>AT2G34730.1 | myosin heavy chain-like protein | Chr2:14654611-14657443 FORWARD LENGTH=825 | 201606;>AT2G34730.2 | myosin heavy chain-like protein | Chr2:14654611-14657443 FORWARD LENGTH=825 | 201606	7	8
True	2 / 1	2	1	12	AT2G34860.1;AT2G34860.2	33332.44921875	35521.3125	0.0917575613200973	0.0917575613200973	6.56676401690497	1.06566764016905	0.0798797607421875	0.0798797607421875	5.69299486466217	1.05692994864662	0	0.0122468311406849	0.179533435736826	10	0.0173030135066584	AT2G34860.1;AT2G34860.2	NaN	| DnaJ/Hsp40 cysteine-rich domain superfamily protein | Chr2:14708380-14709804 FORWARD LENGTH=186 | 201606;| DnaJ/Hsp40 cysteine-rich domain superfamily protein | Chr2:14708380-14709804 FORWARD LENGTH=186 | 201606	NaN	NaN	Unknown	NaN	NaN	NaN	TAIR11_novel2	>AT2G34860.1 | DnaJ/Hsp40 cysteine-rich domain superfamily protein | Chr2:14708380-14709804 FORWARD LENGTH=186 | 201606;>AT2G34860.2 | DnaJ/Hsp40 cysteine-rich domain superfamily protein | Chr2:14708380-14709804 FORWARD LENGTH=186 | 201606	4	5
True	2 / 1	2	1	37	AT3G52560.1	28951.939453125	29048.13671875	0.00478562976058814	0.00478562976058814	0.332265359219708	1.0033226535922	-0.0633179843425751	0.0633179843425751	-4.29395107087588	0.957060489291241	0	0.0874370545194003	0.309276067596143	35	0.02462222799312	AT3G52560.1	NaN	| ubiquitin E2 variant 1D-4 | Chr3:19494678-19495954 REVERSE LENGTH=146 | 201606	NaN	NaN	Unknown	NaN	NaN	NaN	TAIR11_novel2	>AT3G52560.1 | ubiquitin E2 variant 1D-4 | Chr3:19494678-19495954 REVERSE LENGTH=146 | 201606	4	7
True	2 / 1	2	1	34	AT2G36070.1	68335.203125	74567.2734375	0.125913610608341	0.125913610608341	9.11985335157368	1.09119853351574	-0.129740074276924	0.129740074276924	-8.60038928664184	0.913996107133582	0	0.171956643868508	0.38154524685924	32	0.0633367038211614	AT2G36070.1	NaN	| translocase inner membrane subunit 44-2 | Chr2:15145119-15147895 REVERSE LENGTH=469 | 201606	NaN	NaN	Unknown	NaN	NaN	NaN	TAIR11_novel2	>AT2G36070.1 | translocase inner membrane subunit 44-2 | Chr2:15145119-15147895 REVERSE LENGTH=469 | 201606	9	9
True	2 / 1	2	1	10	AT2G36290.1	110662.296875	181417.1875	0.713147370183177	0.713147370183177	63.9376667781639	1.63937666778164	-0.0413043834269047	0.0413043834269047	-2.82240613795399	0.97177593862046	0	0.610740702922841	0.590122163910124	8	0.0508152196669936	AT2G36290.1	NaN	| alpha/beta-Hydrolases superfamily protein | Chr2:15208867-15210768 REVERSE LENGTH=364 | 201606	NaN	NaN	Unknown	NaN	NaN	NaN	TAIR11_novel2	>AT2G36290.1 | alpha/beta-Hydrolases superfamily protein | Chr2:15208867-15210768 REVERSE LENGTH=364 | 201606	6	6
True	2 / 1	2	1	117	AT2G36530.1;AT2G36530.2	1419329.5	1427642.125	0.00842482365422251	0.00842482365422251	0.585672671497361	1.00585672671497	0.00614362023770809	0.00614362023770809	0.426751305649975	1.0042675130565	0	0.895281017688554	0.676329462523806	115	0.0321412037938127	AT2G36530.1;AT2G36530.2	NaN	| Enolase | Chr2:15321081-15323786 REVERSE LENGTH=444 | 201606;| Enolase | Chr2:15321081-15323544 REVERSE LENGTH=433 | 201606	NaN	NaN	Unknown	NaN	NaN	NaN	TAIR11_novel2	>AT2G36530.1 | Enolase | Chr2:15321081-15323786 REVERSE LENGTH=444 | 201606;>AT2G36530.2 | Enolase | Chr2:15321081-15323544 REVERSE LENGTH=433 | 201606	26	37
True	2 / 1	2	1	46	AT2G36850.1	27158.779296875	19743.798828125	-0.460019036473791	0.460019036473791	-27.3023333917044	0.726976666082956	-0.07256830483675	0.07256830483675	-4.90563921133496	0.95094360788665	0	0.459986081216628	0.527200373900527	44	0.0666392009919492	AT2G36850.1	NaN	| glucan synthase-like 8 | Chr2:15454935-15469666 REVERSE LENGTH=1904 | 201606	NaN	NaN	Unknown	NaN	NaN	NaN	TAIR11_novel2	>AT2G36850.1 | glucan synthase-like 8 | Chr2:15454935-15469666 REVERSE LENGTH=1904 | 201606	13	15
True	2 / 1	2	1	18	AT2G36910.1	10027.703125	10225.3046875	0.0281526421371692	0.0281526421371692	1.97055656750906	1.01970556567509	-0.0073252385482192	0.0073252385482192	-0.506459989281838	0.994935400107182	0	0.905872693901625	0.679041784430263	16	0.0410029889795112	AT2G36910.1	NaN	| ATP binding cassette subfamily B1 | Chr2:15502162-15507050 FORWARD LENGTH=1286 | 201606	NaN	NaN	Unknown	NaN	NaN	NaN	TAIR11_novel2	>AT2G36910.1 | ATP binding cassette subfamily B1 | Chr2:15502162-15507050 FORWARD LENGTH=1286 | 201606	10	12
True	2 / 1	2	1	35	AT2G37080.1;AT2G37080.2	17268.79296875	16967.609375	-0.0253839338820618	0.0253839338820618	-1.74409175149085	0.982559082485091	-0.0954774022102356	0.0954774022102356	-6.40375231552589	0.935962476844741	0	0.282983496038605	0.445608952701311	33	0.0594343091684614	AT2G37080.1;AT2G37080.2	NaN	| ROP interactive partner 3 | Chr2:15581565-15584057 REVERSE LENGTH=583 | 201606;| ROP interactive partner 3 | Chr2:15581565-15584057 REVERSE LENGTH=583 | 201606	NaN	NaN	Unknown	NaN	NaN	NaN	TAIR11_novel2	>AT2G37080.1 | ROP interactive partner 3 | Chr2:15581565-15584057 REVERSE LENGTH=583 | 201606;>AT2G37080.2 | ROP interactive partner 3 | Chr2:15581565-15584057 REVERSE LENGTH=583 | 201606	7	9
True	2 / 1	2	1	6	AT2G37250.1	20432.826171875	19274.59375	-0.0841883118039171	0.0841883118039171	-5.66848859835779	0.943315114016422	-0.0841882675886154	0.0841882675886154	-5.66848570731278	0.943315142926872	0	0.132181406102004	0.353075952361051	4	0.027649503858261	AT2G37250.1	NaN	| adenosine kinase | Chr2:15641991-15643318 FORWARD LENGTH=284 | 201606	NaN	NaN	Unknown	NaN	NaN	NaN	TAIR11_novel2	>AT2G37250.1 | adenosine kinase | Chr2:15641991-15643318 FORWARD LENGTH=284 | 201606	3	4
True	2 / 1	2	1	29	AT2G37550.1;AT2G37550.2	17501.46484375	18550.54296875	0.0839857364017406	0.0839857364017406	5.99423039366125	1.05994230393661	-0.0983933359384537	0.0983933359384537	-6.59273531190976	0.934072646880902	0	0.228231658265549	0.412580147903216	27	0.0543626073427357	AT2G37550.1;AT2G37550.2	NaN	| ARF-GAP domain 7 | Chr2:15755544-15757456 REVERSE LENGTH=456 | 201606;| ARF-GAP domain 7 | Chr2:15755544-15757456 REVERSE LENGTH=456 | 201606	NaN	NaN	Unknown	NaN	NaN	NaN	TAIR11_novel2	>AT2G37550.1 | ARF-GAP domain 7 | Chr2:15755544-15757456 REVERSE LENGTH=456 | 201606;>AT2G37550.2 | ARF-GAP domain 7 | Chr2:15755544-15757456 REVERSE LENGTH=456 | 201606	14	17
True	2 / 1	2	1	51	AT2G37620.1;AT2G37620.2;AT2G37620.3;AT2G37620.4;AT3G53750.1;AT3G53750.2	124154.8359375	120870.4375	-0.0386790235429364	0.0386790235429364	-2.64540516098252	0.973545948390175	-0.0961656048893929	0.0961656048893929	-6.44838948808026	0.935516105119197	0	0.206506743340703	0.399072751455194	49	0.05142492707603	AT2G37620.1;AT2G37620.2;AT2G37620.3;AT2G37620.4;AT3G53750.1;AT3G53750.2	NaN	| actin 1 | Chr2:15779761-15781241 FORWARD LENGTH=377 | 201606;| actin 1 | Chr2:15779761-15781241 FORWARD LENGTH=377 | 201606;| actin 1 | Chr2:15779761-15781241 FORWARD LENGTH=377 | 201606;| actin 1 | Chr2:15779761-15781241 FORWARD LENGTH=377 | 201606;| actin 3 | Chr3:19915924-19917371 FORWARD LENGTH=377 | 201606;| actin 3 | Chr3:19915924-19917371 FORWARD LENGTH=377 | 201606	NaN	NaN	Unknown	NaN	NaN	NaN	TAIR11_novel2	>AT2G37620.1 | actin 1 | Chr2:15779761-15781241 FORWARD LENGTH=377 | 201606;>AT2G37620.2 | actin 1 | Chr2:15779761-15781241 FORWARD LENGTH=377 | 201606;>AT2G37620.3 | actin 1 | Chr2:15779761-15781241 FORWARD LENGTH=377 | 201606;>AT2G37620.4 | actin 1 | Chr2:15779761-15781241 FORWARD LENGTH=377 | 201606;>AT3G53750.1 | actin 3 | Chr3:19915924-19917371 FORWARD LENGTH=377 | 201606;>AT3G53750.2 | acti…	7	14
True	2 / 1	2	1	14	AT2G37660.1	37067.08984375	32008.875	-0.211666880785051	0.211666880785051	-13.6461072748685	0.863538927251315	-0.313162446022034	0.313162446022034	-19.5124495660047	0.804875504339953	0	0.0199374691178774	0.200421527266108	12	0.0762582138255374	AT2G37660.1	NaN	| NAD(P)-binding Rossmann-fold superfamily protein | Chr2:15795481-15796977 REVERSE LENGTH=325 | 201606	NaN	NaN	Unknown	NaN	NaN	NaN	TAIR11_novel2	>AT2G37660.1 | NAD(P)-binding Rossmann-fold superfamily protein | Chr2:15795481-15796977 REVERSE LENGTH=325 | 201606	10	12
True	2 / 1	2	1	12	AT2G37680.1;AT2G37680.2	53345.1328125	53418.68359375	0.00198777765204417	0.00198777765204417	0.137877210857296	1.00137877210857	-0.00867035798728466	0.00867035798728466	-0.599181126283221	0.994008188737168	0	0.804367103997894	0.652415606015623	10	0.0225271486745132	AT2G37680.1;AT2G37680.2	NaN	| glucose-induced degradation-like protein | Chr2:15803500-15805515 REVERSE LENGTH=215 | 201606;| glucose-induced degradation-like protein | Chr2:15803500-15805602 REVERSE LENGTH=244 | 201606	NaN	NaN	Unknown	NaN	NaN	NaN	TAIR11_novel2	>AT2G37680.1 | glucose-induced degradation-like protein | Chr2:15803500-15805515 REVERSE LENGTH=215 | 201606;>AT2G37680.2 | glucose-induced degradation-like protein | Chr2:15803500-15805602 REVERSE LENGTH=244 | 201606	3	3
True	2 / 1	2	1	98	AT2G38040.1;AT2G38040.2	99472.1796875	97424.7109375	-0.0300053442141318	0.0300053442141318	-2.05833304993647	0.979416669500635	-0.0839376226067543	0.0839376226067543	-5.65209570527142	0.943479042947286	0	0.106252787261218	0.332493863257243	96	0.0355076112275321	AT2G38040.1;AT2G38040.2	NaN	| acetyl Co-enzyme a carboxylase carboxyltransferase alpha subunit | Chr2:15917612-15920749 FORWARD LENGTH=769 | 201606;| acetyl Co-enzyme a carboxylase carboxyltransferase alpha subunit | Chr2:15917612-15920749 FORWARD LENGTH=769 | 201606	NaN	NaN	Unknown	NaN	NaN	NaN	TAIR11_novel2	>AT2G38040.1 | acetyl Co-enzyme a carboxylase carboxyltransferase alpha subunit | Chr2:15917612-15920749 FORWARD LENGTH=769 | 201606;>AT2G38040.2 | acetyl Co-enzyme a carboxylase carboxyltransferase alpha subunit | Chr2:15917612-15920749 FORWARD LENGTH=769 | 201606	27	34
True	2 / 1	2	1	53	AT2G38280.1;AT2G38280.2	145077.046875	142896.875	-0.0218449172500155	0.0218449172500155	-1.50276830274775	0.984972316972523	-0.0863280445337296	0.0863280445337296	-5.80829265122803	0.94191707348772	0	0.183882153655419	0.389153024692886	51	0.0439506219358544	AT2G38280.1;AT2G38280.2	NaN	| AMP deaminase%2C putative / myoadenylate deaminase | Chr2:16033767-16038793 REVERSE LENGTH=839 | 201606;| AMP deaminase%2C putative / myoadenylate deaminase | Chr2:16033767-16038793 REVERSE LENGTH=839 | 201606	NaN	NaN	Unknown	NaN	NaN	NaN	TAIR11_novel2	>AT2G38280.1 | AMP deaminase%2C putative / myoadenylate deaminase | Chr2:16033767-16038793 REVERSE LENGTH=839 | 201606;>AT2G38280.2 | AMP deaminase%2C putative / myoadenylate deaminase | Chr2:16033767-16038793 REVERSE LENGTH=839 | 201606	12	12
True	2 / 1	2	1	32	AT2G38410.1	52356.31640625	51964.015625	-0.0108506759625692	0.0108506759625692	-0.749290263673263	0.992507097363267	0.031669445335865	0.031669445335865	2.21942955188388	1.02219429551884	0	0.366694834339195	0.487984962794337	30	0.0235763519422089	AT2G38410.1	NaN	| ENTH/VHS/GAT family protein | Chr2:16086912-16090047 REVERSE LENGTH=671 | 201606	NaN	NaN	Unknown	NaN	NaN	NaN	TAIR11_novel2	>AT2G38410.1 | ENTH/VHS/GAT family protein | Chr2:16086912-16090047 REVERSE LENGTH=671 | 201606	10	13
True	2 / 1	2	1	6	AT2G38470.1	2557.6806640625	2264.9482421875	-0.175358066944162	0.175358066944162	-11.4452294998406	0.885547705001594	-0.175357967615128	0.175357967615128	-11.4452234028763	0.885547765971237	0	0.17330149507233	0.38235538394858	4	0.0656157970768251	AT2G38470.1	NaN	| WRKY DNA-binding protein 33 | Chr2:16108476-16110539 FORWARD LENGTH=519 | 201606	NaN	NaN	Unknown	NaN	NaN	NaN	TAIR11_novel2	>AT2G38470.1 | WRKY DNA-binding protein 33 | Chr2:16108476-16110539 FORWARD LENGTH=519 | 201606	1	1
True	2 / 1	2	1	18	AT2G39020.1	139314.96875	165920.359375	0.25214064688395	0.25214064688395	19.0972950456912	1.19097295045691	0.0797619447112083	0.0797619447112083	5.68436392023828	1.05684363920238	0	0.201353448584211	0.396928745073288	16	0.0402409962014276	AT2G39020.1	NaN	| Acyl-CoA N-acyltransferases (NAT) superfamily protein | Chr2:16295392-16296102 FORWARD LENGTH=236 | 201606	NaN	NaN	Unknown	NaN	NaN	NaN	TAIR11_novel2	>AT2G39020.1 | Acyl-CoA N-acyltransferases (NAT) superfamily protein | Chr2:16295392-16296102 FORWARD LENGTH=236 | 201606	4	5
True	2 / 1	2	1	24	AT2G39460.1;AT2G39460.2;AT3G55280.1;AT3G55280.2;AT3G55280.3	18575.5078125	18955.931640625	0.0292477120756075	0.0292477120756075	2.04798615448349	1.02047986154483	-0.0380050875246525	0.0380050875246525	-2.59991661826368	0.974000833817363	0	0.531250835668875	0.559059443929045	22	0.0404985402950207	AT2G39460.1;AT2G39460.2;AT3G55280.1;AT3G55280.2;AT3G55280.3	NaN	| ribosomal protein L23AA | Chr2:16475049-16475904 FORWARD LENGTH=154 | 201606;| ribosomal protein L23AA | Chr2:16475049-16475904 FORWARD LENGTH=154 | 201606;| ribosomal protein L23AB | Chr3:20500667-20501519 FORWARD LENGTH=154 | 201606;| ribosomal protein L23AB | Chr3:20500667-20501519 FORWARD LENGTH=154 | 201606;| ribosomal protein L23AB | Chr3:20500667-20501519 FORWARD LENGTH=148 | 201606	NaN	NaN	Unknown	NaN	NaN	NaN	TAIR11_novel2	>AT2G39460.1 | ribosomal protein L23AA | Chr2:16475049-16475904 FORWARD LENGTH=154 | 201606;>AT2G39460.2 | ribosomal protein L23AA | Chr2:16475049-16475904 FORWARD LENGTH=154 | 201606;>AT3G55280.1 | ribosomal protein L23AB | Chr3:20500667-20501519 FORWARD LENGTH=154 | 201606;>AT3G55280.2 | ribosomal protein L23AB | Chr3:20500667-20501519 FORWARD LENGTH=154 | 201606;>AT3G55280.3 | ribosomal protei…	5	6
True	2 / 1	2	1	30	AT2G39940.1	27252.849609375	28554.265625	0.0672991923196364	0.0672991923196364	4.77533921875573	1.04775339218756	0.0820028185844421	0.0820028185844421	5.84864628316153	1.05848646283162	0	0.484207966696512	0.538233463215183	28	0.0787576256862571	AT2G39940.1	NaN	| RNI-like superfamily protein | Chr2:16672848-16675486 REVERSE LENGTH=592 | 201606	NaN	NaN	Unknown	NaN	NaN	NaN	TAIR11_novel2	>AT2G39940.1 | RNI-like superfamily protein | Chr2:16672848-16675486 REVERSE LENGTH=592 | 201606	5	6
True	2 / 1	2	1	12	AT2G40550.1	5672.25	4314.0947265625	-0.394863264873922	0.394863264873922	-23.943854263079	0.76056145736921	-0.0187602322548628	0.0187602322548628	-1.29194205432555	0.987080579456745	0	0.937634957644365	0.688412060690766	10	0.154528185212145	AT2G40550.1	NaN	| E2F target protein 1 (ETG1) | Chr2:16934927-16938033 FORWARD LENGTH=589 | 201606	NaN	NaN	Unknown	NaN	NaN	NaN	TAIR11_novel2	>AT2G40550.1 | E2F target protein 1 (ETG1) | Chr2:16934927-16938033 FORWARD LENGTH=589 | 201606	3	3
True	2 / 1	2	1	68	AT2G40660.1	52638.375	48073.7109375	-0.130866779063709	0.130866779063709	-8.67174198006683	0.913282580199332	0.0342146381735802	0.0342146381735802	2.3999235447663	1.02399923544766	0	0.416747820026339	0.507265040703549	66	0.0288016347939639	AT2G40660.1	NaN	| Nucleic acid-binding%2C OB-fold-like protein | Chr2:16966011-16968866 FORWARD LENGTH=389 | 201606	NaN	NaN	Unknown	NaN	NaN	NaN	TAIR11_novel2	>AT2G40660.1 | Nucleic acid-binding%2C OB-fold-like protein | Chr2:16966011-16968866 FORWARD LENGTH=389 | 201606	16	17
True	2 / 1	2	1	39	AT2G40730.1	23140.505859375	21849.08203125	-0.082847735081196	0.082847735081196	-5.5807934190073	0.944192065809927	0.115247145295143	0.115247145295143	8.31605837765397	1.08316058377654	0	0.0671943449818507	0.285405158019433	37	0.0418203772177191	AT2G40730.1	NaN	| kinase family with ARM repeat domain-containing protein | Chr2:16990083-16996072 REVERSE LENGTH=798 | 201606	NaN	NaN	Unknown	NaN	NaN	NaN	TAIR11_novel2	>AT2G40730.1 | kinase family with ARM repeat domain-containing protein | Chr2:16990083-16996072 REVERSE LENGTH=798 | 201606	10	10
True	2 / 1	2	1	23	AT2G40890.1	20121.580078125	3606.61962890625	-2.48002441659944	2.48002441659944	-82.0758627557925	0.179241372442076	0.160053223371506	0.160053223371506	11.7328357376128	1.11732835737613	0	0.00603912482118215	0.146924809141899	21	0.0353786776368991	AT2G40890.1	NaN	| cytochrome P450%2C family 98%2C subfamily A%2C polypeptide 3 | Chr2:17058291-17060532 REVERSE LENGTH=508 | 201606	NaN	NaN	Unknown	NaN	NaN	NaN	TAIR11_novel2	>AT2G40890.1 | cytochrome P450%2C family 98%2C subfamily A%2C polypeptide 3 | Chr2:17058291-17060532 REVERSE LENGTH=508 | 201606	6	7
True	2 / 1	2	1	100	AT2G41220.1	45416.26171875	46614.859375	0.0375809542197983	0.0375809542197983	2.63913763680634	1.02639137636806	-0.0212861504405737	0.0212861504405737	-1.46461218393371	0.985353878160663	0	0.510918299261532	0.548137513115021	98	0.0222444730606231	AT2G41220.1	NaN	| glutamate synthase 2 | Chr2:17177934-17188388 FORWARD LENGTH=1629 | 201606	NaN	NaN	Unknown	NaN	NaN	NaN	TAIR11_novel2	>AT2G41220.1 | glutamate synthase 2 | Chr2:17177934-17188388 FORWARD LENGTH=1629 | 201606	32	41
False	2 / 1	2	1	0	AT2G41710.1;AT2G41710.2;AT2G41710.3;AT2G41710.4	427.266052246094	252.525329589844	-0.758706589643303	0.758706589643303	-40.8974037927085	0.591025962072915	NaN	NaN	NaN	NaN	0	NaN	NaN	NaN	NaN	AT2G41710.1;AT2G41710.2;AT2G41710.3;AT2G41710.4	NaN	| Integrase-type DNA-binding superfamily protein | Chr2:17400274-17402903 REVERSE LENGTH=423 | 201606;| Integrase-type DNA-binding superfamily protein | Chr2:17400274-17402903 REVERSE LENGTH=428 | 201606;| Integrase-type DNA-binding superfamily protein | Chr2:17400274-17402903 REVERSE LENGTH=458 | 201606;| Integrase-type DNA-binding superfamily protein | Chr2:17400260-17402903 REVERSE LENGTH=459 …	NaN	NaN	Unknown	NaN	NaN	NaN	TAIR11_novel2	>AT2G41710.1 | Integrase-type DNA-binding superfamily protein | Chr2:17400274-17402903 REVERSE LENGTH=423 | 201606;>AT2G41710.2 | Integrase-type DNA-binding superfamily protein | Chr2:17400274-17402903 REVERSE LENGTH=428 | 201606;>AT2G41710.3 | Integrase-type DNA-binding superfamily protein | Chr2:17400274-17402903 REVERSE LENGTH=458 | 201606;>AT2G41710.4 | Integrase-type DNA-binding superfamily …	1	1
True	2 / 1	2	1	13	AT2G41800.1	4361.15234375	2938.70971679688	-0.569526529655755	0.569526529655755	-32.6162104607888	0.673837895392112	-0.366532534360886	0.366532534360886	-22.4355508106845	0.775644491893155	0	0.00202177268128374	0.109561621598869	11	0.0608008224236979	AT2G41800.1	NaN	| imidazolonepropionase (Protein of unknown function%2C DUF642) | Chr2:17436671-17438005 REVERSE LENGTH=370 | 201606	NaN	NaN	Unknown	NaN	NaN	NaN	TAIR11_novel2	>AT2G41800.1 | imidazolonepropionase (Protein of unknown function%2C DUF642) | Chr2:17436671-17438005 REVERSE LENGTH=370 | 201606	7	7
True	2 / 1	2	1	6	AT2G42010.1;AT2G42010.2;AT4G00240.1;AT4G00240.2;AT4G00240.3	25846.298828125	24570.4140625	-0.0730355320999087	0.0730355320999087	-4.93643122409708	0.950635687759029	-0.0730354934930801	0.0730354934930801	-4.93642868017558	0.950635713198244	0	0.0162440332537962	0.187607803799544	4	0.0113415152657568	AT2G42010.1;AT2G42010.2;AT4G00240.1;AT4G00240.2;AT4G00240.3	NaN	| phospholipase D beta 1 | Chr2:17533018-17537990 REVERSE LENGTH=1083 | 201606;| phospholipase D beta 1 | Chr2:17533018-17537990 REVERSE LENGTH=1108 | 201606;| phospholipase D beta 2 | Chr4:106380-110718 REVERSE LENGTH=927 | 201606;| phospholipase D beta 2 | Chr4:106380-110718 REVERSE LENGTH=892 | 201606;| phospholipase D beta 2 | Chr4:106380-110372 REVERSE LENGTH=775 | 201606	NaN	NaN	Unknown	NaN	NaN	NaN	TAIR11_novel2	>AT2G42010.1 | phospholipase D beta 1 | Chr2:17533018-17537990 REVERSE LENGTH=1083 | 201606;>AT2G42010.2 | phospholipase D beta 1 | Chr2:17533018-17537990 REVERSE LENGTH=1108 | 201606;>AT4G00240.1 | phospholipase D beta 2 | Chr4:106380-110718 REVERSE LENGTH=927 | 201606;>AT4G00240.2 | phospholipase D beta 2 | Chr4:106380-110718 REVERSE LENGTH=892 | 201606;>AT4G00240.3 | phospholipase D beta 2 | C…	1	1
True	2 / 1	2	1	30	AT2G42810.1;AT2G42810.4;AT2G42810.5	11537.369140625	10286.689453125	-0.16553552763713	0.16553552763713	-10.8402502533801	0.891597497466199	-0.209891885519028	0.209891885519028	-13.5397978494809	0.864602021505191	0	0.0125524327806722	0.179533435736826	28	0.0534931217762392	AT2G42810.1;AT2G42810.4;AT2G42810.5	NaN	| protein phosphatase 5.2 | Chr2:17812336-17815896 REVERSE LENGTH=484 | 201606;| protein phosphatase 5.2 | Chr2:17812336-17815896 REVERSE LENGTH=484 | 201606;| protein phosphatase 5.2 | Chr2:17812336-17815896 REVERSE LENGTH=484 | 201606	NaN	NaN	Unknown	NaN	NaN	NaN	TAIR11_novel2	>AT2G42810.1 | protein phosphatase 5.2 | Chr2:17812336-17815896 REVERSE LENGTH=484 | 201606;>AT2G42810.4 | protein phosphatase 5.2 | Chr2:17812336-17815896 REVERSE LENGTH=484 | 201606;>AT2G42810.5 | protein phosphatase 5.2 | Chr2:17812336-17815896 REVERSE LENGTH=484 | 201606	8	9
True	2 / 1	2	1	12	AT2G43210.1;AT2G43210.2;AT2G43210.3	17752.513671875	18109.970703125	0.0287608945447541	0.0287608945447541	2.0135572790253	1.02013557279025	0.03643798828125	0.03643798828125	2.55785463729929	1.02557854637299	0	0.388261512606846	0.494652743743956	10	0.0266961692585577	AT2G43210.1;AT2G43210.2;AT2G43210.3	NaN	| Ubiquitin-like superfamily protein | Chr2:17960942-17963560 FORWARD LENGTH=531 | 201606;| Ubiquitin-like superfamily protein | Chr2:17960942-17963560 FORWARD LENGTH=531 | 201606;| Ubiquitin-like superfamily protein | Chr2:17960942-17963560 FORWARD LENGTH=531 | 201606	NaN	NaN	Unknown	NaN	NaN	NaN	TAIR11_novel2	>AT2G43210.1 | Ubiquitin-like superfamily protein | Chr2:17960942-17963560 FORWARD LENGTH=531 | 201606;>AT2G43210.2 | Ubiquitin-like superfamily protein | Chr2:17960942-17963560 FORWARD LENGTH=531 | 201606;>AT2G43210.3 | Ubiquitin-like superfamily protein | Chr2:17960942-17963560 FORWARD LENGTH=531 | 201606	4	5
True	2 / 1	2	1	17	AT2G43410.1;AT2G43410.2;AT2G43410.3;AT2G43410.4;AT2G43410.5;AT2G43410.6	23170.23046875	19833.51171875	-0.224332250855655	0.224332250855655	-14.4008871836656	0.855991128163344	0.00765608111396432	0.00765608111396432	0.532089699526117	1.00532089699526	0	0.9139038191852	0.681587825397233	15	0.0467238961712838	AT2G43410.1;AT2G43410.2;AT2G43410.3;AT2G43410.4;AT2G43410.5;AT2G43410.6	NaN	| RNA binding protein | Chr2:18026397-18030989 REVERSE LENGTH=858 | 201606;| RNA binding protein | Chr2:18026397-18030989 REVERSE LENGTH=901 | 201606;| RNA binding protein | Chr2:18026397-18030989 REVERSE LENGTH=901 | 201606;| RNA binding protein | Chr2:18026397-18030989 REVERSE LENGTH=901 | 201606;| RNA binding protein | Chr2:18026397-18029201 REVERSE LENGTH=762 | 201606;| RNA binding protein | …	NaN	NaN	Unknown	NaN	NaN	NaN	TAIR11_novel2	>AT2G43410.1 | RNA binding protein | Chr2:18026397-18030989 REVERSE LENGTH=858 | 201606;>AT2G43410.2 | RNA binding protein | Chr2:18026397-18030989 REVERSE LENGTH=901 | 201606;>AT2G43410.3 | RNA binding protein | Chr2:18026397-18030989 REVERSE LENGTH=901 | 201606;>AT2G43410.4 | RNA binding protein | Chr2:18026397-18030989 REVERSE LENGTH=901 | 201606;>AT2G43410.5 | RNA binding protein | Chr2:18026…	3	3
True	2 / 1	2	1	8	AT2G43535.1	23963.90234375	23508.3046875	-0.0276923573361212	0.0276923573361212	-1.90118307825947	0.980988169217405	-0.25089156627655	0.25089156627655	-15.9623086966427	0.840376913033573	0	0.176062873570604	0.385691701879384	6	0.10473258543536	AT2G43535.1	NaN	| Scorpion toxin-like knottin superfamily protein | Chr2:18071130-18071560 FORWARD LENGTH=97 | 201606	NaN	NaN	Unknown	NaN	NaN	NaN	TAIR11_novel2	>AT2G43535.1 | Scorpion toxin-like knottin superfamily protein | Chr2:18071130-18071560 FORWARD LENGTH=97 | 201606	2	2
True	2 / 1	2	1	48	AT2G43770.1	16479.3515625	17219.310546875	0.0633679032824555	0.0633679032824555	4.49021905727669	1.04490219057277	-0.00489920424297452	0.00489920424297452	-0.339011016409252	0.996609889835907	0	0.894948591408776	0.676329462523806	46	0.0253020534818449	AT2G43770.1	NaN	| Transducin/WD40 repeat-like superfamily protein | Chr2:18134272-18135303 REVERSE LENGTH=343 | 201606	NaN	NaN	Unknown	NaN	NaN	NaN	TAIR11_novel2	>AT2G43770.1 | Transducin/WD40 repeat-like superfamily protein | Chr2:18134272-18135303 REVERSE LENGTH=343 | 201606	12	14
True	2 / 1	2	1	37	AT2G44100.1;AT2G44100.2	95694.578125	93927.734375	-0.0268859761757718	0.0268859761757718	-1.8463363177087	0.981536636822913	0.0173744354397058	0.0173744354397058	1.21158503450343	1.01211585034503	0	0.737925158189774	0.631404789237615	35	0.0352014826944426	AT2G44100.1;AT2G44100.2	NaN	| guanosine nucleotide diphosphate dissociation inhibitor 1 | Chr2:18241804-18244864 FORWARD LENGTH=445 | 201606;| guanosine nucleotide diphosphate dissociation inhibitor 1 | Chr2:18241804-18244731 FORWARD LENGTH=431 | 201606	NaN	NaN	Unknown	NaN	NaN	NaN	TAIR11_novel2	>AT2G44100.1 | guanosine nucleotide diphosphate dissociation inhibitor 1 | Chr2:18241804-18244864 FORWARD LENGTH=445 | 201606;>AT2G44100.2 | guanosine nucleotide diphosphate dissociation inhibitor 1 | Chr2:18241804-18244731 FORWARD LENGTH=431 | 201606	7	8
True	2 / 1	2	1	19	AT2G44180.1	14494.49609375	14996.7783203125	0.0491474288824147	0.0491474288824147	3.46533072494382	1.03465330724944	0.0154023580253124	0.0154023580253124	1.07332939571703	1.01073329395717	0	0.733859939515793	0.630176975584204	17	0.030026509871916	AT2G44180.1	NaN	| methionine aminopeptidase 2A | Chr2:18269442-18271785 REVERSE LENGTH=441 | 201606	NaN	NaN	Unknown	NaN	NaN	NaN	TAIR11_novel2	>AT2G44180.1 | methionine aminopeptidase 2A | Chr2:18269442-18271785 REVERSE LENGTH=441 | 201606	5	5
True	2 / 1	2	1	42	AT2G44350.1;AT2G44350.2;AT2G44350.3;AT2G44350.4	311126.40625	314902.5	0.0174043650136988	0.0174043650136988	1.21368475132444	1.01213684751324	-0.0468991510570049	0.0468991510570049	-3.19853081849183	0.968014691815082	0	0.704262432486224	0.621253225188101	40	0.0839169438920761	AT2G44350.1;AT2G44350.2;AT2G44350.3;AT2G44350.4	NaN	| Citrate synthase family protein | Chr2:18316673-18320524 FORWARD LENGTH=473 | 201606;| Citrate synthase family protein | Chr2:18316673-18320524 FORWARD LENGTH=474 | 201606;| Citrate synthase family protein | Chr2:18316673-18320524 FORWARD LENGTH=474 | 201606;| Citrate synthase family protein | Chr2:18316673-18320524 FORWARD LENGTH=473 | 201606	NaN	NaN	Unknown	NaN	NaN	NaN	TAIR11_novel2	>AT2G44350.1 | Citrate synthase family protein | Chr2:18316673-18320524 FORWARD LENGTH=473 | 201606;>AT2G44350.2 | Citrate synthase family protein | Chr2:18316673-18320524 FORWARD LENGTH=474 | 201606;>AT2G44350.3 | Citrate synthase family protein | Chr2:18316673-18320524 FORWARD LENGTH=474 | 201606;>AT2G44350.4 | Citrate synthase family protein | Chr2:18316673-18320524 FORWARD LENGTH=473 | 201606	15	17
True	2 / 1	2	1	7	AT2G45000.1	52180.5	59199.71484375	0.182079458319048	0.182079458319048	13.451796827838	1.13451796827838	-0.0881744548678398	0.0881744548678398	-5.92876530290539	0.940712346970946	0	0.443683791978556	0.51982635339595	5	0.0668035343441672	AT2G45000.1	NaN	| structural constituent of nuclear pore | Chr2:18564156-18567632 FORWARD LENGTH=739 | 201606	NaN	NaN	Unknown	NaN	NaN	NaN	TAIR11_novel2	>AT2G45000.1 | structural constituent of nuclear pore | Chr2:18564156-18567632 FORWARD LENGTH=739 | 201606	4	5
True	2 / 1	2	1	18	AT2G45440.1	9754.2509765625	10921.5341796875	0.163072531602999	0.163072531602999	11.9669178692423	1.11966917869242	-0.198617830872536	0.198617830872536	-12.86150090207	0.8713849909793	0	0.0835514960671755	0.307186781990284	16	0.0717090329576186	AT2G45440.1	NaN	| dihydrodipicolinate synthase | Chr2:18731294-18732867 FORWARD LENGTH=365 | 201606	NaN	NaN	Unknown	NaN	NaN	NaN	TAIR11_novel2	>AT2G45440.1 | dihydrodipicolinate synthase | Chr2:18731294-18732867 FORWARD LENGTH=365 | 201606	9	10
True	2 / 1	2	1	63	AT2G45540.1;AT2G45540.2;AT2G45540.3;AT2G45540.4;AT2G45540.5;AT2G45540.6	35861.765625	48905.828125	0.447559882028391	0.447559882028391	36.3731742502569	1.36373174250257	0.06827362626791	0.06827362626791	4.84613112676022	1.0484613112676	0	0.561896347610815	0.569479391880736	61	0.0805004486985713	AT2G45540.1;AT2G45540.2;AT2G45540.3;AT2G45540.4;AT2G45540.5;AT2G45540.6	NaN	| WD-40 repeat family protein / beige-like protein | Chr2:18757881-18772229 REVERSE LENGTH=2946 | 201606;| WD-40 repeat family protein / beige-like protein | Chr2:18757881-18772229 REVERSE LENGTH=3001 | 201606;| WD-40 repeat family protein / beige-like protein | Chr2:18757881-18772229 REVERSE LENGTH=2946 | 201606;| WD-40 repeat family protein / beige-like protein | Chr2:18757881-18772229 REVERSE …	NaN	NaN	Unknown	NaN	NaN	NaN	TAIR11_novel2	>AT2G45540.1 | WD-40 repeat family protein / beige-like protein | Chr2:18757881-18772229 REVERSE LENGTH=2946 | 201606;>AT2G45540.2 | WD-40 repeat family protein / beige-like protein | Chr2:18757881-18772229 REVERSE LENGTH=3001 | 201606;>AT2G45540.3 | WD-40 repeat family protein / beige-like protein | Chr2:18757881-18772229 REVERSE LENGTH=2946 | 201606;>AT2G45540.4 | WD-40 repeat family protein / …	26	29
True	2 / 1	2	1	19	AT2G45620.1	20008.20703125	20063.2890625	0.00396624189880614	0.00396624189880614	0.275297187618917	1.00275297187619	0.0326894074678421	0.0326894074678421	2.29172259239272	1.02291722592393	0	0.584725268640529	0.578675770844806	17	0.0395488714041649	AT2G45620.1	NaN	| Nucleotidyltransferase family protein | Chr2:18792943-18795750 FORWARD LENGTH=764 | 201606	NaN	NaN	Unknown	NaN	NaN	NaN	TAIR11_novel2	>AT2G45620.1 | Nucleotidyltransferase family protein | Chr2:18792943-18795750 FORWARD LENGTH=764 | 201606	4	4
True	2 / 1	2	1	12	AT2G45640.1;AT2G45640.2	19980.486328125	19990.36328125	0.000712991178411986	0.000712991178411986	0.0494329965887719	1.00049432996589	-0.359041541814804	0.359041541814804	-22.0317608348115	0.779682391651885	0	0.0855921280807742	0.308015142102121	10	0.123774747815074	AT2G45640.1;AT2G45640.2	NaN	| SIN3 associated polypeptide P18 | Chr2:18799881-18801323 REVERSE LENGTH=152 | 201606;| SIN3 associated polypeptide P18 | Chr2:18799881-18801323 REVERSE LENGTH=149 | 201606	NaN	NaN	Unknown	NaN	NaN	NaN	TAIR11_novel2	>AT2G45640.1 | SIN3 associated polypeptide P18 | Chr2:18799881-18801323 REVERSE LENGTH=152 | 201606;>AT2G45640.2 | SIN3 associated polypeptide P18 | Chr2:18799881-18801323 REVERSE LENGTH=149 | 201606	2	2
True	2 / 1	2	1	39	AT2G45810.1	97981.2578125	96121.2109375	-0.027650988323127	0.027650988323127	-1.89837007252902	0.98101629927471	-0.198042646050453	0.198042646050453	-12.8267529246597	0.871732470753403	0	0.304639560879497	0.458578613427537	37	0.129690218012566	AT2G45810.1	NaN	| DEA(D/H)-box RNA helicase family protein | Chr2:18859836-18862318 FORWARD LENGTH=528 | 201606	NaN	NaN	Unknown	NaN	NaN	NaN	TAIR11_novel2	>AT2G45810.1 | DEA(D/H)-box RNA helicase family protein | Chr2:18859836-18862318 FORWARD LENGTH=528 | 201606	10	10
True	2 / 1	2	1	49	AT2G46020.1;AT2G46020.2;AT2G46020.3;AT2G46020.4;AT2G46020.5;AT2G46020.6	23504.021484375	23457.59375	-0.00285258859306725	0.00285258859306725	-0.19753102423713	0.998024689757629	-0.00875358935445547	0.00875358935445547	-0.60491555190606	0.993950844480939	0	0.815441765777791	0.655753992600543	47	0.0255771492354931	AT2G46020.1;AT2G46020.2;AT2G46020.3;AT2G46020.4;AT2G46020.5;AT2G46020.6	NaN	| transcription regulatory protein SNF2 | Chr2:18923304-18931769 FORWARD LENGTH=2192 | 201606;| transcription regulatory protein SNF2 | Chr2:18923304-18931769 FORWARD LENGTH=2193 | 201606;| transcription regulatory protein SNF2 | Chr2:18923304-18931769 FORWARD LENGTH=2193 | 201606;| transcription regulatory protein SNF2 | Chr2:18923304-18931769 FORWARD LENGTH=2193 | 201606;| transcription regulat…	NaN	NaN	Unknown	NaN	NaN	NaN	TAIR11_novel2	>AT2G46020.1 | transcription regulatory protein SNF2 | Chr2:18923304-18931769 FORWARD LENGTH=2192 | 201606;>AT2G46020.2 | transcription regulatory protein SNF2 | Chr2:18923304-18931769 FORWARD LENGTH=2193 | 201606;>AT2G46020.3 | transcription regulatory protein SNF2 | Chr2:18923304-18931769 FORWARD LENGTH=2193 | 201606;>AT2G46020.4 | transcription regulatory protein SNF2 | Chr2:18923304-18931769 …	17	22
True	2 / 1	2	1	117	AT2G47000.1;AT2G47000.5;AT2G47000.6	233480.0625	336177.59375	0.525924212570288	0.525924212570288	43.9855678255183	1.43985567825518	0.0626210570335388	0.0626210570335388	4.43614114735407	1.04436141147354	0	0.230225322964663	0.414760077128811	115	0.0358317086941972	AT2G47000.1;AT2G47000.5;AT2G47000.6	NaN	| ATP binding cassette subfamily B4 | Chr2:19310008-19314750 REVERSE LENGTH=1286 | 201606;| ATP binding cassette subfamily B4 | Chr2:19310008-19314750 REVERSE LENGTH=1286 | 201606;| ATP binding cassette subfamily B4 | Chr2:19310008-19314750 REVERSE LENGTH=1286 | 201606	NaN	NaN	Unknown	NaN	NaN	NaN	TAIR11_novel2	>AT2G47000.1 | ATP binding cassette subfamily B4 | Chr2:19310008-19314750 REVERSE LENGTH=1286 | 201606;>AT2G47000.5 | ATP binding cassette subfamily B4 | Chr2:19310008-19314750 REVERSE LENGTH=1286 | 201606;>AT2G47000.6 | ATP binding cassette subfamily B4 | Chr2:19310008-19314750 REVERSE LENGTH=1286 | 201606	26	27
True	2 / 1	2	1	54	AT3G01120.1	17522.525390625	16031.771484375	-0.1282768650484	0.1282768650484	-8.50764300816816	0.914923569918318	-0.107612058520317	0.107612058520317	-7.1876984298071	0.928123015701929	0	0.0109596245787144	0.179447708964366	52	0.0280274715676771	AT3G01120.1	NaN	| Pyridoxal phosphate (PLP)-dependent transferases superfamily protein | Chr3:39234-41865 REVERSE LENGTH=563 | 201606	NaN	NaN	Unknown	NaN	NaN	NaN	TAIR11_novel2	>AT3G01120.1 | Pyridoxal phosphate (PLP)-dependent transferases superfamily protein | Chr3:39234-41865 REVERSE LENGTH=563 | 201606	12	12
True	2 / 1	2	1	18	AT3G01410.1;AT3G01410.2	13136.7158203125	14433.97265625	0.135863779937836	0.135863779937836	9.87504680531819	1.09875046805318	0.113846883177757	0.113846883177757	8.21097914204503	1.08210979142045	0	0.447329734375842	0.521805883201368	16	0.0982201937190599	AT3G01410.1;AT3G01410.2	NaN	| Polynucleotidyl transferase%2C ribonuclease H-like superfamily protein | Chr3:153650-155439 REVERSE LENGTH=294 | 201606;| Polynucleotidyl transferase%2C ribonuclease H-like superfamily protein | Chr3:153650-155439 REVERSE LENGTH=294 | 201606	NaN	NaN	Unknown	NaN	NaN	NaN	TAIR11_novel2	>AT3G01410.1 | Polynucleotidyl transferase%2C ribonuclease H-like superfamily protein | Chr3:153650-155439 REVERSE LENGTH=294 | 201606;>AT3G01410.2 | Polynucleotidyl transferase%2C ribonuclease H-like superfamily protein | Chr3:153650-155439 REVERSE LENGTH=294 | 201606	4	5
True	2 / 1	2	1	9	AT3G01435.1;AT3G01435.2;AT3G01435.4	1327.32385253906	17661.974609375	3.73405432473868	3.73405432473868	1230.64546196387	13.3064546196387	-0.0658256635069847	0.0658256635069847	-4.46016194418294	0.955398380558171	0	0.419125771665817	0.507882159125591	7	0.0500966450987651	AT3G01435.1;AT3G01435.2;AT3G01435.4	NaN	| Expressed protein | Chr3:166853-167984 REVERSE LENGTH=115 | 201606;| Expressed protein | Chr3:166853-167984 REVERSE LENGTH=147 | 201606;| Expressed protein | Chr3:166853-167984 REVERSE LENGTH=115 | 201606	NaN	NaN	Unknown	NaN	NaN	NaN	TAIR11_novel2	>AT3G01435.1 | Expressed protein | Chr3:166853-167984 REVERSE LENGTH=115 | 201606;>AT3G01435.2 | Expressed protein | Chr3:166853-167984 REVERSE LENGTH=147 | 201606;>AT3G01435.4 | Expressed protein | Chr3:166853-167984 REVERSE LENGTH=115 | 201606	2	3
True	2 / 1	2	1	6	AT3G01590.1;AT3G01590.2	89373.2578125	82929.1640625	-0.107963664198715	0.107963664198715	-7.21031537590286	0.927896846240971	-0.10796370357275	0.10796370357275	-7.21031790831903	0.92789682091681	0	0.00118171202809927	0.0829561843725686	4	0.00811710169250216	AT3G01590.1;AT3G01590.2	NaN	| Galactose mutarotase-like superfamily protein | Chr3:226647-228346 FORWARD LENGTH=306 | 201606;| Galactose mutarotase-like superfamily protein | Chr3:226647-228346 FORWARD LENGTH=306 | 201606	NaN	NaN	Unknown	NaN	NaN	NaN	TAIR11_novel2	>AT3G01590.1 | Galactose mutarotase-like superfamily protein | Chr3:226647-228346 FORWARD LENGTH=306 | 201606;>AT3G01590.2 | Galactose mutarotase-like superfamily protein | Chr3:226647-228346 FORWARD LENGTH=306 | 201606	3	3
True	2 / 1	2	1	60	AT3G02360.1;AT3G02360.2	256737.921875	264771.75	0.044452793865503	0.044452793865503	3.12919418616759	1.03129194186168	-0.0307242553681135	0.0307242553681135	-2.10712632526027	0.978928736747397	0	0.252846938101212	0.429049610773996	58	0.0182816317615224	AT3G02360.1;AT3G02360.2	NaN	| 6-phosphogluconate dehydrogenase family protein | Chr3:482498-483958 FORWARD LENGTH=486 | 201606;| 6-phosphogluconate dehydrogenase family protein | Chr3:482498-483958 FORWARD LENGTH=486 | 201606	NaN	NaN	Unknown	NaN	NaN	NaN	TAIR11_novel2	>AT3G02360.1 | 6-phosphogluconate dehydrogenase family protein | Chr3:482498-483958 FORWARD LENGTH=486 | 201606;>AT3G02360.2 | 6-phosphogluconate dehydrogenase family protein | Chr3:482498-483958 FORWARD LENGTH=486 | 201606	14	15
False	2 / 1	2	1	0	AT3G02490.1	11705.2783203125	13684.12109375	0.22534353769604	0.22534353769604	16.9055593492686	1.16905559349269	NaN	NaN	NaN	NaN	0	NaN	NaN	NaN	NaN	AT3G02490.1	NaN	| Pentatricopeptide repeat (PPR) superfamily protein | Chr3:513607-515604 FORWARD LENGTH=665 | 201606	NaN	NaN	Unknown	NaN	NaN	NaN	TAIR11_novel2	>AT3G02490.1 | Pentatricopeptide repeat (PPR) superfamily protein | Chr3:513607-515604 FORWARD LENGTH=665 | 201606	3	4
True	2 / 1	2	1	50	AT3G02530.1	34756.4921875	36279.30078125	0.0618641658222655	0.0618641658222655	4.38136445281918	1.04381364452819	-0.068406268954277	0.068406268954277	-4.63090506282416	0.953690949371758	0	0.115801528654176	0.339662979590104	48	0.0292679182868698	AT3G02530.1	NaN	| TCP-1/cpn60 chaperonin family protein | Chr3:528806-532457 REVERSE LENGTH=535 | 201606	NaN	NaN	Unknown	NaN	NaN	NaN	TAIR11_novel2	>AT3G02530.1 | TCP-1/cpn60 chaperonin family protein | Chr3:528806-532457 REVERSE LENGTH=535 | 201606	16	18
True	2 / 1	2	1	87	AT3G02760.1;AT3G02760.2	186352.796875	183076.234375	-0.0255919487961803	0.0255919487961803	-1.75825775354358	0.982417422464564	-0.0719165429472923	0.0719165429472923	-4.86266901970078	0.951373309802992	0	0.123784138870718	0.346201057718103	85	0.0318285019475792	AT3G02760.1;AT3G02760.2	NaN	| Class II aaRS and biotin synthetases superfamily protein | Chr3:597588-600650 REVERSE LENGTH=883 | 201606;| Class II aaRS and biotin synthetases superfamily protein | Chr3:597588-600650 REVERSE LENGTH=883 | 201606	NaN	NaN	Unknown	NaN	NaN	NaN	TAIR11_novel2	>AT3G02760.1 | Class II aaRS and biotin synthetases superfamily protein | Chr3:597588-600650 REVERSE LENGTH=883 | 201606;>AT3G02760.2 | Class II aaRS and biotin synthetases superfamily protein | Chr3:597588-600650 REVERSE LENGTH=883 | 201606	21	23
True	2 / 1	2	1	28	AT3G03060.1	8099.54931640625	15360.6123046875	0.923322186514302	0.923322186514302	89.6477409375534	1.89647740937553	0.00916554406285286	0.00916554406285286	0.637329458574665	1.00637329458575	0	0.924160361634587	0.684346003818331	26	0.0648726294018156	AT3G03060.1	NaN	| P-loop containing nucleoside triphosphate hydrolases superfamily protein | Chr3:692188-695424 FORWARD LENGTH=628 | 201606	NaN	NaN	Unknown	NaN	NaN	NaN	TAIR11_novel2	>AT3G03060.1 | P-loop containing nucleoside triphosphate hydrolases superfamily protein | Chr3:692188-695424 FORWARD LENGTH=628 | 201606	7	8
True	2 / 1	2	1	12	AT3G03920.1	73640.046875	71767.6015625	-0.0371578376587399	0.0371578376587399	-2.54269978355443	0.974573002164456	-0.00759663293138146	0.00759663293138146	-0.525174580763399	0.994748254192366	0	0.927729252462393	0.685127553872035	10	0.0539759095642878	AT3G03920.1	NaN	| H/ACA ribonucleoprotein complex%2C subunit Gar1/Naf1 protein | Chr3:1009123-1010379 REVERSE LENGTH=202 | 201606	NaN	NaN	Unknown	NaN	NaN	NaN	TAIR11_novel2	>AT3G03920.1 | H/ACA ribonucleoprotein complex%2C subunit Gar1/Naf1 protein | Chr3:1009123-1010379 REVERSE LENGTH=202 | 201606	4	4
True	2 / 1	2	1	12	AT3G03950.1;AT3G03950.2;AT3G03950.3	1479.61706542969	1604.44079589844	0.116846709689129	0.116846709689129	8.43621862610111	1.08436218626101	0.151622146368027	0.151622146368027	11.0817758295982	1.11081775829598	0	0.29220031816749	0.451650546833566	10	0.0900387011706062	AT3G03950.1;AT3G03950.2;AT3G03950.3	NaN	| evolutionarily conserved C-terminal region 1 | Chr3:1021502-1023767 FORWARD LENGTH=425 | 201606;| evolutionarily conserved C-terminal region 1 | Chr3:1021502-1023767 FORWARD LENGTH=424 | 201606;| evolutionarily conserved C-terminal region 1 | Chr3:1021502-1023767 FORWARD LENGTH=428 | 201606	NaN	NaN	Unknown	NaN	NaN	NaN	TAIR11_novel2	>AT3G03950.1 | evolutionarily conserved C-terminal region 1 | Chr3:1021502-1023767 FORWARD LENGTH=425 | 201606;>AT3G03950.2 | evolutionarily conserved C-terminal region 1 | Chr3:1021502-1023767 FORWARD LENGTH=424 | 201606;>AT3G03950.3 | evolutionarily conserved C-terminal region 1 | Chr3:1021502-1023767 FORWARD LENGTH=428 | 201606	2	2
True	2 / 1	2	1	72	AT3G03960.1	60183.296875	60646.07421875	0.011051118406196	0.011051118406196	0.768946481465083	1.00768946481465	0.102148920297623	0.102148920297623	7.33710779926224	1.07337107799262	0	0.0882545172048725	0.310549729713386	70	0.0406894315357563	AT3G03960.1	NaN	| TCP-1/cpn60 chaperonin family protein | Chr3:1024432-1027604 FORWARD LENGTH=549 | 201606	NaN	NaN	Unknown	NaN	NaN	NaN	TAIR11_novel2	>AT3G03960.1 | TCP-1/cpn60 chaperonin family protein | Chr3:1024432-1027604 FORWARD LENGTH=549 | 201606	19	21
True	2 / 1	2	1	29	AT3G04600.1;AT3G04600.3	60685.62109375	61025.16015625	0.00804945276654135	0.00804945276654135	0.559504964076196	1.00559504964076	0.102811470627785	0.102811470627785	7.38641313863007	1.0738641313863	0	0.0113385973897106	0.179533435736826	27	0.0257071450062604	AT3G04600.1;AT3G04600.3	NaN	| Nucleotidylyl transferase superfamily protein | Chr3:1243152-1245958 FORWARD LENGTH=402 | 201606;| Nucleotidylyl transferase superfamily protein | Chr3:1243152-1245958 FORWARD LENGTH=402 | 201606	NaN	NaN	Unknown	NaN	NaN	NaN	TAIR11_novel2	>AT3G04600.1 | Nucleotidylyl transferase superfamily protein | Chr3:1243152-1245958 FORWARD LENGTH=402 | 201606;>AT3G04600.3 | Nucleotidylyl transferase superfamily protein | Chr3:1243152-1245958 FORWARD LENGTH=402 | 201606	7	7
True	2 / 1	2	1	48	AT3G04710.1;AT3G04710.2;AT3G04710.3	149590.21875	150721.78125	0.0108720752622163	0.0108720752622163	0.756441503632743	1.00756441503633	-0.179399088025093	0.179399088025093	-11.6929263287522	0.883070736712478	0	0.0223970992271165	0.212949394908836	46	0.0518541452953918	AT3G04710.1;AT3G04710.2;AT3G04710.3	NaN	| ankyrin repeat family protein | Chr3:1278229-1280942 FORWARD LENGTH=456 | 201606;| ankyrin repeat family protein | Chr3:1278229-1280942 FORWARD LENGTH=455 | 201606;| ankyrin repeat family protein | Chr3:1276948-1280942 FORWARD LENGTH=680 | 201606	NaN	NaN	Unknown	NaN	NaN	NaN	TAIR11_novel2	>AT3G04710.1 | ankyrin repeat family protein | Chr3:1278229-1280942 FORWARD LENGTH=456 | 201606;>AT3G04710.2 | ankyrin repeat family protein | Chr3:1278229-1280942 FORWARD LENGTH=455 | 201606;>AT3G04710.3 | ankyrin repeat family protein | Chr3:1276948-1280942 FORWARD LENGTH=680 | 201606	9	9
True	2 / 1	2	1	20	AT3G04790.1	140866.984375	130321.4921875	-0.112258492378521	0.112258492378521	-7.48613469244646	0.925138653075535	0.0235733725130558	0.0235733725130558	1.64740415719293	1.01647404157193	0	0.43683260440529	0.517272546856179	18	0.0199984433360494	AT3G04790.1	NaN	| Ribose 5-phosphate isomerase%2C type A protein | Chr3:1313365-1314195 FORWARD LENGTH=276 | 201606	NaN	NaN	Unknown	NaN	NaN	NaN	TAIR11_novel2	>AT3G04790.1 | Ribose 5-phosphate isomerase%2C type A protein | Chr3:1313365-1314195 FORWARD LENGTH=276 | 201606	8	10
True	2 / 1	2	1	18	AT3G05020.1	17834.90234375	18749.48828125	0.0721479052698954	0.0721479052698954	5.12806809856463	1.05128068098565	0.0407683849334717	0.0407683849334717	2.86615498854115	1.02866154988541	0	0.624612162540868	0.595062351682228	16	0.0549423891653332	AT3G05020.1	NaN	| acyl carrier protein 1 | Chr3:1391863-1392878 REVERSE LENGTH=137 | 201606	NaN	NaN	Unknown	NaN	NaN	NaN	TAIR11_novel2	>AT3G05020.1 | acyl carrier protein 1 | Chr3:1391863-1392878 REVERSE LENGTH=137 | 201606	4	4
True	2 / 1	2	1	44	AT3G05090.1;AT3G05090.2;AT3G05090.3	5159.4697265625	5614.38671875	0.121905642268143	0.121905642268143	8.81712688118801	1.08817126881188	0.0164011083543301	0.0164011083543301	1.14332476413688	1.01143324764137	0	0.732037830092826	0.629901572345776	42	0.0326025093976484	AT3G05090.1;AT3G05090.2;AT3G05090.3	NaN	| Transducin/WD40 repeat-like superfamily protein | Chr3:1418573-1422723 REVERSE LENGTH=753 | 201606;| Transducin/WD40 repeat-like superfamily protein | Chr3:1418573-1422723 REVERSE LENGTH=753 | 201606;| Transducin/WD40 repeat-like superfamily protein | Chr3:1418573-1422723 REVERSE LENGTH=753 | 201606	NaN	NaN	Unknown	NaN	NaN	NaN	TAIR11_novel2	>AT3G05090.1 | Transducin/WD40 repeat-like superfamily protein | Chr3:1418573-1422723 REVERSE LENGTH=753 | 201606;>AT3G05090.2 | Transducin/WD40 repeat-like superfamily protein | Chr3:1418573-1422723 REVERSE LENGTH=753 | 201606;>AT3G05090.3 | Transducin/WD40 repeat-like superfamily protein | Chr3:1418573-1422723 REVERSE LENGTH=753 | 201606	10	11
True	2 / 1	2	1	93	AT3G05420.2	211295.25	209139.53125	-0.0147945514664069	0.0147945514664069	-1.020240043257	0.98979759956743	-0.0603584498167038	0.0603584498167038	-4.09741883735593	0.959025811626441	0	0.166975242449827	0.37872898287489	91	0.029869918791293	AT3G05420.2	NaN	| acyl-CoA binding protein 4 | Chr3:1561880-1567047 FORWARD LENGTH=669 | 201606	NaN	NaN	Unknown	NaN	NaN	NaN	TAIR11_novel2	>AT3G05420.2 | acyl-CoA binding protein 4 | Chr3:1561880-1567047 FORWARD LENGTH=669 | 201606	25	25
True	2 / 1	2	1	97	AT3G05900.1	42947.34765625	46028.1640625	0.0999478624467199	0.0999478624467199	7.17347304170868	1.07173473041709	0.0872341692447662	0.0872341692447662	6.23316035303734	1.06233160353037	0	0.0529310923329161	0.266720031874643	95	0.0307281700554788	AT3G05900.1	NaN	| neurofilament protein-like protein | Chr3:1761408-1763854 REVERSE LENGTH=673 | 201606	NaN	NaN	Unknown	NaN	NaN	NaN	TAIR11_novel2	>AT3G05900.1 | neurofilament protein-like protein | Chr3:1761408-1763854 REVERSE LENGTH=673 | 201606	27	27
True	2 / 1	2	1	18	AT3G06200.1	17335.20703125	16236.66796875	-0.0944494683375254	0.0944494683375254	-6.33704033946451	0.936629596605355	-0.100087106227875	0.100087106227875	-6.70233409025469	0.932976659097453	0	0.0864479149061562	0.308575099648076	16	0.0368280491425893	AT3G06200.1	NaN	| P-loop containing nucleoside triphosphate hydrolases superfamily protein | Chr3:1877678-1878526 FORWARD LENGTH=282 | 201606	NaN	NaN	Unknown	NaN	NaN	NaN	TAIR11_novel2	>AT3G06200.1 | P-loop containing nucleoside triphosphate hydrolases superfamily protein | Chr3:1877678-1878526 FORWARD LENGTH=282 | 201606	3	3
True	2 / 1	2	1	90	AT3G06400.1;AT3G06400.2	25743.26953125	26253.00390625	0.028287212365121	0.028287212365121	1.98006851608816	1.01980068516088	0.0369257777929306	0.0369257777929306	2.59253632859262	1.02592536328593	0	0.518097120743917	0.551387226964221	88	0.0392085469743106	AT3G06400.1;AT3G06400.2	NaN	| chromatin-remodeling protein 11 | Chr3:1941066-1946700 FORWARD LENGTH=1055 | 201606;| chromatin-remodeling protein 11 | Chr3:1941066-1946700 FORWARD LENGTH=1056 | 201606	NaN	NaN	Unknown	NaN	NaN	NaN	TAIR11_novel2	>AT3G06400.1 | chromatin-remodeling protein 11 | Chr3:1941066-1946700 FORWARD LENGTH=1055 | 201606;>AT3G06400.2 | chromatin-remodeling protein 11 | Chr3:1941066-1946700 FORWARD LENGTH=1056 | 201606	16	19
True	2 / 1	2	1	59	AT3G06860.1	29407.060546875	30207.392578125	0.0387390764411584	0.0387390764411584	2.72156419705487	1.02721564197055	-0.201205357909203	0.201205357909203	-13.0176469617036	0.869823530382964	0	0.00129803110892619	0.086782651282494	57	0.0407423281384918	AT3G06860.1	NaN	| multifunctional protein 2 | Chr3:2161926-2166009 FORWARD LENGTH=725 | 201606	NaN	NaN	Unknown	NaN	NaN	NaN	TAIR11_novel2	>AT3G06860.1 | multifunctional protein 2 | Chr3:2161926-2166009 FORWARD LENGTH=725 | 201606	19	24
False	2 / 1	2	1	0	AT3G07130.1;AT3G07130.2	2869.08715820313	NaN	NaN	NaN	NaN	NaN	NaN	NaN	NaN	NaN	0	NaN	NaN	NaN	NaN	AT3G07130.1;AT3G07130.2	NaN	| purple acid phosphatase 15 | Chr3:2255763-2257981 REVERSE LENGTH=532 | 201606;| purple acid phosphatase 15 | Chr3:2255763-2257981 REVERSE LENGTH=565 | 201606	NaN	NaN	Unknown	NaN	NaN	NaN	TAIR11_novel2	>AT3G07130.1 | purple acid phosphatase 15 | Chr3:2255763-2257981 REVERSE LENGTH=532 | 201606;>AT3G07130.2 | purple acid phosphatase 15 | Chr3:2255763-2257981 REVERSE LENGTH=565 | 201606	2	2
True	2 / 1	2	1	11	AT3G07568.1	8222.576171875	10925.3408203125	0.410015912869457	0.410015912869457	32.8700469529513	1.32870046952951	0.132404655218124	0.132404655218124	9.61191690032708	1.09611916900327	0	0.173097752660481	0.38235538394858	9	0.058557331469026	AT3G07568.1	NaN	| fanconi anemia group D2 protein | Chr3:2416494-2417752 REVERSE LENGTH=68 | 201606	NaN	NaN	Unknown	NaN	NaN	NaN	TAIR11_novel2	>AT3G07568.1 | fanconi anemia group D2 protein | Chr3:2416494-2417752 REVERSE LENGTH=68 | 201606	2	2
False	2 / 1	2	1	0	AT3G07690.1;AT3G07690.2	4627.5673828125	NaN	NaN	NaN	NaN	NaN	NaN	NaN	NaN	NaN	0	NaN	NaN	NaN	NaN	AT3G07690.1;AT3G07690.2	NaN	| 6-phosphogluconate dehydrogenase family protein | Chr3:2457232-2459378 FORWARD LENGTH=466 | 201606;| 6-phosphogluconate dehydrogenase family protein | Chr3:2457232-2459378 FORWARD LENGTH=456 | 201606	NaN	NaN	Unknown	NaN	NaN	NaN	TAIR11_novel2	>AT3G07690.1 | 6-phosphogluconate dehydrogenase family protein | Chr3:2457232-2459378 FORWARD LENGTH=466 | 201606;>AT3G07690.2 | 6-phosphogluconate dehydrogenase family protein | Chr3:2457232-2459378 FORWARD LENGTH=456 | 201606	3	3
True	2 / 1	2	1	6	AT3G07950.1	181413.359375	189988.96875	0.0666349537909962	0.0666349537909962	4.72711017785263	1.04727110177853	0.0666350349783897	0.0666350349783897	4.72711607135132	1.04727116071351	0	0.299821608163682	0.456561320891333	4	0.0347074076225053	AT3G07950.1	NaN	| rhomboid protein-like protein | Chr3:2531982-2534277 FORWARD LENGTH=304 | 201606	NaN	NaN	Unknown	NaN	NaN	NaN	TAIR11_novel2	>AT3G07950.1 | rhomboid protein-like protein | Chr3:2531982-2534277 FORWARD LENGTH=304 | 201606	1	1
True	2 / 1	2	1	67	AT3G08030.1	501181.0625	682080.625	0.444610379994469	0.444610379994469	36.0946524191544	1.36094652419154	0.12786839902401	0.12786839902401	9.26780617235368	1.09267806172354	0	0.180115573610631	0.387968485520857	65	0.0650871327907587	AT3G08030.1	NaN	| DNA-directed RNA polymerase subunit beta (Protein of unknown function%2C DUF642) | Chr3:2564191-2565819 FORWARD LENGTH=365 | 201606	NaN	NaN	Unknown	NaN	NaN	NaN	TAIR11_novel2	>AT3G08030.1 | DNA-directed RNA polymerase subunit beta (Protein of unknown function%2C DUF642) | Chr3:2564191-2565819 FORWARD LENGTH=365 | 201606	17	18
True	2 / 1	2	1	26	AT3G08530.1	146143.546875	138132.578125	-0.0813325120849391	0.0813325120849391	-5.48157542450504	0.94518424575495	0.0178785137832165	0.0178785137832165	1.24695458986779	1.01246954589868	0	0.740781390022961	0.63258335635141	24	0.0362801833458322	AT3G08530.1	NaN	| Clathrin%2C heavy chain | Chr3:2587171-2595411 REVERSE LENGTH=1703 | 201606	NaN	NaN	Unknown	NaN	NaN	NaN	TAIR11_novel2	>AT3G08530.1 | Clathrin%2C heavy chain | Chr3:2587171-2595411 REVERSE LENGTH=1703 | 201606	11	15
True	2 / 1	2	1	99	AT3G08590.1;AT3G08590.2	526862.875	532892.75	0.0164176805197628	0.0164176805197628	1.14448659909849	1.01144486599098	-0.00194670096971095	0.00194670096971095	-0.134844032478054	0.998651559675219	0	0.964851019350621	0.695644042024104	97	0.0303851686947211	AT3G08590.1;AT3G08590.2	NaN	| Phosphoglycerate mutase%2C 2%2C3-bisphosphoglycerate-independent | Chr3:2608683-2611237 REVERSE LENGTH=560 | 201606;| Phosphoglycerate mutase%2C 2%2C3-bisphosphoglycerate-independent | Chr3:2608683-2611237 REVERSE LENGTH=560 | 201606	NaN	NaN	Unknown	NaN	NaN	NaN	TAIR11_novel2	>AT3G08590.1 | Phosphoglycerate mutase%2C 2%2C3-bisphosphoglycerate-independent | Chr3:2608683-2611237 REVERSE LENGTH=560 | 201606;>AT3G08590.2 | Phosphoglycerate mutase%2C 2%2C3-bisphosphoglycerate-independent | Chr3:2608683-2611237 REVERSE LENGTH=560 | 201606	25	31
False	2 / 1	2	1	0	AT3G08600.1	493.455596923828	375.306884765625	-0.394849515357155	0.394849515357155	-23.9431294111841	0.760568705888159	NaN	NaN	NaN	NaN	0	NaN	NaN	NaN	NaN	AT3G08600.1	NaN	| transmembrane protein%2C putative (DUF1191) | Chr3:2612646-2613596 FORWARD LENGTH=316 | 201606	NaN	NaN	Unknown	NaN	NaN	NaN	TAIR11_novel2	>AT3G08600.1 | transmembrane protein%2C putative (DUF1191) | Chr3:2612646-2613596 FORWARD LENGTH=316 | 201606	1	1
True	2 / 1	2	1	6	AT3G08680.1;AT3G08680.2	19654.908203125	20622.091796875	0.0693010537783161	0.0693010537783161	4.92082478205735	1.04920824782057	0.0693009570240974	0.0693009570240974	4.92081774555151	1.04920817745552	0	0.552005390826813	0.565413380123328	4	0.0662384501024917	AT3G08680.1;AT3G08680.2	NaN	| Leucine-rich repeat protein kinase family protein | Chr3:2638591-2640590 FORWARD LENGTH=640 | 201606;| Leucine-rich repeat protein kinase family protein | Chr3:2638591-2640590 FORWARD LENGTH=640 | 201606	NaN	NaN	Unknown	NaN	NaN	NaN	TAIR11_novel2	>AT3G08680.1 | Leucine-rich repeat protein kinase family protein | Chr3:2638591-2640590 FORWARD LENGTH=640 | 201606;>AT3G08680.2 | Leucine-rich repeat protein kinase family protein | Chr3:2638591-2640590 FORWARD LENGTH=640 | 201606	3	3
True	2 / 1	2	1	44	AT3G11250.1	629274.5	632840.4375	0.00815230670953209	0.00815230670953209	0.566674400440514	1.00566674400441	0.0114719551056623	0.0114719551056623	0.79834524931508	1.00798345249315	0	0.647461411367487	0.602574844481532	42	0.0170649712353005	AT3G11250.1	NaN	| Ribosomal protein L10 family protein | Chr3:3521453-3522826 FORWARD LENGTH=323 | 201606	NaN	NaN	Unknown	NaN	NaN	NaN	TAIR11_novel2	>AT3G11250.1 | Ribosomal protein L10 family protein | Chr3:3521453-3522826 FORWARD LENGTH=323 | 201606	13	14
True	2 / 1	2	1	16	AT3G09350.1	10342.470703125	10413.4970703125	0.0098737663118277	0.0098737663118277	0.686744678580897	1.00686744678581	0.00610972009599209	0.00610972009599209	0.424391526898193	1.00424391526898	0	0.942929950734639	0.689637255164838	14	0.05613512492609	AT3G09350.1	NaN	| Fes1A | Chr3:2871216-2873109 FORWARD LENGTH=363 | 201606	NaN	NaN	Unknown	NaN	NaN	NaN	TAIR11_novel2	>AT3G09350.1 | Fes1A | Chr3:2871216-2873109 FORWARD LENGTH=363 | 201606	8	9
True	2 / 1	2	1	71	AT3G09630.1;AT3G09630.2	688381.1875	666583.125	-0.0464228759533633	0.0464228759533633	-3.16656859539759	0.968334314046024	0.138259753584862	0.138259753584862	10.0576747581886	1.10057674758189	0	0.0204336995737244	0.202509982598888	69	0.0400916079860011	AT3G09630.1;AT3G09630.2	NaN	| Ribosomal protein L4/L1 family | Chr3:2953813-2955444 FORWARD LENGTH=406 | 201606;| Ribosomal protein L4/L1 family | Chr3:2953813-2955444 FORWARD LENGTH=405 | 201606	NaN	NaN	Unknown	NaN	NaN	NaN	TAIR11_novel2	>AT3G09630.1 | Ribosomal protein L4/L1 family | Chr3:2953813-2955444 FORWARD LENGTH=406 | 201606;>AT3G09630.2 | Ribosomal protein L4/L1 family | Chr3:2953813-2955444 FORWARD LENGTH=405 | 201606	13	17
True	2 / 1	2	1	36	AT3G09670.1;AT3G09670.2	28961.115234375	28823.234375	-0.00688492337195099	0.00688492337195099	-0.476089605870367	0.995239103941296	0.0360580645501614	0.0360580645501614	2.53085029358049	1.0253085029358	0	0.690220829805559	0.617504276792909	34	0.0612370058411554	AT3G09670.1;AT3G09670.2	NaN	| Tudor/PWWP/MBT superfamily protein | Chr3:2966637-2968817 FORWARD LENGTH=726 | 201606;| Tudor/PWWP/MBT superfamily protein | Chr3:2966637-2968817 FORWARD LENGTH=726 | 201606	NaN	NaN	Unknown	NaN	NaN	NaN	TAIR11_novel2	>AT3G09670.1 | Tudor/PWWP/MBT superfamily protein | Chr3:2966637-2968817 FORWARD LENGTH=726 | 201606;>AT3G09670.2 | Tudor/PWWP/MBT superfamily protein | Chr3:2966637-2968817 FORWARD LENGTH=726 | 201606	9	9
True	2 / 1	2	1	36	AT3G09810.1	164519.34375	158973.703125	-0.0494690825386336	0.0494690825386336	-3.37081372840086	0.966291862715991	-0.0300898030400276	0.0300898030400276	-2.06406662205996	0.9793593337794	0	0.267705324396074	0.437723146877432	34	0.0182421681698702	AT3G09810.1	NaN	| isocitrate dehydrogenase VI | Chr3:3008753-3011070 FORWARD LENGTH=374 | 201606	NaN	NaN	Unknown	NaN	NaN	NaN	TAIR11_novel2	>AT3G09810.1 | isocitrate dehydrogenase VI | Chr3:3008753-3011070 FORWARD LENGTH=374 | 201606	7	7
True	2 / 1	2	1	65	AT3G09820.1	877195.1875	891479.375	0.0233035234082599	0.0233035234082599	1.62839328162638	1.01628393281626	0.0179033949971199	0.0179033949971199	1.24870074465864	1.01248700744659	0	0.506050359815603	0.545758805838855	63	0.0184069358024267	AT3G09820.1	NaN	| adenosine kinase 1 | Chr3:3012122-3014624 FORWARD LENGTH=344 | 201606	NaN	NaN	Unknown	NaN	NaN	NaN	TAIR11_novel2	>AT3G09820.1 | adenosine kinase 1 | Chr3:3012122-3014624 FORWARD LENGTH=344 | 201606	14	19
True	2 / 1	2	1	178	AT3G09840.1	1148689.5	1126859	-0.0276818712981482	0.0276818712981482	-1.90047005740019	0.980995299425998	-0.0169683732092381	0.0169683732092381	-1.16926830431382	0.988307316956862	0	0.672086128124249	0.610754467681696	176	0.0276591816106344	AT3G09840.1	NaN	| cell division cycle 48 | Chr3:3019494-3022832 FORWARD LENGTH=809 | 201606	NaN	NaN	Unknown	NaN	NaN	NaN	TAIR11_novel2	>AT3G09840.1 | cell division cycle 48 | Chr3:3019494-3022832 FORWARD LENGTH=809 | 201606	44	53
True	2 / 1	2	1	18	AT3G09880.1	26993.931640625	27181.33203125	0.00998103836532941	0.00998103836532941	0.694231552186975	1.00694231552187	0.00518743507564068	0.00518743507564068	0.360212812289706	1.0036021281229	0	0.927817561084067	0.685127553872035	16	0.0379042905206425	AT3G09880.1	NaN	| Protein phosphatase 2A regulatory B subunit family protein | Chr3:3029902-3031931 FORWARD LENGTH=499 | 201606	NaN	NaN	Unknown	NaN	NaN	NaN	TAIR11_novel2	>AT3G09880.1 | Protein phosphatase 2A regulatory B subunit family protein | Chr3:3029902-3031931 FORWARD LENGTH=499 | 201606	4	4
True	2 / 1	2	1	59	AT3G10050.1	132300.265625	134708.84375	0.0260286098829891	0.0260286098829891	1.82053914527052	1.01820539145271	0.075394831597805	0.075394831597805	5.36493554716666	1.05364935547167	0	0.248540181746626	0.425722344659126	57	0.0444478119936248	AT3G10050.1	NaN	| L-O-methylthreonine resistant 1 | Chr3:3099164-3101741 REVERSE LENGTH=592 | 201606	NaN	NaN	Unknown	NaN	NaN	NaN	TAIR11_novel2	>AT3G10050.1 | L-O-methylthreonine resistant 1 | Chr3:3099164-3101741 REVERSE LENGTH=592 | 201606	17	19
True	2 / 1	2	1	29	AT3G10220.1	66642.3125	66918.453125	0.00596563333655942	0.00596563333655942	0.414362309231087	1.00414362309231	-0.00255492189899087	0.00255492189899087	-0.176936972732955	0.99823063027267	0	0.932476125423657	0.686780869357569	27	0.0203332470368455	AT3G10220.1	NaN	| tubulin folding cofactor B | Chr3:3161977-3164037 FORWARD LENGTH=243 | 201606	NaN	NaN	Unknown	NaN	NaN	NaN	TAIR11_novel2	>AT3G10220.1 | tubulin folding cofactor B | Chr3:3161977-3164037 FORWARD LENGTH=243 | 201606	9	10
True	2 / 1	2	1	24	AT3G10300.3;AT3G10300.6	82085.1484375	85070.7578125	0.0515420851031691	0.0515420851031691	3.63721017971144	1.03637210179711	0.083117663860321	0.083117663860321	5.93047263308757	1.05930472633088	0	0.0312331903049248	0.233666425513931	22	0.0244795145445015	AT3G10300.3;AT3G10300.6	NaN	| Calcium-binding EF-hand family protein | Chr3:3186436-3188071 FORWARD LENGTH=335 | 201606;| Calcium-binding EF-hand family protein | Chr3:3186436-3188075 FORWARD LENGTH=377 | 201606	NaN	NaN	Unknown	NaN	NaN	NaN	TAIR11_novel2	>AT3G10300.3 | Calcium-binding EF-hand family protein | Chr3:3186436-3188071 FORWARD LENGTH=335 | 201606;>AT3G10300.6 | Calcium-binding EF-hand family protein | Chr3:3186436-3188075 FORWARD LENGTH=377 | 201606	4	4
True	2 / 1	2	1	40	AT3G10380.1;AT3G10380.2	81779.6015625	80399.015625	-0.0245631962403093	0.0245631962403093	-1.68817885037614	0.983118211496239	-0.034079022705555	0.034079022705555	-2.33449681626304	0.97665503183737	0	0.678046543602326	0.613400247245032	38	0.0557330407988236	AT3G10380.1;AT3G10380.2	NaN	| subunit of exocyst complex 8 | Chr3:3219922-3228356 REVERSE LENGTH=1053 | 201606;| subunit of exocyst complex 8 | Chr3:3220092-3228356 REVERSE LENGTH=1033 | 201606	NaN	NaN	Unknown	NaN	NaN	NaN	TAIR11_novel2	>AT3G10380.1 | subunit of exocyst complex 8 | Chr3:3219922-3228356 REVERSE LENGTH=1053 | 201606;>AT3G10380.2 | subunit of exocyst complex 8 | Chr3:3220092-3228356 REVERSE LENGTH=1033 | 201606	9	9
True	2 / 1	2	1	17	AT3G10490.2	13255.4326171875	13325.4453125	0.00759998990099713	0.00759998990099713	0.528181141532258	1.00528181141532	-0.299146264791489	0.299146264791489	-18.7266799545352	0.812733200454648	0	0.0445388424787288	0.259830477175077	15	0.0906978386011403	AT3G10490.2	NaN	| NAC domain containing protein 52 | Chr3:3268075-3270608 FORWARD LENGTH=451 | 201606	NaN	NaN	Unknown	NaN	NaN	NaN	TAIR11_novel2	>AT3G10490.2 | NAC domain containing protein 52 | Chr3:3268075-3270608 FORWARD LENGTH=451 | 201606	4	4
True	2 / 1	2	1	83	AT3G10650.1;AT3G10650.2	16471.33203125	16922.359375	0.0389734980503235	0.0389734980503235	2.73825664429748	1.02738256644297	-0.0296328291296959	0.0296328291296959	-2.03304048426742	0.979669595157326	0	0.600628797328889	0.586913608192256	81	0.0388366512101256	AT3G10650.1;AT3G10650.2	NaN	| nuclear pore complex protein | Chr3:3325562-3330819 REVERSE LENGTH=1309 | 201606;| nuclear pore complex protein | Chr3:3325562-3330819 REVERSE LENGTH=1309 | 201606	NaN	NaN	Unknown	NaN	NaN	NaN	TAIR11_novel2	>AT3G10650.1 | nuclear pore complex protein | Chr3:3325562-3330819 REVERSE LENGTH=1309 | 201606;>AT3G10650.2 | nuclear pore complex protein | Chr3:3325562-3330819 REVERSE LENGTH=1309 | 201606	19	22
True	2 / 1	2	1	10	AT3G10670.1	21308.63671875	16519.4921875	-0.367268956808894	0.367268956808894	-22.4751334140298	0.775248665859702	-0.192137211561203	0.192137211561203	-12.4691922896136	0.875308077103864	0	0.0538155182341659	0.268626117199592	8	0.0555040143508819	AT3G10670.1	NaN	| non-intrinsic ABC protein 7 | Chr3:3335325-3337304 REVERSE LENGTH=338 | 201606	NaN	NaN	Unknown	NaN	NaN	NaN	TAIR11_novel2	>AT3G10670.1 | non-intrinsic ABC protein 7 | Chr3:3335325-3337304 REVERSE LENGTH=338 | 201606	3	4
True	2 / 1	2	1	6	AT3G10700.1;AT3G10700.2	51358.05859375	44276.07421875	-0.21406335777713	0.21406335777713	-13.7894316275067	0.862105683724933	-0.214063391089439	0.214063391089439	-13.7894336181375	0.862105663818625	0	0.0833614685298955	0.307186781990284	4	0.057711433846804	AT3G10700.1;AT3G10700.2	NaN	| galacturonic acid kinase | Chr3:3346789-3350863 REVERSE LENGTH=424 | 201606;| galacturonic acid kinase | Chr3:3347355-3350863 REVERSE LENGTH=316 | 201606	NaN	NaN	Unknown	NaN	NaN	NaN	TAIR11_novel2	>AT3G10700.1 | galacturonic acid kinase | Chr3:3346789-3350863 REVERSE LENGTH=424 | 201606;>AT3G10700.2 | galacturonic acid kinase | Chr3:3347355-3350863 REVERSE LENGTH=316 | 201606	1	1
True	2 / 1	2	1	35	AT3G10730.1	3766.11450195313	3808.85083007813	0.0162789240930091	0.0162789240930091	1.13475912914589	1.01134759129146	-0.145690709352493	0.145690709352493	-9.60535024083669	0.903946497591633	0	0.225153442099635	0.410891464532908	33	0.0803030644275598	AT3G10730.1	NaN	| SAD1/UNC-84 domain protein 2 | Chr3:3358556-3360522 REVERSE LENGTH=455 | 201606	NaN	NaN	Unknown	NaN	NaN	NaN	TAIR11_novel2	>AT3G10730.1 | SAD1/UNC-84 domain protein 2 | Chr3:3358556-3360522 REVERSE LENGTH=455 | 201606	6	7
True	2 / 1	2	1	6	AT3G10770.1;AT3G10770.2	4350.8349609375	4020.30834960938	-0.113986135078139	0.113986135078139	-7.59685472548709	0.924031452745129	-0.113986186683178	0.113986186683178	-7.59685803073714	0.924031419692629	0	0.211291009162499	0.401001678224314	4	0.0475082396243434	AT3G10770.1;AT3G10770.2	NaN	| Single-stranded nucleic acid binding R3H protein | Chr3:3372461-3374026 REVERSE LENGTH=333 | 201606;| Single-stranded nucleic acid binding R3H protein | Chr3:3372461-3374026 REVERSE LENGTH=325 | 201606	NaN	NaN	Unknown	NaN	NaN	NaN	TAIR11_novel2	>AT3G10770.1 | Single-stranded nucleic acid binding R3H protein | Chr3:3372461-3374026 REVERSE LENGTH=333 | 201606;>AT3G10770.2 | Single-stranded nucleic acid binding R3H protein | Chr3:3372461-3374026 REVERSE LENGTH=325 | 201606	2	3
True	2 / 1	2	1	18	AT3G11070.1	48740.234375	47087.3046875	-0.0497750444426456	0.0497750444426456	-3.39130434782609	0.966086956521739	-0.0553082190454006	0.0553082190454006	-3.76111847278439	0.962388815272156	0	0.35621506286099	0.482276040692114	16	0.0391424583547179	AT3G11070.1	NaN	| Outer membrane OMP85 family protein | Chr3:3467801-3469815 FORWARD LENGTH=520 | 201606	NaN	NaN	Unknown	NaN	NaN	NaN	TAIR11_novel2	>AT3G11070.1 | Outer membrane OMP85 family protein | Chr3:3467801-3469815 FORWARD LENGTH=520 | 201606	3	3
True	2 / 1	2	1	47	AT3G11400.1;AT3G11400.2	24357.068359375	24854.255859375	0.0291524098895481	0.0291524098895481	2.04124524620235	1.02041245246202	-0.0620139539241791	0.0620139539241791	-4.20740469999469	0.957925953000053	0	0.150104214949635	0.365880277212907	45	0.0290461348931711	AT3G11400.1;AT3G11400.2	NaN	| eukaryotic translation initiation factor 3G1 | Chr3:3578536-3580366 FORWARD LENGTH=294 | 201606;| eukaryotic translation initiation factor 3G1 | Chr3:3578536-3580366 FORWARD LENGTH=321 | 201606	NaN	NaN	Unknown	NaN	NaN	NaN	TAIR11_novel2	>AT3G11400.1 | eukaryotic translation initiation factor 3G1 | Chr3:3578536-3580366 FORWARD LENGTH=294 | 201606;>AT3G11400.2 | eukaryotic translation initiation factor 3G1 | Chr3:3578536-3580366 FORWARD LENGTH=321 | 201606	13	19
True	2 / 1	2	1	6	AT3G11420.1	36818.625	35095.25	-0.0691599691066383	0.0691599691066383	-4.68071526299529	0.953192847370047	-0.069160021841526	0.069160021841526	-4.68071874720474	0.953192812527953	0	0.537311701021015	0.561602276310896	4	0.0636130769332231	AT3G11420.1	NaN	| beta-1%2C3-N-acetylglucosaminyltransferase lunatic protein%2C putative (DUF604) | Chr3:3591834-3594323 FORWARD LENGTH=505 | 201606	NaN	NaN	Unknown	NaN	NaN	NaN	TAIR11_novel2	>AT3G11420.1 | beta-1%2C3-N-acetylglucosaminyltransferase lunatic protein%2C putative (DUF604) | Chr3:3591834-3594323 FORWARD LENGTH=505 | 201606	1	1
True	2 / 1	2	1	12	AT3G11960.1;AT3G11960.2;AT3G11960.3;AT3G11960.4	14248.220703125	14088.4208984375	-0.0162718527450271	0.0162718527450271	-1.1215421772099	0.988784578227901	-0.0261862464249134	0.0261862464249134	-1.79871870270938	0.982012812972906	0	0.754466023235123	0.637986526775013	10	0.0538316658150796	AT3G11960.1;AT3G11960.2;AT3G11960.3;AT3G11960.4	NaN	| Cleavage and polyadenylation specificity factor (CPSF) A subunit protein | Chr3:3786431-3793160 FORWARD LENGTH=1379 | 201606;| Cleavage and polyadenylation specificity factor (CPSF) A subunit protein | Chr3:3786431-3793160 FORWARD LENGTH=1329 | 201606;| Cleavage and polyadenylation specificity factor (CPSF) A subunit protein | Chr3:3786431-3793160 FORWARD LENGTH=1379 | 201606;| Cleavage and pol…	NaN	NaN	Unknown	NaN	NaN	NaN	TAIR11_novel2	>AT3G11960.1 | Cleavage and polyadenylation specificity factor (CPSF) A subunit protein | Chr3:3786431-3793160 FORWARD LENGTH=1379 | 201606;>AT3G11960.2 | Cleavage and polyadenylation specificity factor (CPSF) A subunit protein | Chr3:3786431-3793160 FORWARD LENGTH=1329 | 201606;>AT3G11960.3 | Cleavage and polyadenylation specificity factor (CPSF) A subunit protein | Chr3:3786431-3793160 FORWARD …	4	4
True	2 / 1	2	1	27	AT3G12580.1	253907.09375	259279.015625	0.0302047463689952	0.0302047463689952	2.1157037385845	1.02115703738584	0.0261712223291397	0.0261712223291397	1.83060474712853	1.01830604747129	0	0.670465320450411	0.610330652633917	25	0.0413252559923232	AT3G12580.1	NaN	| heat shock protein 70 | Chr3:3991487-3993689 REVERSE LENGTH=650 | 201606	NaN	NaN	Unknown	NaN	NaN	NaN	TAIR11_novel2	>AT3G12580.1 | heat shock protein 70 | Chr3:3991487-3993689 REVERSE LENGTH=650 | 201606	7	21
True	2 / 1	2	1	25	AT3G12640.1;AT3G12640.2;AT3G12640.3;AT3G12640.4	17786.677734375	18206.404296875	0.0336489595532127	0.0336489595532127	2.35978055468349	1.02359780554683	-0.199651047587395	0.199651047587395	-12.9238846487477	0.870761153512523	0	0.170812902031145	0.380065474566921	23	0.0959346911043007	AT3G12640.1;AT3G12640.2;AT3G12640.3;AT3G12640.4	NaN	| RNA binding (RRM/RBD/RNP motifs) family protein | Chr3:4014455-4017675 FORWARD LENGTH=638 | 201606;| RNA binding (RRM/RBD/RNP motifs) family protein | Chr3:4014455-4017675 FORWARD LENGTH=662 | 201606;| RNA binding (RRM/RBD/RNP motifs) family protein | Chr3:4014455-4017675 FORWARD LENGTH=662 | 201606;| RNA binding (RRM/RBD/RNP motifs) family protein | Chr3:4014455-4017675 FORWARD LENGTH=630 | 20…	NaN	NaN	Unknown	NaN	NaN	NaN	TAIR11_novel2	>AT3G12640.1 | RNA binding (RRM/RBD/RNP motifs) family protein | Chr3:4014455-4017675 FORWARD LENGTH=638 | 201606;>AT3G12640.2 | RNA binding (RRM/RBD/RNP motifs) family protein | Chr3:4014455-4017675 FORWARD LENGTH=662 | 201606;>AT3G12640.3 | RNA binding (RRM/RBD/RNP motifs) family protein | Chr3:4014455-4017675 FORWARD LENGTH=662 | 201606;>AT3G12640.4 | RNA binding (RRM/RBD/RNP motifs) family pr…	6	7
True	2 / 1	2	1	22	AT3G12670.1	17922.40234375	16565.126953125	-0.113614771106841	0.113614771106841	-7.5730661804851	0.924269338195149	0.0214064531028271	0.0214064531028271	1.49484495811973	1.0149484495812	0	0.723174755888228	0.628550434453478	20	0.0403063280719243	AT3G12670.1	NaN	| CTP synthase family protein | Chr3:4020351-4024086 REVERSE LENGTH=591 | 201606	NaN	NaN	Unknown	NaN	NaN	NaN	TAIR11_novel2	>AT3G12670.1 | CTP synthase family protein | Chr3:4020351-4024086 REVERSE LENGTH=591 | 201606	5	5
True	2 / 1	2	1	37	AT3G12780.1	144064.28125	143400.03125	-0.00666734509194004	0.00666734509194004	-0.461078897722955	0.99538921102277	0.0237258356064558	0.0237258356064558	1.65814675777396	1.01658146757774	0	0.352039585048764	0.480758351399437	35	0.0171952315425866	AT3G12780.1	NaN	| phosphoglycerate kinase 1 | Chr3:4061127-4063140 REVERSE LENGTH=481 | 201606	NaN	NaN	Unknown	NaN	NaN	NaN	TAIR11_novel2	>AT3G12780.1 | phosphoglycerate kinase 1 | Chr3:4061127-4063140 REVERSE LENGTH=481 | 201606	12	16
True	2 / 1	2	1	28	AT3G13470.1	11487.5966796875	12236.2099609375	0.0910797641068987	0.0910797641068987	6.51670930068171	1.06516709300682	0.175852358341217	0.175852358341217	12.9631605093759	1.12963160509376	0	0.0918232386378324	0.314438602554919	26	0.0682458205603405	AT3G13470.1	NaN	| TCP-1/cpn60 chaperonin family protein | Chr3:4389685-4392624 FORWARD LENGTH=596 | 201606	NaN	NaN	Unknown	NaN	NaN	NaN	TAIR11_novel2	>AT3G13470.1 | TCP-1/cpn60 chaperonin family protein | Chr3:4389685-4392624 FORWARD LENGTH=596 | 201606	6	11
True	2 / 1	2	1	12	AT3G13670.1	7595.19921875	7916.06689453125	0.0596959974134853	0.0596959974134853	4.22461171247668	1.04224611712477	0.0625703260302544	0.0625703260302544	4.43246881403463	1.04432468814035	0	0.203711624197253	0.396945228885695	10	0.03040205535933	AT3G13670.1	NaN	| Protein kinase family protein | Chr3:4469434-4473234 FORWARD LENGTH=703 | 201606	NaN	NaN	Unknown	NaN	NaN	NaN	TAIR11_novel2	>AT3G13670.1 | Protein kinase family protein | Chr3:4469434-4473234 FORWARD LENGTH=703 | 201606	3	3
True	2 / 1	2	1	6	AT3G13845.1;AT3G13845.2	77961.09375	68963.5234375	-0.176920845427096	0.176920845427096	-11.5411032345862	0.884588967654138	-0.176920741796494	0.176920741796494	-11.5410968804719	0.884589031195281	0	0.0148981633180349	0.183685098558881	4	0.0267432720772723	AT3G13845.1;AT3G13845.2	NaN	| transmembrane protein | Chr3:4557526-4557738 REVERSE LENGTH=70 | 201606;| transmembrane protein | Chr3:4557526-4557738 REVERSE LENGTH=70 | 201606	NaN	NaN	Unknown	NaN	NaN	NaN	TAIR11_novel2	>AT3G13845.1 | transmembrane protein | Chr3:4557526-4557738 REVERSE LENGTH=70 | 201606;>AT3G13845.2 | transmembrane protein | Chr3:4557526-4557738 REVERSE LENGTH=70 | 201606	1	2
True	2 / 1	2	1	92	AT3G13860.1	236933.484375	233282.125	-0.0224063337916172	0.0224063337916172	-1.54109048142006	0.984589095185799	-0.0102147804573178	0.0102147804573178	-0.705533967561334	0.992944660324387	0	0.809610846868145	0.654344140676016	90	0.0291376930722482	AT3G13860.1	NaN	| heat shock protein 60-3A | Chr3:4561704-4565133 REVERSE LENGTH=572 | 201606	NaN	NaN	Unknown	NaN	NaN	NaN	TAIR11_novel2	>AT3G13860.1 | heat shock protein 60-3A | Chr3:4561704-4565133 REVERSE LENGTH=572 | 201606	17	26
True	2 / 1	2	1	92	AT3G13920.1;AT3G13920.3	368577.71875	366759.09375	-0.00713612204262845	0.00713612204262845	-0.493416966757432	0.995065830332426	-0.0193402860313654	0.0193402860313654	-1.33162089944323	0.986683791005568	0	0.730827449917335	0.629859148177979	90	0.0386315787283726	AT3G13920.1;AT3G13920.3	NaN	| eukaryotic translation initiation factor 4A1 | Chr3:4592635-4594128 REVERSE LENGTH=412 | 201606;| eukaryotic translation initiation factor 4A1 | Chr3:4592635-4594094 REVERSE LENGTH=402 | 201606	NaN	NaN	Unknown	NaN	NaN	NaN	TAIR11_novel2	>AT3G13920.1 | eukaryotic translation initiation factor 4A1 | Chr3:4592635-4594128 REVERSE LENGTH=412 | 201606;>AT3G13920.3 | eukaryotic translation initiation factor 4A1 | Chr3:4592635-4594094 REVERSE LENGTH=402 | 201606	18	20
True	2 / 1	2	1	23	AT3G13990.2	20664.20703125	22692.177734375	0.135061066178278	0.135061066178278	9.81392946779012	1.0981392946779	0.0273207481950521	0.0273207481950521	1.91177475055482	1.01911774750555	0	0.721752886647984	0.628550434453478	21	0.05128045426633	AT3G13990.2	NaN	| dentin sialophosphoprotein%2C putative (DUF1296) | Chr3:4625708-4630383 REVERSE LENGTH=847 | 201606	NaN	NaN	Unknown	NaN	NaN	NaN	TAIR11_novel2	>AT3G13990.2 | dentin sialophosphoprotein%2C putative (DUF1296) | Chr3:4625708-4630383 REVERSE LENGTH=847 | 201606	5	6
True	2 / 1	2	1	27	AT3G14010.1;AT3G14010.2;AT3G14010.3;AT3G14010.4;AT3G14010.5	43947.20703125	47159.35546875	0.101772520056586	0.101772520056586	7.30910711849311	1.07309107118493	-0.00986503437161446	0.00986503437161446	-0.681459537663698	0.993185404623363	0	0.940533386743202	0.688963939048281	25	0.0889938235493222	AT3G14010.1;AT3G14010.2;AT3G14010.3;AT3G14010.4;AT3G14010.5	NaN	| CTC-interacting domain 4 | Chr3:4637164-4640691 FORWARD LENGTH=595 | 201606;| CTC-interacting domain 4 | Chr3:4637164-4640691 FORWARD LENGTH=595 | 201606;| CTC-interacting domain 4 | Chr3:4637164-4640691 FORWARD LENGTH=595 | 201606;| CTC-interacting domain 4 | Chr3:4637164-4640324 FORWARD LENGTH=549 | 201606;| CTC-interacting domain 4 | Chr3:4637054-4640691 FORWARD LENGTH=603 | 201606	NaN	NaN	Unknown	NaN	NaN	NaN	TAIR11_novel2	>AT3G14010.1 | CTC-interacting domain 4 | Chr3:4637164-4640691 FORWARD LENGTH=595 | 201606;>AT3G14010.2 | CTC-interacting domain 4 | Chr3:4637164-4640691 FORWARD LENGTH=595 | 201606;>AT3G14010.3 | CTC-interacting domain 4 | Chr3:4637164-4640691 FORWARD LENGTH=595 | 201606;>AT3G14010.4 | CTC-interacting domain 4 | Chr3:4637164-4640324 FORWARD LENGTH=549 | 201606;>AT3G14010.5 | CTC-interacting doma…	11	11
True	2 / 1	2	1	24	AT3G14067.1	69006.796875	72017.9609375	0.0616182845276669	0.0616182845276669	4.36357605172497	1.04363576051725	0.00954230036586523	0.00954230036586523	0.66361408446638	1.00663614084466	0	0.81505406164101	0.655753992600543	22	0.0273252389377704	AT3G14067.1	NaN	| Subtilase family protein | Chr3:4658421-4660754 REVERSE LENGTH=777 | 201606	NaN	NaN	Unknown	NaN	NaN	NaN	TAIR11_novel2	>AT3G14067.1 | Subtilase family protein | Chr3:4658421-4660754 REVERSE LENGTH=777 | 201606	13	17
True	2 / 1	2	1	6	AT3G14080.1;AT3G14080.2;AT3G14080.3;AT3G14080.4	14792.9384765625	16612.306640625	0.167343748757727	0.167343748757727	12.2988963074852	1.12298896307485	0.167343780398369	0.167343780398369	12.2988987703821	1.12298898770382	0	0.171584777129971	0.380977902620685	4	0.0623048141663842	AT3G14080.1;AT3G14080.2;AT3G14080.3;AT3G14080.4	NaN	| Small nuclear ribonucleoprotein family protein | Chr3:4667717-4668989 FORWARD LENGTH=128 | 201606;| Small nuclear ribonucleoprotein family protein | Chr3:4667717-4668989 FORWARD LENGTH=128 | 201606;| Small nuclear ribonucleoprotein family protein | Chr3:4667717-4668800 FORWARD LENGTH=98 | 201606;| Small nuclear ribonucleoprotein family protein | Chr3:4668350-4668989 FORWARD LENGTH=118 | 201606	NaN	NaN	Unknown	NaN	NaN	NaN	TAIR11_novel2	>AT3G14080.1 | Small nuclear ribonucleoprotein family protein | Chr3:4667717-4668989 FORWARD LENGTH=128 | 201606;>AT3G14080.2 | Small nuclear ribonucleoprotein family protein | Chr3:4667717-4668989 FORWARD LENGTH=128 | 201606;>AT3G14080.3 | Small nuclear ribonucleoprotein family protein | Chr3:4667717-4668800 FORWARD LENGTH=98 | 201606;>AT3G14080.4 | Small nuclear ribonucleoprotein family protein…	2	2
True	2 / 1	2	1	24	AT3G14172.1;AT3G14172.2;AT3G14172.3	12691.5625	10683.5107421875	-0.248483881534923	0.248483881534923	-15.8219427892547	0.841780572107453	-0.228929489850998	0.228929489850998	-14.6732200372516	0.853267799627484	0	0.0968501809643365	0.32146017511567	22	0.0892957917420386	AT3G14172.1;AT3G14172.2;AT3G14172.3	NaN	| GPI-anchored adhesin-like protein | Chr3:4698860-4704773 REVERSE LENGTH=1270 | 201606;| GPI-anchored adhesin-like protein | Chr3:4698860-4704773 REVERSE LENGTH=1262 | 201606;| GPI-anchored adhesin-like protein | Chr3:4698860-4704748 REVERSE LENGTH=1232 | 201606	NaN	NaN	Unknown	NaN	NaN	NaN	TAIR11_novel2	>AT3G14172.1 | GPI-anchored adhesin-like protein | Chr3:4698860-4704773 REVERSE LENGTH=1270 | 201606;>AT3G14172.2 | GPI-anchored adhesin-like protein | Chr3:4698860-4704773 REVERSE LENGTH=1262 | 201606;>AT3G14172.3 | GPI-anchored adhesin-like protein | Chr3:4698860-4704748 REVERSE LENGTH=1232 | 201606	9	10
True	2 / 1	2	1	6	AT3G14210.1;AT3G14210.2	325806.78125	336235.3125	0.0454546169228712	0.0454546169228712	3.20083308579078	1.03200833085791	0.0454547069966793	0.0454547069966793	3.20083952907371	1.03200839529074	0	0.827847595884323	0.659272844368457	4	0.121402864020999	AT3G14210.1;AT3G14210.2	NaN	| GDSL-like lipase/acylhydrolase superfamily protein | Chr3:4729886-4731562 FORWARD LENGTH=392 | 201606;| GDSL-like lipase/acylhydrolase superfamily protein | Chr3:4730579-4731562 FORWARD LENGTH=264 | 201606	NaN	NaN	Unknown	NaN	NaN	NaN	TAIR11_novel2	>AT3G14210.1 | GDSL-like lipase/acylhydrolase superfamily protein | Chr3:4729886-4731562 FORWARD LENGTH=392 | 201606;>AT3G14210.2 | GDSL-like lipase/acylhydrolase superfamily protein | Chr3:4730579-4731562 FORWARD LENGTH=264 | 201606	1	1
True	2 / 1	2	1	24	AT3G14600.1	58582.109375	58391.91796875	-0.00469144213707326	0.00469144213707326	-0.324657832022623	0.996753421679774	-0.356188237667084	0.356188237667084	-21.8774058032715	0.781225941967285	0	0.114920144065906	0.33861627859989	22	0.146359826472913	AT3G14600.1	NaN	| Ribosomal protein L18ae/LX family protein | Chr3:4910773-4911933 FORWARD LENGTH=178 | 201606	NaN	NaN	Unknown	NaN	NaN	NaN	TAIR11_novel2	>AT3G14600.1 | Ribosomal protein L18ae/LX family protein | Chr3:4910773-4911933 FORWARD LENGTH=178 | 201606	3	6
True	2 / 1	2	1	51	AT3G14840.2	48200.4296875	49520.390625	0.0389766872529736	0.0389766872529736	2.73848375638508	1.02738483756385	0.0317014530301094	0.0317014530301094	2.221697421703	1.02221697421703	0	0.397839028700823	0.49934691052568	49	0.0255187306926504	AT3G14840.2	NaN	| Leucine-rich repeat transmembrane protein kinase | Chr3:4988271-4993891 FORWARD LENGTH=1020 | 201606	NaN	NaN	Unknown	NaN	NaN	NaN	TAIR11_novel2	>AT3G14840.2 | Leucine-rich repeat transmembrane protein kinase | Chr3:4988271-4993891 FORWARD LENGTH=1020 | 201606	15	16
True	2 / 1	2	1	17	AT3G14920.1	6020.98876953125	6627.29638671875	0.138420014751782	0.138420014751782	10.0699011473941	1.10069901147394	0.188171610236168	0.188171610236168	13.9318892456127	1.13931889245613	0	0.125870729983036	0.348950339547136	15	0.0775066902296084	AT3G14920.1	NaN	| Peptide-N4-(N-acetyl-beta-glucosaminyl)asparagine amidase A protein | Chr3:5018275-5020104 FORWARD LENGTH=609 | 201606	NaN	NaN	Unknown	NaN	NaN	NaN	TAIR11_novel2	>AT3G14920.1 | Peptide-N4-(N-acetyl-beta-glucosaminyl)asparagine amidase A protein | Chr3:5018275-5020104 FORWARD LENGTH=609 | 201606	5	5
True	2 / 1	2	1	24	AT3G15590.1;AT3G15590.2	8792.748046875	9160.623046875	0.0591315951123162	0.0591315951123162	4.18384557408926	1.04183845574089	-0.0486952029168606	0.0486952029168606	-3.31896672270585	0.966810332772941	0	0.537749369673626	0.561602276310896	22	0.0527273517372165	AT3G15590.1;AT3G15590.2	NaN	| Tetratricopeptide repeat (TPR)-like superfamily protein | Chr3:5275568-5277658 REVERSE LENGTH=610 | 201606;| Tetratricopeptide repeat (TPR)-like superfamily protein | Chr3:5275568-5277658 REVERSE LENGTH=610 | 201606	NaN	NaN	Unknown	NaN	NaN	NaN	TAIR11_novel2	>AT3G15590.1 | Tetratricopeptide repeat (TPR)-like superfamily protein | Chr3:5275568-5277658 REVERSE LENGTH=610 | 201606;>AT3G15590.2 | Tetratricopeptide repeat (TPR)-like superfamily protein | Chr3:5275568-5277658 REVERSE LENGTH=610 | 201606	6	6
True	2 / 1	2	1	18	AT3G15640.1;AT3G15640.2	20812.7265625	20075.1015625	-0.0520586905726777	0.0520586905726777	-3.54410556341541	0.964558944365846	-0.063218928873539	0.063218928873539	-4.28737966613638	0.957126203338636	0	0.203230447519456	0.396945228885695	16	0.0320378573490995	AT3G15640.1;AT3G15640.2	NaN	| Rubredoxin-like superfamily protein | Chr3:5299273-5301371 FORWARD LENGTH=176 | 201606;| Rubredoxin-like superfamily protein | Chr3:5299273-5301371 FORWARD LENGTH=175 | 201606	NaN	NaN	Unknown	NaN	NaN	NaN	TAIR11_novel2	>AT3G15640.1 | Rubredoxin-like superfamily protein | Chr3:5299273-5301371 FORWARD LENGTH=176 | 201606;>AT3G15640.2 | Rubredoxin-like superfamily protein | Chr3:5299273-5301371 FORWARD LENGTH=175 | 201606	3	4
True	2 / 1	2	1	130	AT3G15730.1	411581.4375	320485.875	-0.360917144202578	0.360917144202578	-22.13305902553	0.7786694097447	-0.0971539467573166	0.0971539467573166	-6.51245660354113	0.934875433964589	0	0.00467801532316598	0.140741432436965	128	0.0232794932507793	AT3G15730.1	NaN	| phospholipase D alpha 1 | Chr3:5330835-5333474 FORWARD LENGTH=810 | 201606	NaN	NaN	Unknown	NaN	NaN	NaN	TAIR11_novel2	>AT3G15730.1 | phospholipase D alpha 1 | Chr3:5330835-5333474 FORWARD LENGTH=810 | 201606	22	32
True	2 / 1	2	1	6	AT3G15920.1	8892.8466796875	7942.783203125	-0.163000686834509	0.163000686834509	-10.6834572863218	0.893165427136782	-0.163000717759132	0.163000717759132	-10.6834592008501	0.893165407991499	0	0.0863870163523486	0.308575099648076	4	0.0446068038381903	AT3G15920.1	NaN	| Phox (PX) domain-containing protein | Chr3:5383768-5386955 REVERSE LENGTH=755 | 201606	NaN	NaN	Unknown	NaN	NaN	NaN	TAIR11_novel2	>AT3G15920.1 | Phox (PX) domain-containing protein | Chr3:5383768-5386955 REVERSE LENGTH=755 | 201606	4	4
True	2 / 1	2	1	150	AT3G15950.1	2311830.5	2103149	-0.136484562371931	0.136484562371931	-9.02667821018886	0.909733217898111	-0.0611137375235558	0.0611137375235558	-4.14761314823119	0.958523868517688	0	0.207138666101599	0.399072751455194	148	0.0333160876572637	AT3G15950.1	NaN	| DNA topoisomerase-like protein | Chr3:5397783-5402610 REVERSE LENGTH=772 | 201606	NaN	NaN	Unknown	NaN	NaN	NaN	TAIR11_novel2	>AT3G15950.1 | DNA topoisomerase-like protein | Chr3:5397783-5402610 REVERSE LENGTH=772 | 201606	46	52
True	2 / 1	2	1	41	AT3G16110.1	15947.3017578125	16419.513671875	0.0420990523205505	0.0420990523205505	2.96107718555689	1.02961077185557	0.0387533903121948	0.0387533903121948	2.72258336636995	1.0272258336637	0	0.44091497685384	0.519254111991239	39	0.0340530148694805	AT3G16110.1	NaN	| PDI-like 1-6 | Chr3:5460955-5463666 REVERSE LENGTH=534 | 201606	NaN	NaN	Unknown	NaN	NaN	NaN	TAIR11_novel2	>AT3G16110.1 | PDI-like 1-6 | Chr3:5460955-5463666 REVERSE LENGTH=534 | 201606	11	12
True	2 / 1	2	1	87	AT3G16400.1;AT3G16400.2	2059593	1767722.125	-0.22046776212374	0.22046776212374	-14.1712889391253	0.858287110608747	-0.134945303201675	0.134945303201675	-8.92956395904588	0.910704360409541	0	0.0670997755220746	0.285405158019433	85	0.0501274835578955	AT3G16400.1;AT3G16400.2	NaN	| nitrile specifier protein 1 | Chr3:5566516-5568330 FORWARD LENGTH=470 | 201606;| nitrile specifier protein 1 | Chr3:5566516-5568330 FORWARD LENGTH=470 | 201606	NaN	NaN	Unknown	NaN	NaN	NaN	TAIR11_novel2	>AT3G16400.1 | nitrile specifier protein 1 | Chr3:5566516-5568330 FORWARD LENGTH=470 | 201606;>AT3G16400.2 | nitrile specifier protein 1 | Chr3:5566516-5568330 FORWARD LENGTH=470 | 201606	19	21
True	2 / 1	2	1	46	AT3G16830.1	120831.5078125	118138.7578125	-0.0325143506314127	0.0325143506314127	-2.22851642650894	0.977714835734911	-0.0634749010205269	0.0634749010205269	-4.30436010268238	0.956956398973176	0	0.0430157272840749	0.25846254396651	44	0.0208744611073246	AT3G16830.1	NaN	| TOPLESS-related 2 | Chr3:5731709-5737531 FORWARD LENGTH=1131 | 201606	NaN	NaN	Unknown	NaN	NaN	NaN	TAIR11_novel2	>AT3G16830.1 | TOPLESS-related 2 | Chr3:5731709-5737531 FORWARD LENGTH=1131 | 201606	13	14
True	2 / 1	2	1	12	AT3G17160.1	4170.92919921875	3878.52490234375	-0.104860758342598	0.104860758342598	-7.01053129671369	0.929894687032863	-0.0947227254509926	0.0947227254509926	-6.35477911694016	0.936452208830598	0	0.331989722190368	0.472307534730165	10	0.0613809675666792	AT3G17160.1	NaN	| hypothetical protein | Chr3:5852207-5852854 FORWARD LENGTH=165 | 201606	NaN	NaN	Unknown	NaN	NaN	NaN	TAIR11_novel2	>AT3G17160.1 | hypothetical protein | Chr3:5852207-5852854 FORWARD LENGTH=165 | 201606	2	2
True	2 / 1	2	1	49	AT3G17390.1	712410.75	679673.1875	-0.067868075401672	0.067868075401672	-4.59532123848496	0.95404678761515	-0.0560043230652809	0.0560043230652809	-3.80754277662545	0.961924572233746	0	0.0615682170305365	0.278544930325048	47	0.0200467195890182	AT3G17390.1	NaN	| S-adenosylmethionine synthetase family protein | Chr3:5952484-5953665 REVERSE LENGTH=393 | 201606	NaN	NaN	Unknown	NaN	NaN	NaN	TAIR11_novel2	>AT3G17390.1 | S-adenosylmethionine synthetase family protein | Chr3:5952484-5953665 REVERSE LENGTH=393 | 201606	8	14
True	2 / 1	2	1	51	AT3G17840.1	246320.015625	249592.203125	0.0190390033279164	0.0190390033279164	1.32842939770741	1.01328429397707	0.000848872703500092	0.000848872703500092	0.058856685862696	1.00058856685863	0	0.985747124437651	0.700990526444603	49	0.0324401211512141	AT3G17840.1	NaN	| receptor-like kinase 902 | Chr3:6106092-6108430 FORWARD LENGTH=647 | 201606	NaN	NaN	Unknown	NaN	NaN	NaN	TAIR11_novel2	>AT3G17840.1 | receptor-like kinase 902 | Chr3:6106092-6108430 FORWARD LENGTH=647 | 201606	11	11
True	2 / 1	2	1	66	AT3G18060.1	62671.35546875	60925.2578125	-0.0407657454659244	0.0407657454659244	-2.78611758624028	0.972138824137597	-0.0854727327823639	0.0854727327823639	-5.75243388838464	0.942475661116154	0	0.0692064378557413	0.288040527783369	64	0.0318287226837027	AT3G18060.1	NaN	| transducin family protein / WD-40 repeat family protein | Chr3:6183880-6186788 FORWARD LENGTH=609 | 201606	NaN	NaN	Unknown	NaN	NaN	NaN	TAIR11_novel2	>AT3G18060.1 | transducin family protein / WD-40 repeat family protein | Chr3:6183880-6186788 FORWARD LENGTH=609 | 201606	12	15
True	2 / 1	2	1	11	AT3G18240.1;AT3G18240.2	2784.3984375	3254.01733398438	0.224856265712712	0.224856265712712	16.8660810234482	1.16866081023448	-0.253486633300781	0.253486633300781	-16.1133367466557	0.838866632533443	0	0.163928566301939	0.375662198728926	9	0.10883299996826	AT3G18240.1;AT3G18240.2	NaN	| Ribosomal protein S24/S35 | Chr3:6255810-6257695 FORWARD LENGTH=419 | 201606;| Ribosomal protein S24/S35 | Chr3:6255810-6257695 FORWARD LENGTH=419 | 201606	NaN	NaN	Unknown	NaN	NaN	NaN	TAIR11_novel2	>AT3G18240.1 | Ribosomal protein S24/S35 | Chr3:6255810-6257695 FORWARD LENGTH=419 | 201606;>AT3G18240.2 | Ribosomal protein S24/S35 | Chr3:6255810-6257695 FORWARD LENGTH=419 | 201606	3	3
True	2 / 1	2	1	7	AT3G18380.1;AT3G18380.2;AT3G18380.3	6593.19921875	8430.6083984375	0.354658073430227	0.354658073430227	27.8682490658284	1.27868249065828	0.243306443095207	0.243306443095207	18.3702425481673	1.18370242548167	0	0.275925343076378	0.44206829404249	5	0.124122598495217	AT3G18380.1;AT3G18380.2;AT3G18380.3	NaN	| DNA-BINDING TRANSCRIPTION FACTOR 2 | Chr3:6311002-6313181 REVERSE LENGTH=348 | 201606;| DNA-BINDING TRANSCRIPTION FACTOR 2 | Chr3:6311002-6313181 REVERSE LENGTH=349 | 201606;| DNA-BINDING TRANSCRIPTION FACTOR 2 | Chr3:6311002-6313181 REVERSE LENGTH=346 | 201606	NaN	NaN	Unknown	NaN	NaN	NaN	TAIR11_novel2	>AT3G18380.1 | DNA-BINDING TRANSCRIPTION FACTOR 2 | Chr3:6311002-6313181 REVERSE LENGTH=348 | 201606;>AT3G18380.2 | DNA-BINDING TRANSCRIPTION FACTOR 2 | Chr3:6311002-6313181 REVERSE LENGTH=349 | 201606;>AT3G18380.3 | DNA-BINDING TRANSCRIPTION FACTOR 2 | Chr3:6311002-6313181 REVERSE LENGTH=346 | 201606	2	2
True	2 / 1	2	1	18	AT3G18490.1	223815.9375	224940.953125	0.00723357299797592	0.00723357299797592	0.502652151391136	1.00502652151391	-0.0222750026732683	0.0222750026732683	-1.53212718224518	0.984678728177548	0	0.273213958313063	0.439395644297297	16	0.0132004122305171	AT3G18490.1	NaN	| Eukaryotic aspartyl protease family protein | Chr3:6349090-6350592 REVERSE LENGTH=500 | 201606	NaN	NaN	Unknown	NaN	NaN	NaN	TAIR11_novel2	>AT3G18490.1 | Eukaryotic aspartyl protease family protein | Chr3:6349090-6350592 REVERSE LENGTH=500 | 201606	8	8
True	2 / 1	2	1	8	AT3G19440.1	25764.009765625	25355.708984375	-0.023046528944863	0.023046528944863	-1.58477187737588	0.984152281226241	-0.0814610570669174	0.0814610570669174	-5.48999669689812	0.945100033031019	0	0.880465370829946	0.673683427677131	6	0.330744395656474	AT3G19440.1	NaN	| Pseudouridine synthase family protein | Chr3:6740778-6743132 FORWARD LENGTH=477 | 201606	NaN	NaN	Unknown	NaN	NaN	NaN	TAIR11_novel2	>AT3G19440.1 | Pseudouridine synthase family protein | Chr3:6740778-6743132 FORWARD LENGTH=477 | 201606	2	2
True	2 / 1	2	1	12	AT3G19508.1	29691.15625	33297.9609375	0.165400557215807	0.165400557215807	12.1477407519284	1.12147740751928	-0.129370108246803	0.129370108246803	-8.57694768166979	0.914230523183302	0	0.368368577323925	0.488199701115737	10	0.0906982144902487	AT3G19508.1	NaN	| complex 1 protein%2C LYR family protein | Chr3:6762378-6762696 REVERSE LENGTH=81 | 201606	NaN	NaN	Unknown	NaN	NaN	NaN	TAIR11_novel2	>AT3G19508.1 | complex 1 protein%2C LYR family protein | Chr3:6762378-6762696 REVERSE LENGTH=81 | 201606	3	3
True	2 / 1	2	1	83	AT3G19760.1	274578.25	232697.28125	-0.238762995765617	0.238762995765617	-15.2528354849665	0.847471645150335	-0.179086938500404	0.179086938500404	-11.6738176518895	0.883261823481105	0	0.0648527723828854	0.282968227949964	81	0.0657807523990504	AT3G19760.1	NaN	| eukaryotic initiation factor 4A-III | Chr3:6863790-6866242 FORWARD LENGTH=408 | 201606	NaN	NaN	Unknown	NaN	NaN	NaN	TAIR11_novel2	>AT3G19760.1 | eukaryotic initiation factor 4A-III | Chr3:6863790-6866242 FORWARD LENGTH=408 | 201606	15	23
True	2 / 1	2	1	37	AT3G19820.1;AT3G19820.2;AT3G19820.3	52155.3046875	53074.390625	0.0252019059541031	0.0252019059541031	1.76220989026314	1.01762209890263	-0.0530888438224792	0.0530888438224792	-3.61295510076981	0.963870448992302	0	0.353863571773268	0.4812750248188	35	0.0386310276764187	AT3G19820.1;AT3G19820.2;AT3G19820.3	NaN	| cell elongation protein / DWARF1 / DIMINUTO (DIM) | Chr3:6879835-6881616 REVERSE LENGTH=561 | 201606;| cell elongation protein / DWARF1 / DIMINUTO (DIM) | Chr3:6879835-6881616 REVERSE LENGTH=561 | 201606;| cell elongation protein / DWARF1 / DIMINUTO (DIM) | Chr3:6879835-6881616 REVERSE LENGTH=561 | 201606	NaN	NaN	Unknown	NaN	NaN	NaN	TAIR11_novel2	>AT3G19820.1 | cell elongation protein / DWARF1 / DIMINUTO (DIM) | Chr3:6879835-6881616 REVERSE LENGTH=561 | 201606;>AT3G19820.2 | cell elongation protein / DWARF1 / DIMINUTO (DIM) | Chr3:6879835-6881616 REVERSE LENGTH=561 | 201606;>AT3G19820.3 | cell elongation protein / DWARF1 / DIMINUTO (DIM) | Chr3:6879835-6881616 REVERSE LENGTH=561 | 201606	11	31
True	2 / 1	2	1	7	AT3G19870.1;AT3G19870.2	25274.138671875	29153.41796875	0.206003109250461	0.206003109250461	15.3488091018186	1.15348809101819	0.00545480800792575	0.00545480800792575	0.378814173143649	1.00378814173144	0	0.912853333367569	0.681587825397233	5	0.0299983005079903	AT3G19870.1;AT3G19870.2	NaN	| AP-5 complex subunit beta-like protein | Chr3:6907481-6911115 FORWARD LENGTH=1090 | 201606;| AP-5 complex subunit beta-like protein | Chr3:6907481-6911115 FORWARD LENGTH=1117 | 201606	NaN	NaN	Unknown	NaN	NaN	NaN	TAIR11_novel2	>AT3G19870.1 | AP-5 complex subunit beta-like protein | Chr3:6907481-6911115 FORWARD LENGTH=1090 | 201606;>AT3G19870.2 | AP-5 complex subunit beta-like protein | Chr3:6907481-6911115 FORWARD LENGTH=1117 | 201606	6	7
True	2 / 1	2	1	34	AT3G20320.1	34672.76953125	36064.60546875	0.0567805632050922	0.0567805632050922	4.01420468083913	1.04014204680839	0.0497787967324257	0.0497787967324257	3.51062025439546	1.03510620254395	0	0.433866918576086	0.515645446118079	32	0.0429091277596809	AT3G20320.1	NaN	| trigalactosyldiacylglycerol2 | Chr3:7087657-7089640 REVERSE LENGTH=381 | 201606	NaN	NaN	Unknown	NaN	NaN	NaN	TAIR11_novel2	>AT3G20320.1 | trigalactosyldiacylglycerol2 | Chr3:7087657-7089640 REVERSE LENGTH=381 | 201606	8	10
True	2 / 1	2	1	27	AT3G20370.1;AT3G20370.2	57481.26953125	55314.66796875	-0.0554298302233385	0.0554298302233385	-3.76923053399528	0.962307694660047	0.156486377120018	0.156486377120018	11.4569343285614	1.11456934328561	0	0.514777510744907	0.549816751507249	25	0.159201421216291	AT3G20370.1;AT3G20370.2	NaN	| TRAF-like family protein | Chr3:7105481-7107079 FORWARD LENGTH=379 | 201606;| TRAF-like family protein | Chr3:7105641-7107079 FORWARD LENGTH=357 | 201606	NaN	NaN	Unknown	NaN	NaN	NaN	TAIR11_novel2	>AT3G20370.1 | TRAF-like family protein | Chr3:7105481-7107079 FORWARD LENGTH=379 | 201606;>AT3G20370.2 | TRAF-like family protein | Chr3:7105641-7107079 FORWARD LENGTH=357 | 201606	4	8
True	2 / 1	2	1	12	AT3G20550.1	15655.625	16210.0478515625	0.0502072451112521	0.0502072451112521	3.54136517425845	1.03541365174258	0.0526377968490124	0.0526377968490124	3.71595145121244	1.03715951451212	0	0.258641614898447	0.431197099379693	10	0.0290416413726755	AT3G20550.1	NaN	| SMAD/FHA domain-containing protein | Chr3:7174695-7177600 REVERSE LENGTH=314 | 201606	NaN	NaN	Unknown	NaN	NaN	NaN	TAIR11_novel2	>AT3G20550.1 | SMAD/FHA domain-containing protein | Chr3:7174695-7177600 REVERSE LENGTH=314 | 201606	2	2
True	2 / 1	2	1	60	AT3G20630.1	23562.22265625	24387.853515625	0.0496871487031331	0.0496871487031331	3.50404489177509	1.03504044891775	0.00164365698583424	0.00164365698583424	0.113994544999785	1.00113994545	0	0.968846719141504	0.69694132412621	58	0.0288002039368595	AT3G20630.1	NaN	| ubiquitin-specific protease 14 | Chr3:7203001-7208340 REVERSE LENGTH=797 | 201606	NaN	NaN	Unknown	NaN	NaN	NaN	TAIR11_novel2	>AT3G20630.1 | ubiquitin-specific protease 14 | Chr3:7203001-7208340 REVERSE LENGTH=797 | 201606	18	25
True	2 / 1	2	1	6	AT3G20650.1;AT3G20650.2;AT3G20650.3	52013.66015625	54243.125	0.0605497332468763	0.0605497332468763	4.28630639922791	1.04286306399228	0.0605497695505619	0.0605497695505619	4.28630902346743	1.04286309023467	0	0.073229998667685	0.29373806784167	4	0.0155476922674701	AT3G20650.1;AT3G20650.2;AT3G20650.3	NaN	| mRNA capping enzyme family protein | Chr3:7221168-7223939 REVERSE LENGTH=370 | 201606;| mRNA capping enzyme family protein | Chr3:7221168-7223939 REVERSE LENGTH=369 | 201606;| mRNA capping enzyme family protein | Chr3:7221288-7223939 REVERSE LENGTH=357 | 201606	NaN	NaN	Unknown	NaN	NaN	NaN	TAIR11_novel2	>AT3G20650.1 | mRNA capping enzyme family protein | Chr3:7221168-7223939 REVERSE LENGTH=370 | 201606;>AT3G20650.2 | mRNA capping enzyme family protein | Chr3:7221168-7223939 REVERSE LENGTH=369 | 201606;>AT3G20650.3 | mRNA capping enzyme family protein | Chr3:7221288-7223939 REVERSE LENGTH=357 | 201606	2	3
True	2 / 1	2	1	5	AT3G20910.1	844.14599609375	1269.79699707031	0.589033429710504	0.589033429710504	50.4238606764996	1.504238606765	0.589033424854279	0.589033424854279	50.423860170161	1.50423860170161	0	0.191115479989336	0.3914713886361	3	0.216017192961685	AT3G20910.1	NaN	| nuclear factor Y%2C subunit A9 | Chr3:7326495-7328369 FORWARD LENGTH=303 | 201606	NaN	NaN	Unknown	NaN	NaN	NaN	TAIR11_novel2	>AT3G20910.1 | nuclear factor Y%2C subunit A9 | Chr3:7326495-7328369 FORWARD LENGTH=303 | 201606	2	2
True	2 / 1	2	1	12	AT3G21630.1	15222.26953125	14566.7177734375	-0.0635076297109089	0.0635076297109089	-4.30653101015397	0.95693468989846	-0.00578630063682795	0.00578630063682795	-0.400272562472226	0.995997274375278	0	0.960855299604843	0.695008469556605	10	0.0759899243077161	AT3G21630.1	NaN	| chitin elicitor receptor kinase 1 | Chr3:7615543-7618530 REVERSE LENGTH=617 | 201606	NaN	NaN	Unknown	NaN	NaN	NaN	TAIR11_novel2	>AT3G21630.1 | chitin elicitor receptor kinase 1 | Chr3:7615543-7618530 REVERSE LENGTH=617 | 201606	5	5
True	2 / 1	2	1	30	AT3G21865.1	81842.6796875	85947.8828125	0.0706087191947736	0.0706087191947736	5.01596861280069	1.05015968612801	-0.0508777648210526	0.0508777648210526	-3.46511875135606	0.965348812486439	0	0.501745908507281	0.544398188210373	28	0.0509130276957771	AT3G21865.1	NaN	| peroxin 22 | Chr3:7701308-7703218 REVERSE LENGTH=283 | 201606	NaN	NaN	Unknown	NaN	NaN	NaN	TAIR11_novel2	>AT3G21865.1 | peroxin 22 | Chr3:7701308-7703218 REVERSE LENGTH=283 | 201606	8	8
True	2 / 1	2	1	40	AT3G22310.1;AT3G22310.2	108169.4921875	110928.1640625	0.0363320415231137	0.0363320415231137	2.55032340377279	1.02550323403773	0.0646970346570015	0.0646970346570015	4.58652854659949	1.04586528546599	0	0.257791043607399	0.430787735895321	38	0.0385235804787921	AT3G22310.1;AT3G22310.2	NaN	| putative mitochondrial RNA helicase 1 | Chr3:7887382-7889806 FORWARD LENGTH=610 | 201606;| putative mitochondrial RNA helicase 1 | Chr3:7887382-7889806 FORWARD LENGTH=595 | 201606	NaN	NaN	Unknown	NaN	NaN	NaN	TAIR11_novel2	>AT3G22310.1 | putative mitochondrial RNA helicase 1 | Chr3:7887382-7889806 FORWARD LENGTH=610 | 201606;>AT3G22310.2 | putative mitochondrial RNA helicase 1 | Chr3:7887382-7889806 FORWARD LENGTH=595 | 201606	8	9
True	2 / 1	2	1	63	AT3G22520.1	71200.6171875	71985.390625	0.0158143955636586	0.0158143955636586	1.10220032985582	1.01102200329856	-0.0478317588567734	0.0478317588567734	-3.26108640340337	0.967389135965966	0	0.29420554901853	0.452889148630873	61	0.0310543916542566	AT3G22520.1	NaN	| spindle assembly abnormal protein | Chr3:7974984-7977406 FORWARD LENGTH=600 | 201606	NaN	NaN	Unknown	NaN	NaN	NaN	TAIR11_novel2	>AT3G22520.1 | spindle assembly abnormal protein | Chr3:7974984-7977406 FORWARD LENGTH=600 | 201606	16	17
True	2 / 1	2	1	6	AT3G23390.1;AT4G14320.1	18981.58984375	16828.31640625	-0.173709984388229	0.173709984388229	-11.3440099339677	0.886559900660323	-0.173709869384766	0.173709869384766	-11.3440028668149	0.886559971331851	0	0.82208287826844	0.657945396720983	4	0.448071087080207	AT3G23390.1;AT4G14320.1	NaN	| Zinc-binding ribosomal protein family protein | Chr3:8375427-8376224 FORWARD LENGTH=105 | 201606;| Zinc-binding ribosomal protein family protein | Chr4:8242684-8243805 REVERSE LENGTH=105 | 201606	NaN	NaN	Unknown	NaN	NaN	NaN	TAIR11_novel2	>AT3G23390.1 | Zinc-binding ribosomal protein family protein | Chr3:8375427-8376224 FORWARD LENGTH=105 | 201606;>AT4G14320.1 | Zinc-binding ribosomal protein family protein | Chr4:8242684-8243805 REVERSE LENGTH=105 | 201606	1	1
True	2 / 1	2	1	23	AT3G23640.1;AT3G23640.2;AT3G23640.3	156213.4375	152620.4375	-0.0335703923101683	0.0335703923101683	-2.30005821362199	0.97699941786378	0.128360539674759	0.128360539674759	9.30508660986755	1.09305086609868	0	0.329495078125983	0.47099209982869	21	0.0871855738822098	AT3G23640.1;AT3G23640.2;AT3G23640.3	NaN	| heteroglycan glucosidase 1 | Chr3:8502355-8509358 FORWARD LENGTH=991 | 201606;| heteroglycan glucosidase 1 | Chr3:8502355-8509358 FORWARD LENGTH=991 | 201606;| heteroglycan glucosidase 1 | Chr3:8501811-8509358 FORWARD LENGTH=1060 | 201606	NaN	NaN	Unknown	NaN	NaN	NaN	TAIR11_novel2	>AT3G23640.1 | heteroglycan glucosidase 1 | Chr3:8502355-8509358 FORWARD LENGTH=991 | 201606;>AT3G23640.2 | heteroglycan glucosidase 1 | Chr3:8502355-8509358 FORWARD LENGTH=991 | 201606;>AT3G23640.3 | heteroglycan glucosidase 1 | Chr3:8501811-8509358 FORWARD LENGTH=1060 | 201606	7	8
True	2 / 1	2	1	6	AT3G18090.1;AT3G18090.2;AT3G18090.3;AT3G23780.1;AT3G23780.2	15260.439453125	14495.244140625	-0.0742168752536792	0.0742168752536792	-5.0142416596221	0.949857583403779	-0.0742168128490448	0.0742168128490448	-5.01423755095638	0.949857624490436	0	0.675093146077068	0.612131723206562	4	0.10190980632	AT3G18090.1;AT3G18090.2;AT3G18090.3;AT3G23780.1;AT3G23780.2	NaN	| nuclear RNA polymerase D2B | Chr3:6195323-6200204 FORWARD LENGTH=1055 | 201606;| nuclear RNA polymerase D2B | Chr3:6195323-6199237 FORWARD LENGTH=894 | 201606;| nuclear RNA polymerase D2B | Chr3:6195323-6199202 FORWARD LENGTH=905 | 201606;| nuclear RNA polymerase D2A | Chr3:8567971-8573819 REVERSE LENGTH=1172 | 201606;| nuclear RNA polymerase D2A | Chr3:8567971-8573819 REVERSE LENGTH=1172 | 201…	NaN	NaN	Unknown	NaN	NaN	NaN	TAIR11_novel2	>AT3G18090.1 | nuclear RNA polymerase D2B | Chr3:6195323-6200204 FORWARD LENGTH=1055 | 201606;>AT3G18090.2 | nuclear RNA polymerase D2B | Chr3:6195323-6199237 FORWARD LENGTH=894 | 201606;>AT3G18090.3 | nuclear RNA polymerase D2B | Chr3:6195323-6199202 FORWARD LENGTH=905 | 201606;>AT3G23780.1 | nuclear RNA polymerase D2A | Chr3:8567971-8573819 REVERSE LENGTH=1172 | 201606;>AT3G23780.2 | nuclear RN…	1	1
True	2 / 1	2	1	6	AT3G24800.1	26954.06640625	30100.65234375	0.159291812957466	0.159291812957466	11.6738821151319	1.11673882115132	0.159291744232178	0.159291744232178	11.6738767953524	1.11673876795352	0	0.00758707716383135	0.158522386655105	4	0.01980283808265	AT3G24800.1	NaN	| proteolysis 1 | Chr3:9055653-9057795 FORWARD LENGTH=410 | 201606	NaN	NaN	Unknown	NaN	NaN	NaN	TAIR11_novel2	>AT3G24800.1 | proteolysis 1 | Chr3:9055653-9057795 FORWARD LENGTH=410 | 201606	1	1
True	2 / 1	2	1	18	AT3G24870.1;AT3G24870.2;AT3G24870.3	9437.306640625	9212.193359375	-0.0348304875911353	0.0348304875911353	-2.38535516352674	0.976146448364733	-0.0794151127338409	0.0794151127338409	-5.35587314866351	0.946441268513365	0	0.374809215970078	0.491569440268092	16	0.0584785615466905	AT3G24870.1;AT3G24870.2;AT3G24870.3	NaN	| Helicase/SANT-associated%2C DNA binding protein | Chr3:9075237-9084278 REVERSE LENGTH=1907 | 201606;| Helicase/SANT-associated%2C DNA binding protein | Chr3:9075237-9084278 REVERSE LENGTH=1899 | 201606;| Helicase/SANT-associated%2C DNA binding protein | Chr3:9075237-9084278 REVERSE LENGTH=1905 | 201606	NaN	NaN	Unknown	NaN	NaN	NaN	TAIR11_novel2	>AT3G24870.1 | Helicase/SANT-associated%2C DNA binding protein | Chr3:9075237-9084278 REVERSE LENGTH=1907 | 201606;>AT3G24870.2 | Helicase/SANT-associated%2C DNA binding protein | Chr3:9075237-9084278 REVERSE LENGTH=1899 | 201606;>AT3G24870.3 | Helicase/SANT-associated%2C DNA binding protein | Chr3:9075237-9084278 REVERSE LENGTH=1905 | 201606	5	6
True	2 / 1	2	1	18	AT3G25070.1;AT3G25070.2	35963.359375	30372.861328125	-0.243744964300772	0.243744964300772	-15.5449828492976	0.844550171507024	-0.122036822140217	0.122036822140217	-8.11105697846559	0.918889430215344	0	0.11391134234506	0.337954668230297	16	0.049044431498693	AT3G25070.1;AT3G25070.2	NaN	| RPM1 interacting protein 4 | Chr3:9132458-9133747 FORWARD LENGTH=211 | 201606;| RPM1 interacting protein 4 | Chr3:9132891-9133747 FORWARD LENGTH=224 | 201606	NaN	NaN	Unknown	NaN	NaN	NaN	TAIR11_novel2	>AT3G25070.1 | RPM1 interacting protein 4 | Chr3:9132458-9133747 FORWARD LENGTH=211 | 201606;>AT3G25070.2 | RPM1 interacting protein 4 | Chr3:9132891-9133747 FORWARD LENGTH=224 | 201606	3	4
True	2 / 1	2	1	27	AT3G25530.1	12144.927734375	12086.501953125	-0.00695714196835846	0.00695714196835846	-0.481071460677629	0.995189285393224	0.00556440278887749	0.00556440278887749	0.386439770859903	1.0038643977086	0	0.949928898915692	0.692351708294323	25	0.0596301313615995	AT3G25530.1	NaN	| glyoxylate reductase 1 | Chr3:9271949-9273514 REVERSE LENGTH=289 | 201606	NaN	NaN	Unknown	NaN	NaN	NaN	TAIR11_novel2	>AT3G25530.1 | glyoxylate reductase 1 | Chr3:9271949-9273514 REVERSE LENGTH=289 | 201606	6	8
True	2 / 1	2	1	44	AT3G25680.1	22593.37890625	21410.599609375	-0.0775748468152291	0.0775748468152291	-5.23507042387453	0.947649295761255	0.0792649537324905	0.0792649537324905	5.64796320626968	1.0564796320627	0	0.342591025256442	0.479522253526056	42	0.0565528605193911	AT3G25680.1	NaN	| SLH domain protein | Chr3:9349693-9352258 FORWARD LENGTH=558 | 201606	NaN	NaN	Unknown	NaN	NaN	NaN	TAIR11_novel2	>AT3G25680.1 | SLH domain protein | Chr3:9349693-9352258 FORWARD LENGTH=558 | 201606	10	10
True	2 / 1	2	1	23	AT3G25860.1	225986.34375	232059.234375	0.0382575141926116	0.0382575141926116	2.68728212697587	1.02687282126976	0.145796328783035	0.145796328783035	10.6341155317125	1.10634115531712	0	0.146412254590326	0.363583998263897	21	0.0655554172731292	AT3G25860.1	NaN	| 2-oxoacid dehydrogenases acyltransferase family protein | Chr3:9460632-9462585 FORWARD LENGTH=480 | 201606	NaN	NaN	Unknown	NaN	NaN	NaN	TAIR11_novel2	>AT3G25860.1 | 2-oxoacid dehydrogenases acyltransferase family protein | Chr3:9460632-9462585 FORWARD LENGTH=480 | 201606	9	12
True	2 / 1	2	1	6	AT1G13460.1;AT1G13460.2;AT3G26020.1;AT3G26020.2;AT3G26020.3;AT3G26020.4;AT3G26020.5;AT3G26020.6;AT3G26020.7;AT3G26020.8;AT5G25510.1	3193.98974609375	4365.189453125	0.450684588304293	0.450684588304293	36.6688624615539	1.36668862461554	0.450684517621994	0.450684517621994	36.6688557657042	1.36668855765704	0	0.0184201799406677	0.195152736059697	4	0.0721302637263287	AT1G13460.1;AT1G13460.2;AT3G26020.1;AT3G26020.2;AT3G26020.3;AT3G26020.4;AT3G26020.5;AT3G26020.6;AT3G26020.7;AT3G26020.8;AT5G25510.1	NaN	| Protein phosphatase 2A regulatory B subunit family protein | Chr1:4616504-4618180 FORWARD LENGTH=492 | 201606;| Protein phosphatase 2A regulatory B subunit family protein | Chr1:4616504-4618180 FORWARD LENGTH=492 | 201606;| Protein phosphatase 2A regulatory B subunit family protein | Chr3:9514363-9516585 FORWARD LENGTH=510 | 201606;| Protein phosphatase 2A regulatory B subunit family protein | …	NaN	NaN	Unknown	NaN	NaN	NaN	TAIR11_novel2	>AT1G13460.1 | Protein phosphatase 2A regulatory B subunit family protein | Chr1:4616504-4618180 FORWARD LENGTH=492 | 201606;>AT1G13460.2 | Protein phosphatase 2A regulatory B subunit family protein | Chr1:4616504-4618180 FORWARD LENGTH=492 | 201606;>AT3G26020.1 | Protein phosphatase 2A regulatory B subunit family protein | Chr3:9514363-9516585 FORWARD LENGTH=510 | 201606;>AT3G26020.2 | Protein p…	1	1
True	2 / 1	2	1	43	AT3G26400.1	92788.671875	96050.71875	0.0498477252867361	0.0498477252867361	3.51556586497375	1.03515565864974	-0.0729330405592918	0.0729330405592918	-4.92967750453772	0.950703224954623	0	0.241248900633355	0.421396352130836	41	0.0419718175955854	AT3G26400.1	NaN	| eukaryotic translation initiation factor 4B1 | Chr3:9666616-9669081 FORWARD LENGTH=532 | 201606	NaN	NaN	Unknown	NaN	NaN	NaN	TAIR11_novel2	>AT3G26400.1 | eukaryotic translation initiation factor 4B1 | Chr3:9666616-9669081 FORWARD LENGTH=532 | 201606	9	9
True	2 / 1	2	1	13	AT3G26420.1	10575.9111328125	9320.0361328125	-0.182374506160071	0.182374506160071	-11.8748633969092	0.881251366030908	-0.100472763180733	0.100472763180733	-6.72727081201472	0.932727291879853	0	0.72525729392635	0.628849112755941	11	0.183380476160322	AT3G26420.1	NaN	| RNA-binding (RRM/RBD/RNP motifs) family protein with retrovirus zinc finger-like domain-containing protein | Chr3:9671953-9673055 FORWARD LENGTH=245 | 201606	NaN	NaN	Unknown	NaN	NaN	NaN	TAIR11_novel2	>AT3G26420.1 | RNA-binding (RRM/RBD/RNP motifs) family protein with retrovirus zinc finger-like domain-containing protein | Chr3:9671953-9673055 FORWARD LENGTH=245 | 201606	4	10
True	2 / 1	2	1	51	AT3G26450.1	139510.515625	143984.03125	0.0455349469347546	0.0455349469347546	3.20657952195136	1.03206579521951	-0.110930018126965	0.110930018126965	-7.40090608362337	0.925990939163766	0	0.0983511353575722	0.323002061263901	49	0.0452543684123512	AT3G26450.1	NaN	| Polyketide cyclase/dehydrase and lipid transport superfamily protein | Chr3:9681593-9683299 REVERSE LENGTH=152 | 201606	NaN	NaN	Unknown	NaN	NaN	NaN	TAIR11_novel2	>AT3G26450.1 | Polyketide cyclase/dehydrase and lipid transport superfamily protein | Chr3:9681593-9683299 REVERSE LENGTH=152 | 201606	9	11
True	2 / 1	2	1	24	AT3G26560.1	9883.4814453125	8930.98046875	-0.146200751797427	0.146200751797427	-9.6373022181799	0.903626977818201	-0.0647882074117661	0.0647882074117661	-4.39143360481709	0.956085663951829	0	0.581623765320892	0.578150592579138	22	0.0783716517483387	AT3G26560.1	NaN	| ATP-dependent RNA helicase | Chr3:9750122-9753719 REVERSE LENGTH=1168 | 201606	NaN	NaN	Unknown	NaN	NaN	NaN	TAIR11_novel2	>AT3G26560.1 | ATP-dependent RNA helicase | Chr3:9750122-9753719 REVERSE LENGTH=1168 | 201606	8	9
True	2 / 1	2	1	36	AT3G26760.1	63648.7578125	62993.16015625	-0.0149371701234117	0.0149371701234117	-1.03002427507116	0.989699757249288	0.0269637610763311	0.0269637610763311	1.88656035041666	1.01886560350417	0	0.375361666898207	0.491611735377876	34	0.020506622295477	AT3G26760.1	NaN	| NAD(P)-binding Rossmann-fold superfamily protein | Chr3:9843639-9844899 FORWARD LENGTH=300 | 201606	NaN	NaN	Unknown	NaN	NaN	NaN	TAIR11_novel2	>AT3G26760.1 | NAD(P)-binding Rossmann-fold superfamily protein | Chr3:9843639-9844899 FORWARD LENGTH=300 | 201606	9	12
True	2 / 1	2	1	37	AT3G26770.1	170573.8125	168877.234375	-0.0144213149496875	0.0144213149496875	-0.994629890798737	0.990053701092013	0.0504277795553207	0.0504277795553207	3.55719400995613	1.03557194009956	0	0.465715858029179	0.529241925154913	35	0.0467475625061716	AT3G26770.1	NaN	| NAD(P)-binding Rossmann-fold superfamily protein | Chr3:9845494-9847079 FORWARD LENGTH=306 | 201606	NaN	NaN	Unknown	NaN	NaN	NaN	TAIR11_novel2	>AT3G26770.1 | NAD(P)-binding Rossmann-fold superfamily protein | Chr3:9845494-9847079 FORWARD LENGTH=306 | 201606	10	13
True	2 / 1	2	1	13	AT3G26780.1	14831.955078125	16812.638671875	0.180837387612815	0.180837387612815	13.3541639205153	1.13354163920515	0.0802688002586365	0.0802688002586365	5.72150005461716	1.05721500054617	0	0.283614665485747	0.445706659739399	11	0.0473440314659775	AT3G26780.1	NaN	| Phosphoglycerate mutase family protein | Chr3:9848747-9850277 FORWARD LENGTH=399 | 201606	NaN	NaN	Unknown	NaN	NaN	NaN	TAIR11_novel2	>AT3G26780.1 | Phosphoglycerate mutase family protein | Chr3:9848747-9850277 FORWARD LENGTH=399 | 201606	3	4
True	2 / 1	2	1	46	AT3G27240.1	231567.359375	224520.125	-0.0445871446571159	0.0445871446571159	-3.04327621734793	0.969567237826521	-0.0539628826081753	0.0539628826081753	-3.67133230367671	0.963286676963233	0	0.302650508750123	0.457905046529712	44	0.0354576889026953	AT3G27240.1	NaN	| Cytochrome C1 family | Chr3:10056144-10058370 REVERSE LENGTH=307 | 201606	NaN	NaN	Unknown	NaN	NaN	NaN	TAIR11_novel2	>AT3G27240.1 | Cytochrome C1 family | Chr3:10056144-10058370 REVERSE LENGTH=307 | 201606	8	12
True	2 / 1	2	1	6	AT3G27416.1	6239.57080078125	7078.2626953125	0.181948511115599	0.181948511115599	13.4414997651159	1.13441499765116	0.181948512792587	0.181948512792587	13.4414998969802	1.1344149989698	0	0.13746030911555	0.355430202535756	4	0.0607847115445557	AT3G27416.1	NaN	| transmembrane protein | Chr3:10147371-10147892 REVERSE LENGTH=173 | 201606	NaN	NaN	Unknown	NaN	NaN	NaN	TAIR11_novel2	>AT3G27416.1 | transmembrane protein | Chr3:10147371-10147892 REVERSE LENGTH=173 | 201606	1	1
True	2 / 1	2	1	40	AT3G27530.1	26135.59375	26151.3125	0.000867420353719394	0.000867420353719394	0.0601430759536559	1.00060143075954	-0.179408460855484	0.179408460855484	-11.6935000359542	0.883064999640458	0	0.0308228635783525	0.231496368501631	38	0.0544923031787725	AT3G27530.1	NaN	| golgin Putative 6 | Chr3:10193778-10199659 REVERSE LENGTH=914 | 201606	NaN	NaN	Unknown	NaN	NaN	NaN	TAIR11_novel2	>AT3G27530.1 | golgin Putative 6 | Chr3:10193778-10199659 REVERSE LENGTH=914 | 201606	10	14
True	2 / 1	2	1	11	AT3G27700.1;AT3G27700.2	14328.419921875	12548.6416015625	-0.191348324033875	0.191348324033875	-12.4213160279825	0.875786839720175	-0.0439133755862713	0.0439133755862713	-2.99798480327038	0.970020151967296	0	0.3971968967991	0.499251963389379	9	0.0325283873830531	AT3G27700.1;AT3G27700.2	NaN	| zinc finger (CCCH-type) family protein / RNA recognition motif (RRM)-containing protein | Chr3:10257681-10261330 REVERSE LENGTH=908 | 201606;| zinc finger (CCCH-type) family protein / RNA recognition motif (RRM)-containing protein | Chr3:10257681-10261330 REVERSE LENGTH=908 | 201606	NaN	NaN	Unknown	NaN	NaN	NaN	TAIR11_novel2	>AT3G27700.1 | zinc finger (CCCH-type) family protein / RNA recognition motif (RRM)-containing protein | Chr3:10257681-10261330 REVERSE LENGTH=908 | 201606;>AT3G27700.2 | zinc finger (CCCH-type) family protein / RNA recognition motif (RRM)-containing protein | Chr3:10257681-10261330 REVERSE LENGTH=908 | 201606	5	6
True	2 / 1	2	1	24	AT3G27820.1	12833.859375	12562.2314453125	-0.0308623255522436	0.0308623255522436	-2.11649451463232	0.978835054853677	0.055975753813982	0.055975753813982	3.95619639676805	1.03956196396768	0	0.43015828231473	0.513556316641056	22	0.0472078432127918	AT3G27820.1	NaN	| monodehydroascorbate reductase 4 | Chr3:10315249-10317881 FORWARD LENGTH=488 | 201606	NaN	NaN	Unknown	NaN	NaN	NaN	TAIR11_novel2	>AT3G27820.1 | monodehydroascorbate reductase 4 | Chr3:10315249-10317881 FORWARD LENGTH=488 | 201606	6	8
True	2 / 1	2	1	6	AT3G27830.1;AT3G27830.2;AT3G27850.1	6565.20361328125	6295.43701171875	-0.060533226272877	0.060533226272877	-4.10903632930392	0.958909636706961	-0.0605332292616367	0.0605332292616367	-4.10903652795647	0.958909634720435	0	0.485138756956436	0.538233463215183	4	0.0488372494774051	AT3G27830.1;AT3G27830.2;AT3G27850.1	NaN	| ribosomal protein L12-A | Chr3:10318576-10319151 FORWARD LENGTH=191 | 201606;| ribosomal protein L12-A | Chr3:10318576-10319151 FORWARD LENGTH=191 | 201606;| ribosomal protein L12-C | Chr3:10324905-10325468 FORWARD LENGTH=187 | 201606	NaN	NaN	Unknown	NaN	NaN	NaN	TAIR11_novel2	>AT3G27830.1 | ribosomal protein L12-A | Chr3:10318576-10319151 FORWARD LENGTH=191 | 201606;>AT3G27830.2 | ribosomal protein L12-A | Chr3:10318576-10319151 FORWARD LENGTH=191 | 201606;>AT3G27850.1 | ribosomal protein L12-C | Chr3:10324905-10325468 FORWARD LENGTH=187 | 201606	3	3
True	2 / 1	2	1	25	AT3G27930.1;AT3G27930.2;AT3G27930.3	10824.5	10668.166015625	-0.0209882051533754	0.0209882051533754	-1.44426056053397	0.98555739439466	-0.267821609973907	0.267821609973907	-16.9427281490182	0.830572718509818	0	0.123536999941784	0.346201057718103	23	0.113770574003838	AT3G27930.1;AT3G27930.2;AT3G27930.3	NaN	| beta-galactosidase | Chr3:10369593-10372318 REVERSE LENGTH=425 | 201606;| beta-galactosidase | Chr3:10369593-10372318 REVERSE LENGTH=420 | 201606;| beta-galactosidase | Chr3:10369593-10372318 REVERSE LENGTH=402 | 201606	NaN	NaN	Unknown	NaN	NaN	NaN	TAIR11_novel2	>AT3G27930.1 | beta-galactosidase | Chr3:10369593-10372318 REVERSE LENGTH=425 | 201606;>AT3G27930.2 | beta-galactosidase | Chr3:10369593-10372318 REVERSE LENGTH=420 | 201606;>AT3G27930.3 | beta-galactosidase | Chr3:10369593-10372318 REVERSE LENGTH=402 | 201606	7	7
True	2 / 1	2	1	23	AT3G28480.1	17089.732421875	19894.86328125	0.219266176213399	0.219266176213399	16.414129783474	1.16414129783474	0.103898800909519	0.103898800909519	7.46737862899867	1.07467378628999	0	0.111910835315471	0.336691741677689	21	0.0424515999763571	AT3G28480.1	NaN	| Oxoglutarate/iron-dependent oxygenase | Chr3:10676266-10678262 REVERSE LENGTH=316 | 201606	NaN	NaN	Unknown	NaN	NaN	NaN	TAIR11_novel2	>AT3G28480.1 | Oxoglutarate/iron-dependent oxygenase | Chr3:10676266-10678262 REVERSE LENGTH=316 | 201606	4	5
True	2 / 1	2	1	27	AT3G29360.1;AT3G29360.2	562661.9375	556524.375	-0.0158234954242789	0.0158234954242789	-1.09080819066422	0.989091918093358	0.218998745083809	0.218998745083809	16.3925521970835	1.16392552197083	0	0.305505685192707	0.458578613427537	25	0.14161537399946	AT3G29360.1;AT3G29360.2	NaN	| UDP-glucose 6-dehydrogenase family protein | Chr3:11267375-11268817 REVERSE LENGTH=480 | 201606;| UDP-glucose 6-dehydrogenase family protein | Chr3:11267375-11268817 REVERSE LENGTH=480 | 201606	NaN	NaN	Unknown	NaN	NaN	NaN	TAIR11_novel2	>AT3G29360.1 | UDP-glucose 6-dehydrogenase family protein | Chr3:11267375-11268817 REVERSE LENGTH=480 | 201606;>AT3G29360.2 | UDP-glucose 6-dehydrogenase family protein | Chr3:11267375-11268817 REVERSE LENGTH=480 | 201606	7	8
True	2 / 1	2	1	27	AT3G33530.1;AT3G33530.2;AT3G33530.3;AT3G33530.4	13406.734375	13240.8125	-0.0179662136203192	0.0179662136203192	-1.23760097245904	0.98762399027541	-0.058763213455677	0.058763213455677	-3.99131748327796	0.96008682516722	0	0.286093644711276	0.447072223865172	25	0.0364988749923698	AT3G33530.1;AT3G33530.2;AT3G33530.3;AT3G33530.4	NaN	| Transducin family protein / WD-40 repeat family protein | Chr3:14085354-14093449 FORWARD LENGTH=1345 | 201606;| Transducin family protein / WD-40 repeat family protein | Chr3:14085354-14093449 FORWARD LENGTH=1358 | 201606;| Transducin family protein / WD-40 repeat family protein | Chr3:14085354-14093449 FORWARD LENGTH=1376 | 201606;| Transducin family protein / WD-40 repeat family protein | Chr…	NaN	NaN	Unknown	NaN	NaN	NaN	TAIR11_novel2	>AT3G33530.1 | Transducin family protein / WD-40 repeat family protein | Chr3:14085354-14093449 FORWARD LENGTH=1345 | 201606;>AT3G33530.2 | Transducin family protein / WD-40 repeat family protein | Chr3:14085354-14093449 FORWARD LENGTH=1358 | 201606;>AT3G33530.3 | Transducin family protein / WD-40 repeat family protein | Chr3:14085354-14093449 FORWARD LENGTH=1376 | 201606;>AT3G33530.4 | Transduci…	13	17
True	2 / 1	2	1	75	AT3G42170.1	297016.59375	291134.53125	-0.0288575673008136	0.0288575673008136	-1.98038177791203	0.98019618222088	-0.092034325003624	0.092034325003624	-6.1801125654706	0.938198874345294	0	0.21942434876054	0.406092150915495	73	0.0511119302217362	AT3G42170.1	NaN	| BED zinc finger and hAT dimerization domain-containing protein DAYSLEEPER | Chr3:14321838-14323928 FORWARD LENGTH=696 | 201606	NaN	NaN	Unknown	NaN	NaN	NaN	TAIR11_novel2	>AT3G42170.1 | BED zinc finger and hAT dimerization domain-containing protein DAYSLEEPER | Chr3:14321838-14323928 FORWARD LENGTH=696 | 201606	16	23
True	2 / 1	2	1	76	AT3G43190.1;AT3G43190.2	89967.4765625	88007.171875	-0.0317824617527009	0.0317824617527009	-2.17890371320817	0.978210962867918	0.0630274638533592	0.0630274638533592	4.46556492544037	1.0446556492544	0	0.484343767751906	0.538233463215183	74	0.0616947998966108	AT3G43190.1;AT3G43190.2	NaN	| sucrose synthase 4 | Chr3:15179204-15182577 REVERSE LENGTH=808 | 201606;| sucrose synthase 4 | Chr3:15179204-15182577 REVERSE LENGTH=808 | 201606	NaN	NaN	Unknown	NaN	NaN	NaN	TAIR11_novel2	>AT3G43190.1 | sucrose synthase 4 | Chr3:15179204-15182577 REVERSE LENGTH=808 | 201606;>AT3G43190.2 | sucrose synthase 4 | Chr3:15179204-15182577 REVERSE LENGTH=808 | 201606	20	21
True	2 / 1	2	1	12	AT3G43240.1	37314.703125	38315.91796875	0.0381996619352841	0.0381996619352841	2.68316443627072	1.02683164436271	0.0208903159946203	0.0208903159946203	1.45854076024032	1.0145854076024	0	0.558246403829227	0.568041083002372	10	0.0227954936670886	AT3G43240.1	NaN	| ARID/BRIGHT DNA-binding domain-containing protein | Chr3:15210032-15214440 REVERSE LENGTH=747 | 201606	NaN	NaN	Unknown	NaN	NaN	NaN	TAIR11_novel2	>AT3G43240.1 | ARID/BRIGHT DNA-binding domain-containing protein | Chr3:15210032-15214440 REVERSE LENGTH=747 | 201606	3	3
True	2 / 1	2	1	104	AT3G43300.1;AT3G43300.2;AT3G43300.3	98409.453125	99294.6875	0.0129196260004005	0.0129196260004005	0.899542012367016	1.00899542012367	-0.055005069822073	0.055005069822073	-3.74089395770836	0.962591060422916	0	0.265487699348832	0.436128779117503	102	0.0338945313666965	AT3G43300.1;AT3G43300.2;AT3G43300.3	NaN	| HOPM interactor 7 | Chr3:15234235-15245034 REVERSE LENGTH=1758 | 201606;| HOPM interactor 7 | Chr3:15234235-15245034 REVERSE LENGTH=1727 | 201606;| HOPM interactor 7 | Chr3:15234235-15245034 REVERSE LENGTH=1739 | 201606	NaN	NaN	Unknown	NaN	NaN	NaN	TAIR11_novel2	>AT3G43300.1 | HOPM interactor 7 | Chr3:15234235-15245034 REVERSE LENGTH=1758 | 201606;>AT3G43300.2 | HOPM interactor 7 | Chr3:15234235-15245034 REVERSE LENGTH=1727 | 201606;>AT3G43300.3 | HOPM interactor 7 | Chr3:15234235-15245034 REVERSE LENGTH=1739 | 201606	28	33
True	2 / 1	2	1	23	AT3G44330.1	54931.484375	53741.265625	-0.0316029796122246	0.0316029796122246	-2.16673327426353	0.978332667257365	-0.184154272079468	0.184154272079468	-11.9835110367526	0.880164889632474	0	0.13831762963101	0.355673904765453	21	0.0810580056539558	AT3G44330.1	NaN	| M28 Zn-peptidase nicastrin | Chr3:16006754-16010671 FORWARD LENGTH=565 | 201606	NaN	NaN	Unknown	NaN	NaN	NaN	TAIR11_novel2	>AT3G44330.1 | M28 Zn-peptidase nicastrin | Chr3:16006754-16010671 FORWARD LENGTH=565 | 201606	9	9
True	2 / 1	2	1	18	AT3G46000.1;AT3G46000.2;AT3G46000.3	170368.6875	165893.1875	-0.0384055608879978	0.0384055608879978	-2.62694986131181	0.973730501386882	-0.0667212828993797	0.0667212828993797	-4.51945429277281	0.954805457072272	0	0.0946987167084337	0.318295939763063	16	0.025253949975058	AT3G46000.1;AT3G46000.2;AT3G46000.3	NaN	| actin depolymerizing factor 2 | Chr3:16907743-16908822 REVERSE LENGTH=137 | 201606;| actin depolymerizing factor 2 | Chr3:16907743-16908460 REVERSE LENGTH=156 | 201606;| actin depolymerizing factor 2 | Chr3:16907743-16908216 REVERSE LENGTH=130 | 201606	NaN	NaN	Unknown	NaN	NaN	NaN	TAIR11_novel2	>AT3G46000.1 | actin depolymerizing factor 2 | Chr3:16907743-16908822 REVERSE LENGTH=137 | 201606;>AT3G46000.2 | actin depolymerizing factor 2 | Chr3:16907743-16908460 REVERSE LENGTH=156 | 201606;>AT3G46000.3 | actin depolymerizing factor 2 | Chr3:16907743-16908216 REVERSE LENGTH=130 | 201606	4	4
True	2 / 1	2	1	6	AT3G46460.1;AT3G46460.2;AT3G46460.3	16686.84375	16766.30859375	0.00685398795625674	0.00685398795625674	0.476212547684463	1.00476212547684	0.00685395952314138	0.00685395952314138	0.476210567465762	1.00476210567466	0	0.891806984004741	0.676215684547751	4	0.0293276875549136	AT3G46460.1;AT3G46460.2;AT3G46460.3	NaN	| ubiquitin-conjugating enzyme 13 | Chr3:17096120-17097315 REVERSE LENGTH=166 | 201606;| ubiquitin-conjugating enzyme 13 | Chr3:17096120-17096826 REVERSE LENGTH=124 | 201606;| ubiquitin-conjugating enzyme 13 | Chr3:17096120-17096826 REVERSE LENGTH=124 | 201606	NaN	NaN	Unknown	NaN	NaN	NaN	TAIR11_novel2	>AT3G46460.1 | ubiquitin-conjugating enzyme 13 | Chr3:17096120-17097315 REVERSE LENGTH=166 | 201606;>AT3G46460.2 | ubiquitin-conjugating enzyme 13 | Chr3:17096120-17096826 REVERSE LENGTH=124 | 201606;>AT3G46460.3 | ubiquitin-conjugating enzyme 13 | Chr3:17096120-17096826 REVERSE LENGTH=124 | 201606	1	1
True	2 / 1	2	1	71	AT3G46970.1	178145.21875	179201.5625	0.0085294532293492	0.0085294532293492	0.592967780674725	1.00592967780675	-0.0214358605444431	0.0214358605444431	-1.47483678258455	0.985251632174154	0	0.761844660636779	0.640369130034347	69	0.0484777352688461	AT3G46970.1	NaN	| alpha-glucan phosphorylase 2 | Chr3:17301625-17306111 REVERSE LENGTH=841 | 201606	NaN	NaN	Unknown	NaN	NaN	NaN	TAIR11_novel2	>AT3G46970.1 | alpha-glucan phosphorylase 2 | Chr3:17301625-17306111 REVERSE LENGTH=841 | 201606	23	27
True	2 / 1	2	1	11	AT3G47000.1;AT3G47000.3	3265.02514648438	3398.50708007813	0.0578070252459439	0.0578070252459439	4.08823600447541	1.04088236004475	-0.0634307786822319	0.0634307786822319	-4.30143337191531	0.956985666280847	0	0.733234010453233	0.630176975584204	9	0.118851311944992	AT3G47000.1;AT3G47000.3	NaN	| Glycosyl hydrolase family protein | Chr3:17313811-17316539 REVERSE LENGTH=608 | 201606;| Glycosyl hydrolase family protein | Chr3:17314372-17316539 REVERSE LENGTH=449 | 201606	NaN	NaN	Unknown	NaN	NaN	NaN	TAIR11_novel2	>AT3G47000.1 | Glycosyl hydrolase family protein | Chr3:17313811-17316539 REVERSE LENGTH=608 | 201606;>AT3G47000.3 | Glycosyl hydrolase family protein | Chr3:17314372-17316539 REVERSE LENGTH=449 | 201606	2	2
True	2 / 1	2	1	38	AT3G47200.1;AT3G47200.2	12724.140625	12598.50390625	-0.0143158000852326	0.0143158000852326	-0.987388637493936	0.990126113625061	0.0424066595733166	0.0424066595733166	2.98303258839514	1.02983032588395	0	0.532161929411338	0.559108517505751	36	0.0459969902924469	AT3G47200.1;AT3G47200.2	NaN	| transmembrane protein%2C putative (DUF247) | Chr3:17377658-17379088 REVERSE LENGTH=476 | 201606;| transmembrane protein%2C putative (DUF247) | Chr3:17377658-17379088 REVERSE LENGTH=476 | 201606	NaN	NaN	Unknown	NaN	NaN	NaN	TAIR11_novel2	>AT3G47200.1 | transmembrane protein%2C putative (DUF247) | Chr3:17377658-17379088 REVERSE LENGTH=476 | 201606;>AT3G47200.2 | transmembrane protein%2C putative (DUF247) | Chr3:17377658-17379088 REVERSE LENGTH=476 | 201606	9	9
True	2 / 1	2	1	36	AT5G65010.1;AT5G65010.2	132811.703125	134468.5	0.0178859730171179	0.0178859730171179	1.24747807310372	1.01247478073104	-0.126302123069763	0.126302123069763	-8.38232372630531	0.916176762736947	0	0.0409282239751558	0.254637635721353	34	0.0405778028032168	AT5G65010.1;AT5G65010.2	NaN	| asparagine synthetase 2 | Chr5:25969224-25972278 FORWARD LENGTH=578 | 201606;| asparagine synthetase 2 | Chr5:25969224-25972278 FORWARD LENGTH=579 | 201606	NaN	NaN	Unknown	NaN	NaN	NaN	TAIR11_novel2	>AT5G65010.1 | asparagine synthetase 2 | Chr5:25969224-25972278 FORWARD LENGTH=578 | 201606;>AT5G65010.2 | asparagine synthetase 2 | Chr5:25969224-25972278 FORWARD LENGTH=579 | 201606	10	10
True	2 / 1	2	1	17	AT3G47610.1	17597.337890625	17526.501953125	-0.00581911287342792	0.00581911287342792	-0.402537803958047	0.99597462196042	0.0088883088901639	0.0088883088901639	0.617992366483922	1.00617992366484	0	0.902626968747713	0.677734884894715	15	0.0479493064872313	AT3G47610.1	NaN	| transcription regulator/ zinc ion binding protein | Chr3:17549178-17551204 FORWARD LENGTH=408 | 201606	NaN	NaN	Unknown	NaN	NaN	NaN	TAIR11_novel2	>AT3G47610.1 | transcription regulator/ zinc ion binding protein | Chr3:17549178-17551204 FORWARD LENGTH=408 | 201606	8	8
True	2 / 1	2	1	11	AT3G47730.1	19558.62890625	16692.228515625	-0.228628662155371	0.228628662155371	-14.6554260237998	0.853445739762002	-0.103506274521351	0.103506274521351	-6.9231865207074	0.930768134792926	0	0.235315330145967	0.417406856515814	9	0.0533195945783711	AT3G47730.1	NaN	| ATP-binding cassette A2 | Chr3:17594342-17598828 REVERSE LENGTH=983 | 201606	NaN	NaN	Unknown	NaN	NaN	NaN	TAIR11_novel2	>AT3G47730.1 | ATP-binding cassette A2 | Chr3:17594342-17598828 REVERSE LENGTH=983 | 201606	6	7
True	2 / 1	2	1	24	AT3G47810.1;AT3G47810.2;AT3G47810.3	7144.576171875	6480.25732421875	-0.140797328639811	0.140797328639811	-9.29822611831582	0.907017738816842	-0.0523039773106575	0.0523039773106575	-3.56050358231026	0.964394964176897	0	0.442353194580198	0.519428953323612	22	0.0453172032382822	AT3G47810.1;AT3G47810.2;AT3G47810.3	NaN	| Calcineurin-like metallo-phosphoesterase superfamily protein | Chr3:17637256-17639017 REVERSE LENGTH=190 | 201606;| Calcineurin-like metallo-phosphoesterase superfamily protein | Chr3:17637256-17639017 REVERSE LENGTH=190 | 201606;| Calcineurin-like metallo-phosphoesterase superfamily protein | Chr3:17637256-17639017 REVERSE LENGTH=190 | 201606	NaN	NaN	Unknown	NaN	NaN	NaN	TAIR11_novel2	>AT3G47810.1 | Calcineurin-like metallo-phosphoesterase superfamily protein | Chr3:17637256-17639017 REVERSE LENGTH=190 | 201606;>AT3G47810.2 | Calcineurin-like metallo-phosphoesterase superfamily protein | Chr3:17637256-17639017 REVERSE LENGTH=190 | 201606;>AT3G47810.3 | Calcineurin-like metallo-phosphoesterase superfamily protein | Chr3:17637256-17639017 REVERSE LENGTH=190 | 201606	4	4
True	2 / 1	2	1	42	AT3G47930.1	33893.64453125	35202.97265625	0.0546824840479249	0.0546824840479249	3.86304908518409	1.03863049085184	-0.0110805360600352	0.0110805360600352	-0.765102309767229	0.992348976902328	0	0.887308827294343	0.674964341787862	40	0.0531926435824846	AT3G47930.1	NaN	| L-galactono-1%2C4-lactone dehydrogenase | Chr3:17684500-17687426 FORWARD LENGTH=610 | 201606	NaN	NaN	Unknown	NaN	NaN	NaN	TAIR11_novel2	>AT3G47930.1 | L-galactono-1%2C4-lactone dehydrogenase | Chr3:17684500-17687426 FORWARD LENGTH=610 | 201606	10	10
True	2 / 1	2	1	7	AT3G47950.1;AT3G47950.2	12696.8583984375	11900.55859375	-0.093442280097468	0.093442280097468	-6.27162861630003	0.937283713837	-0.179470002651215	0.179470002651215	-11.6972668920936	0.883027331079064	0	0.24420712785129	0.422770416156856	5	0.0851998761025049	AT3G47950.1;AT3G47950.2	NaN	| H[+]-ATPase 4 | Chr3:17693015-17697801 FORWARD LENGTH=960 | 201606;| H[+]-ATPase 4 | Chr3:17693015-17697801 FORWARD LENGTH=960 | 201606	NaN	NaN	Unknown	NaN	NaN	NaN	TAIR11_novel2	>AT3G47950.1 | H[+]-ATPase 4 | Chr3:17693015-17697801 FORWARD LENGTH=960 | 201606;>AT3G47950.2 | H[+]-ATPase 4 | Chr3:17693015-17697801 FORWARD LENGTH=960 | 201606	5	6
True	2 / 1	2	1	35	AT3G48430.1	19739.6640625	19709.7109375	-0.00219081966195216	0.00219081966195216	-0.151740804226264	0.998482591957737	-0.195595815777779	0.195595815777779	-12.6787804741941	0.873212195258059	0	0.0661415917808833	0.283683757536959	33	0.0700399282290245	AT3G48430.1	NaN	| relative of early flowering 6 | Chr3:17935609-17940456 FORWARD LENGTH=1360 | 201606	NaN	NaN	Unknown	NaN	NaN	NaN	TAIR11_novel2	>AT3G48430.1 | relative of early flowering 6 | Chr3:17935609-17940456 FORWARD LENGTH=1360 | 201606	9	10
True	2 / 1	2	1	41	AT3G48670.1;AT3G48670.2;AT3G48670.3	16735.97265625	21482.16796875	0.360187197092653	0.360187197092653	28.3592439470648	1.28359243947065	-0.0715291500091553	0.0715291500091553	-4.83711928271365	0.951628807172863	0	0.478675530046598	0.536419204527797	39	0.0683027106834617	AT3G48670.1;AT3G48670.2;AT3G48670.3	NaN	| XH/XS domain-containing protein | Chr3:18031240-18033615 FORWARD LENGTH=647 | 201606;| XH/XS domain-containing protein | Chr3:18031240-18033615 FORWARD LENGTH=647 | 201606;| XH/XS domain-containing protein | Chr3:18031240-18033615 FORWARD LENGTH=647 | 201606	NaN	NaN	Unknown	NaN	NaN	NaN	TAIR11_novel2	>AT3G48670.1 | XH/XS domain-containing protein | Chr3:18031240-18033615 FORWARD LENGTH=647 | 201606;>AT3G48670.2 | XH/XS domain-containing protein | Chr3:18031240-18033615 FORWARD LENGTH=647 | 201606;>AT3G48670.3 | XH/XS domain-containing protein | Chr3:18031240-18033615 FORWARD LENGTH=647 | 201606	12	12
True	2 / 1	2	1	42	AT3G48750.1	12280.8896484375	12207.83984375	-0.00860713526097157	0.00860713526097157	-0.59482502309427	0.994051749769057	-0.103775277733803	0.103775277733803	-6.94053989546218	0.930594601045378	0	0.220983583950315	0.407166603499005	40	0.0570217113312128	AT3G48750.1	NaN	| cell division control 2 | Chr3:18072238-18074296 FORWARD LENGTH=294 | 201606	NaN	NaN	Unknown	NaN	NaN	NaN	TAIR11_novel2	>AT3G48750.1 | cell division control 2 | Chr3:18072238-18074296 FORWARD LENGTH=294 | 201606	8	8
True	2 / 1	2	1	112	AT3G48870.1;AT3G48870.2;AT3G48870.3;AT3G48870.4	400238.0625	405059.59375	0.0172758042687001	0.0172758042687001	1.20466584809136	1.01204665848091	0.00194503809325397	0.00194503809325397	0.134910689746004	1.00134910689746	0	0.964565678250666	0.695644042024104	110	0.0301420887401021	AT3G48870.1;AT3G48870.2;AT3G48870.3;AT3G48870.4	NaN	| Clp ATPase | Chr3:18122363-18126008 REVERSE LENGTH=952 | 201606;| Clp ATPase | Chr3:18122363-18125915 REVERSE LENGTH=921 | 201606;| Clp ATPase | Chr3:18122363-18126008 REVERSE LENGTH=952 | 201606;| Clp ATPase | Chr3:18122363-18126008 REVERSE LENGTH=952 | 201606	NaN	NaN	Unknown	NaN	NaN	NaN	TAIR11_novel2	>AT3G48870.1 | Clp ATPase | Chr3:18122363-18126008 REVERSE LENGTH=952 | 201606;>AT3G48870.2 | Clp ATPase | Chr3:18122363-18125915 REVERSE LENGTH=921 | 201606;>AT3G48870.3 | Clp ATPase | Chr3:18122363-18126008 REVERSE LENGTH=952 | 201606;>AT3G48870.4 | Clp ATPase | Chr3:18122363-18126008 REVERSE LENGTH=952 | 201606	25	28
True	2 / 1	2	1	59	AT3G49240.1	11326.5576171875	10345.68359375	-0.130680487133722	0.130680487133722	-8.65994820835124	0.913400517916488	-0.0844216570258141	0.0844216570258141	-5.68374478681672	0.943162552131833	0	0.140620949924868	0.35819066614161	57	0.0388298180595078	AT3G49240.1	NaN	| Pentatricopeptide repeat (PPR) superfamily protein | Chr3:18256086-18257975 FORWARD LENGTH=629 | 201606	NaN	NaN	Unknown	NaN	NaN	NaN	TAIR11_novel2	>AT3G49240.1 | Pentatricopeptide repeat (PPR) superfamily protein | Chr3:18256086-18257975 FORWARD LENGTH=629 | 201606	15	19
True	2 / 1	2	1	12	AT3G49320.1;AT3G49320.2	49500.4921875	46528.67578125	-0.0893227419133012	0.0893227419133012	-6.00360981259183	0.939963901874082	0.00633531203493476	0.00633531203493476	0.44009595777923	1.00440095957779	0	0.888254355776381	0.674964341787862	10	0.0290480738006378	AT3G49320.1;AT3G49320.2	NaN	| Metal-dependent protein hydrolase | Chr3:18288381-18290629 REVERSE LENGTH=354 | 201606;| Metal-dependent protein hydrolase | Chr3:18288894-18290629 REVERSE LENGTH=258 | 201606	NaN	NaN	Unknown	NaN	NaN	NaN	TAIR11_novel2	>AT3G49320.1 | Metal-dependent protein hydrolase | Chr3:18288381-18290629 REVERSE LENGTH=354 | 201606;>AT3G49320.2 | Metal-dependent protein hydrolase | Chr3:18288894-18290629 REVERSE LENGTH=258 | 201606	2	2
True	2 / 1	2	1	22	AT3G49660.1	13391.568359375	12786.1826171875	-0.0667393281884969	0.0667393281884969	-4.52064855991038	0.954793514400896	-0.157227605581284	0.157227605581284	-10.3253325990362	0.896746674009638	0	0.321989948574476	0.466412820961384	20	0.104627231890959	AT3G49660.1	NaN	| Transducin/WD40 repeat-like superfamily protein | Chr3:18413690-18415223 FORWARD LENGTH=317 | 201606	NaN	NaN	Unknown	NaN	NaN	NaN	TAIR11_novel2	>AT3G49660.1 | Transducin/WD40 repeat-like superfamily protein | Chr3:18413690-18415223 FORWARD LENGTH=317 | 201606	4	4
True	2 / 1	2	1	15	AT3G49720.1;AT3G49720.2;AT3G49720.3	68004.4453125	32119.486328125	-1.08218023479588	1.08218023479588	-52.7685489080505	0.472314510919495	-0.188218235969543	0.188218235969543	-12.2310980141047	0.877689019858953	0	0.0146573346205048	0.183685098558881	13	0.0444336158570735	AT3G49720.1;AT3G49720.2;AT3G49720.3	NaN	| transmembrane protein | Chr3:18440192-18441655 REVERSE LENGTH=261 | 201606;| transmembrane protein | Chr3:18440192-18441655 REVERSE LENGTH=261 | 201606;| transmembrane protein | Chr3:18440192-18441655 REVERSE LENGTH=261 | 201606	NaN	NaN	Unknown	NaN	NaN	NaN	TAIR11_novel2	>AT3G49720.1 | transmembrane protein | Chr3:18440192-18441655 REVERSE LENGTH=261 | 201606;>AT3G49720.2 | transmembrane protein | Chr3:18440192-18441655 REVERSE LENGTH=261 | 201606;>AT3G49720.3 | transmembrane protein | Chr3:18440192-18441655 REVERSE LENGTH=261 | 201606	4	4
True	2 / 1	2	1	6	AT3G50100.1	6253.80712890625	5508.79638671875	-0.182997586643663	0.182997586643663	-11.9129152343686	0.880870847656314	-0.182997509837151	0.182997509837151	-11.9129105447691	0.880870894552309	0	0.0498064674348991	0.262888271724054	4	0.0407523110630472	AT3G50100.1	NaN	| small RNA degrading nuclease 1 | Chr3:18578411-18580594 FORWARD LENGTH=409 | 201606	NaN	NaN	Unknown	NaN	NaN	NaN	TAIR11_novel2	>AT3G50100.1 | small RNA degrading nuclease 1 | Chr3:18578411-18580594 FORWARD LENGTH=409 | 201606	2	2
True	2 / 1	2	1	29	AT3G50670.1	65867.421875	64733.1015625	-0.0250614530245585	0.0250614530245585	-1.72212647802226	0.982778735219777	0.104224406182766	0.104224406182766	7.49163593438649	1.07491635934386	0	0.307652786329642	0.459515438305125	27	0.068280712685596	AT3G50670.1	NaN	| U1 small nuclear ribonucleoprotein-70K | Chr3:18826476-18829492 REVERSE LENGTH=427 | 201606	NaN	NaN	Unknown	NaN	NaN	NaN	TAIR11_novel2	>AT3G50670.1 | U1 small nuclear ribonucleoprotein-70K | Chr3:18826476-18829492 REVERSE LENGTH=427 | 201606	7	8
True	2 / 1	2	1	36	AT3G51160.1	76845.59375	76990.3828125	0.00271570446382457	0.00271570446382457	0.18841556871958	1.0018841556872	0.0229081902652979	0.0229081902652979	1.60054847260414	1.01600548472604	0	0.405380098288007	0.503250657815144	34	0.0185749402012291	AT3G51160.1	NaN	| NAD(P)-binding Rossmann-fold superfamily protein | Chr3:19007232-19008353 REVERSE LENGTH=373 | 201606	NaN	NaN	Unknown	NaN	NaN	NaN	TAIR11_novel2	>AT3G51160.1 | NAD(P)-binding Rossmann-fold superfamily protein | Chr3:19007232-19008353 REVERSE LENGTH=373 | 201606	8	9
True	2 / 1	2	1	48	AT3G51310.1	9030.697265625	10170.517578125	0.171483811402803	0.171483811402803	12.6216202245942	1.12621620224594	0.0242322124540806	0.0242322124540806	1.69383438793669	1.01693834387937	0	0.763693948053287	0.640929851507918	46	0.0549254415627395	AT3G51310.1	NaN	| VPS35 homolog C | Chr3:19044634-19049321 REVERSE LENGTH=790 | 201606	NaN	NaN	Unknown	NaN	NaN	NaN	TAIR11_novel2	>AT3G51310.1 | VPS35 homolog C | Chr3:19044634-19049321 REVERSE LENGTH=790 | 201606	14	18
True	2 / 1	2	1	6	AT3G51520.1	35654.98828125	30577.154296875	-0.221649783197375	0.221649783197375	-14.2415808534855	0.857584191465145	-0.221649780869484	0.221649780869484	-14.2415807151082	0.857584192848918	0	0.113372619620927	0.337954668230297	4	0.0678617576812585	AT3G51520.1	NaN	| diacylglycerol acyltransferase family | Chr3:19110739-19112518 FORWARD LENGTH=314 | 201606	NaN	NaN	Unknown	NaN	NaN	NaN	TAIR11_novel2	>AT3G51520.1 | diacylglycerol acyltransferase family | Chr3:19110739-19112518 FORWARD LENGTH=314 | 201606	3	4
True	2 / 1	2	1	24	AT3G51670.1	41382.7734375	43361.08984375	0.0673706814427039	0.0673706814427039	4.78053122572326	1.04780531225723	0.0234587118029594	0.0234587118029594	1.6393258730977	1.01639325873098	0	0.561386599463258	0.569424933968061	22	0.0269662680831069	AT3G51670.1	NaN	| SEC14 cytosolic factor family protein / phosphoglyceride transfer family protein | Chr3:19168912-19170848 FORWARD LENGTH=409 | 201606	NaN	NaN	Unknown	NaN	NaN	NaN	TAIR11_novel2	>AT3G51670.1 | SEC14 cytosolic factor family protein / phosphoglyceride transfer family protein | Chr3:19168912-19170848 FORWARD LENGTH=409 | 201606	6	6
True	2 / 1	2	1	6	AT3G51730.1	5848.71630859375	5236.63525390625	-0.159479892398728	0.159479892398728	-10.465220441418	0.89534779558582	-0.159479886293411	0.159479886293411	-10.4652200625172	0.895347799374828	0	0.492228917683446	0.541464664738228	4	0.13081200883468	AT3G51730.1	NaN	| saposin B domain-containing protein | Chr3:19186970-19188436 FORWARD LENGTH=213 | 201606	NaN	NaN	Unknown	NaN	NaN	NaN	TAIR11_novel2	>AT3G51730.1 | saposin B domain-containing protein | Chr3:19186970-19188436 FORWARD LENGTH=213 | 201606	2	2
True	2 / 1	2	1	30	AT3G51780.1	8423.2822265625	8258.935546875	-0.0284266533411965	0.0284266533411965	-1.95110023939645	0.980488997606035	-0.0469548031687737	0.0469548031687737	-3.20226487324693	0.967977351267531	0	0.496436586017467	0.542766218320255	28	0.0464055733726168	AT3G51780.1	NaN	| BCL-2-associated athanogene 4 | Chr3:19207029-19208178 REVERSE LENGTH=269 | 201606	NaN	NaN	Unknown	NaN	NaN	NaN	TAIR11_novel2	>AT3G51780.1 | BCL-2-associated athanogene 4 | Chr3:19207029-19208178 REVERSE LENGTH=269 | 201606	6	6
True	2 / 1	2	1	18	AT3G52100.1;AT3G52100.2;AT3G52100.3;AT3G52100.4	6869.65087890625	6645.81494140625	-0.0477906615326509	0.0477906615326509	-3.25833061163711	0.967416693883629	-0.0474209971725941	0.0474209971725941	-3.23353914264529	0.967664608573547	0	0.258533574157881	0.431197099379693	16	0.0272167435025942	AT3G52100.1;AT3G52100.2;AT3G52100.3;AT3G52100.4	NaN	| RING/FYVE/PHD-type zinc finger family protein | Chr3:19319343-19322773 FORWARD LENGTH=696 | 201606;| RING/FYVE/PHD-type zinc finger family protein | Chr3:19319343-19322646 FORWARD LENGTH=663 | 201606;| RING/FYVE/PHD-type zinc finger family protein | Chr3:19319343-19322773 FORWARD LENGTH=678 | 201606;| RING/FYVE/PHD-type zinc finger family protein | Chr3:19319719-19322773 FORWARD LENGTH=591 | 20…	NaN	NaN	Unknown	NaN	NaN	NaN	TAIR11_novel2	>AT3G52100.1 | RING/FYVE/PHD-type zinc finger family protein | Chr3:19319343-19322773 FORWARD LENGTH=696 | 201606;>AT3G52100.2 | RING/FYVE/PHD-type zinc finger family protein | Chr3:19319343-19322646 FORWARD LENGTH=663 | 201606;>AT3G52100.3 | RING/FYVE/PHD-type zinc finger family protein | Chr3:19319343-19322773 FORWARD LENGTH=678 | 201606;>AT3G52100.4 | RING/FYVE/PHD-type zinc finger family prot…	3	4
True	2 / 1	2	1	64	AT3G52300.1	1139597.875	1178229	0.0480951313150826	0.0480951313150826	3.38989092972817	1.03389890929728	-0.0969551429152489	0.0969551429152489	-6.4995731022458	0.935004268977542	0	0.114002047827273	0.337954668230297	62	0.0415724864256224	AT3G52300.1	NaN	| ATP synthase D chain | Chr3:19396689-19398119 FORWARD LENGTH=168 | 201606	NaN	NaN	Unknown	NaN	NaN	NaN	TAIR11_novel2	>AT3G52300.1 | ATP synthase D chain | Chr3:19396689-19398119 FORWARD LENGTH=168 | 201606	14	16
True	2 / 1	2	1	21	AT3G52340.1;AT3G52340.2;AT3G52340.3;AT3G52340.4;AT3G52340.5;AT3G52340.6;AT3G52340.7	4314.5537109375	4042.60327148438	-0.0939267085958307	0.0939267085958307	-6.30309546880188	0.936969045311981	-0.124381087720394	0.124381087720394	-8.26024801410399	0.91739751985896	0	0.332028703013358	0.472307534730165	19	0.0841908365469029	AT3G52340.1;AT3G52340.2;AT3G52340.3;AT3G52340.4;AT3G52340.5;AT3G52340.6;AT3G52340.7	NaN	| sucrose-6F-phosphate phosphohydrolase 2 | Chr3:19407412-19409182 FORWARD LENGTH=423 | 201606;| sucrose-6F-phosphate phosphohydrolase 2 | Chr3:19407412-19409182 FORWARD LENGTH=423 | 201606;| sucrose-6F-phosphate phosphohydrolase 2 | Chr3:19407412-19409182 FORWARD LENGTH=423 | 201606;| sucrose-6F-phosphate phosphohydrolase 2 | Chr3:19407376-19409182 FORWARD LENGTH=435 | 201606;| sucrose-6F-phosph…	NaN	NaN	Unknown	NaN	NaN	NaN	TAIR11_novel2	>AT3G52340.1 | sucrose-6F-phosphate phosphohydrolase 2 | Chr3:19407412-19409182 FORWARD LENGTH=423 | 201606;>AT3G52340.2 | sucrose-6F-phosphate phosphohydrolase 2 | Chr3:19407412-19409182 FORWARD LENGTH=423 | 201606;>AT3G52340.3 | sucrose-6F-phosphate phosphohydrolase 2 | Chr3:19407412-19409182 FORWARD LENGTH=423 | 201606;>AT3G52340.4 | sucrose-6F-phosphate phosphohydrolase 2 | Chr3:19407376-1940…	5	5
True	2 / 1	2	1	45	AT3G52850.1	33115.6796875	33006.62890625	-0.00475867123521139	0.00475867123521139	-0.329302560838463	0.996706974391615	0.0946935415267944	0.0946935415267944	6.78385528061878	1.06783855280619	0	0.33086002070994	0.47178808712915	43	0.0659989981154131	AT3G52850.1	NaN	| vacuolar sorting receptor homolog 1 | Chr3:19587999-19591690 FORWARD LENGTH=623 | 201606	NaN	NaN	Unknown	NaN	NaN	NaN	TAIR11_novel2	>AT3G52850.1 | vacuolar sorting receptor homolog 1 | Chr3:19587999-19591690 FORWARD LENGTH=623 | 201606	12	12
True	2 / 1	2	1	53	AT3G52960.1	819046.875	968394	0.241648119343223	0.241648119343223	18.2342585703657	1.18234258570366	0.0713761299848557	0.0713761299848557	5.07184447230506	1.05071844472305	0	0.287367119000491	0.4482264537898	51	0.045540842261502	AT3G52960.1	NaN	| Thioredoxin superfamily protein | Chr3:19639699-19640403 FORWARD LENGTH=234 | 201606	NaN	NaN	Unknown	NaN	NaN	NaN	TAIR11_novel2	>AT3G52960.1 | Thioredoxin superfamily protein | Chr3:19639699-19640403 FORWARD LENGTH=234 | 201606	10	12
True	2 / 1	2	1	50	AT3G53180.1	68640.3125	65263.640625	-0.0727766529885414	0.0727766529885414	-4.91937136067089	0.950806286393291	-0.138168647885323	0.138168647885323	-9.13281115106037	0.908671888489396	0	0.114167682688263	0.337954668230297	48	0.0586410818645447	AT3G53180.1	NaN	| nodulin/glutamine synthase-like protein | Chr3:19707068-19711188 FORWARD LENGTH=852 | 201606	NaN	NaN	Unknown	NaN	NaN	NaN	TAIR11_novel2	>AT3G53180.1 | nodulin/glutamine synthase-like protein | Chr3:19707068-19711188 FORWARD LENGTH=852 | 201606	11	12
True	2 / 1	2	1	29	AT3G53260.1	2969.40063476563	2973.72778320313	0.0021008318367247	0.0021008318367247	0.145724641762301	1.00145724641762	0.0274487901479006	0.0274487901479006	1.92082001747937	1.01920820017479	0	0.780267631962905	0.644662076466802	27	0.0663261831927584	AT3G53260.1	NaN	| phenylalanine ammonia-lyase 2 | Chr3:19744256-19746619 REVERSE LENGTH=717 | 201606	NaN	NaN	Unknown	NaN	NaN	NaN	TAIR11_novel2	>AT3G53260.1 | phenylalanine ammonia-lyase 2 | Chr3:19744256-19746619 REVERSE LENGTH=717 | 201606	8	9
True	2 / 1	2	1	36	AT3G53390.1	25398.89453125	24355.845703125	-0.0604976276348747	0.0604976276348747	-4.10667018141937	0.958933298185806	0.0131997773423791	0.0131997773423791	0.919137204711507	1.00919137204712	0	0.873612470448701	0.672350027788237	34	0.0562636253686021	AT3G53390.1	NaN	| Transducin/WD40 repeat-like superfamily protein | Chr3:19792781-19796428 FORWARD LENGTH=558 | 201606	NaN	NaN	Unknown	NaN	NaN	NaN	TAIR11_novel2	>AT3G53390.1 | Transducin/WD40 repeat-like superfamily protein | Chr3:19792781-19796428 FORWARD LENGTH=558 | 201606	6	7
True	2 / 1	2	1	6	AT3G53460.1;AT3G53460.2;AT3G53460.3;AT3G53460.4	4851.64990234375	5348.67626953125	0.140706438146175	0.140706438146175	10.2444813041311	1.10244481304131	0.140706524252892	0.140706524252892	10.2444878840322	1.10244487884032	0	0.383641814215785	0.494612586922831	4	0.0891652400097883	AT3G53460.1;AT3G53460.2;AT3G53460.3;AT3G53460.4	NaN	| chloroplast RNA-binding protein 29 | Chr3:19819738-19821423 REVERSE LENGTH=342 | 201606;| chloroplast RNA-binding protein 29 | Chr3:19819738-19821423 REVERSE LENGTH=342 | 201606;| chloroplast RNA-binding protein 29 | Chr3:19819738-19821423 REVERSE LENGTH=342 | 201606;| chloroplast RNA-binding protein 29 | Chr3:19819738-19821423 REVERSE LENGTH=363 | 201606	NaN	NaN	Unknown	NaN	NaN	NaN	TAIR11_novel2	>AT3G53460.1 | chloroplast RNA-binding protein 29 | Chr3:19819738-19821423 REVERSE LENGTH=342 | 201606;>AT3G53460.2 | chloroplast RNA-binding protein 29 | Chr3:19819738-19821423 REVERSE LENGTH=342 | 201606;>AT3G53460.3 | chloroplast RNA-binding protein 29 | Chr3:19819738-19821423 REVERSE LENGTH=342 | 201606;>AT3G53460.4 | chloroplast RNA-binding protein 29 | Chr3:19819738-19821423 REVERSE LENGTH=…	1	1
True	2 / 1	2	1	27	AT3G53880.1	5262.4443359375	4970.07666015625	-0.082464963420926	0.082464963420926	-5.55573906567821	0.944442609343218	0.0201810263097286	0.0201810263097286	1.40867172546781	1.01408671725468	0	0.812496163137732	0.655600352324929	25	0.057172837700127	AT3G53880.1	NaN	| NAD(P)-linked oxidoreductase superfamily protein | Chr3:19953238-19955171 FORWARD LENGTH=315 | 201606	NaN	NaN	Unknown	NaN	NaN	NaN	TAIR11_novel2	>AT3G53880.1 | NAD(P)-linked oxidoreductase superfamily protein | Chr3:19953238-19955171 FORWARD LENGTH=315 | 201606	7	7
True	2 / 1	2	1	39	AT3G54110.1	36860.3984375	36911.5859375	0.00200205985733851	0.00200205985733851	0.13886854773637	1.00138868547736	-0.0363488122820854	0.0363488122820854	-2.48803297031054	0.975119670296895	0	0.71868119789556	0.627635331854883	37	0.0685098227585613	AT3G54110.1	NaN	| plant uncoupling mitochondrial protein 1 | Chr3:20038890-20040996 FORWARD LENGTH=306 | 201606	NaN	NaN	Unknown	NaN	NaN	NaN	TAIR11_novel2	>AT3G54110.1 | plant uncoupling mitochondrial protein 1 | Chr3:20038890-20040996 FORWARD LENGTH=306 | 201606	11	13
True	2 / 1	2	1	12	AT3G54300.1;AT3G54300.2;AT3G54300.3	12429.3994140625	9913.11328125	-0.326346465392412	0.326346465392412	-20.2446316912593	0.797553683087407	-0.283516496419907	0.283516496419907	-17.8413999754033	0.821586000245967	0	0.0383979877146893	0.250056238015899	10	0.0783684424451477	AT3G54300.1;AT3G54300.2;AT3G54300.3	NaN	| vesicle-associated membrane protein 727 | Chr3:20108355-20110127 REVERSE LENGTH=240 | 201606;| vesicle-associated membrane protein 727 | Chr3:20108355-20110127 REVERSE LENGTH=240 | 201606;| vesicle-associated membrane protein 727 | Chr3:20108355-20110127 REVERSE LENGTH=240 | 201606	NaN	NaN	Unknown	NaN	NaN	NaN	TAIR11_novel2	>AT3G54300.1 | vesicle-associated membrane protein 727 | Chr3:20108355-20110127 REVERSE LENGTH=240 | 201606;>AT3G54300.2 | vesicle-associated membrane protein 727 | Chr3:20108355-20110127 REVERSE LENGTH=240 | 201606;>AT3G54300.3 | vesicle-associated membrane protein 727 | Chr3:20108355-20110127 REVERSE LENGTH=240 | 201606	2	2
True	2 / 1	2	1	51	AT3G54470.1	43044.8203125	43791.1171875	0.0247986108404197	0.0247986108404197	1.73376696564644	1.01733766965646	-0.100055038928986	0.100055038928986	-6.7002603066041	0.932997396933959	0	0.0141124920628511	0.182336860640273	49	0.026979893118839	AT3G54470.1	NaN	| uridine 5'-monophosphate synthase / UMP synthase (PYRE-F) (UMPS) | Chr3:20168285-20170245 REVERSE LENGTH=476 | 201606	NaN	NaN	Unknown	NaN	NaN	NaN	TAIR11_novel2	>AT3G54470.1 | uridine 5'-monophosphate synthase / UMP synthase (PYRE-F) (UMPS) | Chr3:20168285-20170245 REVERSE LENGTH=476 | 201606	12	13
True	2 / 1	2	1	28	AT3G54540.1;AT3G54540.2	48278.19921875	50485.37109375	0.0644935410891483	0.0644935410891483	4.57177755325802	1.04571777553258	-0.296455562114716	0.296455562114716	-18.5749594678735	0.814250405321265	0	0.0413728555482541	0.255516814617663	26	0.0929509882290769	AT3G54540.1;AT3G54540.2	NaN	| general control non-repressible 4 | Chr3:20190393-20192564 FORWARD LENGTH=723 | 201606;| general control non-repressible 4 | Chr3:20190393-20192564 FORWARD LENGTH=723 | 201606	NaN	NaN	Unknown	NaN	NaN	NaN	TAIR11_novel2	>AT3G54540.1 | general control non-repressible 4 | Chr3:20190393-20192564 FORWARD LENGTH=723 | 201606;>AT3G54540.2 | general control non-repressible 4 | Chr3:20190393-20192564 FORWARD LENGTH=723 | 201606	11	14
True	2 / 1	2	1	16	AT3G54610.1	10127.7958984375	9784.849609375	-0.0496986538124796	0.0496986538124796	-3.38618878679624	0.966138112132038	0.0637194961309433	0.0637194961309433	4.51568701114737	1.04515687011147	0	0.732920208906726	0.630176975584204	14	0.122885904193711	AT3G54610.1	NaN	| histone acetyltransferase of the GNAT family 1 | Chr3:20213593-20217375 FORWARD LENGTH=568 | 201606	NaN	NaN	Unknown	NaN	NaN	NaN	TAIR11_novel2	>AT3G54610.1 | histone acetyltransferase of the GNAT family 1 | Chr3:20213593-20217375 FORWARD LENGTH=568 | 201606	8	8
True	2 / 1	2	1	42	AT3G54960.1	58449.94140625	58862.359375	0.0101437923482164	0.0101437923482164	0.705591757369839	1.0070559175737	-0.0910712629556656	0.0910712629556656	-6.11746277821129	0.938825372217887	0	0.113520084037086	0.337954668230297	40	0.0385229339412999	AT3G54960.1	NaN	| PDI-like 1-3 | Chr3:20363514-20366822 REVERSE LENGTH=579 | 201606	NaN	NaN	Unknown	NaN	NaN	NaN	TAIR11_novel2	>AT3G54960.1 | PDI-like 1-3 | Chr3:20363514-20366822 REVERSE LENGTH=579 | 201606	11	11
True	2 / 1	2	1	17	AT3G54970.1;AT3G54970.2;AT3G54970.5;AT3G54970.6	47640.49609375	49849.50390625	0.0653907107748494	0.0653907107748494	4.63682789564779	1.04636827895648	-0.22750386595726	0.22750386595726	-14.5888612400725	0.854111387599275	0	0.126536746375792	0.348950339547136	15	0.0937500050077233	AT3G54970.1;AT3G54970.2;AT3G54970.5;AT3G54970.6	NaN	| D-aminoacid aminotransferase-like PLP-dependent enzymes superfamily protein | Chr3:20368329-20370070 REVERSE LENGTH=353 | 201606;| D-aminoacid aminotransferase-like PLP-dependent enzymes superfamily protein | Chr3:20368573-20370070 REVERSE LENGTH=304 | 201606;| D-aminoacid aminotransferase-like PLP-dependent enzymes superfamily protein | Chr3:20368935-20370070 REVERSE LENGTH=259 | 201606;| D-am…	NaN	NaN	Unknown	NaN	NaN	NaN	TAIR11_novel2	>AT3G54970.1 | D-aminoacid aminotransferase-like PLP-dependent enzymes superfamily protein | Chr3:20368329-20370070 REVERSE LENGTH=353 | 201606;>AT3G54970.2 | D-aminoacid aminotransferase-like PLP-dependent enzymes superfamily protein | Chr3:20368573-20370070 REVERSE LENGTH=304 | 201606;>AT3G54970.5 | D-aminoacid aminotransferase-like PLP-dependent enzymes superfamily protein | Chr3:20368935-2037…	2	3
True	2 / 1	2	1	20	AT3G55010.1;AT3G55010.2	28933.8828125	29146.52734375	0.0105640638775446	0.0105640638775446	0.734932579315406	1.00734932579315	-0.003658541245386	0.003658541245386	-0.253269485192742	0.997467305148073	0	0.92047812505734	0.683663174526806	18	0.0243768821088373	AT3G55010.1;AT3G55010.2	NaN	| phosphoribosylformylglycinamidine cyclo-ligase%2C chloroplast / phosphoribosyl-aminoimidazole synthetase / AIR synthase (PUR5) | Chr3:20386818-20388549 FORWARD LENGTH=389 | 201606;| phosphoribosylformylglycinamidine cyclo-ligase%2C chloroplast / phosphoribosyl-aminoimidazole synthetase / AIR synthase (PUR5) | Chr3:20386818-20388549 FORWARD LENGTH=389 | 201606	NaN	NaN	Unknown	NaN	NaN	NaN	TAIR11_novel2	>AT3G55010.1 | phosphoribosylformylglycinamidine cyclo-ligase%2C chloroplast / phosphoribosyl-aminoimidazole synthetase / AIR synthase (PUR5) | Chr3:20386818-20388549 FORWARD LENGTH=389 | 201606;>AT3G55010.2 | phosphoribosylformylglycinamidine cyclo-ligase%2C chloroplast / phosphoribosyl-aminoimidazole synthetase / AIR synthase (PUR5) | Chr3:20386818-20388549 FORWARD LENGTH=389 | 201606	8	14
True	2 / 1	2	1	18	AT3G55040.1	50732.3671875	50682.41015625	-0.00142134645382585	0.00142134645382585	-0.0984717134632551	0.999015282865367	0.191677585244179	0.191677585244179	14.2090982829589	1.14209098282959	0	0.302213592298538	0.457721557267689	16	0.120727674065226	AT3G55040.1	NaN	| glutathione transferase lambda 2 | Chr3:20398718-20400305 REVERSE LENGTH=292 | 201606	NaN	NaN	Unknown	NaN	NaN	NaN	TAIR11_novel2	>AT3G55040.1 | glutathione transferase lambda 2 | Chr3:20398718-20400305 REVERSE LENGTH=292 | 201606	4	4
True	2 / 1	2	1	74	AT3G55200.1;AT3G55200.2;AT3G55200.3;AT3G55220.1	238427.28125	235697.21875	-0.0166145860873732	0.0166145860873732	-1.14502941344931	0.988549705865507	-0.135326832532883	0.135326832532883	-8.95364489616455	0.910463551038355	0	0.120486396831197	0.343674020822642	72	0.0591662234389064	AT3G55200.1;AT3G55200.2;AT3G55200.3;AT3G55220.1	NaN	| Cleavage and polyadenylation specificity factor (CPSF) A subunit protein | Chr3:20460533-20464361 FORWARD LENGTH=1214 | 201606;| Cleavage and polyadenylation specificity factor (CPSF) A subunit protein | Chr3:20460533-20464361 FORWARD LENGTH=1214 | 201606;| Cleavage and polyadenylation specificity factor (CPSF) A subunit protein | Chr3:20460533-20464361 FORWARD LENGTH=1214 | 201606;| Cleavage a…	NaN	NaN	Unknown	NaN	NaN	NaN	TAIR11_novel2	>AT3G55200.1 | Cleavage and polyadenylation specificity factor (CPSF) A subunit protein | Chr3:20460533-20464361 FORWARD LENGTH=1214 | 201606;>AT3G55200.2 | Cleavage and polyadenylation specificity factor (CPSF) A subunit protein | Chr3:20460533-20464361 FORWARD LENGTH=1214 | 201606;>AT3G55200.3 | Cleavage and polyadenylation specificity factor (CPSF) A subunit protein | Chr3:20460533-20464361 FO…	20	24
True	2 / 1	2	1	36	AT3G55340.1	1836.67248535156	2032.033203125	0.145829587104365	0.145829587104365	10.6366659996022	1.10636665999602	-0.00525625515729189	0.00525625515729189	-0.363672946523386	0.996363270534766	0	0.95560018500606	0.694083114199953	34	0.0640170562588387	AT3G55340.1	NaN	| phragmoplastin interacting protein 1 | Chr3:20515672-20517832 FORWARD LENGTH=597 | 201606	NaN	NaN	Unknown	NaN	NaN	NaN	TAIR11_novel2	>AT3G55340.1 | phragmoplastin interacting protein 1 | Chr3:20515672-20517832 FORWARD LENGTH=597 | 201606	7	7
True	2 / 1	2	1	90	AT3G55410.1;AT3G55410.2	369971	397364.78125	0.1030518208566	0.1030518208566	7.40430499958105	1.07404304999581	-0.0233404021710157	0.0233404021710157	-1.60481676166808	0.983951832383319	0	0.559902422131755	0.569090010139709	88	0.0274839401733084	AT3G55410.1;AT3G55410.2	NaN	| 2-oxoglutarate dehydrogenase%2C E1 component | Chr3:20541897-20545728 FORWARD LENGTH=1017 | 201606;| 2-oxoglutarate dehydrogenase%2C E1 component | Chr3:20541897-20545728 FORWARD LENGTH=1017 | 201606	NaN	NaN	Unknown	NaN	NaN	NaN	TAIR11_novel2	>AT3G55410.1 | 2-oxoglutarate dehydrogenase%2C E1 component | Chr3:20541897-20545728 FORWARD LENGTH=1017 | 201606;>AT3G55410.2 | 2-oxoglutarate dehydrogenase%2C E1 component | Chr3:20541897-20545728 FORWARD LENGTH=1017 | 201606	22	23
True	2 / 1	2	1	10	AT3G56240.1;AT3G56240.2;AT3G56240.3	18550.896484375	17756.7265625	-0.0631232611343028	0.0631232611343028	-4.28103257728764	0.957189674227124	-0.138311073184013	0.138311073184013	-9.14178127111326	0.908582187288867	0	0.323820784705078	0.467580783399996	8	0.0859075185572016	AT3G56240.1;AT3G56240.2;AT3G56240.3	NaN	| copper chaperone | Chr3:20863460-20864402 REVERSE LENGTH=121 | 201606;| copper chaperone | Chr3:20863460-20863909 REVERSE LENGTH=111 | 201606;| copper chaperone | Chr3:20863460-20864402 REVERSE LENGTH=121 | 201606	NaN	NaN	Unknown	NaN	NaN	NaN	TAIR11_novel2	>AT3G56240.1 | copper chaperone | Chr3:20863460-20864402 REVERSE LENGTH=121 | 201606;>AT3G56240.2 | copper chaperone | Chr3:20863460-20863909 REVERSE LENGTH=111 | 201606;>AT3G56240.3 | copper chaperone | Chr3:20863460-20864402 REVERSE LENGTH=121 | 201606	7	7
True	2 / 1	2	1	20	AT3G56860.1;AT3G56860.10;AT3G56860.11;AT3G56860.2;AT3G56860.3;AT3G56860.4;AT3G56860.5;AT3G56860.6;AT3G56860.7;AT3G56860.8;AT3G56860.9	6100.05859375	5682.85888671875	-0.102206208751644	0.102206208751644	-6.8392737646603	0.931607262353397	0.278934061527252	0.278934061527252	21.3298105110863	1.21329810511086	0	0.207938030949055	0.399072751455194	18	0.14362642476077	AT3G56860.1;AT3G56860.10;AT3G56860.11;AT3G56860.2;AT3G56860.3;AT3G56860.4;AT3G56860.5;AT3G56860.6;AT3G56860.7;AT3G56860.8;AT3G56860.9	NaN	| UBP1-associated protein 2A | Chr3:21050708-21052144 REVERSE LENGTH=478 | 201606;| UBP1-associated protein 2A | Chr3:21050708-21052144 REVERSE LENGTH=478 | 201606;| UBP1-associated protein 2A | Chr3:21050708-21052144 REVERSE LENGTH=478 | 201606;| UBP1-associated protein 2A | Chr3:21050708-21052144 REVERSE LENGTH=478 | 201606;| UBP1-associated protein 2A | Chr3:21050708-21052144 REVERSE LENGTH=47…	NaN	NaN	Unknown	NaN	NaN	NaN	TAIR11_novel2	>AT3G56860.1 | UBP1-associated protein 2A | Chr3:21050708-21052144 REVERSE LENGTH=478 | 201606;>AT3G56860.10 | UBP1-associated protein 2A | Chr3:21050708-21052144 REVERSE LENGTH=478 | 201606;>AT3G56860.11 | UBP1-associated protein 2A | Chr3:21050708-21052144 REVERSE LENGTH=478 | 201606;>AT3G56860.2 | UBP1-associated protein 2A | Chr3:21050708-21052144 REVERSE LENGTH=478 | 201606;>AT3G56860.3 | UB…	6	6
True	2 / 1	2	1	24	AT3G56900.1	84918.8984375	77590.0859375	-0.130213332788107	0.130213332788107	-8.6303668969446	0.913696331030554	-0.199383765459061	0.199383765459061	-12.907750923435	0.87092249076565	0	0.0242500437216807	0.216831386229943	22	0.0557733905536625	AT3G56900.1	NaN	| Transducin/WD40 repeat-like superfamily protein | Chr3:21066330-21069343 FORWARD LENGTH=447 | 201606	NaN	NaN	Unknown	NaN	NaN	NaN	TAIR11_novel2	>AT3G56900.1 | Transducin/WD40 repeat-like superfamily protein | Chr3:21066330-21069343 FORWARD LENGTH=447 | 201606	6	6
True	2 / 1	2	1	7	AT3G57000.1	1870.22399902344	6581.46533203125	1.8151977551128	1.8151977551128	251.907864270154	3.51907864270154	1.00353240966797	1.00353240966797	100.490295955313	2.00490295955313	0	0.089974289683272	0.311795140646607	5	0.339701772764273	AT3G57000.1	NaN	| nucleolar essential protein-like protein | Chr3:21092610-21094109 FORWARD LENGTH=298 | 201606	NaN	NaN	Unknown	NaN	NaN	NaN	TAIR11_novel2	>AT3G57000.1 | nucleolar essential protein-like protein | Chr3:21092610-21094109 FORWARD LENGTH=298 | 201606	2	2
True	2 / 1	2	1	36	AT3G57010.1	184289.640625	177916.671875	-0.0507732695577526	0.0507732695577526	-3.4581264190362	0.965418735809638	-0.149351269006729	0.149351269006729	-9.83441845156565	0.901655815484343	0	0.195146167796534	0.394412504202975	34	0.07713875665182	AT3G57010.1	NaN	| Calcium-dependent phosphotriesterase superfamily protein | Chr3:21095854-21097316 REVERSE LENGTH=376 | 201606	NaN	NaN	Unknown	NaN	NaN	NaN	TAIR11_novel2	>AT3G57010.1 | Calcium-dependent phosphotriesterase superfamily protein | Chr3:21095854-21097316 REVERSE LENGTH=376 | 201606	11	11
True	2 / 1	2	1	15	AT3G57020.1	38922.2734375	39279.87109375	0.013194215178612	0.013194215178612	0.918748122008384	1.00918748122008	0.0244976691901684	0.0244976691901684	1.71254783486816	1.01712547834868	0	0.823299128897255	0.657945396720983	13	0.0717682424416877	AT3G57020.1	NaN	| Calcium-dependent phosphotriesterase superfamily protein | Chr3:21098515-21100303 REVERSE LENGTH=370 | 201606	NaN	NaN	Unknown	NaN	NaN	NaN	TAIR11_novel2	>AT3G57020.1 | Calcium-dependent phosphotriesterase superfamily protein | Chr3:21098515-21100303 REVERSE LENGTH=370 | 201606	11	11
True	2 / 1	2	1	25	AT3G57030.1	251943.53125	276809.96875	0.135795484631785	0.135795484631785	9.86984558667847	1.09869845586678	0.171229153871536	0.171229153871536	12.6017425568352	1.12601742556835	0	0.0367972726131637	0.247120197161815	23	0.0524741358829225	AT3G57030.1	NaN	| Calcium-dependent phosphotriesterase superfamily protein | Chr3:21101653-21103204 REVERSE LENGTH=374 | 201606	NaN	NaN	Unknown	NaN	NaN	NaN	TAIR11_novel2	>AT3G57030.1 | Calcium-dependent phosphotriesterase superfamily protein | Chr3:21101653-21103204 REVERSE LENGTH=374 | 201606	7	7
True	2 / 1	2	1	12	AT3G57050.1;AT3G57050.2;AT3G57050.4;AT3G57050.5	15836.396484375	13040.5068359375	-0.280244149800094	0.280244149800094	-17.654834868501	0.82345165131499	-0.0541678890585899	0.0541678890585899	-3.68501960047378	0.963149803995262	0	0.484801027992416	0.538233463215183	10	0.0493408551481438	AT3G57050.1;AT3G57050.2;AT3G57050.4;AT3G57050.5	NaN	| cystathionine beta-lyase | Chr3:21111939-21114521 REVERSE LENGTH=464 | 201606;| cystathionine beta-lyase | Chr3:21111939-21114521 REVERSE LENGTH=449 | 201606;| cystathionine beta-lyase | Chr3:21111939-21114225 REVERSE LENGTH=408 | 201606;| cystathionine beta-lyase | Chr3:21111939-21114057 REVERSE LENGTH=386 | 201606	NaN	NaN	Unknown	NaN	NaN	NaN	TAIR11_novel2	>AT3G57050.1 | cystathionine beta-lyase | Chr3:21111939-21114521 REVERSE LENGTH=464 | 201606;>AT3G57050.2 | cystathionine beta-lyase | Chr3:21111939-21114521 REVERSE LENGTH=449 | 201606;>AT3G57050.4 | cystathionine beta-lyase | Chr3:21111939-21114225 REVERSE LENGTH=408 | 201606;>AT3G57050.5 | cystathionine beta-lyase | Chr3:21111939-21114057 REVERSE LENGTH=386 | 201606	8	9
True	2 / 1	2	1	72	AT3G57290.1	204766.078125	203856.1875	-0.00642498939710566	0.00642498939710566	-0.444356132290891	0.995556438677091	-0.100244745612144	0.100244745612144	-6.71252791687923	0.932874720831208	0	2.63204842101626E-05	0.00865126266543848	70	0.0153235479408383	AT3G57290.1	NaN	| eukaryotic translation initiation factor 3E | Chr3:21196786-21199073 REVERSE LENGTH=441 | 201606	NaN	NaN	Unknown	NaN	NaN	NaN	TAIR11_novel2	>AT3G57290.1 | eukaryotic translation initiation factor 3E | Chr3:21196786-21199073 REVERSE LENGTH=441 | 201606	19	22
True	2 / 1	2	1	17	AT3G57320.1	1827.64245605469	1815.29602050781	-0.00977903395823572	0.00977903395823572	-0.675538889238059	0.993244611107619	0.00415665796026587	0.00415665796026587	0.288533032161209	1.00288533032161	0	0.983372323720809	0.700462375219108	15	0.131631521535777	AT3G57320.1	NaN	| threonine-tRNA ligase 2 | Chr3:21210082-21210672 FORWARD LENGTH=102 | 201606	NaN	NaN	Unknown	NaN	NaN	NaN	TAIR11_novel2	>AT3G57320.1 | threonine-tRNA ligase 2 | Chr3:21210082-21210672 FORWARD LENGTH=102 | 201606	3	3
True	2 / 1	2	1	35	AT3G57330.1;AT3G57330.2	50478.65625	50075.734375	-0.0115618323266338	0.0115618323266338	-0.798202458093367	0.992017975419066	-0.178733855485916	0.178733855485916	-11.6521981894151	0.883478018105849	0	0.0480509437904555	0.261273778547861	33	0.0590567818582645	AT3G57330.1;AT3G57330.2	NaN	| autoinhibited Ca2+-ATPase 11 | Chr3:21211655-21216375 REVERSE LENGTH=1025 | 201606;| autoinhibited Ca2+-ATPase 11 | Chr3:21211655-21215057 REVERSE LENGTH=970 | 201606	NaN	NaN	Unknown	NaN	NaN	NaN	TAIR11_novel2	>AT3G57330.1 | autoinhibited Ca2+-ATPase 11 | Chr3:21211655-21216375 REVERSE LENGTH=1025 | 201606;>AT3G57330.2 | autoinhibited Ca2+-ATPase 11 | Chr3:21211655-21215057 REVERSE LENGTH=970 | 201606	8	10
True	2 / 1	2	1	61	AT3G57410.1;AT3G57410.2;AT3G57410.3;AT3G57410.4;AT3G57410.5;AT3G57410.7;AT3G57410.8;AT3G57410.9	131685.75	135644.5	0.0427313147229365	0.0427313147229365	3.00620985945708	1.03006209859457	-0.191990524530411	0.191990524530411	-12.4602920808491	0.875397079191509	0	6.5714866096217E-05	0.0162818244704274	59	0.030567341630684	AT3G57410.1;AT3G57410.2;AT3G57410.3;AT3G57410.4;AT3G57410.5;AT3G57410.7;AT3G57410.8;AT3G57410.9	NaN	| villin 3 | Chr3:21243615-21249809 REVERSE LENGTH=965 | 201606;| villin 3 | Chr3:21243615-21249809 REVERSE LENGTH=965 | 201606;| villin 3 | Chr3:21243615-21249809 REVERSE LENGTH=965 | 201606;| villin 3 | Chr3:21243615-21249809 REVERSE LENGTH=965 | 201606;| villin 3 | Chr3:21243615-21249809 REVERSE LENGTH=965 | 201606;| villin 3 | Chr3:21243615-21249809 REVERSE LENGTH=965 | 201606;| villin 3 | Ch…	NaN	NaN	Unknown	NaN	NaN	NaN	TAIR11_novel2	>AT3G57410.1 | villin 3 | Chr3:21243615-21249809 REVERSE LENGTH=965 | 201606;>AT3G57410.2 | villin 3 | Chr3:21243615-21249809 REVERSE LENGTH=965 | 201606;>AT3G57410.3 | villin 3 | Chr3:21243615-21249809 REVERSE LENGTH=965 | 201606;>AT3G57410.4 | villin 3 | Chr3:21243615-21249809 REVERSE LENGTH=965 | 201606;>AT3G57410.5 | villin 3 | Chr3:21243615-21249809 REVERSE LENGTH=965 | 201606;>AT3G57410.7 |…	16	18
True	2 / 1	2	1	56	AT3G57610.1	894890.3125	892857.25	-0.00328132507353735	0.00328132507353735	-0.227185664164842	0.997728143358352	-0.0642837360501289	0.0642837360501289	-4.35799603418492	0.956420039658151	0	0.352344487565411	0.4808513880461	54	0.047016719322194	AT3G57610.1	NaN	| adenylosuccinate synthase | Chr3:21334519-21336603 REVERSE LENGTH=490 | 201606	NaN	NaN	Unknown	NaN	NaN	NaN	TAIR11_novel2	>AT3G57610.1 | adenylosuccinate synthase | Chr3:21334519-21336603 REVERSE LENGTH=490 | 201606	18	18
True	2 / 1	2	1	72	AT3G57660.2	45028.73046875	47974.19140625	0.0914126871484983	0.0914126871484983	6.54129243005008	1.0654129243005	0.0866369009017944	0.0866369009017944	6.18918947233058	1.06189189472331	0	0.267378864903906	0.437529051660937	70	0.053450792271506	AT3G57660.2	NaN	| nuclear RNA polymerase A1 | Chr3:21353746-21362814 FORWARD LENGTH=1657 | 201606	NaN	NaN	Unknown	NaN	NaN	NaN	TAIR11_novel2	>AT3G57660.2 | nuclear RNA polymerase A1 | Chr3:21353746-21362814 FORWARD LENGTH=1657 | 201606	21	21
True	2 / 1	2	1	6	AT3G57790.1;AT3G57790.2	40538.74609375	43383.35546875	0.0978401765993258	0.0978401765993258	7.01701371922445	1.07017013719224	0.0978401750326157	0.0978401750326157	7.01701360300819	1.07017013603008	0	0.370634048724478	0.48889912738452	4	0.0601750179126308	AT3G57790.1;AT3G57790.2	NaN	| Pectin lyase-like superfamily protein | Chr3:21405387-21407088 REVERSE LENGTH=490 | 201606;| Pectin lyase-like superfamily protein | Chr3:21405387-21407088 REVERSE LENGTH=490 | 201606	NaN	NaN	Unknown	NaN	NaN	NaN	TAIR11_novel2	>AT3G57790.1 | Pectin lyase-like superfamily protein | Chr3:21405387-21407088 REVERSE LENGTH=490 | 201606;>AT3G57790.2 | Pectin lyase-like superfamily protein | Chr3:21405387-21407088 REVERSE LENGTH=490 | 201606	1	1
True	2 / 1	2	1	24	AT3G57940.1;AT3G57940.2	11943.0458984375	11958.208984375	0.00183050738788713	0.00183050738788713	0.12696163161765	1.00126961631618	-0.0123159512877464	0.0123159512877464	-0.850043218358032	0.99149956781642	0	0.794274165019958	0.648856268988942	22	0.0316198335030215	AT3G57940.1;AT3G57940.2	NaN	| GNAT acetyltransferase (DUF699) | Chr3:21449560-21455834 FORWARD LENGTH=1028 | 201606;| GNAT acetyltransferase (DUF699) | Chr3:21449560-21455834 FORWARD LENGTH=1023 | 201606	NaN	NaN	Unknown	NaN	NaN	NaN	TAIR11_novel2	>AT3G57940.1 | GNAT acetyltransferase (DUF699) | Chr3:21449560-21455834 FORWARD LENGTH=1028 | 201606;>AT3G57940.2 | GNAT acetyltransferase (DUF699) | Chr3:21449560-21455834 FORWARD LENGTH=1023 | 201606	7	7
True	2 / 1	2	1	21	AT3G58580.1	28144.478515625	26731.423828125	-0.0743152333595708	0.0743152333595708	-5.02071724908854	0.949792827509115	-0.0571159943938255	0.0571159943938255	-3.88163550240564	0.961183644975944	0	0.690816847782162	0.617660153315057	19	0.0954412953928644	AT3G58580.1	NaN	| DNAse I-like superfamily protein | Chr3:21660866-21663697 REVERSE LENGTH=603 | 201606	NaN	NaN	Unknown	NaN	NaN	NaN	TAIR11_novel2	>AT3G58580.1 | DNAse I-like superfamily protein | Chr3:21660866-21663697 REVERSE LENGTH=603 | 201606	4	4
True	2 / 1	2	1	67	AT3G59760.1;AT3G59760.2;AT3G59760.3	171447.484375	166865.234375	-0.0390833290145514	0.0390833290145514	-2.67268430137909	0.973273156986209	-0.0855365917086601	0.0855365917086601	-5.75660553589704	0.94243394464103	0	0.00851624843595651	0.165775790307402	65	0.0217070149897378	AT3G59760.1;AT3G59760.2;AT3G59760.3	NaN	| O-acetylserine (thiol) lyase isoform C | Chr3:22072119-22075345 REVERSE LENGTH=433 | 201606;| O-acetylserine (thiol) lyase isoform C | Chr3:22072661-22075345 REVERSE LENGTH=432 | 201606;| O-acetylserine (thiol) lyase isoform C | Chr3:22072668-22075345 REVERSE LENGTH=430 | 201606	NaN	NaN	Unknown	NaN	NaN	NaN	TAIR11_novel2	>AT3G59760.1 | O-acetylserine (thiol) lyase isoform C | Chr3:22072119-22075345 REVERSE LENGTH=433 | 201606;>AT3G59760.2 | O-acetylserine (thiol) lyase isoform C | Chr3:22072661-22075345 REVERSE LENGTH=432 | 201606;>AT3G59760.3 | O-acetylserine (thiol) lyase isoform C | Chr3:22072668-22075345 REVERSE LENGTH=430 | 201606	10	12
True	2 / 1	2	1	31	AT3G59820.1;AT3G59820.2;AT3G59820.3;AT3G59820.4	26299.55859375	26703.103515625	0.0219688402165205	0.0219688402165205	1.53441709082867	1.01534417090829	-0.0402111299335957	0.0402111299335957	-2.74873845033365	0.972512615496663	0	0.23110530246393	0.41504142382693	29	0.0223920276438411	AT3G59820.1;AT3G59820.2;AT3G59820.3;AT3G59820.4	NaN	| LETM1-like protein | Chr3:22098306-22101759 REVERSE LENGTH=755 | 201606;| LETM1-like protein | Chr3:22098289-22101759 REVERSE LENGTH=760 | 201606;| LETM1-like protein | Chr3:22098306-22101759 REVERSE LENGTH=755 | 201606;| LETM1-like protein | Chr3:22098306-22101759 REVERSE LENGTH=755 | 201606	NaN	NaN	Unknown	NaN	NaN	NaN	TAIR11_novel2	>AT3G59820.1 | LETM1-like protein | Chr3:22098306-22101759 REVERSE LENGTH=755 | 201606;>AT3G59820.2 | LETM1-like protein | Chr3:22098289-22101759 REVERSE LENGTH=760 | 201606;>AT3G59820.3 | LETM1-like protein | Chr3:22098306-22101759 REVERSE LENGTH=755 | 201606;>AT3G59820.4 | LETM1-like protein | Chr3:22098306-22101759 REVERSE LENGTH=755 | 201606	10	12
True	2 / 1	2	1	21	AT3G59890.1;AT3G59890.2	28818.65625	30149.744140625	0.0651426916413321	0.0651426916413321	4.61884093095075	1.04618840930951	0.127748563885689	0.127748563885689	9.25873039508298	1.09258730395083	0	0.0688976538702522	0.288040527783369	19	0.0448231240706164	AT3G59890.1;AT3G59890.2	NaN	| Dihydrodipicolinate reductase%2C bacterial/plant | Chr3:22124497-22126491 REVERSE LENGTH=349 | 201606;| Dihydrodipicolinate reductase%2C bacterial/plant | Chr3:22124497-22126369 REVERSE LENGTH=343 | 201606	NaN	NaN	Unknown	NaN	NaN	NaN	TAIR11_novel2	>AT3G59890.1 | Dihydrodipicolinate reductase%2C bacterial/plant | Chr3:22124497-22126491 REVERSE LENGTH=349 | 201606;>AT3G59890.2 | Dihydrodipicolinate reductase%2C bacterial/plant | Chr3:22124497-22126369 REVERSE LENGTH=343 | 201606	7	8
True	2 / 1	2	1	92	AT3G59920.1	254572.234375	261062.4375	0.0363198167039066	0.0363198167039066	2.54945443714005	1.0254945443714	-0.0307859107851982	0.0307859107851982	-2.11130981298062	0.978886901870194	0	0.525481913945061	0.555973328695453	90	0.0333004098587057	AT3G59920.1	NaN	| RAB GDP dissociation inhibitor 2 | Chr3:22135157-22138221 FORWARD LENGTH=444 | 201606	NaN	NaN	Unknown	NaN	NaN	NaN	TAIR11_novel2	>AT3G59920.1 | RAB GDP dissociation inhibitor 2 | Chr3:22135157-22138221 FORWARD LENGTH=444 | 201606	17	22
True	2 / 1	2	1	110	AT3G60240.2;AT3G60240.3	164651.359375	172443.328125	0.0667078886608272	0.0667078886608272	4.73240474878405	1.04732404748784	0.0185081604868174	0.0185081604868174	1.29115223582819	1.01291152235828	0	0.344956265500361	0.479832365960963	108	0.0134620415064417	AT3G60240.2;AT3G60240.3	NaN	| eukaryotic translation initiation factor 4G | Chr3:22261842-22268295 FORWARD LENGTH=1723 | 201606;| eukaryotic translation initiation factor 4G | Chr3:22261842-22268295 FORWARD LENGTH=1725 | 201606	NaN	NaN	Unknown	NaN	NaN	NaN	TAIR11_novel2	>AT3G60240.2 | eukaryotic translation initiation factor 4G | Chr3:22261842-22268295 FORWARD LENGTH=1723 | 201606;>AT3G60240.3 | eukaryotic translation initiation factor 4G | Chr3:22261842-22268295 FORWARD LENGTH=1725 | 201606	18	20
True	2 / 1	2	1	26	AT3G60450.1;AT3G60450.2	10868.80859375	10447.623046875	-0.0570190550216992	0.0570190550216992	-3.87517677988366	0.961248232201163	-0.0525078028440475	0.0525078028440475	-3.57412769741163	0.964258723025884	0	0.510684458304693	0.548137513115021	24	0.053475227128512	AT3G60450.1;AT3G60450.2	NaN	| Phosphoglycerate mutase family protein | Chr3:22340982-22342187 FORWARD LENGTH=274 | 201606;| Phosphoglycerate mutase family protein | Chr3:22340886-22342187 FORWARD LENGTH=306 | 201606	NaN	NaN	Unknown	NaN	NaN	NaN	TAIR11_novel2	>AT3G60450.1 | Phosphoglycerate mutase family protein | Chr3:22340982-22342187 FORWARD LENGTH=274 | 201606;>AT3G60450.2 | Phosphoglycerate mutase family protein | Chr3:22340886-22342187 FORWARD LENGTH=306 | 201606	8	10
True	2 / 1	2	1	89	AT3G60750.1;AT3G60750.2	1037931	1068261.375	0.0415541403093743	0.0415541403093743	2.92219569508956	1.0292219569509	0.0931220799684525	0.0931220799684525	6.66760384843059	1.06667603848431	0	0.136468678939713	0.355328516438403	87	0.0426406635668615	AT3G60750.1;AT3G60750.2	NaN	| Transketolase | Chr3:22454004-22456824 FORWARD LENGTH=741 | 201606;| Transketolase | Chr3:22454004-22456824 FORWARD LENGTH=740 | 201606	NaN	NaN	Unknown	NaN	NaN	NaN	TAIR11_novel2	>AT3G60750.1 | Transketolase | Chr3:22454004-22456824 FORWARD LENGTH=741 | 201606;>AT3G60750.2 | Transketolase | Chr3:22454004-22456824 FORWARD LENGTH=740 | 201606	16	24
True	2 / 1	2	1	12	AT3G61480.1;AT3G61480.2	5269.3837890625	5018.302734375	-0.0704347549866519	0.0704347549866519	-4.76490353973953	0.952350964602605	-0.0586901605129242	0.0586901605129242	-3.98645582217377	0.960135441778262	0	0.630194114098933	0.596812172211912	10	0.0780931665560476	AT3G61480.1;AT3G61480.2	NaN	| Quinoprotein amine dehydrogenase%2C beta chain-like%3B RIC1-like guanyl-nucleotide exchange factor | Chr3:22749984-22756476 FORWARD LENGTH=1081 | 201606;| Quinoprotein amine dehydrogenase%2C beta chain-like%3B RIC1-like guanyl-nucleotide exchange factor | Chr3:22749978-22756476 FORWARD LENGTH=1123 | 201606	NaN	NaN	Unknown	NaN	NaN	NaN	TAIR11_novel2	>AT3G61480.1 | Quinoprotein amine dehydrogenase%2C beta chain-like%3B RIC1-like guanyl-nucleotide exchange factor | Chr3:22749984-22756476 FORWARD LENGTH=1081 | 201606;>AT3G61480.2 | Quinoprotein amine dehydrogenase%2C beta chain-like%3B RIC1-like guanyl-nucleotide exchange factor | Chr3:22749978-22756476 FORWARD LENGTH=1123 | 201606	4	4
True	2 / 1	2	1	32	AT3G61690.1;AT3G61690.3	8332.048828125	7563.34716796875	-0.139646451886777	0.139646451886777	-9.22584199892686	0.907741580010731	-0.190113335847855	0.190113335847855	-12.3463140742489	0.876536859257511	0	0.0033210251268997	0.125547633071158	30	0.040409554622025	AT3G61690.1;AT3G61690.3	NaN	| nucleotidyltransferase | Chr3:22828349-22833477 FORWARD LENGTH=1303 | 201606;| nucleotidyltransferase | Chr3:22828349-22833477 FORWARD LENGTH=1303 | 201606	NaN	NaN	Unknown	NaN	NaN	NaN	TAIR11_novel2	>AT3G61690.1 | nucleotidyltransferase | Chr3:22828349-22833477 FORWARD LENGTH=1303 | 201606;>AT3G61690.3 | nucleotidyltransferase | Chr3:22828349-22833477 FORWARD LENGTH=1303 | 201606	8	9
True	2 / 1	2	1	67	AT3G62120.1;AT3G62120.2;AT3G62120.3	293333.5	293975.875	0.0031559230480583	0.0031559230480583	0.218991352845821	1.00218991352846	-0.0195650979876518	0.0195650979876518	-1.3469949754036	0.986530050245964	0	0.778691041745651	0.644256812799757	65	0.0476862312180012	AT3G62120.1;AT3G62120.2;AT3G62120.3	NaN	| Class II aaRS and biotin synthetases superfamily protein | Chr3:23001227-23003849 REVERSE LENGTH=530 | 201606;| Class II aaRS and biotin synthetases superfamily protein | Chr3:23001227-23003849 REVERSE LENGTH=530 | 201606;| Class II aaRS and biotin synthetases superfamily protein | Chr3:23001227-23003849 REVERSE LENGTH=517 | 201606	NaN	NaN	Unknown	NaN	NaN	NaN	TAIR11_novel2	>AT3G62120.1 | Class II aaRS and biotin synthetases superfamily protein | Chr3:23001227-23003849 REVERSE LENGTH=530 | 201606;>AT3G62120.2 | Class II aaRS and biotin synthetases superfamily protein | Chr3:23001227-23003849 REVERSE LENGTH=530 | 201606;>AT3G62120.3 | Class II aaRS and biotin synthetases superfamily protein | Chr3:23001227-23003849 REVERSE LENGTH=517 | 201606	19	20
True	2 / 1	2	1	24	AT3G62700.1	22344.0859375	22424.837890625	0.00520452844068099	0.00520452844068099	0.361401908992276	1.00361401908992	0.0364772193133831	0.0364772193133831	2.56064351858178	1.02560643518582	0	0.384163850471938	0.494652743743956	22	0.0278467325256866	AT3G62700.1	NaN	| multidrug resistance-associated protein 10 | Chr3:23190428-23195727 REVERSE LENGTH=1539 | 201606	NaN	NaN	Unknown	NaN	NaN	NaN	TAIR11_novel2	>AT3G62700.1 | multidrug resistance-associated protein 10 | Chr3:23190428-23195727 REVERSE LENGTH=1539 | 201606	9	14
True	2 / 1	2	1	12	AT3G62770.1;AT3G62770.3	19199.0703125	16416.234375	-0.225913218596605	0.225913218596605	-14.4946390226415	0.855053609773585	-0.0983508825302124	0.0983508825302124	-6.5899866263086	0.934100133736914	0	0.300589105975814	0.457234133033633	10	0.0595189574265125	AT3G62770.1;AT3G62770.3	NaN	| Transducin/WD40 repeat-like superfamily protein | Chr3:23218858-23221110 REVERSE LENGTH=425 | 201606;| Transducin/WD40 repeat-like superfamily protein | Chr3:23219091-23221110 REVERSE LENGTH=396 | 201606	NaN	NaN	Unknown	NaN	NaN	NaN	TAIR11_novel2	>AT3G62770.1 | Transducin/WD40 repeat-like superfamily protein | Chr3:23218858-23221110 REVERSE LENGTH=425 | 201606;>AT3G62770.3 | Transducin/WD40 repeat-like superfamily protein | Chr3:23219091-23221110 REVERSE LENGTH=396 | 201606	4	4
True	2 / 1	2	1	36	AT4G03190.1	4354.06396484375	4597.07568359375	0.0783538159671008	0.0783538159671008	5.58126202812275	1.05581262028123	0.0529567785561085	0.0529567785561085	3.7388857151974	1.03738885715197	0	0.646593251502387	0.602450985242751	34	0.0781972741586304	AT4G03190.1	NaN	| GRR1-like protein 1 | Chr4:1405108-1407057 REVERSE LENGTH=585 | 201606	NaN	NaN	Unknown	NaN	NaN	NaN	TAIR11_novel2	>AT4G03190.1 | GRR1-like protein 1 | Chr4:1405108-1407057 REVERSE LENGTH=585 | 201606	7	7
True	2 / 1	2	1	63	AT3G63130.1;AT3G63130.2	87960.875	86184.4765625	-0.0294339192923489	0.0294339192923489	-2.01953247679721	0.979804675232028	-0.234455361962318	0.234455361962318	-14.9994172051553	0.850005827948447	0	7.93237400836265E-06	0.00476816917107947	61	0.0328244173306585	AT3G63130.1;AT3G63130.2	NaN	| RAN GTPase activating protein 1 | Chr3:23325108-23326715 FORWARD LENGTH=535 | 201606;| RAN GTPase activating protein 1 | Chr3:23325108-23326715 FORWARD LENGTH=535 | 201606	NaN	NaN	Unknown	NaN	NaN	NaN	TAIR11_novel2	>AT3G63130.1 | RAN GTPase activating protein 1 | Chr3:23325108-23326715 FORWARD LENGTH=535 | 201606;>AT3G63130.2 | RAN GTPase activating protein 1 | Chr3:23325108-23326715 FORWARD LENGTH=535 | 201606	13	15
True	2 / 1	2	1	18	AT3G63190.1	237008.453125	234037.625	-0.018198032129923	0.018198032129923	-1.25346926906154	0.987465307309385	0.0152908498421311	0.0152908498421311	1.06551758000875	1.01065517580009	0	0.679068968183076	0.613571477082145	16	0.0244001771251795	AT3G63190.1	NaN	| ribosome recycling factor%2C chloroplast precursor | Chr3:23342861-23344640 REVERSE LENGTH=275 | 201606	NaN	NaN	Unknown	NaN	NaN	NaN	TAIR11_novel2	>AT3G63190.1 | ribosome recycling factor%2C chloroplast precursor | Chr3:23342861-23344640 REVERSE LENGTH=275 | 201606	5	6
True	2 / 1	2	1	47	AT3G63250.1;AT3G63250.3	105789.6171875	109606.8046875	0.05113932763638	0.05113932763638	3.60828179691253	1.03608281796913	0.0423236712813377	0.0423236712813377	2.97710885542837	1.02977108855428	0	0.247615533966561	0.425024318888155	45	0.024776883747538	AT3G63250.1;AT3G63250.3	NaN	| homocysteine methyltransferase 2 | Chr3:23370575-23372587 REVERSE LENGTH=333 | 201606;| homocysteine methyltransferase 2 | Chr3:23370575-23372587 REVERSE LENGTH=333 | 201606	NaN	NaN	Unknown	NaN	NaN	NaN	TAIR11_novel2	>AT3G63250.1 | homocysteine methyltransferase 2 | Chr3:23370575-23372587 REVERSE LENGTH=333 | 201606;>AT3G63250.3 | homocysteine methyltransferase 2 | Chr3:23370575-23372587 REVERSE LENGTH=333 | 201606	8	8
True	2 / 1	2	1	86	AT3G63460.1;AT3G63460.2;AT3G63460.3	191202.71875	191740.875	0.00405488367934088	0.00405488367934088	0.281458471677731	1.00281458471678	0.0041552591137588	0.0041552591137588	0.288435791793606	1.00288435791794	0	0.959569491923284	0.695008469556605	84	0.0563158135988605	AT3G63460.1;AT3G63460.2;AT3G63460.3	NaN	| transducin family protein / WD-40 repeat family protein | Chr3:23431009-23437241 REVERSE LENGTH=1104 | 201606;| transducin family protein / WD-40 repeat family protein | Chr3:23431009-23437241 REVERSE LENGTH=1102 | 201606;| transducin family protein / WD-40 repeat family protein | Chr3:23431009-23437241 REVERSE LENGTH=1094 | 201606	NaN	NaN	Unknown	NaN	NaN	NaN	TAIR11_novel2	>AT3G63460.1 | transducin family protein / WD-40 repeat family protein | Chr3:23431009-23437241 REVERSE LENGTH=1104 | 201606;>AT3G63460.2 | transducin family protein / WD-40 repeat family protein | Chr3:23431009-23437241 REVERSE LENGTH=1102 | 201606;>AT3G63460.3 | transducin family protein / WD-40 repeat family protein | Chr3:23431009-23437241 REVERSE LENGTH=1094 | 201606	12	17
True	2 / 1	2	1	27	AT4G00090.1	19420.232421875	20365.330078125	0.0685547304349587	0.0685547304349587	4.86656202520748	1.04866562025207	0.0588959045708179	0.0588959045708179	4.16682663340773	1.04166826633408	0	0.162364906802419	0.374319095485379	25	0.0277386713407386	AT4G00090.1	NaN	| Transducin/WD40 repeat-like superfamily protein | Chr4:34234-36594 FORWARD LENGTH=430 | 201606	NaN	NaN	Unknown	NaN	NaN	NaN	TAIR11_novel2	>AT4G00090.1 | Transducin/WD40 repeat-like superfamily protein | Chr4:34234-36594 FORWARD LENGTH=430 | 201606	6	6
True	2 / 1	2	1	35	AT4G00200.1;AT4G00200.2	78582.984375	77269.0859375	-0.0243256270522842	0.0243256270522842	-1.67198846919588	0.983280115308041	-0.0499225482344627	0.0499225482344627	-3.40118129345317	0.965988187065468	0	0.670113595194656	0.610225880876669	33	0.0793441402172624	AT4G00200.1;AT4G00200.2	NaN	| AT hook motif DNA-binding family protein | Chr4:82653-84104 REVERSE LENGTH=318 | 201606;| AT hook motif DNA-binding family protein | Chr4:82653-84104 REVERSE LENGTH=318 | 201606	NaN	NaN	Unknown	NaN	NaN	NaN	TAIR11_novel2	>AT4G00200.1 | AT hook motif DNA-binding family protein | Chr4:82653-84104 REVERSE LENGTH=318 | 201606;>AT4G00200.2 | AT hook motif DNA-binding family protein | Chr4:82653-84104 REVERSE LENGTH=318 | 201606	10	13
True	2 / 1	2	1	10	AT4G00360.1	7815.34033203125	5975.416015625	-0.387269540407016	0.387269540407016	-23.5424720899908	0.764575279100092	-0.19770073890686	0.19770073890686	-12.8060911166332	0.871939088833668	0	0.049713294620172	0.262849027690416	8	0.0558502625049523	AT4G00360.1	NaN	| cytochrome P450%2C family 86%2C subfamily A%2C polypeptide 2 | Chr4:160951-162778 FORWARD LENGTH=553 | 201606	NaN	NaN	Unknown	NaN	NaN	NaN	TAIR11_novel2	>AT4G00360.1 | cytochrome P450%2C family 86%2C subfamily A%2C polypeptide 2 | Chr4:160951-162778 FORWARD LENGTH=553 | 201606	5	5
[truncated: 5,754 more rows]
