# Supplementary material for: Narrow Precursor Mass Range for DIA–MS Enhances Protein Identification and Quantification in Arabidopsis
Source: Life (Basel). 2021 Sep 18;11(9):982. doi: 10.3390/life11090982 (PMC8469718; doi:10.3390/life11090982)
Supplement: Supplementary file 1 [file life-11-00982-s001.zip › Supplemental_materials/Table S5_cGPF_DIA_lib_Candidates.tsv]

Valid	Comparison (group1/group2)	Condition Numerator	Condition Denominator	# of Ratios	Group	AVG Group Quantity Denominator	AVG Group Quantity Numerator	AVG Log2 Ratio	Absolute AVG Log2 Ratio	% Change	Ratio	[DEPRECATED] AVG Log2 Ratio	[DEPRECATED] Absolute AVG Log2 Ratio	[DEPRECATED] % Change	[DEPRECATED] Ratio	Standard Deviation	Pvalue	Qvalue	Degrees Of Freedom	Standard Error	ProteinGroups	ProteinNames	ProteinDescriptions	Genes	UniProtIds	Organisms	GO Biological Process	GO Molecular Function	GO Cellular Component	FASTAName	FASTAHeader	# Unique Total Peptides	# Unique Total EG.Id
True	3w_S2 / 3w_S1	3w_S2	3w_S1	167	AT1G01090.1	709137.4375	654115.375	-0.116520137003868	0.116520137003868	-7.75901251159089	0.922409874884091	-0.0264940280467272	0.0264940280467272	-1.81966652950066	0.981803334704993	0	0.573893300498304	0.563087865260862	165	0.0330715259713692	AT1G01090.1	NaN	| pyruvate dehydrogenase E1 alpha | Chr1:47705-49166 REVERSE LENGTH=428 | 201606	NaN	NaN	Unknown	NaN	NaN	NaN	TAIR11_novel2	>AT1G01090.1 | pyruvate dehydrogenase E1 alpha | Chr1:47705-49166 REVERSE LENGTH=428 | 201606	26	35
True	3w_S2 / 3w_S1	3w_S2	3w_S1	166	AT1G01300.1	2732220.25	2775501	0.0226744259094932	0.0226744259094932	1.58408715402794	1.01584087154028	0.106165781617165	0.106165781617165	7.63638037838235	1.07636380378382	0	0.0323454762099394	0.162614971181701	164	0.033913993937008	AT1G01300.1	NaN	| Eukaryotic aspartyl protease family protein | Chr1:117065-118522 FORWARD LENGTH=485 | 201606	NaN	NaN	Unknown	NaN	NaN	NaN	TAIR11_novel2	>AT1G01300.1 | Eukaryotic aspartyl protease family protein | Chr1:117065-118522 FORWARD LENGTH=485 | 201606	19	24
True	3w_S2 / 3w_S1	3w_S2	3w_S1	90	AT1G01940.1	258175.734375	268811.9375	0.0582437974194474	0.0582437974194474	4.11975321799645	1.04119753217996	0.0110745560377836	0.0110745560377836	0.77058355968378	1.00770583559684	0	0.885154636806588	0.664974531966583	88	0.0562060997253483	AT1G01940.1	NaN	| Cyclophilin-like peptidyl-prolyl cis-trans isomerase family protein | Chr1:323082-324719 FORWARD LENGTH=160 | 201606	NaN	NaN	Unknown	NaN	NaN	NaN	TAIR11_novel2	>AT1G01940.1 | Cyclophilin-like peptidyl-prolyl cis-trans isomerase family protein | Chr1:323082-324719 FORWARD LENGTH=160 | 201606	10	12
True	3w_S2 / 3w_S1	3w_S2	3w_S1	450	AT1G01960.1	707149.8125	710079.3125	0.00596428773181743	0.00596428773181743	0.414268652584848	1.00414268652585	-0.0250716581940651	0.0250716581940651	-1.72282166223123	0.982771783377688	0	0.293805942533538	0.417641917050627	448	0.0165136487070507	AT1G01960.1	NaN	| SEC7-like guanine nucleotide exchange family protein | Chr1:330830-337582 REVERSE LENGTH=1750 | 201606	NaN	NaN	Unknown	NaN	NaN	NaN	TAIR11_novel2	>AT1G01960.1 | SEC7-like guanine nucleotide exchange family protein | Chr1:330830-337582 REVERSE LENGTH=1750 | 201606	61	73
True	3w_S2 / 3w_S1	3w_S2	3w_S1	514	AT1G02080.2;AT1G02080.3	666437.125	653501.6875	-0.028277809279425	0.028277809279425	-1.94098393002941	0.980590160699706	0.0335112996399403	0.0335112996399403	2.35001399565897	1.02350013995659	0	0.145244247886294	0.309194469396014	512	0.0160941857633316	AT1G02080.2;AT1G02080.3	NaN	| transcription regulator | Chr1:373694-386682 FORWARD LENGTH=2377 | 201606;| transcription regulator | Chr1:373694-386682 FORWARD LENGTH=2378 | 201606	NaN	NaN	Unknown	NaN	NaN	NaN	TAIR11_novel2	>AT1G02080.2 | transcription regulator | Chr1:373694-386682 FORWARD LENGTH=2377 | 201606;>AT1G02080.3 | transcription regulator | Chr1:373694-386682 FORWARD LENGTH=2378 | 201606	60	67
True	3w_S2 / 3w_S1	3w_S2	3w_S1	93	AT4G17530.1	755834.5	798879.5	0.0799075370413779	0.0799075370413779	5.69502979818994	1.0569502979819	0.0250775646418333	0.0250775646418333	1.75343970591879	1.01753439705919	0	0.712064090345048	0.612603741485071	91	0.0466877511258828	AT4G17530.1	NaN	| RAB GTPase homolog 1C | Chr4:9773721-9775424 REVERSE LENGTH=202 | 201606	NaN	NaN	Unknown	NaN	NaN	NaN	TAIR11_novel2	>AT4G17530.1 | RAB GTPase homolog 1C | Chr4:9773721-9775424 REVERSE LENGTH=202 | 201606	9	15
True	3w_S2 / 3w_S1	3w_S2	3w_S1	24	AT1G02810.1	93088.5078125	89431.65625	-0.0578174770832103	0.0578174770832103	-3.9283598463794	0.960716401536206	-0.0550074502825737	0.0550074502825737	-3.74105278601526	0.962589472139847	0	0.0949326929485994	0.254977075062418	22	0.021366648106722	AT1G02810.1	NaN	| Plant invertase/pectin methylesterase inhibitor superfamily | Chr1:618284-620333 FORWARD LENGTH=579 | 201606	NaN	NaN	Unknown	NaN	NaN	NaN	TAIR11_novel2	>AT1G02810.1 | Plant invertase/pectin methylesterase inhibitor superfamily | Chr1:618284-620333 FORWARD LENGTH=579 | 201606	4	6
True	3w_S2 / 3w_S1	3w_S2	3w_S1	220	AT1G03090.2	506743.3125	475301.03125	-0.0924136127203796	0.0924136127203796	-6.20477477934156	0.937952252206584	-0.115878745913506	0.115878745913506	-7.71799504150231	0.922820049584977	0	0.0188273002808465	0.131289555032214	218	0.0347664316132861	AT1G03090.2	NaN	| methylcrotonyl-CoA carboxylase alpha chain | Chr1:739715-743819 FORWARD LENGTH=734 | 201606	NaN	NaN	Unknown	NaN	NaN	NaN	TAIR11_novel2	>AT1G03090.2 | methylcrotonyl-CoA carboxylase alpha chain | Chr1:739715-743819 FORWARD LENGTH=734 | 201606	25	28
True	3w_S2 / 3w_S1	3w_S2	3w_S1	119	AT1G03360.1	207161.671875	253713.21875	0.292441580691479	0.292441580691479	22.4711195143708	1.22471119514371	0.103831261396408	0.103831261396408	7.46234768044269	1.07462347680443	0	0.0162904793128467	0.123338488147751	117	0.0293961113823987	AT1G03360.1	NaN	| ribosomal RNA processing 4 | Chr1:824653-826179 FORWARD LENGTH=322 | 201606	NaN	NaN	Unknown	NaN	NaN	NaN	TAIR11_novel2	>AT1G03360.1 | ribosomal RNA processing 4 | Chr1:824653-826179 FORWARD LENGTH=322 | 201606	10	14
True	3w_S2 / 3w_S1	3w_S2	3w_S1	152	AT1G03830.1;AT1G03830.2	260955.921875	331739.4375	0.346244389859593	0.346244389859593	27.124701795005	1.27124701795005	-0.116865582764149	0.116865582764149	-7.78109648816853	0.922189035118315	0	0.0929520403767122	0.252070609324832	150	0.0484038497980336	AT1G03830.1;AT1G03830.2	NaN	| guanylate-binding family protein | Chr1:962128-966622 REVERSE LENGTH=991 | 201606;| guanylate-binding family protein | Chr1:962128-966622 REVERSE LENGTH=1013 | 201606	NaN	NaN	Unknown	NaN	NaN	NaN	TAIR11_novel2	>AT1G03830.1 | guanylate-binding family protein | Chr1:962128-966622 REVERSE LENGTH=991 | 201606;>AT1G03830.2 | guanylate-binding family protein | Chr1:962128-966622 REVERSE LENGTH=1013 | 201606	33	37
True	3w_S2 / 3w_S1	3w_S2	3w_S1	206	AT1G04170.1;AT1G04170.2	1600167.375	1598223.25	-0.00175386947415189	0.00175386947415189	-0.121495102973213	0.998785048970268	0.0798469260334969	0.0798469260334969	5.69058939496341	1.05690589394963	0	0.00213368190950628	0.0566327342346964	204	0.0177489080049318	AT1G04170.1;AT1G04170.2	NaN	| eukaryotic translation initiation factor 2 gamma subunit | Chr1:1097423-1099702 FORWARD LENGTH=465 | 201606;| eukaryotic translation initiation factor 2 gamma subunit | Chr1:1097423-1099702 FORWARD LENGTH=465 | 201606	NaN	NaN	Unknown	NaN	NaN	NaN	TAIR11_novel2	>AT1G04170.1 | eukaryotic translation initiation factor 2 gamma subunit | Chr1:1097423-1099702 FORWARD LENGTH=465 | 201606;>AT1G04170.2 | eukaryotic translation initiation factor 2 gamma subunit | Chr1:1097423-1099702 FORWARD LENGTH=465 | 201606	21	24
True	3w_S2 / 3w_S1	3w_S2	3w_S1	84	AT1G04270.1;AT1G04270.2	1846163.375	2103280	0.188110693243985	0.188110693243985	13.9270786367973	1.13927078636797	0.186754465103149	0.186754465103149	13.8200300207508	1.13820030020751	0	0.0335869638123418	0.165036127039236	82	0.0595399178154078	AT1G04270.1;AT1G04270.2	NaN	| cytosolic ribosomal protein S15 | Chr1:1141852-1142960 REVERSE LENGTH=152 | 201606;| cytosolic ribosomal protein S15 | Chr1:1141852-1142960 REVERSE LENGTH=151 | 201606	NaN	NaN	Unknown	NaN	NaN	NaN	TAIR11_novel2	>AT1G04270.1 | cytosolic ribosomal protein S15 | Chr1:1141852-1142960 REVERSE LENGTH=152 | 201606;>AT1G04270.2 | cytosolic ribosomal protein S15 | Chr1:1141852-1142960 REVERSE LENGTH=151 | 201606	8	11
True	3w_S2 / 3w_S1	3w_S2	3w_S1	177	AT1G04280.1	368300.65625	371458.65625	0.0123176783010156	0.0123176783010156	0.857451635344453	1.00857451635344	0.0379114598035812	0.0379114598035812	2.66265382914785	1.02662653829148	0	0.506254458493543	0.533948217031931	175	0.0420218020267495	AT1G04280.1	NaN	| P-loop containing nucleoside triphosphate hydrolases superfamily protein | Chr1:1143643-1146541 REVERSE LENGTH=534 | 201606	NaN	NaN	Unknown	NaN	NaN	NaN	TAIR11_novel2	>AT1G04280.1 | P-loop containing nucleoside triphosphate hydrolases superfamily protein | Chr1:1143643-1146541 REVERSE LENGTH=534 | 201606	20	24
True	3w_S2 / 3w_S1	3w_S2	3w_S1	207	AT1G04510.1;AT1G04510.2	844521.4375	873422.3125	0.0485453416158887	0.0485453416158887	3.42216002065667	1.03422160020657	-0.00593741191551089	0.00593741191551089	-0.410704326324363	0.995892956736756	0	0.890740418024126	0.667075185417276	205	0.0307159719898343	AT1G04510.1;AT1G04510.2	NaN	| MOS4-associated complex 3A | Chr1:1226749-1230592 FORWARD LENGTH=523 | 201606;| MOS4-associated complex 3A | Chr1:1226749-1230592 FORWARD LENGTH=523 | 201606	NaN	NaN	Unknown	NaN	NaN	NaN	TAIR11_novel2	>AT1G04510.1 | MOS4-associated complex 3A | Chr1:1226749-1230592 FORWARD LENGTH=523 | 201606;>AT1G04510.2 | MOS4-associated complex 3A | Chr1:1226749-1230592 FORWARD LENGTH=523 | 201606	17	23
True	3w_S2 / 3w_S1	3w_S2	3w_S1	196	AT1G04690.1	1324948	1404048.625	0.0836571603204006	0.0836571603204006	5.97009278854717	1.05970092788547	0.000428425613790751	0.000428425613790751	0.0297006103860298	1.00029700610386	0	0.987672498792424	0.69043745139495	194	0.0191455824420416	AT1G04690.1	NaN	| potassium channel beta subunit 1 | Chr1:1313662-1315420 FORWARD LENGTH=328 | 201606	NaN	NaN	Unknown	NaN	NaN	NaN	TAIR11_novel2	>AT1G04690.1 | potassium channel beta subunit 1 | Chr1:1313662-1315420 FORWARD LENGTH=328 | 201606	19	22
True	3w_S2 / 3w_S1	3w_S2	3w_S1	73	AT1G04710.1	114903.265625	139543.359375	0.280293669806437	0.280293669806437	21.4442066689521	1.21444206668952	-0.118646137416363	0.118646137416363	-7.89484160234244	0.921051583976576	0	0.0363188151966315	0.169189497760626	71	0.0383166344709006	AT1G04710.1	NaN	| peroxisomal 3-ketoacyl-CoA thiolase 4 | Chr1:1321941-1324556 FORWARD LENGTH=443 | 201606	NaN	NaN	Unknown	NaN	NaN	NaN	TAIR11_novel2	>AT1G04710.1 | peroxisomal 3-ketoacyl-CoA thiolase 4 | Chr1:1321941-1324556 FORWARD LENGTH=443 | 201606	12	16
True	3w_S2 / 3w_S1	3w_S2	3w_S1	82	AT1G04780.1	67122.3125	67864.734375	0.0158696583449011	0.0158696583449011	1.10607314818005	1.0110607314818	-0.0188749879598618	0.0188749879598618	-1.29979323698551	0.987002067630145	0	0.805358411037855	0.642408555024528	80	0.0545217217576041	AT1G04780.1	NaN	| Ankyrin repeat family protein | Chr1:1340891-1342965 REVERSE LENGTH=664 | 201606	NaN	NaN	Unknown	NaN	NaN	NaN	TAIR11_novel2	>AT1G04780.1 | Ankyrin repeat family protein | Chr1:1340891-1342965 REVERSE LENGTH=664 | 201606	20	21
True	3w_S2 / 3w_S1	3w_S2	3w_S1	323	AT1G04810.1	1680031.625	1677865.75	-0.00186110366462016	0.00186110366462016	-0.128918704134517	0.998710812958655	0.0158457923680544	0.0158457923680544	1.1044006011941	1.01104400601194	0	0.613808180005471	0.578291593731622	321	0.0221131121738752	AT1G04810.1	NaN	| 26S proteasome regulatory complex%2C non-ATPase subcomplex%2C Rpn2/Psmd1 subunit | Chr1:1350304-1355261 FORWARD LENGTH=1001 | 201606	NaN	NaN	Unknown	NaN	NaN	NaN	TAIR11_novel2	>AT1G04810.1 | 26S proteasome regulatory complex%2C non-ATPase subcomplex%2C Rpn2/Psmd1 subunit | Chr1:1350304-1355261 FORWARD LENGTH=1001 | 201606	30	39
True	3w_S2 / 3w_S1	3w_S2	3w_S1	6	AT1G04940.1;AT1G04945.3	64451.3359375	64755.5625	0.00679386270290107	0.00679386270290107	0.472025223488015	1.00472025223488	0.0067938044667244	0.0067938044667244	0.472021167810044	1.0047202116781	0	0.97066024293365	0.686519592401607	4	0.107634476802214	AT1G04940.1;AT1G04945.3	NaN	| translocon at the inner envelope membrane of chloroplasts 20 | Chr1:1399588-1400616 FORWARD LENGTH=274 | 201606;| HIT-type Zinc finger family protein | Chr1:1399588-1402651 FORWARD LENGTH=644 | 201606	NaN	NaN	Unknown	NaN	NaN	NaN	TAIR11_novel2	>AT1G04940.1 | translocon at the inner envelope membrane of chloroplasts 20 | Chr1:1399588-1400616 FORWARD LENGTH=274 | 201606;>AT1G04945.3 | HIT-type Zinc finger family protein | Chr1:1399588-1402651 FORWARD LENGTH=644 | 201606	1	1
True	3w_S2 / 3w_S1	3w_S2	3w_S1	328	AT1G06220.1;AT1G06220.2;AT1G06220.3	918744.25	932690.625	0.0217353004344292	0.0217353004344292	1.51798228941298	1.01517982289413	0.0419619530439377	0.0419619530439377	2.95129326164623	1.02951293261646	0	0.20703224376352	0.359637940544798	326	0.0233850019370264	AT1G06220.1;AT1G06220.2;AT1G06220.3	NaN	| Ribosomal protein S5/Elongation factor G/III/V family protein | Chr1:1900524-1904583 FORWARD LENGTH=987 | 201606;| Ribosomal protein S5/Elongation factor G/III/V family protein | Chr1:1900524-1904583 FORWARD LENGTH=987 | 201606;| Ribosomal protein S5/Elongation factor G/III/V family protein | Chr1:1900524-1904583 FORWARD LENGTH=987 | 201606	NaN	NaN	Unknown	NaN	NaN	NaN	TAIR11_novel2	>AT1G06220.1 | Ribosomal protein S5/Elongation factor G/III/V family protein | Chr1:1900524-1904583 FORWARD LENGTH=987 | 201606;>AT1G06220.2 | Ribosomal protein S5/Elongation factor G/III/V family protein | Chr1:1900524-1904583 FORWARD LENGTH=987 | 201606;>AT1G06220.3 | Ribosomal protein S5/Elongation factor G/III/V family protein | Chr1:1900524-1904583 FORWARD LENGTH=987 | 201606	40	50
True	3w_S2 / 3w_S1	3w_S2	3w_S1	215	AT1G06230.1;AT1G06230.2;AT1G06230.3;AT1G06230.4	274413.125	272349.9375	-0.010887950216941	0.010887950216941	-0.751854525908702	0.992481454740913	0.0130371041595936	0.0130371041595936	0.907758561775629	1.00907758561776	0	0.719910110892466	0.615077606670113	213	0.0258111714772284	AT1G06230.1;AT1G06230.2;AT1G06230.3;AT1G06230.4	NaN	| global transcription factor group E4 | Chr1:1907626-1910183 FORWARD LENGTH=766 | 201606;| global transcription factor group E4 | Chr1:1907626-1910183 FORWARD LENGTH=766 | 201606;| global transcription factor group E4 | Chr1:1907626-1910183 FORWARD LENGTH=766 | 201606;| global transcription factor group E4 | Chr1:1907626-1910183 FORWARD LENGTH=766 | 201606	NaN	NaN	Unknown	NaN	NaN	NaN	TAIR11_novel2	>AT1G06230.1 | global transcription factor group E4 | Chr1:1907626-1910183 FORWARD LENGTH=766 | 201606;>AT1G06230.2 | global transcription factor group E4 | Chr1:1907626-1910183 FORWARD LENGTH=766 | 201606;>AT1G06230.3 | global transcription factor group E4 | Chr1:1907626-1910183 FORWARD LENGTH=766 | 201606;>AT1G06230.4 | global transcription factor group E4 | Chr1:1907626-1910183 FORWARD LENGTH=…	28	33
True	3w_S2 / 3w_S1	3w_S2	3w_S1	137	AT1G06290.1	203655.296875	206896.09375	0.0227770690961493	0.0227770690961493	1.59131479746837	1.01591314797468	0.0105547411367297	0.0105547411367297	0.734281629110067	1.0073428162911	0	0.708067880050516	0.611560091180255	135	0.0194262665575613	AT1G06290.1	NaN	| acyl-CoA oxidase 3 | Chr1:1922423-1926002 FORWARD LENGTH=675 | 201606	NaN	NaN	Unknown	NaN	NaN	NaN	TAIR11_novel2	>AT1G06290.1 | acyl-CoA oxidase 3 | Chr1:1922423-1926002 FORWARD LENGTH=675 | 201606	27	33
True	3w_S2 / 3w_S1	3w_S2	3w_S1	6	AT1G06310.1	130166.0078125	128750.6875	-0.0157726092672797	0.0157726092672797	-1.08731944405849	0.989126805559415	-0.0157726388424635	0.0157726388424635	-1.08732147176399	0.98912678528236	0	0.814702623289315	0.644751866756637	4	0.0390706962911356	AT1G06310.1	NaN	| acyl-CoA oxidase 6 | Chr1:1926802-1930227 FORWARD LENGTH=675 | 201606	NaN	NaN	Unknown	NaN	NaN	NaN	TAIR11_novel2	>AT1G06310.1 | acyl-CoA oxidase 6 | Chr1:1926802-1930227 FORWARD LENGTH=675 | 201606	8	8
True	3w_S2 / 3w_S1	3w_S2	3w_S1	213	AT1G06550.1	730075.125	711187.0625	-0.0378158457435417	0.0378158457435417	-2.58713957690313	0.974128604230969	-0.0971738323569298	0.0971738323569298	-6.51374519398602	0.93486254806014	0	0.000171108877380659	0.0237496437688383	211	0.0175340033108616	AT1G06550.1	NaN	| ATP-dependent caseinolytic (Clp) protease/crotonase family protein | Chr1:2003834-2006564 REVERSE LENGTH=387 | 201606	NaN	NaN	Unknown	NaN	NaN	NaN	TAIR11_novel2	>AT1G06550.1 | ATP-dependent caseinolytic (Clp) protease/crotonase family protein | Chr1:2003834-2006564 REVERSE LENGTH=387 | 201606	24	30
True	3w_S2 / 3w_S1	3w_S2	3w_S1	17	AT1G06640.1	26318.966796875	31011.984375	0.23672298881471	0.23672298881471	17.8313138746853	1.17831313874685	0.565192997455597	0.565192997455597	47.9585428501045	1.47958542850105	0	0.0326743412939076	0.163155955133041	15	0.157373200647248	AT1G06640.1	NaN	| 2-oxoglutarate (2OG) and Fe(II)-dependent oxygenase superfamily protein | Chr1:2032366-2033775 FORWARD LENGTH=369 | 201606	NaN	NaN	Unknown	NaN	NaN	NaN	TAIR11_novel2	>AT1G06640.1 | 2-oxoglutarate (2OG) and Fe(II)-dependent oxygenase superfamily protein | Chr1:2032366-2033775 FORWARD LENGTH=369 | 201606	9	13
True	3w_S2 / 3w_S1	3w_S2	3w_S1	137	AT1G06720.2	103824.3828125	101120.78125	-0.0380657808375313	0.0380657808375313	-2.60401409501516	0.973959859049848	-0.0871314853429794	0.0871314853429794	-5.86073366672427	0.941392663332757	0	0.0218188270766426	0.139528297042983	135	0.026073148619013	AT1G06720.2	NaN	| P-loop containing nucleoside triphosphate hydrolases superfamily protein | Chr1:2060615-2067281 REVERSE LENGTH=1175 | 201606	NaN	NaN	Unknown	NaN	NaN	NaN	TAIR11_novel2	>AT1G06720.2 | P-loop containing nucleoside triphosphate hydrolases superfamily protein | Chr1:2060615-2067281 REVERSE LENGTH=1175 | 201606	29	30
True	3w_S2 / 3w_S1	3w_S2	3w_S1	18	AT1G06910.1	16413.041015625	14179.6923828125	-0.211016332012601	0.211016332012601	-13.6071592746669	0.863928407253331	-0.20862278342247	0.20862278342247	-13.4637075484761	0.865362924515239	0	0.0209626155650709	0.137980233593687	16	0.0546989040752096	AT1G06910.1	NaN	| TRF-like 7 | Chr1:2121099-2122914 FORWARD LENGTH=390 | 201606	NaN	NaN	Unknown	NaN	NaN	NaN	TAIR11_novel2	>AT1G06910.1 | TRF-like 7 | Chr1:2121099-2122914 FORWARD LENGTH=390 | 201606	2	3
True	3w_S2 / 3w_S1	3w_S2	3w_S1	41	AT1G07170.1;AT1G07170.2;AT1G07170.3;AT1G07170.4;AT1G07170.5;AT1G07170.6;AT2G30000.1	497895.625	517477.46875	0.055652709729921	0.055652709729921	3.93292143308148	1.03932921433081	0.0794710144400597	0.0794710144400597	5.66305402464073	1.05663054024641	0	0.0535206126708374	0.198637475861044	39	0.0273673529532472	AT1G07170.1;AT1G07170.2;AT1G07170.3;AT1G07170.4;AT1G07170.5;AT1G07170.6;AT2G30000.1	NaN	| PHF5-like protein | Chr1:2200686-2201018 FORWARD LENGTH=110 | 201606;| PHF5-like protein | Chr1:2200686-2201018 FORWARD LENGTH=110 | 201606;| PHF5-like protein | Chr1:2200686-2201018 FORWARD LENGTH=110 | 201606;| PHF5-like protein | Chr1:2200686-2201018 FORWARD LENGTH=110 | 201606;| PHF5-like protein | Chr1:2200686-2201018 FORWARD LENGTH=110 | 201606;| PHF5-like protein | Chr1:2200686-2201018 F…	NaN	NaN	Unknown	NaN	NaN	NaN	TAIR11_novel2	>AT1G07170.1 | PHF5-like protein | Chr1:2200686-2201018 FORWARD LENGTH=110 | 201606;>AT1G07170.2 | PHF5-like protein | Chr1:2200686-2201018 FORWARD LENGTH=110 | 201606;>AT1G07170.3 | PHF5-like protein | Chr1:2200686-2201018 FORWARD LENGTH=110 | 201606;>AT1G07170.4 | PHF5-like protein | Chr1:2200686-2201018 FORWARD LENGTH=110 | 201606;>AT1G07170.5 | PHF5-like protein | Chr1:2200686-2201018 FORWARD…	6	6
True	3w_S2 / 3w_S1	3w_S2	3w_S1	28	AT1G07230.1	40330	35906.69921875	-0.167600368714817	0.167600368714817	-10.9677678682123	0.890322321317877	-0.0233727917075157	0.0233727917075157	-1.60702577917624	0.983929742208238	0	0.693118634143025	0.605722319462947	26	0.0398390981761511	AT1G07230.1	NaN	| non-specific phospholipase C1 | Chr1:2220509-2222778 REVERSE LENGTH=533 | 201606	NaN	NaN	Unknown	NaN	NaN	NaN	TAIR11_novel2	>AT1G07230.1 | non-specific phospholipase C1 | Chr1:2220509-2222778 REVERSE LENGTH=533 | 201606	8	9
True	3w_S2 / 3w_S1	3w_S2	3w_S1	146	AT1G07360.1	440160.5625	438244.84375	-0.00629277165775841	0.00629277165775841	-0.435231802485714	0.995647681975143	0.0139457387849689	0.0139457387849689	0.971332054652119	1.00971332054652	0	0.578564967172552	0.565019689714505	144	0.017301154416362	AT1G07360.1	NaN	| CCCH-type zinc fingerfamily protein with RNA-binding domain-containing protein | Chr1:2260562-2262795 REVERSE LENGTH=481 | 201606	NaN	NaN	Unknown	NaN	NaN	NaN	TAIR11_novel2	>AT1G07360.1 | CCCH-type zinc fingerfamily protein with RNA-binding domain-containing protein | Chr1:2260562-2262795 REVERSE LENGTH=481 | 201606	23	29
True	3w_S2 / 3w_S1	3w_S2	3w_S1	127	AT1G07510.1	178941.328125	179111.5625	0.00137184373335527	0.00137184373335527	0.0951341854806609	1.00095134185481	-0.0528629347681999	0.0528629347681999	-3.59786084282822	0.964021391571718	0	0.417578547503836	0.488452890436644	125	0.0469806787841418	AT1G07510.1	NaN	| FTSH protease 10 | Chr1:2305689-2309380 FORWARD LENGTH=813 | 201606	NaN	NaN	Unknown	NaN	NaN	NaN	TAIR11_novel2	>AT1G07510.1 | FTSH protease 10 | Chr1:2305689-2309380 FORWARD LENGTH=813 | 201606	20	23
True	3w_S2 / 3w_S1	3w_S2	3w_S1	11	AT1G07630.1	21597.240234375	21266.59375	-0.0222579951841002	0.0222579951841002	-1.53096636786366	0.984690336321363	0.291055858135223	0.291055858135223	22.3535412947497	1.2235354129475	0	0.195380994518716	0.350583456022774	9	0.135129962638929	AT1G07630.1	NaN	| pol-like 5 | Chr1:2349189-2351437 FORWARD LENGTH=662 | 201606	NaN	NaN	Unknown	NaN	NaN	NaN	TAIR11_novel2	>AT1G07630.1 | pol-like 5 | Chr1:2349189-2351437 FORWARD LENGTH=662 | 201606	5	5
True	3w_S2 / 3w_S1	3w_S2	3w_S1	63	AT1G07780.1;AT1G07780.10;AT1G07780.12;AT1G07780.13;AT1G07780.2;AT1G07780.3;AT1G07780.5;AT1G07780.7;AT1G07780.9	519935.84375	583877.1875	0.167331328798937	0.167331328798937	12.2979295462355	1.12297929546235	-0.105096742510796	0.105096742510796	-7.02574050391703	0.92974259496083	0	0.0628758196205602	0.211012242769987	61	0.0380540651287142	AT1G07780.1;AT1G07780.10;AT1G07780.12;AT1G07780.13;AT1G07780.2;AT1G07780.3;AT1G07780.5;AT1G07780.7;AT1G07780.9	NaN	| phosphoribosylanthranilate isomerase 1 | Chr1:2410352-2411833 REVERSE LENGTH=275 | 201606;| phosphoribosylanthranilate isomerase 1 | Chr1:2410352-2411833 REVERSE LENGTH=275 | 201606;| phosphoribosylanthranilate isomerase 1 | Chr1:2410352-2411833 REVERSE LENGTH=275 | 201606;| phosphoribosylanthranilate isomerase 1 | Chr1:2410352-2411833 REVERSE LENGTH=275 | 201606;| phosphoribosylanthranilate is…	NaN	NaN	Unknown	NaN	NaN	NaN	TAIR11_novel2	>AT1G07780.1 | phosphoribosylanthranilate isomerase 1 | Chr1:2410352-2411833 REVERSE LENGTH=275 | 201606;>AT1G07780.10 | phosphoribosylanthranilate isomerase 1 | Chr1:2410352-2411833 REVERSE LENGTH=275 | 201606;>AT1G07780.12 | phosphoribosylanthranilate isomerase 1 | Chr1:2410352-2411833 REVERSE LENGTH=275 | 201606;>AT1G07780.13 | phosphoribosylanthranilate isomerase 1 | Chr1:2410352-2411833 REVE…	7	8
True	3w_S2 / 3w_S1	3w_S2	3w_S1	65	AT1G07790.1	7927348.5	7853473.5	-0.0135075187725881	0.0135075187725881	-0.931900496111659	0.990680995038883	0.055704090744257	0.055704090744257	3.93662302896287	1.03936623028963	0	0.218418913982059	0.367379638469474	63	0.0308025090773685	AT1G07790.1	NaN	| Histone superfamily protein | Chr1:2413049-2413495 FORWARD LENGTH=148 | 201606	NaN	NaN	Unknown	NaN	NaN	NaN	TAIR11_novel2	>AT1G07790.1 | Histone superfamily protein | Chr1:2413049-2413495 FORWARD LENGTH=148 | 201606	9	13
True	3w_S2 / 3w_S1	3w_S2	3w_S1	332	AT1G07810.1	687237.75	689735.6875	0.00523432899829019	0.00523432899829019	0.36347501283216	1.00363475012832	-0.0129720009863377	0.0129720009863377	-0.895120320509546	0.991048796794905	0	0.64231657919483	0.587414506361803	330	0.019661301799643	AT1G07810.1	NaN	| ER-type Ca2+-ATPase 1 | Chr1:2416681-2420572 FORWARD LENGTH=1061 | 201606	NaN	NaN	Unknown	NaN	NaN	NaN	TAIR11_novel2	>AT1G07810.1 | ER-type Ca2+-ATPase 1 | Chr1:2416681-2420572 FORWARD LENGTH=1061 | 201606	35	49
True	3w_S2 / 3w_S1	3w_S2	3w_S1	71	AT1G07840.1;AT1G07840.2	52652.91796875	62337.24609375	0.243580935559358	0.243580935559358	18.3927662484874	1.18392766248487	0.0238939076662064	0.0238939076662064	1.6699904869838	1.01669990486984	0	0.841656149967845	0.651947975401163	69	0.0820259808594337	AT1G07840.1;AT1G07840.2	NaN	| Sas10/Utp3/C1D family | Chr1:2424603-2426425 FORWARD LENGTH=312 | 201606;| Sas10/Utp3/C1D family | Chr1:2424603-2426425 FORWARD LENGTH=312 | 201606	NaN	NaN	Unknown	NaN	NaN	NaN	TAIR11_novel2	>AT1G07840.1 | Sas10/Utp3/C1D family | Chr1:2424603-2426425 FORWARD LENGTH=312 | 201606;>AT1G07840.2 | Sas10/Utp3/C1D family | Chr1:2424603-2426425 FORWARD LENGTH=312 | 201606	16	18
True	3w_S2 / 3w_S1	3w_S2	3w_S1	128	AT1G07970.1	135228.8125	136835.03125	0.0170350511627681	0.0170350511627681	1.18777849210205	1.01187778492102	0.0169090945273638	0.0169090945273638	1.17894452830138	1.01178944528301	0	0.64896738013647	0.589913244685905	126	0.0255966100330218	AT1G07970.1	NaN	| cytochrome B561%2C amino-terminal protein | Chr1:2469528-2472518 REVERSE LENGTH=693 | 201606	NaN	NaN	Unknown	NaN	NaN	NaN	TAIR11_novel2	>AT1G07970.1 | cytochrome B561%2C amino-terminal protein | Chr1:2469528-2472518 REVERSE LENGTH=693 | 201606	19	20
True	3w_S2 / 3w_S1	3w_S2	3w_S1	209	AT1G07990.1	328543.03125	318067.21875	-0.0467506515870199	0.0467506515870199	-3.18856633791407	0.968114336620859	-0.0471081398427486	0.0471081398427486	-3.21255246250568	0.967874475374943	0	0.196642293599907	0.352167780233727	207	0.0251350481040815	AT1G07990.1	NaN	| SIT4 phosphatase-associated family protein | Chr1:2477413-2482898 FORWARD LENGTH=802 | 201606	NaN	NaN	Unknown	NaN	NaN	NaN	TAIR11_novel2	>AT1G07990.1 | SIT4 phosphatase-associated family protein | Chr1:2477413-2482898 FORWARD LENGTH=802 | 201606	23	34
True	3w_S2 / 3w_S1	3w_S2	3w_S1	26	AT1G08125.1;AT1G08125.2	43484.23828125	25490.298828125	-0.770544275999224	0.770544275999224	-41.3803717492824	0.586196282507176	0.112206801772118	0.112206801772118	8.08803287155737	1.08088032871557	0	0.0847784116399584	0.242095002206378	24	0.0423628002034609	AT1G08125.1;AT1G08125.2	NaN	| S-adenosyl-L-methionine-dependent methyltransferases superfamily protein | Chr1:2539748-2542230 REVERSE LENGTH=315 | 201606;| S-adenosyl-L-methionine-dependent methyltransferases superfamily protein | Chr1:2539748-2542132 REVERSE LENGTH=322 | 201606	NaN	NaN	Unknown	NaN	NaN	NaN	TAIR11_novel2	>AT1G08125.1 | S-adenosyl-L-methionine-dependent methyltransferases superfamily protein | Chr1:2539748-2542230 REVERSE LENGTH=315 | 201606;>AT1G08125.2 | S-adenosyl-L-methionine-dependent methyltransferases superfamily protein | Chr1:2539748-2542132 REVERSE LENGTH=322 | 201606	8	10
True	3w_S2 / 3w_S1	3w_S2	3w_S1	127	AT1G08190.1	127156.8359375	118593.546875	-0.100583513732622	0.100583513732622	-6.73443075188582	0.932655692481142	-0.0429442264139652	0.0429442264139652	-2.93280054521652	0.970671994547835	0	0.254611158517472	0.391152270744692	125	0.0258823322967658	AT1G08190.1	NaN	| vacuolar protein sorting 41 | Chr1:2567652-2573142 FORWARD LENGTH=980 | 201606	NaN	NaN	Unknown	NaN	NaN	NaN	TAIR11_novel2	>AT1G08190.1 | vacuolar protein sorting 41 | Chr1:2567652-2573142 FORWARD LENGTH=980 | 201606	29	32
True	3w_S2 / 3w_S1	3w_S2	3w_S1	176	AT1G08360.1	3465824.75	3498540.5	0.0135544865265286	0.0135544865265286	0.9439528066155	1.00943952806616	-0.0856688097119331	0.0856688097119331	-5.7652422207911	0.942347577792089	0	0.0935756094095614	0.252828740627819	174	0.035095827511537	AT1G08360.1	NaN	| Ribosomal protein L1p/L10e family | Chr1:2636231-2637694 FORWARD LENGTH=216 | 201606	NaN	NaN	Unknown	NaN	NaN	NaN	TAIR11_novel2	>AT1G08360.1 | Ribosomal protein L1p/L10e family | Chr1:2636231-2637694 FORWARD LENGTH=216 | 201606	17	25
True	3w_S2 / 3w_S1	3w_S2	3w_S1	86	AT1G08490.1	140357.875	140785.046875	0.00438409913228368	0.00438409913228368	0.304344786496658	1.00304344786497	0.050196498632431	0.050196498632431	3.54059390873649	1.03540593908736	0	0.606144024419299	0.57550606556474	84	0.0699910353591114	AT1G08490.1	NaN	| chloroplastic NIFS-like cysteine desulfurase | Chr1:2685980-2688547 REVERSE LENGTH=463 | 201606	NaN	NaN	Unknown	NaN	NaN	NaN	TAIR11_novel2	>AT1G08490.1 | chloroplastic NIFS-like cysteine desulfurase | Chr1:2685980-2688547 REVERSE LENGTH=463 | 201606	13	15
True	3w_S2 / 3w_S1	3w_S2	3w_S1	69	AT1G08750.1;AT1G08750.2;AT1G08750.3	60615.08984375	65743.1875	0.11716441529223	0.11716441529223	8.46010072651695	1.08460100726517	0.0803599655628204	0.0803599655628204	5.7281809102145	1.05728180910214	0	0.343033134937174	0.446823393925713	67	0.0578598820291338	AT1G08750.1;AT1G08750.2;AT1G08750.3	NaN	| Peptidase C13 family | Chr1:2801283-2804392 FORWARD LENGTH=388 | 201606;| Peptidase C13 family | Chr1:2801283-2804392 FORWARD LENGTH=388 | 201606;| Peptidase C13 family | Chr1:2801283-2804392 FORWARD LENGTH=388 | 201606	NaN	NaN	Unknown	NaN	NaN	NaN	TAIR11_novel2	>AT1G08750.1 | Peptidase C13 family | Chr1:2801283-2804392 FORWARD LENGTH=388 | 201606;>AT1G08750.2 | Peptidase C13 family | Chr1:2801283-2804392 FORWARD LENGTH=388 | 201606;>AT1G08750.3 | Peptidase C13 family | Chr1:2801283-2804392 FORWARD LENGTH=388 | 201606	8	10
True	3w_S2 / 3w_S1	3w_S2	3w_S1	14	AT1G09000.1;AT1G09000.2	11073.1650390625	51111.578125	2.2065824906832	2.2065824906832	361.58056838036	4.6158056838036	0.482074946165085	0.482074946165085	39.6751090018252	1.39675109001825	0	0.07946668868485	0.234555039373353	12	0.17002135880495	AT1G09000.1;AT1G09000.2	NaN	| NPK1-related protein kinase 1 | Chr1:2891111-2894987 FORWARD LENGTH=666 | 201606;| NPK1-related protein kinase 1 | Chr1:2891111-2894395 FORWARD LENGTH=620 | 201606	NaN	NaN	Unknown	NaN	NaN	NaN	TAIR11_novel2	>AT1G09000.1 | NPK1-related protein kinase 1 | Chr1:2891111-2894987 FORWARD LENGTH=666 | 201606;>AT1G09000.2 | NPK1-related protein kinase 1 | Chr1:2891111-2894395 FORWARD LENGTH=620 | 201606	3	4
True	3w_S2 / 3w_S1	3w_S2	3w_S1	277	AT1G09010.1	481003	503129.40625	0.0648836207767224	0.0648836207767224	4.60005576888294	1.04600055768883	0.0330726690590382	0.0330726690590382	2.31890068283052	1.02318900682831	0	0.457835251619893	0.509368202788837	275	0.0314502308135201	AT1G09010.1	NaN	| glycoside hydrolase family 2 protein | Chr1:2895259-2899287 REVERSE LENGTH=944 | 201606	NaN	NaN	Unknown	NaN	NaN	NaN	TAIR11_novel2	>AT1G09010.1 | glycoside hydrolase family 2 protein | Chr1:2895259-2899287 REVERSE LENGTH=944 | 201606	34	40
True	3w_S2 / 3w_S1	3w_S2	3w_S1	60	AT1G09070.1	482937.90625	485065.40625	0.00634158706263506	0.00634158706263506	0.440532824710327	1.0044053282471	-0.0122483754530549	0.0122483754530549	-0.845398925684249	0.991546010743158	0	0.67265246917531	0.598440876497668	58	0.0198218046707091	AT1G09070.1	NaN	| soybean gene regulated by cold-2 | Chr1:2927767-2928741 FORWARD LENGTH=324 | 201606	NaN	NaN	Unknown	NaN	NaN	NaN	TAIR11_novel2	>AT1G09070.1 | soybean gene regulated by cold-2 | Chr1:2927767-2928741 FORWARD LENGTH=324 | 201606	5	6
True	3w_S2 / 3w_S1	3w_S2	3w_S1	60	AT1G09140.1;AT1G09140.2;AT1G09140.3	100249.3359375	104128.71875	0.0547753393505958	0.0547753393505958	3.86973417451721	1.03869734174517	0.0382135398685932	0.0382135398685932	2.68415219662315	1.02684152196623	0	0.521697433060144	0.539648725092267	58	0.0407364548130007	AT1G09140.1;AT1G09140.2;AT1G09140.3	NaN	| SERINE-ARGININE PROTEIN 30 | Chr1:2942887-2945818 REVERSE LENGTH=268 | 201606;| SERINE-ARGININE PROTEIN 30 | Chr1:2943528-2945818 REVERSE LENGTH=256 | 201606;| SERINE-ARGININE PROTEIN 30 | Chr1:2944156-2945818 REVERSE LENGTH=248 | 201606	NaN	NaN	Unknown	NaN	NaN	NaN	TAIR11_novel2	>AT1G09140.1 | SERINE-ARGININE PROTEIN 30 | Chr1:2942887-2945818 REVERSE LENGTH=268 | 201606;>AT1G09140.2 | SERINE-ARGININE PROTEIN 30 | Chr1:2943528-2945818 REVERSE LENGTH=256 | 201606;>AT1G09140.3 | SERINE-ARGININE PROTEIN 30 | Chr1:2944156-2945818 REVERSE LENGTH=248 | 201606	13	13
True	3w_S2 / 3w_S1	3w_S2	3w_S1	57	AT1G09290.1	103035.8671875	91760.8515625	-0.167195947532175	0.167195947532175	-10.9428065515111	0.890571934484889	-0.131415247917175	0.131415247917175	-8.7064556120332	0.912935443879668	0	0.067985154373606	0.218269721777694	55	0.0484162231458623	AT1G09290.1	NaN	| hypothetical protein | Chr1:3001682-3003715 REVERSE LENGTH=348 | 201606	NaN	NaN	Unknown	NaN	NaN	NaN	TAIR11_novel2	>AT1G09290.1 | hypothetical protein | Chr1:3001682-3003715 REVERSE LENGTH=348 | 201606	12	16
True	3w_S2 / 3w_S1	3w_S2	3w_S1	53	AT1G09630.1	463537.65625	462429.15625	-0.00345418042028192	0.00345418042028192	-0.239139147608358	0.997608608523916	0.00880217272788286	0.00880217272788286	0.611985144755733	1.00611985144756	0	0.731639010210596	0.618544431371574	51	0.0175212861859295	AT1G09630.1	NaN	| RAB GTPase 11C | Chr1:3118350-3119571 REVERSE LENGTH=217 | 201606	NaN	NaN	Unknown	NaN	NaN	NaN	TAIR11_novel2	>AT1G09630.1 | RAB GTPase 11C | Chr1:3118350-3119571 REVERSE LENGTH=217 | 201606	9	9
True	3w_S2 / 3w_S1	3w_S2	3w_S1	136	AT1G09830.1	1258614.125	1189064.25	-0.0820093670934917	0.0820093670934917	-5.52590930123241	0.944740906987676	-0.158764645457268	0.158764645457268	-10.4208206531658	0.895791793468342	0	0.0364781665767442	0.169236810989312	134	0.0564162792302812	AT1G09830.1	NaN	| Glycinamide ribonucleotide (GAR) synthetase | Chr1:3192783-3194936 REVERSE LENGTH=532 | 201606	NaN	NaN	Unknown	NaN	NaN	NaN	TAIR11_novel2	>AT1G09830.1 | Glycinamide ribonucleotide (GAR) synthetase | Chr1:3192783-3194936 REVERSE LENGTH=532 | 201606	13	14
True	3w_S2 / 3w_S1	3w_S2	3w_S1	180	AT1G10270.1	300343.125	305853.4375	0.0262288504265079	0.0262288504265079	1.83467242674524	1.01834672426745	-0.079349473118782	0.079349473118782	-5.35156694034791	0.946484330596521	0	0.00211125405589703	0.0565716342694299	178	0.0175809463893094	AT1G10270.1	NaN	| glutamine-rich protein 23 | Chr1:3363535-3366276 FORWARD LENGTH=913 | 201606	NaN	NaN	Unknown	NaN	NaN	NaN	TAIR11_novel2	>AT1G10270.1 | glutamine-rich protein 23 | Chr1:3363535-3366276 FORWARD LENGTH=913 | 201606	28	33
True	3w_S2 / 3w_S1	3w_S2	3w_S1	50	AT1G11200.1	37497.8125	37083.390625	-0.0160332768168115	0.0160332768168115	-1.10518946938571	0.988948105306143	-0.103293001651764	0.103293001651764	-6.90942600592349	0.930905739940765	0	0.0946094007309592	0.25440994918013	48	0.0416568525473713	AT1G11200.1	NaN	| organic solute transporter ostalpha protein (DUF300) | Chr1:3753896-3755459 FORWARD LENGTH=295 | 201606	NaN	NaN	Unknown	NaN	NaN	NaN	TAIR11_novel2	>AT1G11200.1 | organic solute transporter ostalpha protein (DUF300) | Chr1:3753896-3755459 FORWARD LENGTH=295 | 201606	7	9
True	3w_S2 / 3w_S1	3w_S2	3w_S1	201	AT1G11680.1	518644.3125	512710.875	-0.0165999752602785	0.0165999752602785	-1.14402825925137	0.988559717407486	-0.00603418424725533	0.00603418424725533	-0.4173843001678	0.995826156998322	0	0.909141867045394	0.672871133157995	199	0.0376039812159111	AT1G11680.1	NaN	| CYTOCHROME P450 51G1 | Chr1:3938925-3940585 FORWARD LENGTH=488 | 201606	NaN	NaN	Unknown	NaN	NaN	NaN	TAIR11_novel2	>AT1G11680.1 | CYTOCHROME P450 51G1 | Chr1:3938925-3940585 FORWARD LENGTH=488 | 201606	31	42
True	3w_S2 / 3w_S1	3w_S2	3w_S1	67	AT1G11870.1;AT1G11870.2	109890.53125	110934.359375	0.0136391950339172	0.0136391950339172	0.949879951554067	1.00949879951554	-0.0272615719586611	0.0272615719586611	-1.87188662640678	0.981281133735932	0	0.570897888455641	0.561524907274902	65	0.0328969377655603	AT1G11870.1;AT1G11870.2	NaN	| Seryl-tRNA synthetase | Chr1:4003895-4006556 FORWARD LENGTH=512 | 201606;| Seryl-tRNA synthetase | Chr1:4003895-4006556 FORWARD LENGTH=514 | 201606	NaN	NaN	Unknown	NaN	NaN	NaN	TAIR11_novel2	>AT1G11870.1 | Seryl-tRNA synthetase | Chr1:4003895-4006556 FORWARD LENGTH=512 | 201606;>AT1G11870.2 | Seryl-tRNA synthetase | Chr1:4003895-4006556 FORWARD LENGTH=514 | 201606	13	16
True	3w_S2 / 3w_S1	3w_S2	3w_S1	127	AT1G12380.1	151055.34375	142368.796875	-0.0854442380036453	0.0854442380036453	-5.75057237920455	0.942494276207954	-0.18793261051178	0.18793261051178	-12.2137197644747	0.877862802355253	0	0.00106317445262768	0.0469867878219739	125	0.0392862167982402	AT1G12380.1	NaN	| hypothetical protein | Chr1:4214499-4216880 REVERSE LENGTH=793 | 201606	NaN	NaN	Unknown	NaN	NaN	NaN	TAIR11_novel2	>AT1G12380.1 | hypothetical protein | Chr1:4214499-4216880 REVERSE LENGTH=793 | 201606	27	34
True	3w_S2 / 3w_S1	3w_S2	3w_S1	29	AT1G12640.1	109860.4453125	112637.578125	0.0360161744823193	0.0360161744823193	2.5278732528349	1.02527873252835	-0.0489212907850742	0.0489212907850742	-3.33411662995655	0.966658833700434	0	0.548783738020611	0.552510506815609	27	0.0548013233179733	AT1G12640.1	NaN	| MBOAT (membrane bound O-acyl transferase) family protein | Chr1:4303586-4305666 REVERSE LENGTH=462 | 201606	NaN	NaN	Unknown	NaN	NaN	NaN	TAIR11_novel2	>AT1G12640.1 | MBOAT (membrane bound O-acyl transferase) family protein | Chr1:4303586-4305666 REVERSE LENGTH=462 | 201606	5	5
True	3w_S2 / 3w_S1	3w_S2	3w_S1	131	AT1G12780.1	285361.875	278170	-0.0368257634266984	0.0368257634266984	-2.52026483916256	0.974797351608374	-0.0479656681418419	0.0479656681418419	-3.27006518076848	0.967299348192315	0	0.42683916104126	0.493747110972756	129	0.0434413281356791	AT1G12780.1	NaN	| UDP-D-glucose/UDP-D-galactose 4-epimerase 1 | Chr1:4356124-4358120 REVERSE LENGTH=351 | 201606	NaN	NaN	Unknown	NaN	NaN	NaN	TAIR11_novel2	>AT1G12780.1 | UDP-D-glucose/UDP-D-galactose 4-epimerase 1 | Chr1:4356124-4358120 REVERSE LENGTH=351 | 201606	24	37
True	3w_S2 / 3w_S1	3w_S2	3w_S1	243	AT1G13020.1	471189.34375	484079.53125	0.038937180715417	0.038937180715417	2.73567042017808	1.02735670420178	0.0125612588599324	0.0125612588599324	0.874481560425577	1.00874481560426	0	0.723213473507589	0.616350748914714	241	0.0251124239588442	AT1G13020.1	NaN	| eukaryotic initiation factor 4B2 | Chr1:4440927-4443520 REVERSE LENGTH=549 | 201606	NaN	NaN	Unknown	NaN	NaN	NaN	TAIR11_novel2	>AT1G13020.1 | eukaryotic initiation factor 4B2 | Chr1:4440927-4443520 REVERSE LENGTH=549 | 201606	34	40
True	3w_S2 / 3w_S1	3w_S2	3w_S1	44	AT1G13160.1	31022.935546875	30882.19921875	-0.00655971280016355	0.00655971280016355	-0.453652517545766	0.995463474824542	-0.00621529715135694	0.00621529715135694	-0.42988490783743	0.995701150921626	0	0.943570421368837	0.679139201336327	42	0.0597987376128536	AT1G13160.1	NaN	| ARM repeat superfamily protein | Chr1:4484634-4488388 FORWARD LENGTH=804 | 201606	NaN	NaN	Unknown	NaN	NaN	NaN	TAIR11_novel2	>AT1G13160.1 | ARM repeat superfamily protein | Chr1:4484634-4488388 FORWARD LENGTH=804 | 201606	13	15
True	3w_S2 / 3w_S1	3w_S2	3w_S1	251	AT1G13220.3	243227.453125	552849	1.18457941483375	1.18457941483375	127.297121643534	2.27297121643534	0.0627213716506958	0.0627213716506958	4.44340313651825	1.04443403136518	0	0.114826431708721	0.27435788317267	249	0.0274313938549949	AT1G13220.3	NaN	| nuclear matrix constituent protein-like protein | Chr1:4515660-4520071 FORWARD LENGTH=1141 | 201606	NaN	NaN	Unknown	NaN	NaN	NaN	TAIR11_novel2	>AT1G13220.3 | nuclear matrix constituent protein-like protein | Chr1:4515660-4520071 FORWARD LENGTH=1141 | 201606	49	63
True	3w_S2 / 3w_S1	3w_S2	3w_S1	284	AT1G13440.1	49769616	41914684	-0.247809503050184	0.247809503050184	-15.7825851017215	0.842174148982785	0.0175016671419144	0.0175016671419144	1.22051130771177	1.01220511307712	0	0.587740681634767	0.568195850925759	282	0.0223122323720182	AT1G13440.1	NaN	| glyceraldehyde-3-phosphate dehydrogenase C2 | Chr1:4608465-4610494 REVERSE LENGTH=338 | 201606	NaN	NaN	Unknown	NaN	NaN	NaN	TAIR11_novel2	>AT1G13440.1 | glyceraldehyde-3-phosphate dehydrogenase C2 | Chr1:4608465-4610494 REVERSE LENGTH=338 | 201606	26	39
True	3w_S2 / 3w_S1	3w_S2	3w_S1	84	AT1G13730.1;AT1G13730.2	127164.484375	131620.296875	0.0496861828289304	0.0496861828289304	3.50397559656679	1.03503975596567	-0.0872288271784782	0.0872288271784782	-5.86708523762278	0.941329147623772	0	0.261894460209829	0.396734391275493	82	0.0531427283607298	AT1G13730.1;AT1G13730.2	NaN	| Nuclear transport factor 2 (NTF2) family protein with RNA binding (RRM-RBD-RNP motifs) domain-containing protein | Chr1:4710519-4712332 FORWARD LENGTH=428 | 201606;| Nuclear transport factor 2 (NTF2) family protein with RNA binding (RRM-RBD-RNP motifs) domain-containing protein | Chr1:4710519-4712332 FORWARD LENGTH=428 | 201606	NaN	NaN	Unknown	NaN	NaN	NaN	TAIR11_novel2	>AT1G13730.1 | Nuclear transport factor 2 (NTF2) family protein with RNA binding (RRM-RBD-RNP motifs) domain-containing protein | Chr1:4710519-4712332 FORWARD LENGTH=428 | 201606;>AT1G13730.2 | Nuclear transport factor 2 (NTF2) family protein with RNA binding (RRM-RBD-RNP motifs) domain-containing protein | Chr1:4710519-4712332 FORWARD LENGTH=428 | 201606	7	8
True	3w_S2 / 3w_S1	3w_S2	3w_S1	66	AT1G14130.1	328664.78125	330766.53125	0.00919639244330327	0.00919639244330327	0.639481356051141	1.00639481356051	0.0133890705183148	0.0133890705183148	0.93237947474154	1.00932379474742	0	0.849204107742761	0.654424195310313	64	0.0496856813373533	AT1G14130.1	NaN	| 2-oxoglutarate (2OG) and Fe(II)-dependent oxygenase superfamily protein | Chr1:4836041-4837040 REVERSE LENGTH=308 | 201606	NaN	NaN	Unknown	NaN	NaN	NaN	TAIR11_novel2	>AT1G14130.1 | 2-oxoglutarate (2OG) and Fe(II)-dependent oxygenase superfamily protein | Chr1:4836041-4837040 REVERSE LENGTH=308 | 201606	12	14
True	3w_S2 / 3w_S1	3w_S2	3w_S1	22	AT1G14310.1	88152.9609375	101919.25	0.20934563266248	0.20934563266248	15.6163660483965	1.15616366048397	-0.46609953045845	0.46609953045845	-27.6080858176486	0.723919141823514	0	0.0333948466116775	0.165009249827976	20	0.134854751504475	AT1G14310.1	NaN	| Haloacid dehalogenase-like hydrolase (HAD) superfamily protein | Chr1:4885049-4886672 FORWARD LENGTH=254 | 201606	NaN	NaN	Unknown	NaN	NaN	NaN	TAIR11_novel2	>AT1G14310.1 | Haloacid dehalogenase-like hydrolase (HAD) superfamily protein | Chr1:4885049-4886672 FORWARD LENGTH=254 | 201606	5	7
True	3w_S2 / 3w_S1	3w_S2	3w_S1	509	AT1G14610.1	1653712.25	1518297.625	-0.123253600416642	0.123253600416642	-8.18852403131197	0.91811475968688	0.0331044718623161	0.0331044718623161	2.32115622793465	1.02321156227935	0	0.163271976739255	0.325873628647322	507	0.0165445730247144	AT1G14610.1	NaN	| valyl-tRNA synthetase / valine-tRNA ligase (VALRS) | Chr1:5008502-5014486 REVERSE LENGTH=1108 | 201606	NaN	NaN	Unknown	NaN	NaN	NaN	TAIR11_novel2	>AT1G14610.1 | valyl-tRNA synthetase / valine-tRNA ligase (VALRS) | Chr1:5008502-5014486 REVERSE LENGTH=1108 | 201606	54	71
True	3w_S2 / 3w_S1	3w_S2	3w_S1	207	AT1G14650.1;AT1G14650.2;AT1G14650.3	1024101.875	1081433.75	0.0785860486433356	0.0785860486433356	5.59825896227366	1.05598258962274	-0.0254778433591127	0.0254778433591127	-1.75048732393934	0.982495126760607	0	0.430737055517286	0.495017634125285	205	0.022416778323004	AT1G14650.1;AT1G14650.2;AT1G14650.3	NaN	| SWAP (Suppressor-of-White-APricot)/surp domain-containing protein / ubiquitin family protein | Chr1:5028077-5030520 FORWARD LENGTH=785 | 201606;| SWAP (Suppressor-of-White-APricot)/surp domain-containing protein / ubiquitin family protein | Chr1:5028077-5030520 FORWARD LENGTH=785 | 201606;| SWAP (Suppressor-of-White-APricot)/surp domain-containing protein / ubiquitin family protein | Chr1:50280…	NaN	NaN	Unknown	NaN	NaN	NaN	TAIR11_novel2	>AT1G14650.1 | SWAP (Suppressor-of-White-APricot)/surp domain-containing protein / ubiquitin family protein | Chr1:5028077-5030520 FORWARD LENGTH=785 | 201606;>AT1G14650.2 | SWAP (Suppressor-of-White-APricot)/surp domain-containing protein / ubiquitin family protein | Chr1:5028077-5030520 FORWARD LENGTH=785 | 201606;>AT1G14650.3 | SWAP (Suppressor-of-White-APricot)/surp domain-containing protein …	24	28
True	3w_S2 / 3w_S1	3w_S2	3w_S1	158	AT1G14670.1	1033404.9375	1088295.625	0.0746648220680381	0.0746648220680381	5.31163394988134	1.05311633949881	-0.0180425439029932	0.0180425439029932	-1.24282616711185	0.987571738328881	0	0.73942185679124	0.620825350741546	156	0.0392999440944831	AT1G14670.1	NaN	| Endomembrane protein 70 protein family | Chr1:5037669-5040199 FORWARD LENGTH=592 | 201606	NaN	NaN	Unknown	NaN	NaN	NaN	TAIR11_novel2	>AT1G14670.1 | Endomembrane protein 70 protein family | Chr1:5037669-5040199 FORWARD LENGTH=592 | 201606	21	26
True	3w_S2 / 3w_S1	3w_S2	3w_S1	91	AT1G14910.1	275215.34375	257951.234375	-0.0934625548823671	0.0934625548823671	-6.27294581027515	0.937270541897248	-0.0568364337086678	0.0568364337086678	-3.86300819814492	0.961369918018551	0	0.279889805781197	0.409926673586225	89	0.0360379101039406	AT1G14910.1	NaN	| ENTH/ANTH/VHS superfamily protein | Chr1:5139928-5143571 REVERSE LENGTH=692 | 201606	NaN	NaN	Unknown	NaN	NaN	NaN	TAIR11_novel2	>AT1G14910.1 | ENTH/ANTH/VHS superfamily protein | Chr1:5139928-5143571 REVERSE LENGTH=692 | 201606	16	19
True	3w_S2 / 3w_S1	3w_S2	3w_S1	34	AT1G15110.1;AT1G15110.2;AT1G15110.3;AT1G15110.4	112972.6796875	136325.296875	0.271079370985378	0.271079370985378	20.6710305996963	1.20671030599696	0.197722092270851	0.197722092270851	14.6886077181414	1.14688607718141	0	0.134117328472379	0.296830736209015	32	0.088021774827139	AT1G15110.1;AT1G15110.2;AT1G15110.3;AT1G15110.4	NaN	| phosphatidyl serine synthase family protein | Chr1:5199594-5201908 FORWARD LENGTH=425 | 201606;| phosphatidyl serine synthase family protein | Chr1:5199594-5201988 FORWARD LENGTH=453 | 201606;| phosphatidyl serine synthase family protein | Chr1:5199594-5201908 FORWARD LENGTH=425 | 201606;| phosphatidyl serine synthase family protein | Chr1:5199594-5201908 FORWARD LENGTH=425 | 201606	NaN	NaN	Unknown	NaN	NaN	NaN	TAIR11_novel2	>AT1G15110.1 | phosphatidyl serine synthase family protein | Chr1:5199594-5201908 FORWARD LENGTH=425 | 201606;>AT1G15110.2 | phosphatidyl serine synthase family protein | Chr1:5199594-5201988 FORWARD LENGTH=453 | 201606;>AT1G15110.3 | phosphatidyl serine synthase family protein | Chr1:5199594-5201908 FORWARD LENGTH=425 | 201606;>AT1G15110.4 | phosphatidyl serine synthase family protein | Chr1:519…	6	7
True	3w_S2 / 3w_S1	3w_S2	3w_S1	33	AT1G15270.1	272306.40625	227658.25	-0.258361182012919	0.258361182012919	-16.3962930086225	0.836037069913775	-0.220925629138947	0.220925629138947	-14.1985240091082	0.858014759908918	0	0.198073581594559	0.35346337339626	31	0.114638407725676	AT1G15270.1	NaN	| Translation machinery associated TMA7 | Chr1:5250833-5252020 REVERSE LENGTH=64 | 201606	NaN	NaN	Unknown	NaN	NaN	NaN	TAIR11_novel2	>AT1G15270.1 | Translation machinery associated TMA7 | Chr1:5250833-5252020 REVERSE LENGTH=64 | 201606	5	6
True	3w_S2 / 3w_S1	3w_S2	3w_S1	21	AT1G15370.1	90035.921875	88463.28125	-0.0254219570508197	0.0254219570508197	-1.74668131591228	0.982533186840877	-0.118238590657711	0.118238590657711	-7.86881915121508	0.921311808487849	0	0.477730668763571	0.518972972287785	19	0.11001785007076	AT1G15370.1	NaN	| SNARE-like superfamily protein | Chr1:5287135-5288375 FORWARD LENGTH=147 | 201606	NaN	NaN	Unknown	NaN	NaN	NaN	TAIR11_novel2	>AT1G15370.1 | SNARE-like superfamily protein | Chr1:5287135-5288375 FORWARD LENGTH=147 | 201606	3	4
True	3w_S2 / 3w_S1	3w_S2	3w_S1	12	AT1G15400.1;AT1G15400.2;AT1G15400.3	38080.9921875	32035.337890625	-0.249406860758022	0.249406860758022	-15.8757793576068	0.841242206423932	-0.0379509516060352	0.0379509516060352	-2.59626169343996	0.9740373830656	0	0.868860875258268	0.660811514941279	10	0.148052810738053	AT1G15400.1;AT1G15400.2;AT1G15400.3	NaN	| hypothetical protein | Chr1:5296033-5296824 REVERSE LENGTH=145 | 201606;| hypothetical protein | Chr1:5296402-5296824 REVERSE LENGTH=140 | 201606;| hypothetical protein | Chr1:5296019-5296824 REVERSE LENGTH=148 | 201606	NaN	NaN	Unknown	NaN	NaN	NaN	TAIR11_novel2	>AT1G15400.1 | hypothetical protein | Chr1:5296033-5296824 REVERSE LENGTH=145 | 201606;>AT1G15400.2 | hypothetical protein | Chr1:5296402-5296824 REVERSE LENGTH=140 | 201606;>AT1G15400.3 | hypothetical protein | Chr1:5296019-5296824 REVERSE LENGTH=148 | 201606	4	4
True	3w_S2 / 3w_S1	3w_S2	3w_S1	165	AT1G15440.1	263873.625	259565.09375	-0.0237507728498437	0.0237507728498437	-1.63280102359605	0.983671989764039	-0.0454607382416725	0.0454607382416725	-3.10196854682003	0.9689803145318	0	0.0377711801243319	0.171596653773428	163	0.0149910171629613	AT1G15440.1	NaN	| periodic tryptophan protein 2 | Chr1:5306159-5309460 REVERSE LENGTH=900 | 201606	NaN	NaN	Unknown	NaN	NaN	NaN	TAIR11_novel2	>AT1G15440.1 | periodic tryptophan protein 2 | Chr1:5306159-5309460 REVERSE LENGTH=900 | 201606	24	24
True	3w_S2 / 3w_S1	3w_S2	3w_S1	208	AT1G15690.1	3837011	3947888	0.0410981608087181	0.0410981608087181	2.88967115288437	1.02889671152884	-0.106820866465569	0.106820866465569	-7.1367850400766	0.928632149599234	0	0.00666204175716227	0.0867471457025092	206	0.02693457303422	AT1G15690.1	NaN	| Inorganic H pyrophosphatase family protein | Chr1:5399115-5402185 FORWARD LENGTH=770 | 201606	NaN	NaN	Unknown	NaN	NaN	NaN	TAIR11_novel2	>AT1G15690.1 | Inorganic H pyrophosphatase family protein | Chr1:5399115-5402185 FORWARD LENGTH=770 | 201606	23	28
True	3w_S2 / 3w_S1	3w_S2	3w_S1	173	AT1G15910.1	192114.703125	197714.046875	0.041447435937939	0.041447435937939	2.91458366221806	1.02914583662218	0.0303932130336761	0.0303932130336761	2.12904450892579	1.02129044508926	0	0.595682500635847	0.571664153466371	171	0.04042250876487	AT1G15910.1	NaN	| XH/XS domain-containing protein | Chr1:5465951-5468723 FORWARD LENGTH=634 | 201606	NaN	NaN	Unknown	NaN	NaN	NaN	TAIR11_novel2	>AT1G15910.1 | XH/XS domain-containing protein | Chr1:5465951-5468723 FORWARD LENGTH=634 | 201606	23	29
True	3w_S2 / 3w_S1	3w_S2	3w_S1	66	AT1G16240.1;AT1G16240.2;AT1G16240.3;AT1G16240.4	158137.15625	158928.515625	0.00720161605529898	0.00720161605529898	0.500425955395922	1.00500425955396	-0.0493497513234615	0.0493497513234615	-3.36282080211479	0.966371791978852	0	0.453081688359629	0.506889490747293	64	0.0449123158679337	AT1G16240.1;AT1G16240.2;AT1G16240.3;AT1G16240.4	NaN	| syntaxin of plants 51 | Chr1:5555183-5556340 REVERSE LENGTH=232 | 201606;| syntaxin of plants 51 | Chr1:5555183-5556340 REVERSE LENGTH=232 | 201606;| syntaxin of plants 51 | Chr1:5555193-5556340 REVERSE LENGTH=228 | 201606;| syntaxin of plants 51 | Chr1:5555183-5556340 REVERSE LENGTH=232 | 201606	NaN	NaN	Unknown	NaN	NaN	NaN	TAIR11_novel2	>AT1G16240.1 | syntaxin of plants 51 | Chr1:5555183-5556340 REVERSE LENGTH=232 | 201606;>AT1G16240.2 | syntaxin of plants 51 | Chr1:5555183-5556340 REVERSE LENGTH=232 | 201606;>AT1G16240.3 | syntaxin of plants 51 | Chr1:5555193-5556340 REVERSE LENGTH=228 | 201606;>AT1G16240.4 | syntaxin of plants 51 | Chr1:5555183-5556340 REVERSE LENGTH=232 | 201606	9	13
True	3w_S2 / 3w_S1	3w_S2	3w_S1	46	AT1G16280.1	86564.9921875	74870.171875	-0.209392635165797	0.209392635165797	-13.5098727753235	0.864901272246765	-0.080295130610466	0.080295130610466	-5.41358675001705	0.945864132499829	0	0.327466307003859	0.438173240350449	44	0.0555619650178115	AT1G16280.1	NaN	| RNA helicase 36 | Chr1:5568482-5570487 REVERSE LENGTH=491 | 201606	NaN	NaN	Unknown	NaN	NaN	NaN	TAIR11_novel2	>AT1G16280.1 | RNA helicase 36 | Chr1:5568482-5570487 REVERSE LENGTH=491 | 201606	12	13
True	3w_S2 / 3w_S1	3w_S2	3w_S1	210	AT1G16350.1	1369023.75	1379984.75	0.0115048492177862	0.0115048492177862	0.800643524263189	1.00800643524263	-0.0201239846646786	0.0201239846646786	-1.38520483293759	0.986147951670624	0	0.542437668212751	0.549605205328878	208	0.0228022460675672	AT1G16350.1	NaN	| Aldolase-type TIM barrel family protein | Chr1:5590951-5592872 FORWARD LENGTH=502 | 201606	NaN	NaN	Unknown	NaN	NaN	NaN	TAIR11_novel2	>AT1G16350.1 | Aldolase-type TIM barrel family protein | Chr1:5590951-5592872 FORWARD LENGTH=502 | 201606	24	35
True	3w_S2 / 3w_S1	3w_S2	3w_S1	126	AT1G16970.1	141222.484375	132220.6875	-0.0950218805666866	0.0950218805666866	-6.37419523869639	0.936258047613036	0.136009082198143	0.136009082198143	9.88611352156494	1.09886113521565	0	0.0622858642832783	0.209927930495787	124	0.0523678688319018	AT1G16970.1	NaN	| ATP-dependent DNA helicase 2 subunit Ku70-like protein | Chr1:5801159-5805724 REVERSE LENGTH=621 | 201606	NaN	NaN	Unknown	NaN	NaN	NaN	TAIR11_novel2	>AT1G16970.1 | ATP-dependent DNA helicase 2 subunit Ku70-like protein | Chr1:5801159-5805724 REVERSE LENGTH=621 | 201606	20	23
True	3w_S2 / 3w_S1	3w_S2	3w_S1	142	AT1G17745.1;AT1G17745.2	414549.75	377476.25	-0.135159373540507	0.135159373540507	-8.94307619290568	0.910569238070943	-0.102984055876732	0.102984055876732	-6.88948900029688	0.931105109997031	0	0.208827013963207	0.361114766927059	140	0.06097799389572	AT1G17745.1;AT1G17745.2	NaN	| D-3-phosphoglycerate dehydrogenase | Chr1:6101157-6104979 FORWARD LENGTH=624 | 201606;| D-3-phosphoglycerate dehydrogenase | Chr1:6101157-6104979 FORWARD LENGTH=651 | 201606	NaN	NaN	Unknown	NaN	NaN	NaN	TAIR11_novel2	>AT1G17745.1 | D-3-phosphoglycerate dehydrogenase | Chr1:6101157-6104979 FORWARD LENGTH=624 | 201606;>AT1G17745.2 | D-3-phosphoglycerate dehydrogenase | Chr1:6101157-6104979 FORWARD LENGTH=651 | 201606	18	24
True	3w_S2 / 3w_S1	3w_S2	3w_S1	114	AT1G17890.1	1284757	1257153.75	-0.031334410427263	0.031334410427263	-2.14851913630359	0.978514808636964	0.0475060120224953	0.0475060120224953	3.3476806611743	1.03347680661174	0	0.478428393166031	0.518972972287785	112	0.0485013031071582	AT1G17890.1	NaN	| NAD(P)-binding Rossmann-fold superfamily protein | Chr1:6154478-6155596 REVERSE LENGTH=328 | 201606	NaN	NaN	Unknown	NaN	NaN	NaN	TAIR11_novel2	>AT1G17890.1 | NAD(P)-binding Rossmann-fold superfamily protein | Chr1:6154478-6155596 REVERSE LENGTH=328 | 201606	11	12
True	3w_S2 / 3w_S1	3w_S2	3w_S1	278	AT1G18070.1;AT1G18070.2;AT1G18070.3	1230480	1211514	-0.022410132316754	0.022410132316754	-1.54134971718354	0.984586502828165	-0.0943573266267776	0.0943573266267776	-6.33105810434483	0.936689418956552	0	0.0228242856534947	0.14186492069195	276	0.0291174090262392	AT1G18070.1;AT1G18070.2;AT1G18070.3	NaN	| Translation elongation factor EF1A/initiation factor IF2gamma family protein | Chr1:6214236-6218211 REVERSE LENGTH=532 | 201606;| Translation elongation factor EF1A/initiation factor IF2gamma family protein | Chr1:6214236-6218211 REVERSE LENGTH=532 | 201606;| Translation elongation factor EF1A/initiation factor IF2gamma family protein | Chr1:6214236-6218211 REVERSE LENGTH=543 | 201606	NaN	NaN	Unknown	NaN	NaN	NaN	TAIR11_novel2	>AT1G18070.1 | Translation elongation factor EF1A/initiation factor IF2gamma family protein | Chr1:6214236-6218211 REVERSE LENGTH=532 | 201606;>AT1G18070.2 | Translation elongation factor EF1A/initiation factor IF2gamma family protein | Chr1:6214236-6218211 REVERSE LENGTH=532 | 201606;>AT1G18070.3 | Translation elongation factor EF1A/initiation factor IF2gamma family protein | Chr1:6214236-621821…	31	47
True	3w_S2 / 3w_S1	3w_S2	3w_S1	176	AT1G18080.1	12790142	12741492	-0.00549805771818281	0.00549805771818281	-0.380371070157004	0.99619628929843	-0.109859079122543	0.109859079122543	-7.33214255782414	0.926678574421759	0	0.0160551868614158	0.123241968936049	174	0.0312007239282633	AT1G18080.1	NaN	| Transducin/WD40 repeat-like superfamily protein | Chr1:6222325-6223901 FORWARD LENGTH=327 | 201606	NaN	NaN	Unknown	NaN	NaN	NaN	TAIR11_novel2	>AT1G18080.1 | Transducin/WD40 repeat-like superfamily protein | Chr1:6222325-6223901 FORWARD LENGTH=327 | 201606	24	28
True	3w_S2 / 3w_S1	3w_S2	3w_S1	103	AT1G18590.1	406142.46875	417697.75	0.0404734799985271	0.0404734799985271	2.84513000710418	1.02845130007104	0.0289419200271368	0.0289419200271368	2.02635846814641	1.02026358468146	0	0.58671064919422	0.567804689637613	101	0.0366067151022301	AT1G18590.1	NaN	| sulfotransferase 17 | Chr1:6398634-6399674 FORWARD LENGTH=346 | 201606	NaN	NaN	Unknown	NaN	NaN	NaN	TAIR11_novel2	>AT1G18590.1 | sulfotransferase 17 | Chr1:6398634-6399674 FORWARD LENGTH=346 | 201606	21	22
True	3w_S2 / 3w_S1	3w_S2	3w_S1	157	AT1G19880.1	401085.1875	405107.71875	0.0143968869001426	0.0143968869001426	1.00291194373763	1.01002911943738	0.060292012989521	0.060292012989521	4.26767855862074	1.04267678558621	0	0.00722304370945611	0.0892196651298698	155	0.0153012455737822	AT1G19880.1	NaN	| Regulator of chromosome condensation (RCC1) family protein | Chr1:6900648-6903818 REVERSE LENGTH=538 | 201606	NaN	NaN	Unknown	NaN	NaN	NaN	TAIR11_novel2	>AT1G19880.1 | Regulator of chromosome condensation (RCC1) family protein | Chr1:6900648-6903818 REVERSE LENGTH=538 | 201606	13	17
True	3w_S2 / 3w_S1	3w_S2	3w_S1	117	AT1G19920.1	244364	293806.84375	0.265836240274748	0.265836240274748	20.2332764850796	1.2023327648508	0.0862062126398087	0.0862062126398087	6.15749350729302	1.06157493507293	0	0.245469765059921	0.386463300807693	115	0.0514244411949872	AT1G19920.1	NaN	| Pseudouridine synthase/archaeosine transglycosylase-like family protein | Chr1:6914835-6916657 REVERSE LENGTH=476 | 201606	NaN	NaN	Unknown	NaN	NaN	NaN	TAIR11_novel2	>AT1G19920.1 | Pseudouridine synthase/archaeosine transglycosylase-like family protein | Chr1:6914835-6916657 REVERSE LENGTH=476 | 201606	22	27
True	3w_S2 / 3w_S1	3w_S2	3w_S1	169	AT1G20330.1	1327919.375	1300595.125	-0.029995634436797	0.029995634436797	-2.05767387044865	0.979423261295513	-0.0552798584103584	0.0552798584103584	-3.75922658118841	0.962407734188116	0	0.115025483459645	0.274496297484692	167	0.0241137296708698	AT1G20330.1	NaN	| sterol methyltransferase 2 | Chr1:7038968-7040053 REVERSE LENGTH=361 | 201606	NaN	NaN	Unknown	NaN	NaN	NaN	TAIR11_novel2	>AT1G20330.1 | sterol methyltransferase 2 | Chr1:7038968-7040053 REVERSE LENGTH=361 | 201606	21	32
True	3w_S2 / 3w_S1	3w_S2	3w_S1	88	AT1G20410.1	61421.27734375	57485.3203125	-0.0955449249853263	0.0955449249853263	-6.40813281889604	0.93591867181104	-0.00525986310094595	0.00525986310094595	-0.363922120322568	0.996360778796774	0	0.928033128434805	0.676556428963299	86	0.0400192751428724	AT1G20410.1	NaN	| Pseudouridine synthase family protein | Chr1:7079049-7082504 REVERSE LENGTH=504 | 201606	NaN	NaN	Unknown	NaN	NaN	NaN	TAIR11_novel2	>AT1G20410.1 | Pseudouridine synthase family protein | Chr1:7079049-7082504 REVERSE LENGTH=504 | 201606	16	18
True	3w_S2 / 3w_S1	3w_S2	3w_S1	252	AT1G20620.1	6483285	6628157.5	0.0318828906334299	0.0318828906334299	2.23455393369256	1.02234553933693	-0.0109533751383424	0.0109533751383424	-0.756355237911144	0.992436447620889	0	0.7426073149086	0.622283352039883	250	0.02313788921094	AT1G20620.1	NaN	| catalase 3 | Chr1:7143142-7146193 FORWARD LENGTH=492 | 201606	NaN	NaN	Unknown	NaN	NaN	NaN	TAIR11_novel2	>AT1G20620.1 | catalase 3 | Chr1:7143142-7146193 FORWARD LENGTH=492 | 201606	25	32
True	3w_S2 / 3w_S1	3w_S2	3w_S1	232	AT1G20920.1;AT1G20920.3;AT1G20920.4;AT1G20920.5;AT1G20920.6;AT1G20920.7	180208.109375	177212.765625	-0.0241814009541937	0.0241814009541937	-1.66215813505202	0.98337841864948	0.0202695615589619	0.0202695615589619	1.41489515957203	1.01414895159572	0	0.63452602282393	0.585015458051973	230	0.0305925840450848	AT1G20920.1;AT1G20920.3;AT1G20920.4;AT1G20920.5;AT1G20920.6;AT1G20920.7	NaN	| P-loop containing nucleoside triphosphate hydrolases superfamily protein | Chr1:7285342-7288842 FORWARD LENGTH=1166 | 201606;| P-loop containing nucleoside triphosphate hydrolases superfamily protein | Chr1:7285342-7288842 FORWARD LENGTH=1166 | 201606;| P-loop containing nucleoside triphosphate hydrolases superfamily protein | Chr1:7285342-7288842 FORWARD LENGTH=1166 | 201606;| P-loop containin…	NaN	NaN	Unknown	NaN	NaN	NaN	TAIR11_novel2	>AT1G20920.1 | P-loop containing nucleoside triphosphate hydrolases superfamily protein | Chr1:7285342-7288842 FORWARD LENGTH=1166 | 201606;>AT1G20920.3 | P-loop containing nucleoside triphosphate hydrolases superfamily protein | Chr1:7285342-7288842 FORWARD LENGTH=1166 | 201606;>AT1G20920.4 | P-loop containing nucleoside triphosphate hydrolases superfamily protein | Chr1:7285342-7288842 FORWARD …	35	39
True	3w_S2 / 3w_S1	3w_S2	3w_S1	24	AT1G20930.1	65672.375	52046.40625	-0.335488079961453	0.335488079961453	-20.7484025817553	0.792515974182447	-0.121601670980453	0.121601670980453	-8.08333690603209	0.919166630939679	0	0.0155514600500428	0.121240821421067	22	0.0314158241160848	AT1G20930.1	NaN	| cyclin-dependent kinase B2%3B2 | Chr1:7292752-7294664 REVERSE LENGTH=315 | 201606	NaN	NaN	Unknown	NaN	NaN	NaN	TAIR11_novel2	>AT1G20930.1 | cyclin-dependent kinase B2%3B2 | Chr1:7292752-7294664 REVERSE LENGTH=315 | 201606	7	8
True	3w_S2 / 3w_S1	3w_S2	3w_S1	10	AT1G21200.1;AT1G21200.2	42886.59375	15688.8193359375	-1.45078994887058	1.45078994887058	-63.4178936490206	0.365821063509794	-0.0590914078056812	0.0590914078056812	-4.01315572527	0.9598684427473	0	0.535836800199931	0.546620296426919	8	0.05920518156551	AT1G21200.1;AT1G21200.2	NaN	| sequence-specific DNA binding transcription factor | Chr1:7421483-7422814 FORWARD LENGTH=443 | 201606;| sequence-specific DNA binding transcription factor | Chr1:7421483-7422814 FORWARD LENGTH=443 | 201606	NaN	NaN	Unknown	NaN	NaN	NaN	TAIR11_novel2	>AT1G21200.1 | sequence-specific DNA binding transcription factor | Chr1:7421483-7422814 FORWARD LENGTH=443 | 201606;>AT1G21200.2 | sequence-specific DNA binding transcription factor | Chr1:7421483-7422814 FORWARD LENGTH=443 | 201606	4	5
True	3w_S2 / 3w_S1	3w_S2	3w_S1	114	AT1G21440.1;AT1G21440.2	394374.125	391560.125	-0.0103310453599485	0.0103310453599485	-0.713535656022057	0.992864643439779	-0.0905356481671333	0.0905356481671333	-6.08260148775894	0.939173985122411	0	0.115768883167026	0.275786845934471	112	0.0393807295618902	AT1G21440.1;AT1G21440.2	NaN	| Phosphoenolpyruvate carboxylase family protein | Chr1:7502325-7504103 REVERSE LENGTH=336 | 201606;| Phosphoenolpyruvate carboxylase family protein | Chr1:7502325-7504103 REVERSE LENGTH=336 | 201606	NaN	NaN	Unknown	NaN	NaN	NaN	TAIR11_novel2	>AT1G21440.1 | Phosphoenolpyruvate carboxylase family protein | Chr1:7502325-7504103 REVERSE LENGTH=336 | 201606;>AT1G21440.2 | Phosphoenolpyruvate carboxylase family protein | Chr1:7502325-7504103 REVERSE LENGTH=336 | 201606	12	15
True	3w_S2 / 3w_S1	3w_S2	3w_S1	52	AT1G21720.1	1762184	1522359.125	-0.211055841194097	0.211055841194097	-13.6095251687678	0.863904748312322	0.0452739782631397	0.0452739782631397	3.18791220326629	1.03187912203266	0	0.254214289405492	0.391152270744692	50	0.0269204122551982	AT1G21720.1	NaN	| proteasome beta subunit C1 | Chr1:7626394-7628070 FORWARD LENGTH=204 | 201606	NaN	NaN	Unknown	NaN	NaN	NaN	TAIR11_novel2	>AT1G21720.1 | proteasome beta subunit C1 | Chr1:7626394-7628070 FORWARD LENGTH=204 | 201606	5	6
True	3w_S2 / 3w_S1	3w_S2	3w_S1	35	AT1G22180.2;AT1G22180.4	22765.154296875	28844.501953125	0.341469115517172	0.341469115517172	26.7046187210974	1.26704618721097	0.377774626016617	0.377774626016617	29.9336067774435	1.29933606777444	0	0.00305316753405248	0.0627577786763116	33	0.080521635602284	AT1G22180.2;AT1G22180.4	NaN	| Sec14p-like phosphatidylinositol transfer family protein | Chr1:7828434-7829745 REVERSE LENGTH=314 | 201606;| Sec14p-like phosphatidylinositol transfer family protein | Chr1:7828434-7829745 REVERSE LENGTH=314 | 201606	NaN	NaN	Unknown	NaN	NaN	NaN	TAIR11_novel2	>AT1G22180.2 | Sec14p-like phosphatidylinositol transfer family protein | Chr1:7828434-7829745 REVERSE LENGTH=314 | 201606;>AT1G22180.4 | Sec14p-like phosphatidylinositol transfer family protein | Chr1:7828434-7829745 REVERSE LENGTH=314 | 201606	9	10
True	3w_S2 / 3w_S1	3w_S2	3w_S1	167	AT1G22300.1	6184085	6132811	-0.012011658268491	0.012011658268491	-0.829128318902472	0.991708716810975	-0.00446978583931923	0.00446978583931923	-0.309342492312303	0.996906575076877	0	0.943508513902404	0.679139201336327	165	0.0435222452062298	AT1G22300.1	NaN	| general regulatory factor 10 | Chr1:7879146-7881103 REVERSE LENGTH=254 | 201606	NaN	NaN	Unknown	NaN	NaN	NaN	TAIR11_novel2	>AT1G22300.1 | general regulatory factor 10 | Chr1:7879146-7881103 REVERSE LENGTH=254 | 201606	22	37
True	3w_S2 / 3w_S1	3w_S2	3w_S1	95	AT1G22450.1	2488188.5	2556549.25	0.0391020335355795	0.0391020335355795	2.74741041524789	1.02747410415248	-0.00455142045393586	0.00455142045393586	-0.314983308930339	0.996850166910697	0	0.892146258630713	0.667697230035131	93	0.0230803894535202	AT1G22450.1	NaN	| cytochrome C oxidase 6B | Chr1:7925447-7926918 FORWARD LENGTH=191 | 201606	NaN	NaN	Unknown	NaN	NaN	NaN	TAIR11_novel2	>AT1G22450.1 | cytochrome C oxidase 6B | Chr1:7925447-7926918 FORWARD LENGTH=191 | 201606	14	16
True	3w_S2 / 3w_S1	3w_S2	3w_S1	57	AT1G22510.1;AT1G22510.2	249710.453125	265938.875	0.0908384709095281	0.0908384709095281	6.49889568975168	1.06498895689752	0.0764708444476128	0.0764708444476128	5.44354974562149	1.05443549745621	0	0.110408275522765	0.271633717543925	55	0.0323828799163067	AT1G22510.1;AT1G22510.2	NaN	| E3 ubiquitin-protein ligase RNF170-like protein (DUF 1232) | Chr1:7951003-7952597 REVERSE LENGTH=185 | 201606;| E3 ubiquitin-protein ligase RNF170-like protein (DUF 1232) | Chr1:7951003-7952593 REVERSE LENGTH=203 | 201606	NaN	NaN	Unknown	NaN	NaN	NaN	TAIR11_novel2	>AT1G22510.1 | E3 ubiquitin-protein ligase RNF170-like protein (DUF 1232) | Chr1:7951003-7952597 REVERSE LENGTH=185 | 201606;>AT1G22510.2 | E3 ubiquitin-protein ligase RNF170-like protein (DUF 1232) | Chr1:7951003-7952593 REVERSE LENGTH=203 | 201606	7	11
True	3w_S2 / 3w_S1	3w_S2	3w_S1	409	AT1G22530.1	1874736.625	1902722.25	0.0213770486712354	0.0213770486712354	1.4927763519849	1.01492776351985	-0.0518279261887074	0.0518279261887074	-3.52867585395132	0.964713241460487	0	0.0359086315090288	0.168427622050118	407	0.0170416633774099	AT1G22530.1	NaN	| PATELLIN 2 | Chr1:7955773-7958326 REVERSE LENGTH=683 | 201606	NaN	NaN	Unknown	NaN	NaN	NaN	TAIR11_novel2	>AT1G22530.1 | PATELLIN 2 | Chr1:7955773-7958326 REVERSE LENGTH=683 | 201606	56	64
True	3w_S2 / 3w_S1	3w_S2	3w_S1	54	AT1G22800.1	179386.140625	201687.515625	0.169053352550107	0.169053352550107	12.4320501697064	1.12432050169706	0.0905339643359184	0.0905339643359184	6.47641956644311	1.06476419566443	0	0.177485797985533	0.335677767529339	52	0.04545365193112	AT1G22800.1	NaN	| S-adenosyl-L-methionine-dependent methyltransferases superfamily protein | Chr1:8072020-8074039 FORWARD LENGTH=355 | 201606	NaN	NaN	Unknown	NaN	NaN	NaN	TAIR11_novel2	>AT1G22800.1 | S-adenosyl-L-methionine-dependent methyltransferases superfamily protein | Chr1:8072020-8074039 FORWARD LENGTH=355 | 201606	9	13
True	3w_S2 / 3w_S1	3w_S2	3w_S1	159	AT1G22920.1	580941.875	621490.3125	0.0973380785707701	0.0973380785707701	6.97977530023981	1.0697977530024	0.0088441614061594	0.0088441614061594	0.614913432184783	1.00614913432185	0	0.838229483816011	0.650734557642497	157	0.0298782583315414	AT1G22920.1	NaN	| COP9 signalosome 5A | Chr1:8109882-8111895 REVERSE LENGTH=357 | 201606	NaN	NaN	Unknown	NaN	NaN	NaN	TAIR11_novel2	>AT1G22920.1 | COP9 signalosome 5A | Chr1:8109882-8111895 REVERSE LENGTH=357 | 201606	16	19
True	3w_S2 / 3w_S1	3w_S2	3w_S1	130	AT1G23230.1;AT1G23230.2;AT1G23230.3	129140.6328125	127655.703125	-0.0166850088933547	0.0166850088933547	-1.1498547398757	0.988501452601243	-0.114191003143787	0.114191003143787	-7.60997538443575	0.923900246155642	0	0.16670582630403	0.328961311325561	128	0.0566608321749273	AT1G23230.1;AT1G23230.2;AT1G23230.3	NaN	| mediator of RNA polymerase II transcription subunit | Chr1:8244481-8251741 FORWARD LENGTH=1615 | 201606;| mediator of RNA polymerase II transcription subunit | Chr1:8244481-8251741 FORWARD LENGTH=1592 | 201606;| mediator of RNA polymerase II transcription subunit | Chr1:8244481-8251741 FORWARD LENGTH=1596 | 201606	NaN	NaN	Unknown	NaN	NaN	NaN	TAIR11_novel2	>AT1G23230.1 | mediator of RNA polymerase II transcription subunit | Chr1:8244481-8251741 FORWARD LENGTH=1615 | 201606;>AT1G23230.2 | mediator of RNA polymerase II transcription subunit | Chr1:8244481-8251741 FORWARD LENGTH=1592 | 201606;>AT1G23230.3 | mediator of RNA polymerase II transcription subunit | Chr1:8244481-8251741 FORWARD LENGTH=1596 | 201606	32	34
True	3w_S2 / 3w_S1	3w_S2	3w_S1	149	AT1G24280.1	1018113.3125	1017056.0625	-0.00149893123189282	0.00149893123189282	-0.103844040444168	0.998961559595558	0.0313247591257095	0.0313247591257095	2.19501037933914	1.02195010379339	0	0.389241628380779	0.471631004981585	147	0.025055588434021	AT1G24280.1	NaN	| glucose-6-phosphate dehydrogenase 3 | Chr1:8609495-8612383 FORWARD LENGTH=599 | 201606	NaN	NaN	Unknown	NaN	NaN	NaN	TAIR11_novel2	>AT1G24280.1 | glucose-6-phosphate dehydrogenase 3 | Chr1:8609495-8612383 FORWARD LENGTH=599 | 201606	22	26
True	3w_S2 / 3w_S1	3w_S2	3w_S1	323	AT1G24510.1;AT1G24510.2;AT1G24510.3	2583004.25	2635151.75	0.0288360272428893	0.0288360272428893	2.01887008122421	1.02018870081224	-0.0753057524561882	0.0753057524561882	-5.08590531862098	0.94914094681379	0	0.0175480725824143	0.127412606624175	321	0.021837699068552	AT1G24510.1;AT1G24510.2;AT1G24510.3	NaN	| TCP-1/cpn60 chaperonin family protein | Chr1:8685504-8688101 REVERSE LENGTH=535 | 201606;| TCP-1/cpn60 chaperonin family protein | Chr1:8685504-8687660 REVERSE LENGTH=459 | 201606;| TCP-1/cpn60 chaperonin family protein | Chr1:8685504-8687802 REVERSE LENGTH=482 | 201606	NaN	NaN	Unknown	NaN	NaN	NaN	TAIR11_novel2	>AT1G24510.1 | TCP-1/cpn60 chaperonin family protein | Chr1:8685504-8688101 REVERSE LENGTH=535 | 201606;>AT1G24510.2 | TCP-1/cpn60 chaperonin family protein | Chr1:8685504-8687660 REVERSE LENGTH=459 | 201606;>AT1G24510.3 | TCP-1/cpn60 chaperonin family protein | Chr1:8685504-8687802 REVERSE LENGTH=482 | 201606	22	33
True	3w_S2 / 3w_S1	3w_S2	3w_S1	85	AT1G24560.1	92644.2421875	96918.2421875	0.0650669228074697	0.0650669228074697	4.6133466031812	1.04613346603181	0.0142163075506687	0.0142163075506687	0.990270395668347	1.00990270395668	0	0.832174877268482	0.649144093374131	83	0.0461009587144289	AT1G24560.1	NaN	| paramyosin | Chr1:8702644-8705640 FORWARD LENGTH=678 | 201606	NaN	NaN	Unknown	NaN	NaN	NaN	TAIR11_novel2	>AT1G24560.1 | paramyosin | Chr1:8702644-8705640 FORWARD LENGTH=678 | 201606	24	26
True	3w_S2 / 3w_S1	3w_S2	3w_S1	82	AT1G25260.1	441974.09375	432246.03125	-0.0321090911792786	0.0321090911792786	-2.20104812421485	0.977989518757851	0.00369420531205833	0.00369420531205833	0.25639092043841	1.00256390920438	0	0.955915019499076	0.683111888146862	80	0.0458898643062397	AT1G25260.1	NaN	| Ribosomal protein L10 family protein | Chr1:8854163-8855766 REVERSE LENGTH=235 | 201606	NaN	NaN	Unknown	NaN	NaN	NaN	TAIR11_novel2	>AT1G25260.1 | Ribosomal protein L10 family protein | Chr1:8854163-8855766 REVERSE LENGTH=235 | 201606	11	15
True	3w_S2 / 3w_S1	3w_S2	3w_S1	348	AT1G25350.1	849083.75	860616.6875	0.0194639525701202	0.0194639525701202	1.35828032275969	1.0135828032276	0.0448140166699886	0.0448140166699886	3.15501896531167	1.03155018965312	0	0.0854251389363246	0.24294843205147	346	0.0179834407367749	AT1G25350.1	NaN	| glutamine-tRNA ligase%2C putative / glutaminyl-tRNA synthetase%2C putative / GlnRS | Chr1:8889280-8894205 REVERSE LENGTH=795 | 201606	NaN	NaN	Unknown	NaN	NaN	NaN	TAIR11_novel2	>AT1G25350.1 | glutamine-tRNA ligase%2C putative / glutaminyl-tRNA synthetase%2C putative / GlnRS | Chr1:8889280-8894205 REVERSE LENGTH=795 | 201606	45	57
True	3w_S2 / 3w_S1	3w_S2	3w_S1	151	AT1G25490.1	1753175.125	1763367.625	0.0083631631563791	0.0083631631563791	0.581373751809311	1.00581373751809	0.109518200159073	0.109518200159073	7.88678795591644	1.07886787955916	0	0.218346786175744	0.367379638469474	149	0.0611295530816278	AT1G25490.1	NaN	| ARM repeat superfamily protein | Chr1:8951700-8954899 FORWARD LENGTH=588 | 201606	NaN	NaN	Unknown	NaN	NaN	NaN	TAIR11_novel2	>AT1G25490.1 | ARM repeat superfamily protein | Chr1:8951700-8954899 FORWARD LENGTH=588 | 201606	17	25
True	3w_S2 / 3w_S1	3w_S2	3w_S1	20	AT1G25580.1	82017.390625	90536.859375	0.142575416736559	0.142575416736559	10.3873930700292	1.10387393070029	0.354519337415695	0.354519337415695	27.8559532737105	1.2785595327371	0	0.114804240315274	0.27435788317267	18	0.143605369436293	AT1G25580.1	NaN	| NAC (No Apical Meristem) domain transcriptional regulator superfamily protein | Chr1:8997064-8999600 REVERSE LENGTH=449 | 201606	NaN	NaN	Unknown	NaN	NaN	NaN	TAIR11_novel2	>AT1G25580.1 | NAC (No Apical Meristem) domain transcriptional regulator superfamily protein | Chr1:8997064-8999600 REVERSE LENGTH=449 | 201606	5	8
True	3w_S2 / 3w_S1	3w_S2	3w_S1	44	AT1G26190.1	52138.40625	46327.9453125	-0.170463784788378	0.170463784788378	-11.1443010161056	0.888556989838944	0.0790530517697334	0.0790530517697334	5.63244685242006	1.0563244685242	0	0.313316997826988	0.430091928254327	42	0.0532503878932646	AT1G26190.1	NaN	| Phosphoribulokinase / Uridine kinase family | Chr1:9057285-9060433 REVERSE LENGTH=674 | 201606	NaN	NaN	Unknown	NaN	NaN	NaN	TAIR11_novel2	>AT1G26190.1 | Phosphoribulokinase / Uridine kinase family | Chr1:9057285-9060433 REVERSE LENGTH=674 | 201606	13	15
True	3w_S2 / 3w_S1	3w_S2	3w_S1	222	AT1G26830.1	184731.390625	197837.828125	0.0988892687121321	0.0988892687121321	7.0948621431675	1.07094862143168	0.0723226815462112	0.0723226815462112	5.14080468166886	1.05140804681669	0	0.0274169419818103	0.154026840757905	220	0.0225220636539471	AT1G26830.1	NaN	| cullin 3 | Chr1:9296063-9298374 FORWARD LENGTH=732 | 201606	NaN	NaN	Unknown	NaN	NaN	NaN	TAIR11_novel2	>AT1G26830.1 | cullin 3 | Chr1:9296063-9298374 FORWARD LENGTH=732 | 201606	41	51
True	3w_S2 / 3w_S1	3w_S2	3w_S1	42	AT1G26940.1;AT1G26940.2	116760.40625	120790.46875	0.0489554843822042	0.0489554843822042	3.45156601405709	1.03451566014057	-0.234465286135674	0.234465286135674	-15.0000019147396	0.849999980852604	0	0.0285324146084045	0.155229107773622	40	0.0702253405512815	AT1G26940.1;AT1G26940.2	NaN	| Cyclophilin-like peptidyl-prolyl cis-trans isomerase family protein | Chr1:9343193-9344962 FORWARD LENGTH=226 | 201606;| Cyclophilin-like peptidyl-prolyl cis-trans isomerase family protein | Chr1:9343516-9344962 FORWARD LENGTH=195 | 201606	NaN	NaN	Unknown	NaN	NaN	NaN	TAIR11_novel2	>AT1G26940.1 | Cyclophilin-like peptidyl-prolyl cis-trans isomerase family protein | Chr1:9343193-9344962 FORWARD LENGTH=226 | 201606;>AT1G26940.2 | Cyclophilin-like peptidyl-prolyl cis-trans isomerase family protein | Chr1:9343516-9344962 FORWARD LENGTH=195 | 201606	7	8
True	3w_S2 / 3w_S1	3w_S2	3w_S1	9	AT1G27520.1	14870.736328125	10445.1044921875	-0.509649159444388	0.509649159444388	-29.7606772004108	0.702393227995892	-0.120286926627159	0.120286926627159	-7.9995340290122	0.920004659709878	0	0.0083732782633823	0.0941688682782328	7	0.0211658623444043	AT1G27520.1	NaN	| Glycosyl hydrolase family 47 protein | Chr1:9558752-9562091 FORWARD LENGTH=574 | 201606	NaN	NaN	Unknown	NaN	NaN	NaN	TAIR11_novel2	>AT1G27520.1 | Glycosyl hydrolase family 47 protein | Chr1:9558752-9562091 FORWARD LENGTH=574 | 201606	5	5
True	3w_S2 / 3w_S1	3w_S2	3w_S1	57	AT1G27530.1	272724	293844.3125	0.107610310003804	0.107610310003804	7.7442075138235	1.07744207513823	0.0159437693655491	0.0159437693655491	1.11126708489202	1.01111267084892	0	0.757329866139662	0.625304751782912	55	0.0352586807265362	AT1G27530.1	NaN	| ubiquitin-fold modifier-conjugating enzyme | Chr1:9562761-9563887 REVERSE LENGTH=174 | 201606	NaN	NaN	Unknown	NaN	NaN	NaN	TAIR11_novel2	>AT1G27530.1 | ubiquitin-fold modifier-conjugating enzyme | Chr1:9562761-9563887 REVERSE LENGTH=174 | 201606	7	11
True	3w_S2 / 3w_S1	3w_S2	3w_S1	76	AT1G27650.1	969867.5625	977282.6875	0.0109881769829716	0.0109881769829716	0.76455026301594	1.00764550263016	-0.0224868375808001	0.0224868375808001	-1.54658443123376	0.984534155687662	0	0.511969716449853	0.535872576603353	74	0.023499757674663	AT1G27650.1	NaN	| U2 snRNP auxiliary factor small subunit | Chr1:9615152-9616042 FORWARD LENGTH=296 | 201606	NaN	NaN	Unknown	NaN	NaN	NaN	TAIR11_novel2	>AT1G27650.1 | U2 snRNP auxiliary factor small subunit | Chr1:9615152-9616042 FORWARD LENGTH=296 | 201606	7	9
True	3w_S2 / 3w_S1	3w_S2	3w_S1	74	AT1G28680.1	109413.546875	112533.9296875	0.040568674335277	0.040568674335277	2.8519163317728	1.02851916331773	0.0682227537035942	0.0682227537035942	4.84243408936951	1.0484243408937	0	0.285116964425912	0.413062489056592	72	0.0437131228169562	AT1G28680.1	NaN	| HXXXD-type acyl-transferase family protein | Chr1:10078222-10079763 FORWARD LENGTH=451 | 201606	NaN	NaN	Unknown	NaN	NaN	NaN	TAIR11_novel2	>AT1G28680.1 | HXXXD-type acyl-transferase family protein | Chr1:10078222-10079763 FORWARD LENGTH=451 | 201606	13	15
True	3w_S2 / 3w_S1	3w_S2	3w_S1	124	AT1G29030.1;AT1G29030.2	88701.9765625	72977.859375	-0.281507419071754	0.281507419071754	-17.7269073326914	0.822730926673086	-0.0805835649371147	0.0805835649371147	-5.43249527927474	0.945675047207253	0	0.301144481531797	0.421726201914693	122	0.0561499977940221	AT1G29030.1;AT1G29030.2	NaN	| Apoptosis inhibitory protein 5 (API5) | Chr1:10129201-10133697 REVERSE LENGTH=556 | 201606;| Apoptosis inhibitory protein 5 (API5) | Chr1:10129201-10133697 REVERSE LENGTH=534 | 201606	NaN	NaN	Unknown	NaN	NaN	NaN	TAIR11_novel2	>AT1G29030.1 | Apoptosis inhibitory protein 5 (API5) | Chr1:10129201-10133697 REVERSE LENGTH=556 | 201606;>AT1G29030.2 | Apoptosis inhibitory protein 5 (API5) | Chr1:10129201-10133697 REVERSE LENGTH=534 | 201606	14	17
True	3w_S2 / 3w_S1	3w_S2	3w_S1	34	AT1G29040.1	156615.28125	148862.984375	-0.0732399217754982	0.0732399217754982	-4.94989812815599	0.95050101871844	-0.150418445467949	0.150418445467949	-9.90109020399166	0.900989097960083	0	0.023574454105421	0.144157892759654	32	0.0431449490585128	AT1G29040.1	NaN	| 50S ribosomal protein L34 | Chr1:10134120-10135180 FORWARD LENGTH=198 | 201606	NaN	NaN	Unknown	NaN	NaN	NaN	TAIR11_novel2	>AT1G29040.1 | 50S ribosomal protein L34 | Chr1:10134120-10135180 FORWARD LENGTH=198 | 201606	7	10
True	3w_S2 / 3w_S1	3w_S2	3w_S1	202	AT1G29150.1;AT1G29150.2	2794736.25	2877450.5	0.0420789734622947	0.0420789734622947	2.95964422403008	1.0295964422403	-0.0160502698272467	0.0160502698272467	-1.10635431060482	0.988936456893952	0	0.430867538136672	0.495017634125285	200	0.0140596478615206	AT1G29150.1;AT1G29150.2	NaN	| non-ATPase subunit 9 | Chr1:10181240-10182499 FORWARD LENGTH=419 | 201606;| non-ATPase subunit 9 | Chr1:10181240-10182499 FORWARD LENGTH=419 | 201606	NaN	NaN	Unknown	NaN	NaN	NaN	TAIR11_novel2	>AT1G29150.1 | non-ATPase subunit 9 | Chr1:10181240-10182499 FORWARD LENGTH=419 | 201606;>AT1G29150.2 | non-ATPase subunit 9 | Chr1:10181240-10182499 FORWARD LENGTH=419 | 201606	22	33
True	3w_S2 / 3w_S1	3w_S2	3w_S1	139	AT1G29310.1;AT1G29310.2;AT2G34250.1;AT2G34250.2;AT2G34250.3	1644578.25	1634155.625	-0.00917227236078564	0.00917227236078564	-0.633756709356947	0.993662432906431	0.00733600277453661	0.00733600277453661	0.509787983544419	1.00509787983544	0	0.839584327424082	0.651117927580709	137	0.0249826387108304	AT1G29310.1;AT1G29310.2;AT2G34250.1;AT2G34250.2;AT2G34250.3	NaN	| SecY protein transport family protein | Chr1:10252662-10254526 FORWARD LENGTH=475 | 201606;| SecY protein transport family protein | Chr1:10252662-10254526 FORWARD LENGTH=475 | 201606;| SecY protein transport family protein | Chr2:14462635-14464572 FORWARD LENGTH=475 | 201606;| SecY protein transport family protein | Chr2:14462635-14464572 FORWARD LENGTH=475 | 201606;| SecY protein transport fa…	NaN	NaN	Unknown	NaN	NaN	NaN	TAIR11_novel2	>AT1G29310.1 | SecY protein transport family protein | Chr1:10252662-10254526 FORWARD LENGTH=475 | 201606;>AT1G29310.2 | SecY protein transport family protein | Chr1:10252662-10254526 FORWARD LENGTH=475 | 201606;>AT2G34250.1 | SecY protein transport family protein | Chr2:14462635-14464572 FORWARD LENGTH=475 | 201606;>AT2G34250.2 | SecY protein transport family protein | Chr2:14462635-14464572 FOR…	12	19
True	3w_S2 / 3w_S1	3w_S2	3w_S1	12	AT1G29330.1	33205.2578125	30836.845703125	-0.106756500274238	0.106756500274238	-7.13264183265404	0.92867358167346	-0.0728500559926033	0.0728500559926033	-4.92420885302214	0.950757911469779	0	0.335050092087314	0.442700626431035	10	0.0475290032614201	AT1G29330.1	NaN	| ER lumen protein retaining receptor family protein | Chr1:10258580-10260906 REVERSE LENGTH=215 | 201606	NaN	NaN	Unknown	NaN	NaN	NaN	TAIR11_novel2	>AT1G29330.1 | ER lumen protein retaining receptor family protein | Chr1:10258580-10260906 REVERSE LENGTH=215 | 201606	3	4
True	3w_S2 / 3w_S1	3w_S2	3w_S1	118	AT1G29690.1	177541.015625	184882.875	0.0584592442174472	0.0584592442174472	4.13530324198854	1.04135303241989	0.0169114712625742	0.0169114712625742	1.17911121339509	1.01179111213395	0	0.835748964336355	0.649995137844045	116	0.0604522748315797	AT1G29690.1	NaN	| MAC/Perforin domain-containing protein | Chr1:10379310-10381861 REVERSE LENGTH=561 | 201606	NaN	NaN	Unknown	NaN	NaN	NaN	TAIR11_novel2	>AT1G29690.1 | MAC/Perforin domain-containing protein | Chr1:10379310-10381861 REVERSE LENGTH=561 | 201606	21	23
True	3w_S2 / 3w_S1	3w_S2	3w_S1	510	AT1G29900.1	3139593.5	3184226.5	0.0203651833862278	0.0203651833862278	1.42161716158478	1.01421617161585	-0.00431958399713039	0.00431958399713039	-0.298962959922455	0.997010370400775	0	0.807115033699162	0.642590882715968	508	0.0122449641137478	AT1G29900.1	NaN	| carbamoyl phosphate synthetase B | Chr1:10468164-10471976 FORWARD LENGTH=1187 | 201606	NaN	NaN	Unknown	NaN	NaN	NaN	TAIR11_novel2	>AT1G29900.1 | carbamoyl phosphate synthetase B | Chr1:10468164-10471976 FORWARD LENGTH=1187 | 201606	55	71
True	3w_S2 / 3w_S1	3w_S2	3w_S1	93	AT1G30070.1	302484.78125	305634.6875	0.014945730244443	0.014945730244443	1.04134371223015	1.0104134371223	-0.204771175980568	0.204771175980568	-13.2323702731023	0.867676297268977	0	0.0939233066966526	0.253466306652426	91	0.0834435002909455	AT1G30070.1	NaN	| SGS domain-containing protein | Chr1:10546794-10548072 REVERSE LENGTH=222 | 201606	NaN	NaN	Unknown	NaN	NaN	NaN	TAIR11_novel2	>AT1G30070.1 | SGS domain-containing protein | Chr1:10546794-10548072 REVERSE LENGTH=222 | 201606	12	16
True	3w_S2 / 3w_S1	3w_S2	3w_S1	170	AT1G30240.1;AT1G30240.2	278563.4375	274141.875	-0.0230831954474694	0.0230831954474694	-1.58727309645581	0.984127269035442	0.0378851816058159	0.0378851816058159	2.6607838809783	1.02660783880978	0	0.490544573315262	0.524861871715716	168	0.0394444311058686	AT1G30240.1;AT1G30240.2	NaN	| proline-%2C glutamic acid/leucine-rich protein | Chr1:10641241-10645838 REVERSE LENGTH=825 | 201606;| proline-%2C glutamic acid/leucine-rich protein | Chr1:10641241-10645838 REVERSE LENGTH=827 | 201606	NaN	NaN	Unknown	NaN	NaN	NaN	TAIR11_novel2	>AT1G30240.1 | proline-%2C glutamic acid/leucine-rich protein | Chr1:10641241-10645838 REVERSE LENGTH=825 | 201606;>AT1G30240.2 | proline-%2C glutamic acid/leucine-rich protein | Chr1:10641241-10645838 REVERSE LENGTH=827 | 201606	23	25
True	3w_S2 / 3w_S1	3w_S2	3w_S1	175	AT1G30360.1	678277.25	644642.5	-0.0733757988422413	0.0733757988422413	-4.95884979188083	0.950411502081192	-0.0431633330881596	0.0431633330881596	-2.94754132944338	0.970524586705566	0	0.467242990346227	0.513740838820101	173	0.0437541434562316	AT1G30360.1	NaN	| Early-responsive to dehydration stress protein (ERD4) | Chr1:10715892-10718799 FORWARD LENGTH=724 | 201606	NaN	NaN	Unknown	NaN	NaN	NaN	TAIR11_novel2	>AT1G30360.1 | Early-responsive to dehydration stress protein (ERD4) | Chr1:10715892-10718799 FORWARD LENGTH=724 | 201606	28	35
True	3w_S2 / 3w_S1	3w_S2	3w_S1	53	AT1G30460.1	106804.9453125	113143.1484375	0.0831707739254684	0.0831707739254684	5.93437233309291	1.05934372333093	0.135040059685707	0.135040059685707	9.812330523707	1.09812330523707	0	0.0639145523105689	0.212819199131963	51	0.0489527568810595	AT1G30460.1	NaN	| cleavage and polyadenylation specificity factor 30 | Chr1:10771469-10775323 REVERSE LENGTH=631 | 201606	NaN	NaN	Unknown	NaN	NaN	NaN	TAIR11_novel2	>AT1G30460.1 | cleavage and polyadenylation specificity factor 30 | Chr1:10771469-10775323 REVERSE LENGTH=631 | 201606	7	8
True	3w_S2 / 3w_S1	3w_S2	3w_S1	106	AT1G30680.1	113880.9375	116619.90625	0.0342877931865907	0.0342877931865907	2.40511608889766	1.02405116088898	0.0363371036946774	0.0363371036946774	2.5506832360499	1.0255068323605	0	0.397846293386512	0.476745786945759	104	0.0295173806478223	AT1G30680.1	NaN	| toprim domain-containing protein | Chr1:10881665-10886060 FORWARD LENGTH=709 | 201606	NaN	NaN	Unknown	NaN	NaN	NaN	TAIR11_novel2	>AT1G30680.1 | toprim domain-containing protein | Chr1:10881665-10886060 FORWARD LENGTH=709 | 201606	12	16
True	3w_S2 / 3w_S1	3w_S2	3w_S1	52	AT1G30825.1	305215.4375	312193.3125	0.0326116995137514	0.0326116995137514	2.28621299668041	1.0228621299668	0.0506847761571407	0.0506847761571407	3.57564296610371	1.03575642966104	0	0.459440520403074	0.510106391821097	50	0.0466858565189072	AT1G30825.1	NaN	| Arp2/3 complex%2C 34 kD subunit p34-Arc | Chr1:10961106-10962999 FORWARD LENGTH=318 | 201606	NaN	NaN	Unknown	NaN	NaN	NaN	TAIR11_novel2	>AT1G30825.1 | Arp2/3 complex%2C 34 kD subunit p34-Arc | Chr1:10961106-10962999 FORWARD LENGTH=318 | 201606	11	13
True	3w_S2 / 3w_S1	3w_S2	3w_S1	73	AT1G30910.1	1104606.25	1125463.75	0.0269873943619223	0.0269873943619223	1.88822940301125	1.01888229403011	0.14836560189724	0.14836560189724	10.8313176488211	1.10831317648821	0	0.132927516671757	0.295181347236842	71	0.0699301053563578	AT1G30910.1	NaN	| Molybdenum cofactor sulfurase family protein | Chr1:11000912-11002801 FORWARD LENGTH=318 | 201606	NaN	NaN	Unknown	NaN	NaN	NaN	TAIR11_novel2	>AT1G30910.1 | Molybdenum cofactor sulfurase family protein | Chr1:11000912-11002801 FORWARD LENGTH=318 | 201606	12	15
True	3w_S2 / 3w_S1	3w_S2	3w_S1	294	AT1G31230.1	447334	453191.59375	0.0187686850892545	0.0187686850892545	1.30944523555105	1.01309445235551	-0.0571060590445995	0.0571060590445995	-3.88097356569724	0.961190264343028	0	0.0762342682808424	0.231101277660597	292	0.0221967474787945	AT1G31230.1	NaN	| aspartate kinase-homoserine dehydrogenase i | Chr1:11158744-11163055 REVERSE LENGTH=911 | 201606	NaN	NaN	Unknown	NaN	NaN	NaN	TAIR11_novel2	>AT1G31230.1 | aspartate kinase-homoserine dehydrogenase i | Chr1:11158744-11163055 REVERSE LENGTH=911 | 201606	34	43
True	3w_S2 / 3w_S1	3w_S2	3w_S1	113	AT1G31660.1	127262.109375	180561.6875	0.504688867263773	0.504688867263773	41.8817339951073	1.41881733995107	0.16268926858902	0.16268926858902	11.9371769485053	1.11937176948505	0	0.0221721230356081	0.140506023631609	111	0.050075145541625	AT1G31660.1	NaN	| bystin-like protein | Chr1:11331176-11333440 REVERSE LENGTH=444 | 201606	NaN	NaN	Unknown	NaN	NaN	NaN	TAIR11_novel2	>AT1G31660.1 | bystin-like protein | Chr1:11331176-11333440 REVERSE LENGTH=444 | 201606	19	23
True	3w_S2 / 3w_S1	3w_S2	3w_S1	257	AT1G31730.1	397200.625	406371.09375	0.0329298900820797	0.0329298900820797	2.30877500507458	1.02308775005075	0.0780792161822319	0.0780792161822319	5.56116780724059	1.05561167807241	0	0.129660959911093	0.291788902754868	255	0.0355376691286756	AT1G31730.1	NaN	| Adaptin family protein | Chr1:11359907-11363916 FORWARD LENGTH=938 | 201606	NaN	NaN	Unknown	NaN	NaN	NaN	TAIR11_novel2	>AT1G31730.1 | Adaptin family protein | Chr1:11359907-11363916 FORWARD LENGTH=938 | 201606	33	44
True	3w_S2 / 3w_S1	3w_S2	3w_S1	138	AT1G31780.1	283660.21875	284904.28125	0.00631346369190006	0.00631346369190006	0.438574892694565	1.00438574892695	-0.0395607315003872	0.0395607315003872	-2.70488557346361	0.972951144265364	0	0.211730250778812	0.362707295947796	136	0.0217689041292424	AT1G31780.1	NaN	| oligomeric golgi complex subunit | Chr1:11391341-11394610 FORWARD LENGTH=680 | 201606	NaN	NaN	Unknown	NaN	NaN	NaN	TAIR11_novel2	>AT1G31780.1 | oligomeric golgi complex subunit | Chr1:11391341-11394610 FORWARD LENGTH=680 | 201606	18	18
True	3w_S2 / 3w_S1	3w_S2	3w_S1	164	AT1G31970.1	406294.75	386941.21875	-0.0704123032364787	0.0704123032364787	-4.76342144465317	0.952365785553468	-0.0947464108467102	0.0947464108467102	-6.35631652148079	0.936436834785192	0	0.013346880441675	0.112776759160689	162	0.026149242153887	AT1G31970.1	NaN	| DEA(D/H)-box RNA helicase family protein | Chr1:11479921-11482707 FORWARD LENGTH=537 | 201606	NaN	NaN	Unknown	NaN	NaN	NaN	TAIR11_novel2	>AT1G31970.1 | DEA(D/H)-box RNA helicase family protein | Chr1:11479921-11482707 FORWARD LENGTH=537 | 201606	23	23
True	3w_S2 / 3w_S1	3w_S2	3w_S1	109	AT1G32090.1	107463.375	133755.8125	0.315756533491639	0.315756533491639	24.466417046738	1.24466417046738	-0.0297266263514757	0.0297266263514757	-2.03940962650553	0.979605903734945	0	0.783303924628375	0.635405359158163	107	0.0743921565675891	AT1G32090.1	NaN	| early-responsive to dehydration stress protein (ERD4) | Chr1:11540244-11544041 REVERSE LENGTH=806 | 201606	NaN	NaN	Unknown	NaN	NaN	NaN	TAIR11_novel2	>AT1G32090.1 | early-responsive to dehydration stress protein (ERD4) | Chr1:11540244-11544041 REVERSE LENGTH=806 | 201606	23	29
True	3w_S2 / 3w_S1	3w_S2	3w_S1	46	AT1G32360.1	58272.734375	54028.9296875	-0.109088906453954	0.109088906453954	-7.28265926254641	0.927173407374536	0.0745761469006538	0.0745761469006538	5.3051611753079	1.05305161175308	0	0.359008446442728	0.455520411351455	44	0.055192473734506	AT1G32360.1	NaN	| Zinc finger (CCCH-type) family protein | Chr1:11673325-11675162 FORWARD LENGTH=384 | 201606	NaN	NaN	Unknown	NaN	NaN	NaN	TAIR11_novel2	>AT1G32360.1 | Zinc finger (CCCH-type) family protein | Chr1:11673325-11675162 FORWARD LENGTH=384 | 201606	4	5
True	3w_S2 / 3w_S1	3w_S2	3w_S1	5	AT1G32370.3	5758608	5943228.5	0.0455267312489821	0.0455267312489821	3.20599179523942	1.03205991795239	0.0455266274511814	0.0455266274511814	3.20598436986241	1.03205984369862	0	0.46461328977033	0.512754670046516	3	0.0325930957095504	AT1G32370.3	NaN	| tobamovirus multiplication 2B | Chr1:11677005-11678072 FORWARD LENGTH=125 | 201606	NaN	NaN	Unknown	NaN	NaN	NaN	TAIR11_novel2	>AT1G32370.3 | tobamovirus multiplication 2B | Chr1:11677005-11678072 FORWARD LENGTH=125 | 201606	2	2
True	3w_S2 / 3w_S1	3w_S2	3w_S1	141	AT1G32440.1	330976.4375	339535.9375	0.0368357677379344	0.0368357677379344	2.5861357577758	1.02586135757776	0.0105819879099727	0.0105819879099727	0.736184117141003	1.00736184117141	0	0.664320815169125	0.595308422388554	139	0.0168045361280828	AT1G32440.1	NaN	| plastidial pyruvate kinase 3 | Chr1:11712205-11714963 FORWARD LENGTH=571 | 201606	NaN	NaN	Unknown	NaN	NaN	NaN	TAIR11_novel2	>AT1G32440.1 | plastidial pyruvate kinase 3 | Chr1:11712205-11714963 FORWARD LENGTH=571 | 201606	18	26
True	3w_S2 / 3w_S1	3w_S2	3w_S1	186	AT1G32490.1	136554.4375	144521.28125	0.0818057531501918	0.0818057531501918	5.8341888376934	1.05834188837693	-0.0265049654990435	0.0265049654990435	-1.82041085772996	0.9817958914227	0	0.579145862659779	0.565019689714505	184	0.0333197972401013	AT1G32490.1	NaN	| RNA helicase family protein | Chr1:11742356-11749286 REVERSE LENGTH=1044 | 201606	NaN	NaN	Unknown	NaN	NaN	NaN	TAIR11_novel2	>AT1G32490.1 | RNA helicase family protein | Chr1:11742356-11749286 REVERSE LENGTH=1044 | 201606	36	45
True	3w_S2 / 3w_S1	3w_S2	3w_S1	60	AT1G33040.1	281364.28125	285820.125	0.0226683098647456	0.0226683098647456	1.58365650757242	1.01583656507572	-0.00347748445346951	0.00347748445346951	-0.240750584238902	0.997592494157611	0	0.937138339553426	0.678138398463574	58	0.0301717032752778	AT1G33040.1	NaN	| nascent polypeptide-associated complex subunit alpha-like protein 5 | Chr1:11966547-11967696 FORWARD LENGTH=209 | 201606	NaN	NaN	Unknown	NaN	NaN	NaN	TAIR11_novel2	>AT1G33040.1 | nascent polypeptide-associated complex subunit alpha-like protein 5 | Chr1:11966547-11967696 FORWARD LENGTH=209 | 201606	10	11
True	3w_S2 / 3w_S1	3w_S2	3w_S1	271	AT1G33410.1;AT1G33410.2	513791.3125	505521.375	-0.0234104014628214	0.0234104014628214	-1.60959076161881	0.983904092383812	0.0514217093586922	0.0514217093586922	3.62856324773368	1.03628563247734	0	0.170489666769397	0.331150876721609	269	0.0258655573253245	AT1G33410.1;AT1G33410.2	NaN	| SUPPRESSOR OF AUXIN RESISTANCE1 | Chr1:12109769-12118828 REVERSE LENGTH=1500 | 201606;| SUPPRESSOR OF AUXIN RESISTANCE1 | Chr1:12109769-12118828 REVERSE LENGTH=1504 | 201606	NaN	NaN	Unknown	NaN	NaN	NaN	TAIR11_novel2	>AT1G33410.1 | SUPPRESSOR OF AUXIN RESISTANCE1 | Chr1:12109769-12118828 REVERSE LENGTH=1500 | 201606;>AT1G33410.2 | SUPPRESSOR OF AUXIN RESISTANCE1 | Chr1:12109769-12118828 REVERSE LENGTH=1504 | 201606	42	48
True	3w_S2 / 3w_S1	3w_S2	3w_S1	6	AT1G33750.1	450616.90625	427090.96875	-0.0773580505109554	0.0773580505109554	-5.22082886232145	0.947791711376786	-0.0773580148816109	0.0773580148816109	-5.22082652161902	0.94779173478381	0	0.0200505719775746	0.135920510836029	4	0.012806515670587	AT1G33750.1	NaN	| Terpenoid cyclases/Protein prenyltransferases superfamily protein | Chr1:12233769-12236348 FORWARD LENGTH=603 | 201606	NaN	NaN	Unknown	NaN	NaN	NaN	TAIR11_novel2	>AT1G33750.1 | Terpenoid cyclases/Protein prenyltransferases superfamily protein | Chr1:12233769-12236348 FORWARD LENGTH=603 | 201606	7	7
True	3w_S2 / 3w_S1	3w_S2	3w_S1	283	AT1G35160.1	5008524	4882394.5	-0.0367966369553693	0.0367966369553693	-2.5182968076024	0.974817031923976	-0.0862545594573021	0.0862545594573021	-5.80349478272391	0.941965052172761	0	0.00713416579882732	0.0887063910623097	281	0.0220152476339422	AT1G35160.1	NaN	| GF14 protein phi chain | Chr1:12867264-12868514 FORWARD LENGTH=267 | 201606	NaN	NaN	Unknown	NaN	NaN	NaN	TAIR11_novel2	>AT1G35160.1 | GF14 protein phi chain | Chr1:12867264-12868514 FORWARD LENGTH=267 | 201606	25	32
True	3w_S2 / 3w_S1	3w_S2	3w_S1	153	AT1G35580.1;AT1G35580.2	1019106.5	1042818.6875	0.0331835157888958	0.0331835157888958	2.32676246300068	1.02326762463001	-0.175279095768929	0.175279095768929	-11.4403819988058	0.885596180011942	0	0.00936345159026123	0.0984438847287574	151	0.0477682874556381	AT1G35580.1;AT1G35580.2	NaN	| cytosolic invertase 1 | Chr1:13122460-13124808 REVERSE LENGTH=551 | 201606;| cytosolic invertase 1 | Chr1:13122460-13124808 REVERSE LENGTH=551 | 201606	NaN	NaN	Unknown	NaN	NaN	NaN	TAIR11_novel2	>AT1G35580.1 | cytosolic invertase 1 | Chr1:13122460-13124808 REVERSE LENGTH=551 | 201606;>AT1G35580.2 | cytosolic invertase 1 | Chr1:13122460-13124808 REVERSE LENGTH=551 | 201606	16	22
True	3w_S2 / 3w_S1	3w_S2	3w_S1	124	AT1G35620.1	341858.75	343424.78125	0.00659379467956281	0.00659379467956281	0.458093072065591	1.00458093072066	-0.00449269730597734	0.00449269730597734	-0.310925668918849	0.996890743310812	0	0.921097355191254	0.675300012282233	122	0.0312486378748452	AT1G35620.1	NaN	| PDI-like 5-2 | Chr1:13156504-13158280 FORWARD LENGTH=440 | 201606	NaN	NaN	Unknown	NaN	NaN	NaN	TAIR11_novel2	>AT1G35620.1 | PDI-like 5-2 | Chr1:13156504-13158280 FORWARD LENGTH=440 | 201606	14	15
True	3w_S2 / 3w_S1	3w_S2	3w_S1	235	AT1G35720.1	1951742.125	1907383.25	-0.0331676955165686	0.0331676955165686	-2.27278360352037	0.977272163964796	-0.0413986518979073	0.0413986518979073	-2.82875570154462	0.971712442984554	0	0.454021369022698	0.507483895150021	233	0.0391492129850798	AT1G35720.1	NaN	| annexin 1 | Chr1:13225304-13226939 FORWARD LENGTH=317 | 201606	NaN	NaN	Unknown	NaN	NaN	NaN	TAIR11_novel2	>AT1G35720.1 | annexin 1 | Chr1:13225304-13226939 FORWARD LENGTH=317 | 201606	32	41
True	3w_S2 / 3w_S1	3w_S2	3w_S1	64	AT1G36050.1;AT1G36050.2	100878.859375	108037.59375	0.0989095446296132	0.0989095446296132	7.0963672858241	1.07096367285824	0.0339296609163284	0.0339296609163284	2.37969836440974	1.0237969836441	0	0.755789029875503	0.624998589494063	62	0.0817118275296406	AT1G36050.1;AT1G36050.2	NaN	| Endoplasmic reticulum vesicle transporter protein | Chr1:13450467-13453683 FORWARD LENGTH=489 | 201606;| Endoplasmic reticulum vesicle transporter protein | Chr1:13450467-13453055 FORWARD LENGTH=386 | 201606	NaN	NaN	Unknown	NaN	NaN	NaN	TAIR11_novel2	>AT1G36050.1 | Endoplasmic reticulum vesicle transporter protein | Chr1:13450467-13453683 FORWARD LENGTH=489 | 201606;>AT1G36050.2 | Endoplasmic reticulum vesicle transporter protein | Chr1:13450467-13453055 FORWARD LENGTH=386 | 201606	12	12
True	3w_S2 / 3w_S1	3w_S2	3w_S1	239	AT1G36180.1	332140.53125	330843.75	-0.00564376054539961	0.00564376054539961	-0.39043149751089	0.996095685024891	-0.122324623167515	0.122324623167515	-8.12938593490858	0.918706140650914	0	0.00074606523624901	0.0412822764057785	237	0.0247541815761615	AT1G36180.1	NaN	| acetyl-CoA carboxylase 2 | Chr1:13546047-13558339 FORWARD LENGTH=2355 | 201606	NaN	NaN	Unknown	NaN	NaN	NaN	TAIR11_novel2	>AT1G36180.1 | acetyl-CoA carboxylase 2 | Chr1:13546047-13558339 FORWARD LENGTH=2355 | 201606	33	42
True	3w_S2 / 3w_S1	3w_S2	3w_S1	163	AT1G36280.1	678463.9375	695450.0625	0.0356747904135549	0.0356747904135549	2.50361501343614	1.02503615013436	-0.00167994620278478	0.00167994620278478	-0.116377226515996	0.99883622773484	0	0.963297257004919	0.684649112832624	161	0.0251880578211994	AT1G36280.1	NaN	| L-Aspartase-like family protein | Chr1:13640600-13642908 FORWARD LENGTH=527 | 201606	NaN	NaN	Unknown	NaN	NaN	NaN	TAIR11_novel2	>AT1G36280.1 | L-Aspartase-like family protein | Chr1:13640600-13642908 FORWARD LENGTH=527 | 201606	22	31
True	3w_S2 / 3w_S1	3w_S2	3w_S1	54	AT1G43580.1	180145.296875	173772.953125	-0.0519574357514607	0.0519574357514607	-3.53733561771622	0.964626643822838	0.00684396782889962	0.00684396782889962	0.475514700307644	1.00475514700308	0	0.910708963322472	0.67308190984152	52	0.0416969060480135	AT1G43580.1	NaN	| Sphingomyelin synthetase family protein | Chr1:16410673-16412612 REVERSE LENGTH=421 | 201606	NaN	NaN	Unknown	NaN	NaN	NaN	TAIR11_novel2	>AT1G43580.1 | Sphingomyelin synthetase family protein | Chr1:16410673-16412612 REVERSE LENGTH=421 | 201606	8	8
True	3w_S2 / 3w_S1	3w_S2	3w_S1	54	AT1G43890.1;AT1G43890.2;AT1G43890.3	495421.5	495165.15625	-0.000746680490414258	0.000746680490414258	-0.0517425565907059	0.999482574434093	-0.0291682556271553	0.0291682556271553	-2.00148829826361	0.979985117017364	0	0.145919560157341	0.309868494986229	52	0.013565576403454	AT1G43890.1;AT1G43890.2;AT1G43890.3	NaN	| RAB GTPASE HOMOLOG B18 | Chr1:16646934-16648395 FORWARD LENGTH=212 | 201606;| RAB GTPASE HOMOLOG B18 | Chr1:16646934-16648395 FORWARD LENGTH=212 | 201606;| RAB GTPASE HOMOLOG B18 | Chr1:16646934-16648395 FORWARD LENGTH=212 | 201606	NaN	NaN	Unknown	NaN	NaN	NaN	TAIR11_novel2	>AT1G43890.1 | RAB GTPASE HOMOLOG B18 | Chr1:16646934-16648395 FORWARD LENGTH=212 | 201606;>AT1G43890.2 | RAB GTPASE HOMOLOG B18 | Chr1:16646934-16648395 FORWARD LENGTH=212 | 201606;>AT1G43890.3 | RAB GTPASE HOMOLOG B18 | Chr1:16646934-16648395 FORWARD LENGTH=212 | 201606	10	12
True	3w_S2 / 3w_S1	3w_S2	3w_S1	88	AT1G44180.1;AT1G44180.2;AT1G44180.3	255528.875	259031.09375	0.0196389612588864	0.0196389612588864	1.37057651508072	1.01370576515081	0.047064371407032	0.047064371407032	3.31604850980294	1.03316048509803	0	0.078143495334758	0.233028423066348	86	0.018197902734611	AT1G44180.1;AT1G44180.2;AT1G44180.3	NaN	| Peptidase M20/M25/M40 family protein | Chr1:16808239-16810413 REVERSE LENGTH=435 | 201606;| Peptidase M20/M25/M40 family protein | Chr1:16808239-16810413 REVERSE LENGTH=435 | 201606;| Peptidase M20/M25/M40 family protein | Chr1:16808239-16810413 REVERSE LENGTH=435 | 201606	NaN	NaN	Unknown	NaN	NaN	NaN	TAIR11_novel2	>AT1G44180.1 | Peptidase M20/M25/M40 family protein | Chr1:16808239-16810413 REVERSE LENGTH=435 | 201606;>AT1G44180.2 | Peptidase M20/M25/M40 family protein | Chr1:16808239-16810413 REVERSE LENGTH=435 | 201606;>AT1G44180.3 | Peptidase M20/M25/M40 family protein | Chr1:16808239-16810413 REVERSE LENGTH=435 | 201606	10	12
True	3w_S2 / 3w_S1	3w_S2	3w_S1	42	AT1G45130.1;AT1G45130.2	23711.43359375	18818.390625	-0.333439638776984	0.333439638776984	-20.635795593733	0.79364204406267	-0.272399693727493	0.272399693727493	-17.2058748734976	0.827941251265024	0	0.0588476082594788	0.205254005234814	40	0.0956087307030592	AT1G45130.1;AT1G45130.2	NaN	| beta-galactosidase 5 | Chr1:17065447-17069110 FORWARD LENGTH=732 | 201606;| beta-galactosidase 5 | Chr1:17065899-17069110 FORWARD LENGTH=653 | 201606	NaN	NaN	Unknown	NaN	NaN	NaN	TAIR11_novel2	>AT1G45130.1 | beta-galactosidase 5 | Chr1:17065447-17069110 FORWARD LENGTH=732 | 201606;>AT1G45130.2 | beta-galactosidase 5 | Chr1:17065899-17069110 FORWARD LENGTH=653 | 201606	6	6
True	3w_S2 / 3w_S1	3w_S2	3w_S1	176	AT1G45332.1	389637	391179	0.00569824041804699	0.00569824041804699	0.39575297007215	1.00395752970072	0.0159639697521925	0.0159639697521925	1.11268283869348	1.01112682838693	0	0.698333825636299	0.607704899281505	174	0.028421613363578	AT1G45332.1	NaN	| Translation elongation factor EFG/EF2 protein | Chr1:17172507-17176683 REVERSE LENGTH=754 | 201606	NaN	NaN	Unknown	NaN	NaN	NaN	TAIR11_novel2	>AT1G45332.1 | Translation elongation factor EFG/EF2 protein | Chr1:17172507-17176683 REVERSE LENGTH=754 | 201606	27	35
True	3w_S2 / 3w_S1	3w_S2	3w_S1	30	AT1G47380.1	68315.0546875	57960.4609375	-0.237134474201072	0.237134474201072	-15.1571184380456	0.848428815619544	-0.061900433152914	0.061900433152914	-4.19986680956069	0.958001331904393	0	0.534308757733394	0.546103830174723	28	0.0668025652321626	AT1G47380.1	NaN	| Protein phosphatase 2C family protein | Chr1:17373004-17375305 REVERSE LENGTH=428 | 201606	NaN	NaN	Unknown	NaN	NaN	NaN	TAIR11_novel2	>AT1G47380.1 | Protein phosphatase 2C family protein | Chr1:17373004-17375305 REVERSE LENGTH=428 | 201606	8	8
True	3w_S2 / 3w_S1	3w_S2	3w_S1	82	AT1G47500.1	234764.609375	224434.09375	-0.0649230872362941	0.0649230872362941	-4.40037178197443	0.955996282180256	0.0586302429437637	0.0586302429437637	4.14764684826976	1.0414764684827	0	0.666426809090532	0.59641036984486	80	0.0932887208123919	AT1G47500.1	NaN	| RNA-binding protein 47C' | Chr1:17432682-17434805 FORWARD LENGTH=434 | 201606	NaN	NaN	Unknown	NaN	NaN	NaN	TAIR11_novel2	>AT1G47500.1 | RNA-binding protein 47C' | Chr1:17432682-17434805 FORWARD LENGTH=434 | 201606	6	8
True	3w_S2 / 3w_S1	3w_S2	3w_S1	221	AT1G47550.1	339150.15625	328869.46875	-0.0444090785434761	0.0444090785434761	-3.03130849582205	0.96968691504178	-0.0907149165868759	0.0907149165868759	-6.09427088228922	0.939057291177108	0	0.000486606397605192	0.0369318762137415	219	0.0176826230116343	AT1G47550.1	NaN	| exocyst complex component sec3A | Chr1:17457171-17463896 FORWARD LENGTH=887 | 201606	NaN	NaN	Unknown	NaN	NaN	NaN	TAIR11_novel2	>AT1G47550.1 | exocyst complex component sec3A | Chr1:17457171-17463896 FORWARD LENGTH=887 | 201606	32	39
True	3w_S2 / 3w_S1	3w_S2	3w_S1	183	AT1G47900.1;AT1G47900.2;AT1G47900.3	161729.125	101309.6953125	-0.674807263738027	0.674807263738027	-37.3584100498287	0.626415899501713	-0.0412705950438976	0.0412705950438976	-2.82013018072231	0.971798698192777	0	0.338054590851281	0.44374163451386	181	0.0296855895692092	AT1G47900.1;AT1G47900.2;AT1G47900.3	NaN	| filament-like protein (DUF869) | Chr1:17647340-17651035 REVERSE LENGTH=1054 | 201606;| filament-like protein (DUF869) | Chr1:17647340-17651035 REVERSE LENGTH=1052 | 201606;| filament-like protein (DUF869) | Chr1:17647340-17651035 REVERSE LENGTH=1054 | 201606	NaN	NaN	Unknown	NaN	NaN	NaN	TAIR11_novel2	>AT1G47900.1 | filament-like protein (DUF869) | Chr1:17647340-17651035 REVERSE LENGTH=1054 | 201606;>AT1G47900.2 | filament-like protein (DUF869) | Chr1:17647340-17651035 REVERSE LENGTH=1052 | 201606;>AT1G47900.3 | filament-like protein (DUF869) | Chr1:17647340-17651035 REVERSE LENGTH=1054 | 201606	34	38
True	3w_S2 / 3w_S1	3w_S2	3w_S1	20	AT1G48510.3	28998.1640625	24627.19140625	-0.235709457038197	0.235709457038197	-15.0732737659847	0.849267262340153	-0.186338692903519	0.186338692903519	-12.1166781737209	0.878833218262791	0	0.0699356297318959	0.22077082372694	18	0.0647359749494137	AT1G48510.3	NaN	| Surfeit locus 1 cytochrome c oxidase biogenesis protein | Chr1:17934889-17936651 FORWARD LENGTH=387 | 201606	NaN	NaN	Unknown	NaN	NaN	NaN	TAIR11_novel2	>AT1G48510.3 | Surfeit locus 1 cytochrome c oxidase biogenesis protein | Chr1:17934889-17936651 FORWARD LENGTH=387 | 201606	6	6
True	3w_S2 / 3w_S1	3w_S2	3w_S1	100	AT1G48520.1	121405.6953125	137090.75	0.175295128599143	0.175295128599143	12.919537791968	1.12919537791968	-0.0762541741132736	0.0762541741132736	-5.14828094061436	0.948517190593856	0	0.0410244016568775	0.178582565620157	98	0.0253645139496247	AT1G48520.1	NaN	| GLU-ADT subunit B | Chr1:17940185-17942540 FORWARD LENGTH=550 | 201606	NaN	NaN	Unknown	NaN	NaN	NaN	TAIR11_novel2	>AT1G48520.1 | GLU-ADT subunit B | Chr1:17940185-17942540 FORWARD LENGTH=550 | 201606	26	28
True	3w_S2 / 3w_S1	3w_S2	3w_S1	190	AT1G48600.1	829816.9375	854659.5625	0.0425567595487891	0.0425567595487891	2.9937476420816	1.02993747642082	0.00656071631237864	0.00656071631237864	0.45578977753673	1.00455789777537	0	0.773462956867825	0.631945382829132	188	0.015734589168157	AT1G48600.1	NaN	| S-adenosyl-L-methionine-dependent methyltransferases superfamily protein | Chr1:17966448-17969077 FORWARD LENGTH=475 | 201606	NaN	NaN	Unknown	NaN	NaN	NaN	TAIR11_novel2	>AT1G48600.1 | S-adenosyl-L-methionine-dependent methyltransferases superfamily protein | Chr1:17966448-17969077 FORWARD LENGTH=475 | 201606	24	30
True	3w_S2 / 3w_S1	3w_S2	3w_S1	158	AT1G48620.1	596540.25	611251	0.0351454370044639	0.0351454370044639	2.46601130435038	1.0246601130435	0.0219737701117992	0.0219737701117992	1.5347640490454	1.01534764049045	0	0.481281613694412	0.519689459432678	156	0.0215044076439966	AT1G48620.1	NaN	| high mobility group A5 | Chr1:17974148-17976301 REVERSE LENGTH=479 | 201606	NaN	NaN	Unknown	NaN	NaN	NaN	TAIR11_novel2	>AT1G48620.1 | high mobility group A5 | Chr1:17974148-17976301 REVERSE LENGTH=479 | 201606	14	16
True	3w_S2 / 3w_S1	3w_S2	3w_S1	95	AT1G48760.1;AT1G48760.2;AT1G48760.3	140448.21875	142452.5	0.0204426133212593	0.0204426133212593	1.42706064045401	1.01427060640454	0.00856719445437193	0.00856719445437193	0.595599349637133	1.00595599349637	0	0.846680989240875	0.653647292937844	93	0.0304640442463944	AT1G48760.1;AT1G48760.2;AT1G48760.3	NaN	| delta-adaptin | Chr1:18036652-18039261 REVERSE LENGTH=869 | 201606;| delta-adaptin | Chr1:18036652-18039261 REVERSE LENGTH=869 | 201606;| delta-adaptin | Chr1:18036652-18039261 REVERSE LENGTH=869 | 201606	NaN	NaN	Unknown	NaN	NaN	NaN	TAIR11_novel2	>AT1G48760.1 | delta-adaptin | Chr1:18036652-18039261 REVERSE LENGTH=869 | 201606;>AT1G48760.2 | delta-adaptin | Chr1:18036652-18039261 REVERSE LENGTH=869 | 201606;>AT1G48760.3 | delta-adaptin | Chr1:18036652-18039261 REVERSE LENGTH=869 | 201606	19	20
True	3w_S2 / 3w_S1	3w_S2	3w_S1	237	AT1G49040.1	347488.375	328472.71875	-0.0811911614956206	0.0811911614956206	-5.47231436159555	0.945276856384044	-0.0471321642398834	0.0471321642398834	-3.21416419655265	0.967858358034474	0	0.131834125094831	0.294157746608031	235	0.0215521990938731	AT1G49040.1	NaN	| stomatal cytokinesis defective / SCD1 protein (SCD1) | Chr1:18139419-18148826 REVERSE LENGTH=1187 | 201606	NaN	NaN	Unknown	NaN	NaN	NaN	TAIR11_novel2	>AT1G49040.1 | stomatal cytokinesis defective / SCD1 protein (SCD1) | Chr1:18139419-18148826 REVERSE LENGTH=1187 | 201606	42	47
True	3w_S2 / 3w_S1	3w_S2	3w_S1	483	AT1G50030.1;AT1G50030.2	372800.0625	303391.59375	-0.297220989324799	0.297220989324799	-18.6181483673973	0.813818516326027	0.0191662702709436	0.0191662702709436	1.33736845128445	1.01337368451284	0	0.475527293016779	0.518161824571278	481	0.0185836999666581	AT1G50030.1;AT1G50030.2	NaN	| target of rapamycin | Chr1:18522626-18539619 REVERSE LENGTH=2481 | 201606;| target of rapamycin | Chr1:18522626-18539619 REVERSE LENGTH=2454 | 201606	NaN	NaN	Unknown	NaN	NaN	NaN	TAIR11_novel2	>AT1G50030.1 | target of rapamycin | Chr1:18522626-18539619 REVERSE LENGTH=2481 | 201606;>AT1G50030.2 | target of rapamycin | Chr1:18522626-18539619 REVERSE LENGTH=2454 | 201606	62	72
True	3w_S2 / 3w_S1	3w_S2	3w_S1	487	AT1G50200.1	3218505	3189804	-0.0129229309105236	0.0129229309105236	-0.89174943024789	0.991082505697521	0.0432153157889843	0.0432153157889843	3.04077258941711	1.03040772589417	0	0.289967738596744	0.415386385282927	485	0.0286467349272533	AT1G50200.1	NaN	| Alanyl-tRNA synthetase | Chr1:18591429-18598311 REVERSE LENGTH=1003 | 201606	NaN	NaN	Unknown	NaN	NaN	NaN	TAIR11_novel2	>AT1G50200.1 | Alanyl-tRNA synthetase | Chr1:18591429-18598311 REVERSE LENGTH=1003 | 201606	61	78
True	3w_S2 / 3w_S1	3w_S2	3w_S1	71	AT1G50460.1	143296.34375	138055.328125	-0.0537552307073505	0.0537552307073505	-3.65746639994086	0.963425336000591	-0.101834237575531	0.101834237575531	-6.81525096592226	0.931847490340777	0	0.00293578071857508	0.0624403861581937	69	0.0226574810960007	AT1G50460.1	NaN	| hexokinase-like 1 | Chr1:18694031-18697429 FORWARD LENGTH=498 | 201606	NaN	NaN	Unknown	NaN	NaN	NaN	TAIR11_novel2	>AT1G50460.1 | hexokinase-like 1 | Chr1:18694031-18697429 FORWARD LENGTH=498 | 201606	12	13
True	3w_S2 / 3w_S1	3w_S2	3w_S1	298	AT1G50480.1	1666661	1735378.125	0.0582893597603357	0.0582893597603357	4.12304151834115	1.04123041518341	-0.029700955376029	0.029700955376029	-2.03766652334619	0.979623334766538	0	0.431835342886367	0.495342537783029	296	0.0266316919433786	AT1G50480.1	NaN	| 10-formyltetrahydrofolate synthetase | Chr1:18702064-18704687 FORWARD LENGTH=634 | 201606	NaN	NaN	Unknown	NaN	NaN	NaN	TAIR11_novel2	>AT1G50480.1 | 10-formyltetrahydrofolate synthetase | Chr1:18702064-18704687 FORWARD LENGTH=634 | 201606	34	46
True	3w_S2 / 3w_S1	3w_S2	3w_S1	217	AT1G50500.1;AT1G50500.2;AT1G50500.3	390257.09375	371692.21875	-0.0703163702958094	0.0703163702958094	-4.75708841615386	0.952429115838461	-0.0546867027878761	0.0546867027878761	-3.71964961509869	0.962803503849013	0	0.0692200633811196	0.220042854447408	215	0.0207197830170274	AT1G50500.1;AT1G50500.2;AT1G50500.3	NaN	| Membrane trafficking VPS53 family protein | Chr1:18708217-18715597 REVERSE LENGTH=828 | 201606;| Membrane trafficking VPS53 family protein | Chr1:18708217-18715597 REVERSE LENGTH=847 | 201606;| Membrane trafficking VPS53 family protein | Chr1:18708217-18715597 REVERSE LENGTH=828 | 201606	NaN	NaN	Unknown	NaN	NaN	NaN	TAIR11_novel2	>AT1G50500.1 | Membrane trafficking VPS53 family protein | Chr1:18708217-18715597 REVERSE LENGTH=828 | 201606;>AT1G50500.2 | Membrane trafficking VPS53 family protein | Chr1:18708217-18715597 REVERSE LENGTH=847 | 201606;>AT1G50500.3 | Membrane trafficking VPS53 family protein | Chr1:18708217-18715597 REVERSE LENGTH=828 | 201606	24	30
True	3w_S2 / 3w_S1	3w_S2	3w_S1	101	AT1G50940.1	651740.1875	663666.8125	0.0261621753109485	0.0261621753109485	1.82996617804851	1.01829966178049	-0.00677682971581817	0.00677682971581817	-0.468632516139522	0.995313674838605	0	0.751885393337995	0.623162878989381	99	0.014741179465373	AT1G50940.1	NaN	| electron transfer flavoprotein alpha | Chr1:18878038-18879939 REVERSE LENGTH=363 | 201606	NaN	NaN	Unknown	NaN	NaN	NaN	TAIR11_novel2	>AT1G50940.1 | electron transfer flavoprotein alpha | Chr1:18878038-18879939 REVERSE LENGTH=363 | 201606	8	8
True	3w_S2 / 3w_S1	3w_S2	3w_S1	58	AT1G51450.1	102768.28125	102939.984375	0.00240841371851247	0.00240841371851247	0.167077937775661	1.00167077937776	-0.20029105246067	0.20029105246067	-12.962504576873	0.87037495423127	0	0.135266327168277	0.297730196935061	56	0.100031807655562	AT1G51450.1	NaN	| TRAUCO | Chr1:19074399-19076220 FORWARD LENGTH=509 | 201606	NaN	NaN	Unknown	NaN	NaN	NaN	TAIR11_novel2	>AT1G51450.1 | TRAUCO | Chr1:19074399-19076220 FORWARD LENGTH=509 | 201606	14	15
True	3w_S2 / 3w_S1	3w_S2	3w_S1	86	AT1G51590.1	170157.671875	171275.21875	0.00944422834711099	0.00944422834711099	0.656771371331977	1.00656771371332	-0.0152357369661331	0.0152357369661331	-1.05050406805581	0.989494959319442	0	0.816160463616837	0.645305310801138	84	0.0455214450800111	AT1G51590.1	NaN	| alpha-mannosidase 1 | Chr1:19128315-19132132 REVERSE LENGTH=560 | 201606	NaN	NaN	Unknown	NaN	NaN	NaN	TAIR11_novel2	>AT1G51590.1 | alpha-mannosidase 1 | Chr1:19128315-19132132 REVERSE LENGTH=560 | 201606	17	19
True	3w_S2 / 3w_S1	3w_S2	3w_S1	62	AT1G51730.1	111388.9140625	117529.8671875	0.0774217709839868	0.0774217709839868	5.51307387874733	1.05513073878747	0.0888846665620804	0.0888846665620804	6.35476462547759	1.06354764625478	0	0.171149286271253	0.331863829732806	60	0.0440130440722625	AT1G51730.1	NaN	| Ubiquitin-conjugating enzyme family protein | Chr1:19186812-19188638 REVERSE LENGTH=252 | 201606	NaN	NaN	Unknown	NaN	NaN	NaN	TAIR11_novel2	>AT1G51730.1 | Ubiquitin-conjugating enzyme family protein | Chr1:19186812-19188638 REVERSE LENGTH=252 | 201606	8	10
True	3w_S2 / 3w_S1	3w_S2	3w_S1	87	AT1G52930.1	166822.875	169455.90625	0.0225927948491455	0.0225927948491455	1.57833945134922	1.01578339451349	-0.0835679844021797	0.0835679844021797	-5.62791938455538	0.943720806154446	0	0.288033261595039	0.41488123621159	85	0.0538659177049043	AT1G52930.1	NaN	| Ribosomal RNA processing Brix domain protein | Chr1:19711261-19713103 FORWARD LENGTH=320 | 201606	NaN	NaN	Unknown	NaN	NaN	NaN	TAIR11_novel2	>AT1G52930.1 | Ribosomal RNA processing Brix domain protein | Chr1:19711261-19713103 FORWARD LENGTH=320 | 201606	15	16
True	3w_S2 / 3w_S1	3w_S2	3w_S1	50	AT1G53300.1	47847.98828125	49814.76171875	0.0581150532899941	0.0581150532899941	4.11046212839572	1.04110462128396	0.0727603137493134	0.0727603137493134	5.17270330214192	1.05172703302142	0	0.155671526704266	0.31886084787457	48	0.0346330192580821	AT1G53300.1	NaN	| tetratricopetide-repeat thioredoxin-like 1 | Chr1:19879726-19882375 FORWARD LENGTH=699 | 201606	NaN	NaN	Unknown	NaN	NaN	NaN	TAIR11_novel2	>AT1G53300.1 | tetratricopetide-repeat thioredoxin-like 1 | Chr1:19879726-19882375 FORWARD LENGTH=699 | 201606	15	17
True	3w_S2 / 3w_S1	3w_S2	3w_S1	157	AT1G53645.1	371199.46875	364949	-0.0244997778619229	0.0244997778619229	-1.68385713779392	0.983161428622061	-0.117838278412819	0.117838278412819	-7.84325147677619	0.921567485232238	0	0.08648375075667	0.244139517259775	155	0.0471787460766845	AT1G53645.1	NaN	| hydroxyproline-rich glycoprotein family protein | Chr1:20026434-20028587 REVERSE LENGTH=523 | 201606	NaN	NaN	Unknown	NaN	NaN	NaN	TAIR11_novel2	>AT1G53645.1 | hydroxyproline-rich glycoprotein family protein | Chr1:20026434-20028587 REVERSE LENGTH=523 | 201606	14	19
True	3w_S2 / 3w_S1	3w_S2	3w_S1	369	AT1G53750.1	1972558.5	2062220.25	0.0641303374197156	0.0641303374197156	4.54545454545454	1.04545454545455	0.0486979782581329	0.0486979782581329	3.4331026286913	1.03433102628691	0	0.0540056928182242	0.198642065466563	367	0.0174346723368534	AT1G53750.1	NaN	| regulatory particle triple-A 1A | Chr1:20065921-20068324 REVERSE LENGTH=426 | 201606	NaN	NaN	Unknown	NaN	NaN	NaN	TAIR11_novel2	>AT1G53750.1 | regulatory particle triple-A 1A | Chr1:20065921-20068324 REVERSE LENGTH=426 | 201606	41	55
True	3w_S2 / 3w_S1	3w_S2	3w_S1	132	AT1G53840.1	343261.8125	340488.78125	-0.0117021042573359	0.0117021042573359	-0.80784729003317	0.991921527099668	-0.0343001075088978	0.0343001075088978	-2.34946235200296	0.97650537647997	0	0.427335868919948	0.493961943591911	130	0.0297429988570731	AT1G53840.1	NaN	| pectin methylesterase 1 | Chr1:20101533-20103458 FORWARD LENGTH=586 | 201606	NaN	NaN	Unknown	NaN	NaN	NaN	TAIR11_novel2	>AT1G53840.1 | pectin methylesterase 1 | Chr1:20101533-20103458 FORWARD LENGTH=586 | 201606	16	22
True	3w_S2 / 3w_S1	3w_S2	3w_S1	66	AT1G54030.1	287500.375	290194.78125	0.0134577369399125	0.0134577369399125	0.937183560195365	1.00937183560195	-0.00893338024616241	0.00893338024616241	-0.617301549563121	0.993826984504369	0	0.862226566242883	0.658896945060756	64	0.035263453619016	AT1G54030.1	NaN	| GDSL-like Lipase/Acylhydrolase superfamily protein | Chr1:20167685-20169476 FORWARD LENGTH=417 | 201606	NaN	NaN	Unknown	NaN	NaN	NaN	TAIR11_novel2	>AT1G54030.1 | GDSL-like Lipase/Acylhydrolase superfamily protein | Chr1:20167685-20169476 FORWARD LENGTH=417 | 201606	12	14
True	3w_S2 / 3w_S1	3w_S2	3w_S1	56	AT1G54080.1;AT1G54080.2	191735.71875	198837.28125	0.0524691582295872	0.0524691582295872	3.70382865868595	1.03703828658686	-0.0821087211370468	0.0821087211370468	-5.53241522206642	0.944675847779336	0	0.121204907631548	0.282894582078297	54	0.0358063975208954	AT1G54080.1;AT1G54080.2	NaN	| oligouridylate-binding protein 1A | Chr1:20183923-20186824 REVERSE LENGTH=426 | 201606;| oligouridylate-binding protein 1A | Chr1:20183923-20186824 REVERSE LENGTH=430 | 201606	NaN	NaN	Unknown	NaN	NaN	NaN	TAIR11_novel2	>AT1G54080.1 | oligouridylate-binding protein 1A | Chr1:20183923-20186824 REVERSE LENGTH=426 | 201606;>AT1G54080.2 | oligouridylate-binding protein 1A | Chr1:20183923-20186824 REVERSE LENGTH=430 | 201606	4	6
True	3w_S2 / 3w_S1	3w_S2	3w_S1	188	AT1G54100.1;AT1G54100.2	2539512.25	2556999.75	0.00990058633858708	0.00990058633858708	0.688616485311311	1.00688616485311	-0.00257932022213936	0.00257932022213936	-0.178625129055832	0.998213748709442	0	0.963621079146676	0.684664898702608	186	0.0415329420032125	AT1G54100.1;AT1G54100.2	NaN	| aldehyde dehydrogenase 7B4 | Chr1:20195435-20198853 REVERSE LENGTH=508 | 201606;| aldehyde dehydrogenase 7B4 | Chr1:20195435-20198853 REVERSE LENGTH=508 | 201606	NaN	NaN	Unknown	NaN	NaN	NaN	TAIR11_novel2	>AT1G54100.1 | aldehyde dehydrogenase 7B4 | Chr1:20195435-20198853 REVERSE LENGTH=508 | 201606;>AT1G54100.2 | aldehyde dehydrogenase 7B4 | Chr1:20195435-20198853 REVERSE LENGTH=508 | 201606	21	29
True	3w_S2 / 3w_S1	3w_S2	3w_S1	52	AT1G54140.1	114222.421875	100415.96875	-0.185857166151985	0.185857166151985	-12.0873405574513	0.879126594425487	-0.0274045597761869	0.0274045597761869	-1.88161177903495	0.98118388220965	0	0.513626629199969	0.536617100207709	50	0.028598355417207	AT1G54140.1	NaN	| TATA binding protein associated factor 21kDa subunit | Chr1:20214076-20214869 REVERSE LENGTH=183 | 201606	NaN	NaN	Unknown	NaN	NaN	NaN	TAIR11_novel2	>AT1G54140.1 | TATA binding protein associated factor 21kDa subunit | Chr1:20214076-20214869 REVERSE LENGTH=183 | 201606	6	8
True	3w_S2 / 3w_S1	3w_S2	3w_S1	205	AT1G54220.1;AT1G54220.2	1848210.125	1898589.625	0.0387993169301582	0.0387993169301582	2.7258534794576	1.02725853479458	-0.0670626685023308	0.0670626685023308	-4.54204522604759	0.954579547739524	0	0.154817608540575	0.31804667785305	203	0.0327784629690116	AT1G54220.1;AT1G54220.2	NaN	| Dihydrolipoamide acetyltransferase%2C long form protein | Chr1:20246460-20250208 REVERSE LENGTH=539 | 201606;| Dihydrolipoamide acetyltransferase%2C long form protein | Chr1:20246460-20250208 REVERSE LENGTH=539 | 201606	NaN	NaN	Unknown	NaN	NaN	NaN	TAIR11_novel2	>AT1G54220.1 | Dihydrolipoamide acetyltransferase%2C long form protein | Chr1:20246460-20250208 REVERSE LENGTH=539 | 201606;>AT1G54220.2 | Dihydrolipoamide acetyltransferase%2C long form protein | Chr1:20246460-20250208 REVERSE LENGTH=539 | 201606	21	24
True	3w_S2 / 3w_S1	3w_S2	3w_S1	72	AT1G54440.1;AT1G54440.2	97038.5078125	86517.703125	-0.165562000825342	0.165562000825342	-10.8418863033514	0.891581136966486	-0.028473436832428	0.028473436832428	-1.95427970237276	0.980457202976272	0	0.727525584077087	0.617622383246896	70	0.0560181091810469	AT1G54440.1;AT1G54440.2	NaN	| Polynucleotidyl transferase%2C ribonuclease H fold protein with HRDC domain-containing protein | Chr1:20323284-20327931 FORWARD LENGTH=637 | 201606;| Polynucleotidyl transferase%2C ribonuclease H fold protein with HRDC domain-containing protein | Chr1:20323284-20327931 FORWARD LENGTH=639 | 201606	NaN	NaN	Unknown	NaN	NaN	NaN	TAIR11_novel2	>AT1G54440.1 | Polynucleotidyl transferase%2C ribonuclease H fold protein with HRDC domain-containing protein | Chr1:20323284-20327931 FORWARD LENGTH=637 | 201606;>AT1G54440.2 | Polynucleotidyl transferase%2C ribonuclease H fold protein with HRDC domain-containing protein | Chr1:20323284-20327931 FORWARD LENGTH=639 | 201606	17	17
True	3w_S2 / 3w_S1	3w_S2	3w_S1	194	AT1G54490.1	203752.015625	216993.5	0.090837496321979	0.090837496321979	6.49882374629882	1.06498823746299	0.0603080689907074	0.0603080689907074	4.26883897800185	1.04268838978002	0	0.0703200265684117	0.221486480047694	192	0.0230138836845845	AT1G54490.1	NaN	| exoribonuclease 4 | Chr1:20350300-20356650 FORWARD LENGTH=947 | 201606	NaN	NaN	Unknown	NaN	NaN	NaN	TAIR11_novel2	>AT1G54490.1 | exoribonuclease 4 | Chr1:20350300-20356650 FORWARD LENGTH=947 | 201606	25	27
True	3w_S2 / 3w_S1	3w_S2	3w_S1	22	AT1G54850.1	59640.6796875	47327.66796875	-0.333612862971235	0.333612862971235	-20.645324270727	0.79354675729273	-0.0535278953611851	0.0535278953611851	-3.64228385038924	0.963577161496108	0	0.717922701668238	0.614600817105488	20	0.0986478641953126	AT1G54850.1	NaN	| HSP20-like chaperones superfamily protein | Chr1:20454440-20455994 FORWARD LENGTH=206 | 201606	NaN	NaN	Unknown	NaN	NaN	NaN	TAIR11_novel2	>AT1G54850.1 | HSP20-like chaperones superfamily protein | Chr1:20454440-20455994 FORWARD LENGTH=206 | 201606	4	5
True	3w_S2 / 3w_S1	3w_S2	3w_S1	72	AT1G55120.1	92635.8203125	86307.90625	-0.102077437254234	0.102077437254234	-6.83095809067513	0.931690419093249	-0.142521291971207	0.142521291971207	-9.40654640717583	0.905934535928242	0	0.0920284036022069	0.250516762746088	70	0.0573760225725298	AT1G55120.1	NaN	| beta-fructofuranosidase 5 | Chr1:20566617-20569165 FORWARD LENGTH=594 | 201606	NaN	NaN	Unknown	NaN	NaN	NaN	TAIR11_novel2	>AT1G55120.1 | beta-fructofuranosidase 5 | Chr1:20566617-20569165 FORWARD LENGTH=594 | 201606	12	13
True	3w_S2 / 3w_S1	3w_S2	3w_S1	127	AT1G55325.2;AT1G55325.3;AT1G55325.4	54326.26953125	54301.9609375	-0.000645686449796126	0.000645686449796126	-0.0447455604070446	0.99955254439593	-0.153634816408157	0.153634816408157	-10.1017346324108	0.898982653675892	0	0.00749714933710573	0.090229754802217	125	0.0388710528579918	AT1G55325.2;AT1G55325.3;AT1G55325.4	NaN	| RNA polymerase II transcription mediator | Chr1:20637594-20647714 FORWARD LENGTH=2001 | 201606;| RNA polymerase II transcription mediator | Chr1:20637594-20646875 FORWARD LENGTH=1906 | 201606;| RNA polymerase II transcription mediator | Chr1:20637594-20646875 FORWARD LENGTH=1906 | 201606	NaN	NaN	Unknown	NaN	NaN	NaN	TAIR11_novel2	>AT1G55325.2 | RNA polymerase II transcription mediator | Chr1:20637594-20647714 FORWARD LENGTH=2001 | 201606;>AT1G55325.3 | RNA polymerase II transcription mediator | Chr1:20637594-20646875 FORWARD LENGTH=1906 | 201606;>AT1G55325.4 | RNA polymerase II transcription mediator | Chr1:20637594-20646875 FORWARD LENGTH=1906 | 201606	23	24
True	3w_S2 / 3w_S1	3w_S2	3w_S1	93	AT3G54150.1	742045.6875	699848.0625	-0.0844662698652416	0.0844662698652416	-5.68666130816912	0.943133386918309	-0.0318794921040535	0.0318794921040535	-2.18548257838412	0.978145174216159	0	0.351071391803798	0.452152799912219	91	0.0234536198398652	AT3G54150.1	NaN	| S-adenosyl-L-methionine-dependent methyltransferases superfamily protein | Chr3:20050802-20052742 REVERSE LENGTH=323 | 201606	NaN	NaN	Unknown	NaN	NaN	NaN	TAIR11_novel2	>AT3G54150.1 | S-adenosyl-L-methionine-dependent methyltransferases superfamily protein | Chr3:20050802-20052742 REVERSE LENGTH=323 | 201606	13	15
True	3w_S2 / 3w_S1	3w_S2	3w_S1	44	AT1G55520.1;AT1G55520.2;AT1G55520.4	94450.9453125	95129.21875	0.0103232941564712	0.0103232941564712	0.718122444678415	1.00718122444678	-0.0420212969183922	0.0420212969183922	-2.87068426956236	0.971293157304376	0	0.464335424948702	0.512754670046516	42	0.0389781698049438	AT1G55520.1;AT1G55520.2;AT1G55520.4	NaN	| TATA binding protein 2 | Chr1:20726150-20727483 REVERSE LENGTH=200 | 201606;| TATA binding protein 2 | Chr1:20726150-20727483 REVERSE LENGTH=200 | 201606;| TATA binding protein 2 | Chr1:20726150-20727483 REVERSE LENGTH=200 | 201606	NaN	NaN	Unknown	NaN	NaN	NaN	TAIR11_novel2	>AT1G55520.1 | TATA binding protein 2 | Chr1:20726150-20727483 REVERSE LENGTH=200 | 201606;>AT1G55520.2 | TATA binding protein 2 | Chr1:20726150-20727483 REVERSE LENGTH=200 | 201606;>AT1G55520.4 | TATA binding protein 2 | Chr1:20726150-20727483 REVERSE LENGTH=200 | 201606	4	4
True	3w_S2 / 3w_S1	3w_S2	3w_S1	296	AT1G55540.1;AT1G55540.2	190470.421875	191400.84375	0.00703021045063002	0.00703021045063002	0.48848627825826	1.00488486278258	-0.0864376425743103	0.0864376425743103	-5.81544789482872	0.941845521051713	0	0.0862040255767212	0.244077483008139	294	0.036119229147043	AT1G55540.1;AT1G55540.2	NaN	| Nuclear pore complex protein | Chr1:20734759-20743049 REVERSE LENGTH=1816 | 201606;| Nuclear pore complex protein | Chr1:20734759-20743049 REVERSE LENGTH=1819 | 201606	NaN	NaN	Unknown	NaN	NaN	NaN	TAIR11_novel2	>AT1G55540.1 | Nuclear pore complex protein | Chr1:20734759-20743049 REVERSE LENGTH=1816 | 201606;>AT1G55540.2 | Nuclear pore complex protein | Chr1:20734759-20743049 REVERSE LENGTH=1819 | 201606	29	31
True	3w_S2 / 3w_S1	3w_S2	3w_S1	88	AT1G55840.1	158603.734375	169737.453125	0.0978781952408532	0.0978781952408532	7.01983392375594	1.07019833923756	0.0362379066646099	0.0362379066646099	2.54363228404735	1.02543632284047	0	0.270571064955664	0.402867352458597	86	0.0225200217139447	AT1G55840.1	NaN	| Sec14p-like phosphatidylinositol transfer family protein | Chr1:20873891-20876018 FORWARD LENGTH=325 | 201606	NaN	NaN	Unknown	NaN	NaN	NaN	TAIR11_novel2	>AT1G55840.1 | Sec14p-like phosphatidylinositol transfer family protein | Chr1:20873891-20876018 FORWARD LENGTH=325 | 201606	13	15
True	3w_S2 / 3w_S1	3w_S2	3w_S1	252	AT1G55850.1	468861.65625	428334.15625	-0.130425574235018	0.130425574235018	-8.64380771166975	0.913561922883303	-0.075642816722393	0.075642816722393	-5.10807799670984	0.948919220032902	0	0.0123627857081232	0.110766317424815	250	0.0207651057318153	AT1G55850.1	NaN	| cellulose synthase like E1 | Chr1:20876752-20879414 FORWARD LENGTH=729 | 201606	NaN	NaN	Unknown	NaN	NaN	NaN	TAIR11_novel2	>AT1G55850.1 | cellulose synthase like E1 | Chr1:20876752-20879414 FORWARD LENGTH=729 | 201606	24	29
True	3w_S2 / 3w_S1	3w_S2	3w_S1	863	AT1G55860.1	940169.4375	910109.6875	-0.0468803518647786	0.0468803518647786	-3.19726942836301	0.96802730571637	-0.016917759552598	0.016917759552598	-1.16580099325786	0.988341990067421	0	0.299624723728348	0.420810125814102	861	0.0112919225164993	AT1G55860.1	NaN	| LOW protein: E3 ubiquitin ligase-like protein | Chr1:20879900-20892910 REVERSE LENGTH=3681 | 201606	NaN	NaN	Unknown	NaN	NaN	NaN	TAIR11_novel2	>AT1G55860.1 | LOW protein: E3 ubiquitin ligase-like protein | Chr1:20879900-20892910 REVERSE LENGTH=3681 | 201606	84	94
True	3w_S2 / 3w_S1	3w_S2	3w_S1	153	AT1G55890.1	568012.625	627981.9375	0.144800067489277	0.144800067489277	10.5577428846762	1.10557742884676	0.0111112101003528	0.0111112101003528	0.773143836174861	1.00773143836175	0	0.745658302276394	0.6227596582256	151	0.0236225523759233	AT1G55890.1	NaN	| Tetratricopeptide repeat (TPR)-like superfamily protein | Chr1:20901364-20902560 FORWARD LENGTH=398 | 201606	NaN	NaN	Unknown	NaN	NaN	NaN	TAIR11_novel2	>AT1G55890.1 | Tetratricopeptide repeat (TPR)-like superfamily protein | Chr1:20901364-20902560 FORWARD LENGTH=398 | 201606	27	35
True	3w_S2 / 3w_S1	3w_S2	3w_S1	369	AT1G56110.1	3821040.5	3903285.75	0.0307235336171218	0.0307235336171218	2.15243073189095	1.02152430731891	-0.0169780161231756	0.0169780161231756	-1.16992888262606	0.988300711173739	0	0.485614222228126	0.522131184278771	367	0.0168358606577831	AT1G56110.1	NaN	| NOP56-like pre RNA processing ribonucleoprotein | Chr1:20984544-20986893 REVERSE LENGTH=522 | 201606	NaN	NaN	Unknown	NaN	NaN	NaN	TAIR11_novel2	>AT1G56110.1 | NOP56-like pre RNA processing ribonucleoprotein | Chr1:20984544-20986893 REVERSE LENGTH=522 | 201606	40	52
True	3w_S2 / 3w_S1	3w_S2	3w_S1	133	AT1G56440.1;AT1G56440.2	162011.796875	169954.578125	0.0690503581266647	0.0690503581266647	4.90259438090688	1.04902594380907	0.0638754963874817	0.0638754963874817	4.52698902235997	1.0452698902236	0	0.0175200475420633	0.127394704670174	131	0.0183436695783151	AT1G56440.1;AT1G56440.2	NaN	| Tetratricopeptide repeat (TPR)-like superfamily protein | Chr1:21138765-21141482 REVERSE LENGTH=476 | 201606;| Tetratricopeptide repeat (TPR)-like superfamily protein | Chr1:21138765-21141482 REVERSE LENGTH=466 | 201606	NaN	NaN	Unknown	NaN	NaN	NaN	TAIR11_novel2	>AT1G56440.1 | Tetratricopeptide repeat (TPR)-like superfamily protein | Chr1:21138765-21141482 REVERSE LENGTH=476 | 201606;>AT1G56440.2 | Tetratricopeptide repeat (TPR)-like superfamily protein | Chr1:21138765-21141482 REVERSE LENGTH=466 | 201606	19	23
True	3w_S2 / 3w_S1	3w_S2	3w_S1	104	AT1G58280.1;AT1G58280.3;AT1G58280.4	437735.4375	418149.9375	-0.0660388368185593	0.0660388368185593	-4.47427791358565	0.955257220864144	-0.108049988746643	0.108049988746643	-7.21586733783027	0.927841326621697	0	0.00367742293121777	0.0678996467765054	102	0.0250373686306849	AT1G58280.1;AT1G58280.3;AT1G58280.4	NaN	| Phosphoglycerate mutase family protein | Chr1:21620497-21622468 REVERSE LENGTH=318 | 201606;| Phosphoglycerate mutase family protein | Chr1:21620497-21622611 REVERSE LENGTH=303 | 201606;| Phosphoglycerate mutase family protein | Chr1:21620497-21622267 REVERSE LENGTH=302 | 201606	NaN	NaN	Unknown	NaN	NaN	NaN	TAIR11_novel2	>AT1G58280.1 | Phosphoglycerate mutase family protein | Chr1:21620497-21622468 REVERSE LENGTH=318 | 201606;>AT1G58280.3 | Phosphoglycerate mutase family protein | Chr1:21620497-21622611 REVERSE LENGTH=303 | 201606;>AT1G58280.4 | Phosphoglycerate mutase family protein | Chr1:21620497-21622267 REVERSE LENGTH=302 | 201606	8	9
True	3w_S2 / 3w_S1	3w_S2	3w_S1	450	AT1G59610.1	1916294.875	1868926.75	-0.0361095509611322	0.0361095509611322	-2.47185992187137	0.975281400781286	-0.0528495609760284	0.0528495609760284	-3.59696719024525	0.964030328097548	0	0.0759783292767606	0.230967918137136	448	0.0205756884072558	AT1G59610.1	NaN	| dynamin-like 3 | Chr1:21893413-21900780 FORWARD LENGTH=920 | 201606	NaN	NaN	Unknown	NaN	NaN	NaN	TAIR11_novel2	>AT1G59610.1 | dynamin-like 3 | Chr1:21893413-21900780 FORWARD LENGTH=920 | 201606	58	71
True	3w_S2 / 3w_S1	3w_S2	3w_S1	176	AT1G59760.1	171465.796875	171861.875	0.00332871625011636	0.00332871625011636	0.230995412623747	1.00230995412624	0.133073374629021	0.133073374629021	9.6627360998105	1.0966273609981	0	0.00102093313678297	0.0465172165394158	174	0.0275082077110942	AT1G59760.1	NaN	| RNA helicase%2C ATP-dependent%2C SK12/DOB1 protein | Chr1:21984571-21990110 REVERSE LENGTH=988 | 201606	NaN	NaN	Unknown	NaN	NaN	NaN	TAIR11_novel2	>AT1G59760.1 | RNA helicase%2C ATP-dependent%2C SK12/DOB1 protein | Chr1:21984571-21990110 REVERSE LENGTH=988 | 201606	36	40
True	3w_S2 / 3w_S1	3w_S2	3w_S1	269	AT1G59900.1	1112868.5	1145940.25	0.0422486936641841	0.0422486936641841	2.97175722019267	1.02971757220193	-0.0714197605848312	0.0714197605848312	-4.82990347680522	0.951700965231948	0	0.129658224827458	0.291788902754868	267	0.0339260501966199	AT1G59900.1	NaN	| pyruvate dehydrogenase complex E1 alpha subunit | Chr1:22051368-22053660 FORWARD LENGTH=389 | 201606	NaN	NaN	Unknown	NaN	NaN	NaN	TAIR11_novel2	>AT1G59900.1 | pyruvate dehydrogenase complex E1 alpha subunit | Chr1:22051368-22053660 FORWARD LENGTH=389 | 201606	31	44
True	3w_S2 / 3w_S1	3w_S2	3w_S1	164	AT1G23900.1;AT1G23900.2	688443.1875	673089.75	-0.0325387164592727	0.0325387164592727	-2.23016768540542	0.977698323145946	-0.0746846422553062	0.0746846422553062	-5.04503403077493	0.949549659692251	0	0.0476797271688068	0.188997217886371	162	0.0258339316102393	AT1G23900.1;AT1G23900.2	NaN	| gamma-adaptin 1 | Chr1:8441379-8447152 FORWARD LENGTH=876 | 201606;| gamma-adaptin 1 | Chr1:8441379-8447152 FORWARD LENGTH=876 | 201606	NaN	NaN	Unknown	NaN	NaN	NaN	TAIR11_novel2	>AT1G23900.1 | gamma-adaptin 1 | Chr1:8441379-8447152 FORWARD LENGTH=876 | 201606;>AT1G23900.2 | gamma-adaptin 1 | Chr1:8441379-8447152 FORWARD LENGTH=876 | 201606	25	32
True	3w_S2 / 3w_S1	3w_S2	3w_S1	157	AT1G60095.1	467212.1875	428608.34375	-0.124417972905138	0.124417972905138	-8.26259348168223	0.917374065183178	-0.080590233206749	0.080590233206749	-5.43293237799962	0.945670676220004	0	0.144201639516238	0.307949908549581	155	0.0391419624132693	AT1G60095.1	NaN	| Mannose-binding lectin superfamily protein | Chr1:22159918-22162265 FORWARD LENGTH=601 | 201606	NaN	NaN	Unknown	NaN	NaN	NaN	TAIR11_novel2	>AT1G60095.1 | Mannose-binding lectin superfamily protein | Chr1:22159918-22162265 FORWARD LENGTH=601 | 201606	18	19
True	3w_S2 / 3w_S1	3w_S2	3w_S1	184	AT1G60710.1	1526126.375	1517429.875	-0.00824458662002565	0.00824458662002565	-0.569841406482474	0.994301585935175	-0.153286501765251	0.153286501765251	-10.0800275761012	0.899199724238988	0	1.44550732983929E-05	0.00546562382604791	182	0.0237750086389329	AT1G60710.1	NaN	| NAD(P)-linked oxidoreductase superfamily protein | Chr1:22355073-22356627 REVERSE LENGTH=345 | 201606	NaN	NaN	Unknown	NaN	NaN	NaN	TAIR11_novel2	>AT1G60710.1 | NAD(P)-linked oxidoreductase superfamily protein | Chr1:22355073-22356627 REVERSE LENGTH=345 | 201606	28	34
True	3w_S2 / 3w_S1	3w_S2	3w_S1	91	AT1G61580.1	175094.90625	185397.609375	0.0824855267188596	0.0824855267188596	5.88406787247702	1.05884067872477	0.0352324694395065	0.0352324694395065	2.47219288480671	1.02472192884807	0	0.360121394976414	0.45620055864644	89	0.0264097258881827	AT1G61580.1	NaN	| R-protein L3 B | Chr1:22720833-22722402 REVERSE LENGTH=390 | 201606	NaN	NaN	Unknown	NaN	NaN	NaN	TAIR11_novel2	>AT1G61580.1 | R-protein L3 B | Chr1:22720833-22722402 REVERSE LENGTH=390 | 201606	16	19
True	3w_S2 / 3w_S1	3w_S2	3w_S1	105	AT1G61870.1	910954.1875	910097.1875	-0.00135788562397553	0.00135788562397553	-0.0940771788262906	0.999059228211737	0.0723341628909111	0.0723341628909111	5.14164142303819	1.05141641423038	0	0.294539807171348	0.417918405666005	103	0.0500667114099825	AT1G61870.1	NaN	| pentatricopeptide repeat 336 | Chr1:22865326-22866552 REVERSE LENGTH=408 | 201606	NaN	NaN	Unknown	NaN	NaN	NaN	TAIR11_novel2	>AT1G61870.1 | pentatricopeptide repeat 336 | Chr1:22865326-22866552 REVERSE LENGTH=408 | 201606	15	19
True	3w_S2 / 3w_S1	3w_S2	3w_S1	604	AT1G62020.1	2295134	2293971.5	-0.000730919357119677	0.000730919357119677	-0.0506506373919802	0.99949349362608	0.00320940371602774	0.00320940371602774	0.222706537131834	1.00222706537132	0	0.896977252531567	0.669388945255466	602	0.0173296925562496	AT1G62020.1	NaN	| Coatomer%2C alpha subunit | Chr1:22919814-22923728 FORWARD LENGTH=1216 | 201606	NaN	NaN	Unknown	NaN	NaN	NaN	TAIR11_novel2	>AT1G62020.1 | Coatomer%2C alpha subunit | Chr1:22919814-22923728 FORWARD LENGTH=1216 | 201606	71	92
True	3w_S2 / 3w_S1	3w_S2	3w_S1	85	AT1G62570.1	133711.9375	147815.90625	0.144673252368619	0.144673252368619	10.5480251155586	1.10548025115559	0.00753434468060732	0.00753434468060732	0.523607032462725	1.00523607032463	0	0.877075452824877	0.662962803457781	83	0.0334530230167144	AT1G62570.1	NaN	| flavin-monooxygenase glucosinolate S-oxygenase 4 | Chr1:23169207-23171783 FORWARD LENGTH=461 | 201606	NaN	NaN	Unknown	NaN	NaN	NaN	TAIR11_novel2	>AT1G62570.1 | flavin-monooxygenase glucosinolate S-oxygenase 4 | Chr1:23169207-23171783 FORWARD LENGTH=461 | 201606	12	15
True	3w_S2 / 3w_S1	3w_S2	3w_S1	55	AT1G62660.1;AT1G62660.2;AT1G62660.3;AT1G62660.4	71626.3515625	63947.34375	-0.163606023676156	0.163606023676156	-10.7209255322734	0.892790744677266	-0.142192989587784	0.142192989587784	-9.38592844549397	0.90614071554506	0	0.0362774303414815	0.169112459523372	53	0.0453739016213687	AT1G62660.1;AT1G62660.2;AT1G62660.3;AT1G62660.4	NaN	| Glycosyl hydrolases family 32 protein | Chr1:23199949-23203515 FORWARD LENGTH=648 | 201606;| Glycosyl hydrolases family 32 protein | Chr1:23200579-23203515 FORWARD LENGTH=550 | 201606;| Glycosyl hydrolases family 32 protein | Chr1:23201563-23203515 FORWARD LENGTH=482 | 201606;| Glycosyl hydrolases family 32 protein | Chr1:23201563-23203515 FORWARD LENGTH=482 | 201606	NaN	NaN	Unknown	NaN	NaN	NaN	TAIR11_novel2	>AT1G62660.1 | Glycosyl hydrolases family 32 protein | Chr1:23199949-23203515 FORWARD LENGTH=648 | 201606;>AT1G62660.2 | Glycosyl hydrolases family 32 protein | Chr1:23200579-23203515 FORWARD LENGTH=550 | 201606;>AT1G62660.3 | Glycosyl hydrolases family 32 protein | Chr1:23201563-23203515 FORWARD LENGTH=482 | 201606;>AT1G62660.4 | Glycosyl hydrolases family 32 protein | Chr1:23201563-23203515 FOR…	5	5
True	3w_S2 / 3w_S1	3w_S2	3w_S1	106	AT1G62800.2	3056336	3183819.75	0.0589555053247031	0.0589555053247031	4.17113007208632	1.04171130072086	0.0756815671920776	0.0756815671920776	5.38587890598956	1.0538587890599	0	0.00683372898655199	0.0873472830754232	104	0.0189027079879711	AT1G62800.2	NaN	| aspartate aminotransferase 4 | Chr1:23253934-23257416 REVERSE LENGTH=405 | 201606	NaN	NaN	Unknown	NaN	NaN	NaN	TAIR11_novel2	>AT1G62800.2 | aspartate aminotransferase 4 | Chr1:23253934-23257416 REVERSE LENGTH=405 | 201606	17	20
True	3w_S2 / 3w_S1	3w_S2	3w_S1	114	AT1G62830.1	227173.203125	228777.84375	0.0101546718476197	0.0101546718476197	0.706351190601051	1.00706351190601	0.0727682709693909	0.0727682709693909	5.17328338638046	1.0517328338638	0	0.0388336501107497	0.173768456708588	112	0.0240367266283178	AT1G62830.1	NaN	| LSD1-like 1 | Chr1:23264638-23267172 REVERSE LENGTH=844 | 201606	NaN	NaN	Unknown	NaN	NaN	NaN	TAIR11_novel2	>AT1G62830.1 | LSD1-like 1 | Chr1:23264638-23267172 REVERSE LENGTH=844 | 201606	15	15
True	3w_S2 / 3w_S1	3w_S2	3w_S1	37	AT1G63470.1	111823.65625	108858.734375	-0.0387682539717717	0.0387682539717717	-2.65142633895947	0.973485736610405	-0.0824055001139641	0.0824055001139641	-5.55184629301502	0.94448153706985	0	0.0489420198232801	0.191332876946538	35	0.0275777479001295	AT1G63470.1	NaN	| AT hook motif DNA-binding family protein | Chr1:23536831-23538863 REVERSE LENGTH=378 | 201606	NaN	NaN	Unknown	NaN	NaN	NaN	TAIR11_novel2	>AT1G63470.1 | AT hook motif DNA-binding family protein | Chr1:23536831-23538863 REVERSE LENGTH=378 | 201606	7	9
True	3w_S2 / 3w_S1	3w_S2	3w_S1	440	AT1G63770.3;AT1G63770.4;AT1G63770.5;AT1G63770.6;AT1G63770.7	1760484.375	1806963.125	0.0375946424181158	0.0375946424181158	2.64011147500245	1.02640111475002	0.00597157794982195	0.00597157794982195	0.414776066652323	1.00414776066652	0	0.774166722196371	0.632075181294206	438	0.0144325048803276	AT1G63770.3;AT1G63770.4;AT1G63770.5;AT1G63770.6;AT1G63770.7	NaN	| Peptidase M1 family protein | Chr1:23657791-23664243 REVERSE LENGTH=987 | 201606;| Peptidase M1 family protein | Chr1:23657791-23663476 REVERSE LENGTH=895 | 201606;| Peptidase M1 family protein | Chr1:23657791-23664243 REVERSE LENGTH=975 | 201606;| Peptidase M1 family protein | Chr1:23657791-23664243 REVERSE LENGTH=975 | 201606;| Peptidase M1 family protein | Chr1:23657791-23663476 REVERSE LENG…	NaN	NaN	Unknown	NaN	NaN	NaN	TAIR11_novel2	>AT1G63770.3 | Peptidase M1 family protein | Chr1:23657791-23664243 REVERSE LENGTH=987 | 201606;>AT1G63770.4 | Peptidase M1 family protein | Chr1:23657791-23663476 REVERSE LENGTH=895 | 201606;>AT1G63770.5 | Peptidase M1 family protein | Chr1:23657791-23664243 REVERSE LENGTH=975 | 201606;>AT1G63770.6 | Peptidase M1 family protein | Chr1:23657791-23664243 REVERSE LENGTH=975 | 201606;>AT1G63770.7 | …	53	71
True	3w_S2 / 3w_S1	3w_S2	3w_S1	87	AT1G63780.1	283232.6875	287391.4375	0.0210293044770409	0.0210293044770409	1.46831569361145	1.01468315693611	0.0531898513436317	0.0531898513436317	3.75564647458781	1.03755646474588	0	0.0542879284245792	0.198849333128621	85	0.018783790696808	AT1G63780.1	NaN	| Ribosomal RNA processing Brix domain protein | Chr1:23665045-23667243 REVERSE LENGTH=294 | 201606	NaN	NaN	Unknown	NaN	NaN	NaN	TAIR11_novel2	>AT1G63780.1 | Ribosomal RNA processing Brix domain protein | Chr1:23665045-23667243 REVERSE LENGTH=294 | 201606	11	13
True	3w_S2 / 3w_S1	3w_S2	3w_S1	93	AT1G64090.1	378218.03125	368328.09375	-0.0382267031526255	0.0382267031526255	-2.61487731489534	0.973851226851047	-0.0599693730473518	0.0599693730473518	-4.07155162541367	0.959284483745863	0	0.237141807017546	0.379761679661509	91	0.034743161085063	AT1G64090.1	NaN	| Reticulan like protein B3 | Chr1:23789395-23790669 FORWARD LENGTH=255 | 201606	NaN	NaN	Unknown	NaN	NaN	NaN	TAIR11_novel2	>AT1G64090.1 | Reticulan like protein B3 | Chr1:23789395-23790669 FORWARD LENGTH=255 | 201606	10	11
True	3w_S2 / 3w_S1	3w_S2	3w_S1	282	AT1G64190.1	5167323.5	5100366.5	-0.0188162870477635	0.0188162870477635	-1.29577720458183	0.987042227954182	-0.013603207655251	0.013603207655251	-0.938471116450168	0.990615288835498	0	0.659394243611454	0.593276557679111	280	0.0213314154390458	AT1G64190.1	NaN	| 6-phosphogluconate dehydrogenase family protein | Chr1:23825549-23827012 REVERSE LENGTH=487 | 201606	NaN	NaN	Unknown	NaN	NaN	NaN	TAIR11_novel2	>AT1G64190.1 | 6-phosphogluconate dehydrogenase family protein | Chr1:23825549-23827012 REVERSE LENGTH=487 | 201606	25	31
True	3w_S2 / 3w_S1	3w_S2	3w_S1	212	AT1G64550.1	586075.5	619261.8125	0.0794629544179055	0.0794629544179055	5.66246370988037	1.0566246370988	-0.0368323735892773	0.0368323735892773	-2.52071147230617	0.974792885276938	0	0.180489622912293	0.338498862921208	210	0.0191255029360305	AT1G64550.1	NaN	| general control non-repressible 3 | Chr1:23968850-23973369 FORWARD LENGTH=715 | 201606	NaN	NaN	Unknown	NaN	NaN	NaN	TAIR11_novel2	>AT1G64550.1 | general control non-repressible 3 | Chr1:23968850-23973369 FORWARD LENGTH=715 | 201606	27	41
True	3w_S2 / 3w_S1	3w_S2	3w_S1	6	AT1G64640.1	200635.90625	203358.640625	0.0194464746380239	0.0194464746380239	1.35705239699586	1.01357052396996	0.0194464754313231	0.0194464754313231	1.35705245272937	1.01357052452729	0	0.680296679374369	0.601311584392462	4	0.0271801973682498	AT1G64640.1	NaN	| early nodulin-like protein 8 | Chr1:24022482-24023151 REVERSE LENGTH=191 | 201606	NaN	NaN	Unknown	NaN	NaN	NaN	TAIR11_novel2	>AT1G64640.1 | early nodulin-like protein 8 | Chr1:24022482-24023151 REVERSE LENGTH=191 | 201606	1	1
True	3w_S2 / 3w_S1	3w_S2	3w_S1	590	AT1G64790.1;AT1G64790.3	878727.375	891508.375	0.0208327119396481	0.0208327119396481	1.45448979554097	1.01454489795541	-0.0114776277914643	0.0114776277914643	-0.792412263498399	0.992075877365016	0	0.647995992734968	0.589632089701031	588	0.0174030725254875	AT1G64790.1;AT1G64790.3	NaN	| ILITYHIA | Chr1:24065232-24081908 REVERSE LENGTH=2610 | 201606;| ILITYHIA | Chr1:24065232-24082121 REVERSE LENGTH=2681 | 201606	NaN	NaN	Unknown	NaN	NaN	NaN	TAIR11_novel2	>AT1G64790.1 | ILITYHIA | Chr1:24065232-24081908 REVERSE LENGTH=2610 | 201606;>AT1G64790.3 | ILITYHIA | Chr1:24065232-24082121 REVERSE LENGTH=2681 | 201606	87	110
True	3w_S2 / 3w_S1	3w_S2	3w_S1	111	AT1G65030.1	287475.9375	288585.40625	0.00555714095412297	0.00555714095412297	0.385934474950611	1.00385934474951	-0.0962648317217827	0.0962648317217827	-6.45482363423683	0.935451763657632	0	0.0795112729602096	0.234555039373353	109	0.0375222330752086	AT1G65030.1	NaN	| Transducin/WD40 repeat-like superfamily protein | Chr1:24156798-24158511 FORWARD LENGTH=345 | 201606	NaN	NaN	Unknown	NaN	NaN	NaN	TAIR11_novel2	>AT1G65030.1 | Transducin/WD40 repeat-like superfamily protein | Chr1:24156798-24158511 FORWARD LENGTH=345 | 201606	13	15
True	3w_S2 / 3w_S1	3w_S2	3w_S1	520	AT1G65440.1;AT1G65440.4	417943.90625	428142.3125	0.0347810953945806	0.0347810953945806	2.44013756331685	1.02440137563317	0.044868215918541	0.044868215918541	3.15889437166939	1.03158894371669	0	0.102595825364384	0.264665667027859	518	0.0194344449084894	AT1G65440.1;AT1G65440.4	NaN	| global transcription factor group B1 | Chr1:24306945-24314327 REVERSE LENGTH=1647 | 201606;| global transcription factor group B1 | Chr1:24306945-24314327 REVERSE LENGTH=1647 | 201606	NaN	NaN	Unknown	NaN	NaN	NaN	TAIR11_novel2	>AT1G65440.1 | global transcription factor group B1 | Chr1:24306945-24314327 REVERSE LENGTH=1647 | 201606;>AT1G65440.4 | global transcription factor group B1 | Chr1:24306945-24314327 REVERSE LENGTH=1647 | 201606	62	76
True	3w_S2 / 3w_S1	3w_S2	3w_S1	334	AT1G65930.1	6674291	6700387.5	0.00562994301706215	0.00562994301706215	0.391000332469771	1.0039100033247	0.0803102850914001	0.0803102850914001	5.72454013008923	1.05724540130089	0	0.0355968553634065	0.167847396948085	332	0.0268032105154613	AT1G65930.1	NaN	| cytosolic NADP+-dependent isocitrate dehydrogenase | Chr1:24539088-24541861 FORWARD LENGTH=410 | 201606	NaN	NaN	Unknown	NaN	NaN	NaN	TAIR11_novel2	>AT1G65930.1 | cytosolic NADP+-dependent isocitrate dehydrogenase | Chr1:24539088-24541861 FORWARD LENGTH=410 | 201606	39	58
True	3w_S2 / 3w_S1	3w_S2	3w_S1	94	AT1G65980.1	3628348.5	2413100.75	-0.588424881088987	0.588424881088987	-33.4931374425582	0.665068625574418	0.0147039107978344	0.0147039107978344	1.02440893842652	1.01024408938427	0	0.919298805712776	0.675091462201247	92	0.0997665773738709	AT1G65980.1	NaN	| thioredoxin-dependent peroxidase 1 | Chr1:24559524-24560753 REVERSE LENGTH=162 | 201606	NaN	NaN	Unknown	NaN	NaN	NaN	TAIR11_novel2	>AT1G65980.1 | thioredoxin-dependent peroxidase 1 | Chr1:24559524-24560753 REVERSE LENGTH=162 | 201606	10	13
True	3w_S2 / 3w_S1	3w_S2	3w_S1	83	AT1G66070.1;AT1G66070.2	344951.90625	329154.96875	-0.0676282569615266	0.0676282569615266	-4.57946085056603	0.95420539149434	0.0143806105479598	0.0143806105479598	1.00177244464306	1.01001772444643	0	0.781587397445123	0.635086416787429	81	0.0356116174482538	AT1G66070.1;AT1G66070.2	NaN	| Translation initiation factor eIF3 subunit | Chr1:24596194-24597520 REVERSE LENGTH=226 | 201606;| Translation initiation factor eIF3 subunit | Chr1:24596194-24597520 REVERSE LENGTH=226 | 201606	NaN	NaN	Unknown	NaN	NaN	NaN	TAIR11_novel2	>AT1G66070.1 | Translation initiation factor eIF3 subunit | Chr1:24596194-24597520 REVERSE LENGTH=226 | 201606;>AT1G66070.2 | Translation initiation factor eIF3 subunit | Chr1:24596194-24597520 REVERSE LENGTH=226 | 201606	13	16
True	3w_S2 / 3w_S1	3w_S2	3w_S1	61	AT1G66670.1	164593.640625	180321.09375	0.13165957572878	0.13165957572878	9.55532246888715	1.09555322468887	0.130968898534775	0.130968898534775	9.50288640241113	1.09502886402411	0	0.0120425626906019	0.10955413045823	59	0.0347465867518291	AT1G66670.1	NaN	| CLP protease proteolytic subunit 3 | Chr1:24863995-24865646 REVERSE LENGTH=309 | 201606	NaN	NaN	Unknown	NaN	NaN	NaN	TAIR11_novel2	>AT1G66670.1 | CLP protease proteolytic subunit 3 | Chr1:24863995-24865646 REVERSE LENGTH=309 | 201606	10	15
True	3w_S2 / 3w_S1	3w_S2	3w_S1	104	AT1G66800.1	296009.78125	304738.375	0.0419263381370025	0.0419263381370025	2.948751799059	1.02948751799059	0.138760685920715	0.138760685920715	10.0958956011294	1.10095895601129	0	0.0225569435252695	0.141180374757947	102	0.0413709901692002	AT1G66800.1	NaN	| NAD(P)-binding Rossmann-fold superfamily protein | Chr1:24924854-24926238 FORWARD LENGTH=319 | 201606	NaN	NaN	Unknown	NaN	NaN	NaN	TAIR11_novel2	>AT1G66800.1 | NAD(P)-binding Rossmann-fold superfamily protein | Chr1:24924854-24926238 FORWARD LENGTH=319 | 201606	15	19
True	3w_S2 / 3w_S1	3w_S2	3w_S1	679	AT1G67120.1;AT1G67120.2	660197.375	551628.125	-0.259201387134089	0.259201387134089	-16.4449684459893	0.835550315540107	-0.0514239519834518	0.0514239519834518	-3.50165879057976	0.964983412094202	0	0.0215252846554113	0.139302869102492	677	0.0155263825029613	AT1G67120.1;AT1G67120.2	NaN	| midasin-like protein | Chr1:25069727-25095526 REVERSE LENGTH=5393 | 201606;| midasin-like protein | Chr1:25069727-25095526 REVERSE LENGTH=5400 | 201606	NaN	NaN	Unknown	NaN	NaN	NaN	TAIR11_novel2	>AT1G67120.1 | midasin-like protein | Chr1:25069727-25095526 REVERSE LENGTH=5393 | 201606;>AT1G67120.2 | midasin-like protein | Chr1:25069727-25095526 REVERSE LENGTH=5400 | 201606	119	132
True	3w_S2 / 3w_S1	3w_S2	3w_S1	17	AT1G67150.1;AT1G67150.2;AT1G67150.4	32356.505859375	32033.265625	-0.0144849403822308	0.0144849403822308	-0.9989961084792	0.990010038915208	-0.0840098485350609	0.0840098485350609	-5.65681894490747	0.943431810550925	0	0.140496140497504	0.303464529427487	15	0.0362817154360017	AT1G67150.1;AT1G67150.2;AT1G67150.4	NaN	| transmembrane protein%2C putative (DUF247) | Chr1:25122588-25124607 FORWARD LENGTH=408 | 201606;| transmembrane protein%2C putative (DUF247) | Chr1:25122588-25124607 FORWARD LENGTH=412 | 201606;| transmembrane protein%2C putative (DUF247) | Chr1:25122588-25124607 FORWARD LENGTH=408 | 201606	NaN	NaN	Unknown	NaN	NaN	NaN	TAIR11_novel2	>AT1G67150.1 | transmembrane protein%2C putative (DUF247) | Chr1:25122588-25124607 FORWARD LENGTH=408 | 201606;>AT1G67150.2 | transmembrane protein%2C putative (DUF247) | Chr1:25122588-25124607 FORWARD LENGTH=412 | 201606;>AT1G67150.4 | transmembrane protein%2C putative (DUF247) | Chr1:25122588-25124607 FORWARD LENGTH=408 | 201606	2	3
True	3w_S2 / 3w_S1	3w_S2	3w_S1	439	AT1G67230.1	693110.375	695493.5	0.00495191761554864	0.00495191761554864	0.343830519056931	1.00343830519057	0.0109422253444791	0.0109422253444791	0.761340837381463	1.00761340837381	0	0.732516593808684	0.618545380969899	437	0.0227563169297277	AT1G67230.1	NaN	| little nuclei1 | Chr1:25151561-25156032 REVERSE LENGTH=1132 | 201606	NaN	NaN	Unknown	NaN	NaN	NaN	TAIR11_novel2	>AT1G67230.1 | little nuclei1 | Chr1:25151561-25156032 REVERSE LENGTH=1132 | 201606	68	88
True	3w_S2 / 3w_S1	3w_S2	3w_S1	200	AT1G67930.1	234983.75	246018.015625	0.0662029738686563	0.0662029738686563	4.69575688744435	1.04695756887444	-0.0776174962520599	0.0776174962520599	-5.23787185523955	0.947621281447604	0	0.000737608036393043	0.0412822764057785	198	0.0156560287049487	AT1G67930.1	NaN	| Golgi transport complex protein-like protein | Chr1:25474218-25477332 REVERSE LENGTH=832 | 201606	NaN	NaN	Unknown	NaN	NaN	NaN	TAIR11_novel2	>AT1G67930.1 | Golgi transport complex protein-like protein | Chr1:25474218-25477332 REVERSE LENGTH=832 | 201606	30	37
True	3w_S2 / 3w_S1	3w_S2	3w_S1	12	AT1G68470.1	63865.19140625	73909.03125	0.21072083406695	0.21072083406695	15.7266260737568	1.15726626073757	0.0668863579630852	0.0668863579630852	4.74536152401306	1.04745361524013	0	0.627172067676639	0.581940435256606	10	0.0882057758004114	AT1G68470.1	NaN	| Exostosin family protein | Chr1:25676545-25678267 REVERSE LENGTH=455 | 201606	NaN	NaN	Unknown	NaN	NaN	NaN	TAIR11_novel2	>AT1G68470.1 | Exostosin family protein | Chr1:25676545-25678267 REVERSE LENGTH=455 | 201606	4	7
True	3w_S2 / 3w_S1	3w_S2	3w_S1	54	AT5G13610.1	128753.671875	125464.765625	-0.0373313087303604	0.0373313087303604	-2.55441744076473	0.974455825592353	-0.0227740108966827	0.0227740108966827	-1.56617996546449	0.984338200345355	0	0.557568648148806	0.557322987120102	52	0.0264893711327007	AT5G13610.1	NaN	| sporulation RMD1-like protein%2C putative (DUF155) | Chr5:4383073-4384808 FORWARD LENGTH=402 | 201606	NaN	NaN	Unknown	NaN	NaN	NaN	TAIR11_novel2	>AT5G13610.1 | sporulation RMD1-like protein%2C putative (DUF155) | Chr5:4383073-4384808 FORWARD LENGTH=402 | 201606	8	9
True	3w_S2 / 3w_S1	3w_S2	3w_S1	52	AT1G69670.1;AT1G69670.2	40537.44921875	38814.8359375	-0.062647121830066	0.062647121830066	-4.24943679103823	0.957505632089618	-0.0391872487962246	0.0391872487962246	-2.67969470125405	0.973203052987459	0	0.417617891485576	0.488452890436644	50	0.0329038266888808	AT1G69670.1;AT1G69670.2	NaN	| cullin 3B | Chr1:26202169-26204442 REVERSE LENGTH=732 | 201606;| cullin 3B | Chr1:26202169-26204442 REVERSE LENGTH=732 | 201606	NaN	NaN	Unknown	NaN	NaN	NaN	TAIR11_novel2	>AT1G69670.1 | cullin 3B | Chr1:26202169-26204442 REVERSE LENGTH=732 | 201606;>AT1G69670.2 | cullin 3B | Chr1:26202169-26204442 REVERSE LENGTH=732 | 201606	10	12
True	3w_S2 / 3w_S1	3w_S2	3w_S1	130	AT1G69840.1;AT1G69840.2;AT1G69840.3;AT1G69840.4;AT1G69840.5;AT1G69840.6;AT1G69840.7	1017669.75	1004826.75	-0.0183226833379325	0.0183226833379325	-1.26200076203503	0.98737999237965	-0.0386814624071121	0.0386814624071121	-2.64556973799033	0.973544302620097	0	0.30364462530512	0.423793806210417	128	0.0258527259292981	AT1G69840.1;AT1G69840.2;AT1G69840.3;AT1G69840.4;AT1G69840.5;AT1G69840.6;AT1G69840.7	NaN	| SPFH/Band 7/PHB domain-containing membrane-associated protein family | Chr1:26293932-26295150 REVERSE LENGTH=286 | 201606;| SPFH/Band 7/PHB domain-containing membrane-associated protein family | Chr1:26293932-26295150 REVERSE LENGTH=286 | 201606;| SPFH/Band 7/PHB domain-containing membrane-associated protein family | Chr1:26293932-26295150 REVERSE LENGTH=286 | 201606;| SPFH/Band 7/PHB domain-co…	NaN	NaN	Unknown	NaN	NaN	NaN	TAIR11_novel2	>AT1G69840.1 | SPFH/Band 7/PHB domain-containing membrane-associated protein family | Chr1:26293932-26295150 REVERSE LENGTH=286 | 201606;>AT1G69840.2 | SPFH/Band 7/PHB domain-containing membrane-associated protein family | Chr1:26293932-26295150 REVERSE LENGTH=286 | 201606;>AT1G69840.3 | SPFH/Band 7/PHB domain-containing membrane-associated protein family | Chr1:26293932-26295150 REVERSE LENGTH=2…	19	21
True	3w_S2 / 3w_S1	3w_S2	3w_S1	197	AT1G70290.1	298163.09375	291934.59375	-0.0304565158433112	0.0304565158433112	-2.08895739632431	0.979110426036757	-0.129266545176506	0.129266545176506	-8.57038469256727	0.914296153074327	0	0.00140232255244365	0.0502230780832017	195	0.0275411160919416	AT1G70290.1	NaN	| trehalose-6-phosphatase synthase S8 | Chr1:26471286-26474078 REVERSE LENGTH=856 | 201606	NaN	NaN	Unknown	NaN	NaN	NaN	TAIR11_novel2	>AT1G70290.1 | trehalose-6-phosphatase synthase S8 | Chr1:26471286-26474078 REVERSE LENGTH=856 | 201606	27	35
True	3w_S2 / 3w_S1	3w_S2	3w_S1	30	AT1G70480.1;AT1G70480.2	26793.447265625	30268.9765625	0.175959685021308	0.175959685021308	12.9715645113497	1.1297156451135	0.142904937267303	0.142904937267303	10.4126091176105	1.10412609117611	0	0.122226559351352	0.283895554413712	28	0.0610219693681286	AT1G70480.1;AT1G70480.2	NaN	| OBP32pep%2C putative (DUF220) | Chr1:26562304-26563608 FORWARD LENGTH=320 | 201606;| OBP32pep%2C putative (DUF220) | Chr1:26562250-26563608 FORWARD LENGTH=338 | 201606	NaN	NaN	Unknown	NaN	NaN	NaN	TAIR11_novel2	>AT1G70480.1 | OBP32pep%2C putative (DUF220) | Chr1:26562304-26563608 FORWARD LENGTH=320 | 201606;>AT1G70480.2 | OBP32pep%2C putative (DUF220) | Chr1:26562250-26563608 FORWARD LENGTH=338 | 201606	7	9
True	3w_S2 / 3w_S1	3w_S2	3w_S1	68	AT1G70520.1	156549.96875	168215.28125	0.103685550395016	0.103685550395016	7.45149462062733	1.07451494620627	-0.0269108712673187	0.0269108712673187	-1.84803003903653	0.981519699609635	0	0.567801224859865	0.560889918513213	66	0.0322426550604151	AT1G70520.1	NaN	| cysteine-rich RLK (RECEPTOR-like protein kinase) 2 | Chr1:26584888-26587334 REVERSE LENGTH=649 | 201606	NaN	NaN	Unknown	NaN	NaN	NaN	TAIR11_novel2	>AT1G70520.1 | cysteine-rich RLK (RECEPTOR-like protein kinase) 2 | Chr1:26584888-26587334 REVERSE LENGTH=649 | 201606	13	14
True	3w_S2 / 3w_S1	3w_S2	3w_S1	79	AT1G70710.1	233594.421875	248819.09375	0.0910913747472203	0.0910913747472203	6.51756653810294	1.06517566538103	0.0179128479212523	0.0179128479212523	1.24936415542465	1.01249364155425	0	0.705997125913481	0.610751875752211	77	0.0325829276186279	AT1G70710.1	NaN	| glycosyl hydrolase 9B1 | Chr1:26659356-26662962 REVERSE LENGTH=492 | 201606	NaN	NaN	Unknown	NaN	NaN	NaN	TAIR11_novel2	>AT1G70710.1 | glycosyl hydrolase 9B1 | Chr1:26659356-26662962 REVERSE LENGTH=492 | 201606	11	13
True	3w_S2 / 3w_S1	3w_S2	3w_S1	297	AT1G70730.1;AT1G70730.3	2208272.5	2241479	0.0215327719809511	0.0215327719809511	1.50373198959821	1.01503731989598	-0.0602892637252808	0.0602892637252808	-4.09281960906442	0.959071803909356	0	0.107489899193599	0.269473125932443	295	0.0267081715869968	AT1G70730.1;AT1G70730.3	NaN	| Phosphoglucomutase/phosphomannomutase family protein | Chr1:26669020-26672726 REVERSE LENGTH=585 | 201606;| Phosphoglucomutase/phosphomannomutase family protein | Chr1:26669020-26673166 REVERSE LENGTH=662 | 201606	NaN	NaN	Unknown	NaN	NaN	NaN	TAIR11_novel2	>AT1G70730.1 | Phosphoglucomutase/phosphomannomutase family protein | Chr1:26669020-26672726 REVERSE LENGTH=585 | 201606;>AT1G70730.3 | Phosphoglucomutase/phosphomannomutase family protein | Chr1:26669020-26673166 REVERSE LENGTH=662 | 201606	30	39
True	3w_S2 / 3w_S1	3w_S2	3w_S1	194	AT1G70850.1;AT1G70850.3	1702841.125	1689764.625	-0.0111215369646621	0.0111215369646621	-0.767922491888373	0.992320775081116	0.0289049800485373	0.0289049800485373	2.0237461328007	1.02023746132801	0	0.620274720520462	0.580903082664673	192	0.0427481361234117	AT1G70850.1;AT1G70850.3	NaN	| MLP-like protein 34 | Chr1:26715429-26716744 REVERSE LENGTH=316 | 201606;| MLP-like protein 34 | Chr1:26715429-26716744 REVERSE LENGTH=316 | 201606	NaN	NaN	Unknown	NaN	NaN	NaN	TAIR11_novel2	>AT1G70850.1 | MLP-like protein 34 | Chr1:26715429-26716744 REVERSE LENGTH=316 | 201606;>AT1G70850.3 | MLP-like protein 34 | Chr1:26715429-26716744 REVERSE LENGTH=316 | 201606	24	37
True	3w_S2 / 3w_S1	3w_S2	3w_S1	188	AT1G71270.1	229801.828125	233400.90625	0.0224198877666062	0.0224198877666062	1.56616601110862	1.01566166011109	0.0655616298317909	0.0655616298317909	4.64922517080486	1.04649225170805	0	0.0682564092046051	0.218716158684813	186	0.0251087169307828	AT1G71270.1	NaN	| Vps52 / Sac2 family | Chr1:26863736-26869817 FORWARD LENGTH=707 | 201606	NaN	NaN	Unknown	NaN	NaN	NaN	TAIR11_novel2	>AT1G71270.1 | Vps52 / Sac2 family | Chr1:26863736-26869817 FORWARD LENGTH=707 | 201606	29	39
True	3w_S2 / 3w_S1	3w_S2	3w_S1	85	AT1G71310.1;AT1G71310.2	693007.9375	674884.1875	-0.038231924782431	0.038231924782431	-2.61522978587817	0.973847702141218	-0.140140414237976	0.140140414237976	-9.25691671668454	0.907430832833155	0	0.000927376384953443	0.0448642897444234	83	0.0281356983683011	AT1G71310.1;AT1G71310.2	NaN	| cobalt ion binding protein | Chr1:26878717-26879844 REVERSE LENGTH=176 | 201606;| cobalt ion binding protein | Chr1:26878717-26879844 REVERSE LENGTH=176 | 201606	NaN	NaN	Unknown	NaN	NaN	NaN	TAIR11_novel2	>AT1G71310.1 | cobalt ion binding protein | Chr1:26878717-26879844 REVERSE LENGTH=176 | 201606;>AT1G71310.2 | cobalt ion binding protein | Chr1:26878717-26879844 REVERSE LENGTH=176 | 201606	12	17
True	3w_S2 / 3w_S1	3w_S2	3w_S1	48	AT1G71697.1	145768.0625	72956.8671875	-0.998558976861882	0.998558976861882	-49.9500329933383	0.500499670066617	-0.277128159999847	0.277128159999847	-17.4767903199207	0.825232096800793	0	0.221789726511817	0.369783982862415	46	0.152354463224983	AT1G71697.1	NaN	| choline kinase 1 | Chr1:26971537-26973177 FORWARD LENGTH=346 | 201606	NaN	NaN	Unknown	NaN	NaN	NaN	TAIR11_novel2	>AT1G71697.1 | choline kinase 1 | Chr1:26971537-26973177 FORWARD LENGTH=346 | 201606	10	12
True	3w_S2 / 3w_S1	3w_S2	3w_S1	11	AT1G71720.1;AT1G71720.2	113386.28125	123235.7109375	0.120174279857973	0.120174279857973	8.6866149757425	1.08686614975743	-0.0929165631532669	0.0929165631532669	-6.23746784739589	0.937625321526041	0	0.0287620536065453	0.155607739941293	9	0.0235653416257339	AT1G71720.1;AT1G71720.2	NaN	| Nucleic acid-binding proteins superfamily | Chr1:26983744-26985893 FORWARD LENGTH=500 | 201606;| Nucleic acid-binding proteins superfamily | Chr1:26983744-26985506 FORWARD LENGTH=429 | 201606	NaN	NaN	Unknown	NaN	NaN	NaN	TAIR11_novel2	>AT1G71720.1 | Nucleic acid-binding proteins superfamily | Chr1:26983744-26985893 FORWARD LENGTH=500 | 201606;>AT1G71720.2 | Nucleic acid-binding proteins superfamily | Chr1:26983744-26985506 FORWARD LENGTH=429 | 201606	1	2
True	3w_S2 / 3w_S1	3w_S2	3w_S1	245	AT1G72150.1	761546.1875	766495.8125	0.00934637191461711	0.00934637191461711	0.649944163760918	1.00649944163761	-0.0161914136260748	0.0161914136260748	-1.11602894153428	0.988839710584657	0	0.54718921415491	0.551565431211244	243	0.0185778196874029	AT1G72150.1	NaN	| PATELLIN 1 | Chr1:27148558-27150652 FORWARD LENGTH=573 | 201606	NaN	NaN	Unknown	NaN	NaN	NaN	TAIR11_novel2	>AT1G72150.1 | PATELLIN 1 | Chr1:27148558-27150652 FORWARD LENGTH=573 | 201606	50	64
True	3w_S2 / 3w_S1	3w_S2	3w_S1	187	AT1G72160.1	838397.625	865039.5625	0.0451314857385347	0.0451314857385347	3.17772101274738	1.03177721012747	-0.00694513879716396	0.00694513879716396	-0.48024346330342	0.995197565366966	0	0.813524425602577	0.644398643366895	185	0.0203237306203051	AT1G72160.1	NaN	| Sec14p-like phosphatidylinositol transfer family protein | Chr1:27153823-27155609 REVERSE LENGTH=490 | 201606	NaN	NaN	Unknown	NaN	NaN	NaN	TAIR11_novel2	>AT1G72160.1 | Sec14p-like phosphatidylinositol transfer family protein | Chr1:27153823-27155609 REVERSE LENGTH=490 | 201606	24	34
True	3w_S2 / 3w_S1	3w_S2	3w_S1	35	AT1G72690.1	58040.015625	61712.015625	0.0885035085646468	0.0885035085646468	6.32666955799084	1.06326669557991	0.234646171331406	0.234646171331406	17.6618129944716	1.17661812994472	0	0.0657886738782946	0.215669077055414	33	0.0846022961588693	AT1G72690.1	NaN	| neurofilament heavy protein | Chr1:27361223-27361745 FORWARD LENGTH=87 | 201606	NaN	NaN	Unknown	NaN	NaN	NaN	TAIR11_novel2	>AT1G72690.1 | neurofilament heavy protein | Chr1:27361223-27361745 FORWARD LENGTH=87 | 201606	4	4
True	3w_S2 / 3w_S1	3w_S2	3w_S1	44	AT1G72810.1	59385.6796875	68335.6640625	0.202523630559181	0.202523630559181	15.0709471072769	1.15070947107277	0.165617570281029	0.165617570281029	12.1646115075835	1.12164611507583	0	0.305367006881731	0.424504403747668	42	0.125088672968481	AT1G72810.1	NaN	| Pyridoxal-5'-phosphate-dependent enzyme family protein | Chr1:27398760-27400393 REVERSE LENGTH=516 | 201606	NaN	NaN	Unknown	NaN	NaN	NaN	TAIR11_novel2	>AT1G72810.1 | Pyridoxal-5'-phosphate-dependent enzyme family protein | Chr1:27398760-27400393 REVERSE LENGTH=516 | 201606	12	15
True	3w_S2 / 3w_S1	3w_S2	3w_S1	60	AT1G72820.1;AT1G72820.2	77193.1015625	79087.3828125	0.0349756276409515	0.0349756276409515	2.45395146931138	1.02453951469311	-0.0151527691632509	0.0151527691632509	-1.04481342789363	0.989551865721064	0	0.765157488605434	0.628680468036426	58	0.0347040852048568	AT1G72820.1;AT1G72820.2	NaN	| Mitochondrial substrate carrier family protein | Chr1:27403457-27404506 FORWARD LENGTH=349 | 201606;| Mitochondrial substrate carrier family protein | Chr1:27403457-27404506 FORWARD LENGTH=349 | 201606	NaN	NaN	Unknown	NaN	NaN	NaN	TAIR11_novel2	>AT1G72820.1 | Mitochondrial substrate carrier family protein | Chr1:27403457-27404506 FORWARD LENGTH=349 | 201606;>AT1G72820.2 | Mitochondrial substrate carrier family protein | Chr1:27403457-27404506 FORWARD LENGTH=349 | 201606	8	8
True	3w_S2 / 3w_S1	3w_S2	3w_S1	57	AT1G73260.1	285330.46875	372808.4375	0.385800699820483	0.385800699820483	30.6584744115239	1.30658474411524	0.331793248653412	0.331793248653412	25.8576795056131	1.25857679505613	0	0.0135034949131705	0.112993625282855	55	0.0887245773451995	AT1G73260.1	NaN	| kunitz trypsin inhibitor 1 | Chr1:27547410-27548057 REVERSE LENGTH=215 | 201606	NaN	NaN	Unknown	NaN	NaN	NaN	TAIR11_novel2	>AT1G73260.1 | kunitz trypsin inhibitor 1 | Chr1:27547410-27548057 REVERSE LENGTH=215 | 201606	9	10
True	3w_S2 / 3w_S1	3w_S2	3w_S1	77	AT1G73590.1	162795.953125	159563.28125	-0.0289361403713179	0.0289361403713179	-1.98572004582808	0.980142799541719	-0.10401226580143	0.10401226580143	-6.95582529516297	0.93044174704837	0	0.349118302825453	0.450872707595832	75	0.0818633479198413	AT1G73590.1	NaN	| Auxin efflux carrier family protein | Chr1:27659772-27662876 FORWARD LENGTH=622 | 201606	NaN	NaN	Unknown	NaN	NaN	NaN	TAIR11_novel2	>AT1G73590.1 | Auxin efflux carrier family protein | Chr1:27659772-27662876 FORWARD LENGTH=622 | 201606	7	7
True	3w_S2 / 3w_S1	3w_S2	3w_S1	120	AT1G73980.1;AT1G73980.2;AT1G73980.3	242279.828125	238825.265625	-0.0207188238476425	0.0207188238476425	-1.42585642673383	0.985741435732662	-0.0289244018495083	0.0289244018495083	-1.98492254711143	0.980150774528886	0	0.249399622066418	0.38869576727248	118	0.0172442206468889	AT1G73980.1;AT1G73980.2;AT1G73980.3	NaN	| Phosphoribulokinase / Uridine kinase family | Chr1:27820292-27823527 REVERSE LENGTH=643 | 201606;| Phosphoribulokinase / Uridine kinase family | Chr1:27820292-27823527 REVERSE LENGTH=643 | 201606;| Phosphoribulokinase / Uridine kinase family | Chr1:27820292-27823527 REVERSE LENGTH=643 | 201606	NaN	NaN	Unknown	NaN	NaN	NaN	TAIR11_novel2	>AT1G73980.1 | Phosphoribulokinase / Uridine kinase family | Chr1:27820292-27823527 REVERSE LENGTH=643 | 201606;>AT1G73980.2 | Phosphoribulokinase / Uridine kinase family | Chr1:27820292-27823527 REVERSE LENGTH=643 | 201606;>AT1G73980.3 | Phosphoribulokinase / Uridine kinase family | Chr1:27820292-27823527 REVERSE LENGTH=643 | 201606	20	23
True	3w_S2 / 3w_S1	3w_S2	3w_S1	117	AT1G74020.1	1185586.5	1216897.625	0.0376068770877412	0.0376068770877412	2.64098191064086	1.02640981910641	0.0157146826386452	0.0157146826386452	1.09521281866469	1.01095212818665	0	0.545560736268379	0.550878463302858	115	0.0178893005227451	AT1G74020.1	NaN	| strictosidine synthase 2 | Chr1:27835289-27837277 REVERSE LENGTH=335 | 201606	NaN	NaN	Unknown	NaN	NaN	NaN	TAIR11_novel2	>AT1G74020.1 | strictosidine synthase 2 | Chr1:27835289-27837277 REVERSE LENGTH=335 | 201606	15	17
True	3w_S2 / 3w_S1	3w_S2	3w_S1	195	AT1G74050.1	2860138.25	3115855.5	0.123543444963443	0.123543444963443	8.94073040000776	1.08940730400008	0.0316490791738033	0.0316490791738033	2.21798655616063	1.02217986556161	0	0.391037565284506	0.472801859890983	193	0.0254530369902803	AT1G74050.1	NaN	| Ribosomal protein L6 family protein | Chr1:27847256-27848680 REVERSE LENGTH=233 | 201606	NaN	NaN	Unknown	NaN	NaN	NaN	TAIR11_novel2	>AT1G74050.1 | Ribosomal protein L6 family protein | Chr1:27847256-27848680 REVERSE LENGTH=233 | 201606	27	32
True	3w_S2 / 3w_S1	3w_S2	3w_S1	494	AT1G74260.1	1217556.875	1115898.75	-0.125783034066887	0.125783034066887	-8.34935328996438	0.916506467100356	-0.0393190830945969	0.0393190830945969	-2.68858748012086	0.973114125198791	0	0.107250230267778	0.269473125932443	492	0.0171838161407486	AT1G74260.1	NaN	| purine biosynthesis 4 | Chr1:27923005-27927764 REVERSE LENGTH=1407 | 201606	NaN	NaN	Unknown	NaN	NaN	NaN	TAIR11_novel2	>AT1G74260.1 | purine biosynthesis 4 | Chr1:27923005-27927764 REVERSE LENGTH=1407 | 201606	48	69
True	3w_S2 / 3w_S1	3w_S2	3w_S1	63	AT1G74380.1	71927.3203125	73216.328125	0.0256255660034059	0.0256255660034059	1.79209764370436	1.01792097643704	-0.0921999290585518	0.0921999290585518	-6.19088134311107	0.938091186568889	0	0.253118320269966	0.391112316896672	61	0.0548983680180504	AT1G74380.1	NaN	| xyloglucan xylosyltransferase 5 | Chr1:27959848-27961221 FORWARD LENGTH=457 | 201606	NaN	NaN	Unknown	NaN	NaN	NaN	TAIR11_novel2	>AT1G74380.1 | xyloglucan xylosyltransferase 5 | Chr1:27959848-27961221 FORWARD LENGTH=457 | 201606	10	12
True	3w_S2 / 3w_S1	3w_S2	3w_S1	127	AT1G74790.1	1876537.5	1905760.5	0.0222937040505707	0.0222937040505707	1.55728302791711	1.01557283027917	0.0257424432784319	0.0257424432784319	1.80034447659818	1.01800344476598	0	0.595709570948632	0.571664153466371	125	0.0334023205305408	AT1G74790.1	NaN	| catalytics | Chr1:28098912-28101673 FORWARD LENGTH=695 | 201606	NaN	NaN	Unknown	NaN	NaN	NaN	TAIR11_novel2	>AT1G74790.1 | catalytics | Chr1:28098912-28101673 FORWARD LENGTH=695 | 201606	14	17
True	3w_S2 / 3w_S1	3w_S2	3w_S1	58	AT1G75520.1	69408.15625	78332.5234375	0.174506228829773	0.174506228829773	12.85780759736	1.1285780759736	-0.0478640906512737	0.0478640906512737	-3.26325436512692	0.967367456348731	0	0.705893885628647	0.610751875752211	56	0.086539759747163	AT1G75520.1	NaN	| SHI-related sequence 5 | Chr1:28351779-28353179 REVERSE LENGTH=346 | 201606	NaN	NaN	Unknown	NaN	NaN	NaN	TAIR11_novel2	>AT1G75520.1 | SHI-related sequence 5 | Chr1:28351779-28353179 REVERSE LENGTH=346 | 201606	3	4
True	3w_S2 / 3w_S1	3w_S2	3w_S1	81	AT1G76090.1	211305.78125	219686.078125	0.0561112072259862	0.0561112072259862	3.96595721396051	1.03965957213961	0.0501673072576523	0.0501673072576523	3.53849889792843	1.03538498897928	0	0.648139732514708	0.589632089701031	79	0.0856858078848338	AT1G76090.1	NaN	| sterol methyltransferase 3 | Chr1:28550592-28551671 REVERSE LENGTH=359 | 201606	NaN	NaN	Unknown	NaN	NaN	NaN	TAIR11_novel2	>AT1G76090.1 | sterol methyltransferase 3 | Chr1:28550592-28551671 REVERSE LENGTH=359 | 201606	12	15
True	3w_S2 / 3w_S1	3w_S2	3w_S1	140	AT1G76160.1	2168411.75	2122776.5	-0.0306862468780652	0.0306862468780652	-2.10454725676523	0.978954527432348	-0.00665553146973252	0.00665553146973252	-0.460263812074169	0.995397361879258	0	0.837293249341715	0.650555802314121	138	0.02234139509073	AT1G76160.1	NaN	| SKU5 similar 5 | Chr1:28578211-28581020 REVERSE LENGTH=541 | 201606	NaN	NaN	Unknown	NaN	NaN	NaN	TAIR11_novel2	>AT1G76160.1 | SKU5 similar 5 | Chr1:28578211-28581020 REVERSE LENGTH=541 | 201606	14	16
True	3w_S2 / 3w_S1	3w_S2	3w_S1	200	AT1G76400.1	626804.125	646085.9375	0.0437113999213807	0.0437113999213807	3.07621021160318	1.03076210211603	-0.0697710439562798	0.0697710439562798	-4.7210806083689	0.952789193916311	0	0.0931904333523079	0.252188504729943	198	0.028970442014738	AT1G76400.1	NaN	| Ribophorin I | Chr1:28658713-28661672 REVERSE LENGTH=614 | 201606	NaN	NaN	Unknown	NaN	NaN	NaN	TAIR11_novel2	>AT1G76400.1 | Ribophorin I | Chr1:28658713-28661672 REVERSE LENGTH=614 | 201606	25	29
True	3w_S2 / 3w_S1	3w_S2	3w_S1	48	AT1G76500.1	344849.21875	346418.9375	0.00655210088364738	0.00655210088364738	0.455189881447282	1.00455189881447	0.0227205716073513	0.0227205716073513	1.5873364502619	1.01587336450262	0	0.458620302272614	0.509777850280485	46	0.0208452549733841	AT1G76500.1	NaN	| Putative AT-hook DNA-binding family protein | Chr1:28705532-28706440 FORWARD LENGTH=302 | 201606	NaN	NaN	Unknown	NaN	NaN	NaN	TAIR11_novel2	>AT1G76500.1 | Putative AT-hook DNA-binding family protein | Chr1:28705532-28706440 FORWARD LENGTH=302 | 201606	4	4
True	3w_S2 / 3w_S1	3w_S2	3w_S1	101	AT1G76510.1;AT1G76510.2;AT1G76510.4	258886.234375	272779.59375	0.0754174668591345	0.0754174668591345	5.36658869041113	1.05366588690411	0.0131017155945301	0.0131017155945301	0.912277840548747	1.00912277840549	0	0.675973640458694	0.599592935874087	99	0.0215536529839978	AT1G76510.1;AT1G76510.2;AT1G76510.4	NaN	| ARID/BRIGHT DNA-binding domain-containing protein | Chr1:28708927-28712498 REVERSE LENGTH=434 | 201606;| ARID/BRIGHT DNA-binding domain-containing protein | Chr1:28708927-28712498 REVERSE LENGTH=434 | 201606;| ARID/BRIGHT DNA-binding domain-containing protein | Chr1:28708927-28712498 REVERSE LENGTH=434 | 201606	NaN	NaN	Unknown	NaN	NaN	NaN	TAIR11_novel2	>AT1G76510.1 | ARID/BRIGHT DNA-binding domain-containing protein | Chr1:28708927-28712498 REVERSE LENGTH=434 | 201606;>AT1G76510.2 | ARID/BRIGHT DNA-binding domain-containing protein | Chr1:28708927-28712498 REVERSE LENGTH=434 | 201606;>AT1G76510.4 | ARID/BRIGHT DNA-binding domain-containing protein | Chr1:28708927-28712498 REVERSE LENGTH=434 | 201606	12	14
True	3w_S2 / 3w_S1	3w_S2	3w_S1	119	AT1G76630.1;AT1G76630.2	81090.6328125	77261.7734375	-0.0697804780696052	0.0697804780696052	-4.72170365700956	0.952782963429904	0.00245777028612792	0.00245777028612792	0.170504848927888	1.00170504848928	0	0.959319041191856	0.68385255079877	117	0.0331867538290534	AT1G76630.1;AT1G76630.2	NaN	| Tetratricopeptide repeat (TPR)-like superfamily protein | Chr1:28759699-28765042 FORWARD LENGTH=1140 | 201606;| Tetratricopeptide repeat (TPR)-like superfamily protein | Chr1:28759699-28765042 FORWARD LENGTH=1168 | 201606	NaN	NaN	Unknown	NaN	NaN	NaN	TAIR11_novel2	>AT1G76630.1 | Tetratricopeptide repeat (TPR)-like superfamily protein | Chr1:28759699-28765042 FORWARD LENGTH=1140 | 201606;>AT1G76630.2 | Tetratricopeptide repeat (TPR)-like superfamily protein | Chr1:28759699-28765042 FORWARD LENGTH=1168 | 201606	24	25
True	3w_S2 / 3w_S1	3w_S2	3w_S1	88	AT1G76950.1	101135.859375	103387.1484375	0.0317622431713042	0.0317622431713042	2.22600477853505	1.02226004778535	0.0590244866907597	0.0590244866907597	4.17611105451745	1.04176111054517	0	0.330378949549228	0.440094573065681	86	0.0415095646027348	AT1G76950.1	NaN	| Regulator of chromosome condensation (RCC1) family with FYVE zinc finger domain-containing protein | Chr1:28906952-28911325 FORWARD LENGTH=1103 | 201606	NaN	NaN	Unknown	NaN	NaN	NaN	TAIR11_novel2	>AT1G76950.1 | Regulator of chromosome condensation (RCC1) family with FYVE zinc finger domain-containing protein | Chr1:28906952-28911325 FORWARD LENGTH=1103 | 201606	23	25
True	3w_S2 / 3w_S1	3w_S2	3w_S1	72	AT1G77030.1	73889.640625	72109.484375	-0.035183085865205	0.035183085865205	-2.40920951156677	0.975907904884332	0.00262069841846824	0.00262069841846824	0.181818060944949	1.00181818060945	0	0.943831315084678	0.67925514755909	70	0.0255107032151643	AT1G77030.1	NaN	| putative DEAD-box ATP-dependent RNA helicase 29 | Chr1:28947887-28951526 REVERSE LENGTH=845 | 201606	NaN	NaN	Unknown	NaN	NaN	NaN	TAIR11_novel2	>AT1G77030.1 | putative DEAD-box ATP-dependent RNA helicase 29 | Chr1:28947887-28951526 REVERSE LENGTH=845 | 201606	21	24
True	3w_S2 / 3w_S1	3w_S2	3w_S1	335	AT1G78060.1	2498601.5	2518602	0.0115023339245338	0.0115023339245338	0.800467781677061	1.00800467781677	-0.0318403951823711	0.0318403951823711	-2.18283177676805	0.97817168223232	0	0.0773109287870321	0.232925268403958	333	0.0124337712364804	AT1G78060.1	NaN	| Glycosyl hydrolase family protein | Chr1:29349796-29352868 REVERSE LENGTH=767 | 201606	NaN	NaN	Unknown	NaN	NaN	NaN	TAIR11_novel2	>AT1G78060.1 | Glycosyl hydrolase family protein | Chr1:29349796-29352868 REVERSE LENGTH=767 | 201606	30	35
True	3w_S2 / 3w_S1	3w_S2	3w_S1	230	AT1G78380.1	6542843	6844481	0.0650234969883828	0.0650234969883828	4.61019773820035	1.046101977382	0.0519192852079868	0.0519192852079868	3.66431020867035	1.0366431020867	0	0.370447041400527	0.461502115275251	228	0.0422778316479893	AT1G78380.1	NaN	| glutathione S-transferase TAU 19 | Chr1:29486659-29487819 REVERSE LENGTH=219 | 201606	NaN	NaN	Unknown	NaN	NaN	NaN	TAIR11_novel2	>AT1G78380.1 | glutathione S-transferase TAU 19 | Chr1:29486659-29487819 REVERSE LENGTH=219 | 201606	27	39
True	3w_S2 / 3w_S1	3w_S2	3w_S1	270	AT1G78570.1	903231.9375	897783.625	-0.00872871680432429	0.00872871680432429	-0.603201932283315	0.993967980677167	0.0497011989355087	0.0497011989355087	3.50505291004837	1.03505052910048	0	0.163603265174986	0.326056756304818	268	0.0246075662349369	AT1G78570.1	NaN	| rhamnose biosynthesis 1 | Chr1:29550110-29552207 FORWARD LENGTH=669 | 201606	NaN	NaN	Unknown	NaN	NaN	NaN	TAIR11_novel2	>AT1G78570.1 | rhamnose biosynthesis 1 | Chr1:29550110-29552207 FORWARD LENGTH=669 | 201606	37	56
True	3w_S2 / 3w_S1	3w_S2	3w_S1	85	AT1G78660.1;AT1G78660.2;AT1G78660.3	79974.8515625	91206.7734375	0.18959455995935	0.18959455995935	14.0443172516829	1.14044317251683	-0.146372362971306	0.146372362971306	-9.64805038458423	0.903519496154158	0	0.103713043283886	0.266079935665359	83	0.0612851008483444	AT1G78660.1;AT1G78660.2;AT1G78660.3	NaN	| gamma-glutamyl hydrolase 1 | Chr1:29585901-29588117 FORWARD LENGTH=348 | 201606;| gamma-glutamyl hydrolase 1 | Chr1:29586014-29588117 FORWARD LENGTH=347 | 201606;| gamma-glutamyl hydrolase 1 | Chr1:29585901-29588117 FORWARD LENGTH=348 | 201606	NaN	NaN	Unknown	NaN	NaN	NaN	TAIR11_novel2	>AT1G78660.1 | gamma-glutamyl hydrolase 1 | Chr1:29585901-29588117 FORWARD LENGTH=348 | 201606;>AT1G78660.2 | gamma-glutamyl hydrolase 1 | Chr1:29586014-29588117 FORWARD LENGTH=347 | 201606;>AT1G78660.3 | gamma-glutamyl hydrolase 1 | Chr1:29585901-29588117 FORWARD LENGTH=348 | 201606	9	10
True	3w_S2 / 3w_S1	3w_S2	3w_S1	142	AT1G79090.1;AT1G79090.2;AT1G79090.3	172404.4375	165505.6875	-0.0589161130814428	0.0589161130814428	-4.00149213096675	0.959985078690332	-0.0466578528285027	0.0466578528285027	-3.18233891663315	0.968176610833668	0	0.480385926544166	0.519258036148636	140	0.047453617355463	AT1G79090.1;AT1G79090.2;AT1G79090.3	NaN	| topoisomerase II-associated protein | Chr1:29749551-29752945 REVERSE LENGTH=793 | 201606;| topoisomerase II-associated protein | Chr1:29749551-29752945 REVERSE LENGTH=793 | 201606;| topoisomerase II-associated protein | Chr1:29749551-29752945 REVERSE LENGTH=793 | 201606	NaN	NaN	Unknown	NaN	NaN	NaN	TAIR11_novel2	>AT1G79090.1 | topoisomerase II-associated protein | Chr1:29749551-29752945 REVERSE LENGTH=793 | 201606;>AT1G79090.2 | topoisomerase II-associated protein | Chr1:29749551-29752945 REVERSE LENGTH=793 | 201606;>AT1G79090.3 | topoisomerase II-associated protein | Chr1:29749551-29752945 REVERSE LENGTH=793 | 201606	18	21
True	3w_S2 / 3w_S1	3w_S2	3w_S1	914	AT1G79280.1	701640.25	734521.125	0.0660724724317516	0.0660724724317516	4.68628688277219	1.04686286882772	-0.0534480065107346	0.0534480065107346	-3.63694791999802	0.96363052080002	0	0.000754888139334063	0.0413936661597293	912	0.0109761520624557	AT1G79280.1	NaN	| nuclear pore anchor | Chr1:29819176-29832809 REVERSE LENGTH=2093 | 201606	NaN	NaN	Unknown	NaN	NaN	NaN	TAIR11_novel2	>AT1G79280.1 | nuclear pore anchor | Chr1:29819176-29832809 REVERSE LENGTH=2093 | 201606	116	145
True	3w_S2 / 3w_S1	3w_S2	3w_S1	159	AT1G79350.1	136277.25	133985.59375	-0.0244668508776283	0.0244668508776283	-1.68161321864068	0.983183867813593	0.0150800589472055	0.0150800589472055	1.0507520654425	1.01050752065442	0	0.535047423447723	0.546448493995378	157	0.016761569000412	AT1G79350.1	NaN	| RING/FYVE/PHD zinc finger superfamily protein | Chr1:29844829-29853215 REVERSE LENGTH=1295 | 201606	NaN	NaN	Unknown	NaN	NaN	NaN	TAIR11_novel2	>AT1G79350.1 | RING/FYVE/PHD zinc finger superfamily protein | Chr1:29844829-29853215 REVERSE LENGTH=1295 | 201606	30	33
True	3w_S2 / 3w_S1	3w_S2	3w_S1	36	AT1G79390.1	150316.375	152570.0625	0.0214697218669552	0.0214697218669552	1.49929606804315	1.01499296068043	0.0650055035948753	0.0650055035948753	4.60889304062986	1.0460889304063	0	0.11532891231085	0.27497355790762	34	0.027476171861106	AT1G79390.1	NaN	| centrosomal protein | Chr1:29863465-29864276 REVERSE LENGTH=126 | 201606	NaN	NaN	Unknown	NaN	NaN	NaN	TAIR11_novel2	>AT1G79390.1 | centrosomal protein | Chr1:29863465-29864276 REVERSE LENGTH=126 | 201606	6	11
False	3w_S2 / 3w_S1	3w_S2	3w_S1	0	AT1G79410.1	120038.765625	109231.2421875	-0.136114835528095	0.136114835528095	-9.00336102360683	0.909966389763932	NaN	NaN	NaN	NaN	0	NaN	NaN	NaN	NaN	AT1G79410.1	NaN	| organic cation/carnitine transporter5 | Chr1:29868037-29869584 REVERSE LENGTH=515 | 201606	NaN	NaN	Unknown	NaN	NaN	NaN	TAIR11_novel2	>AT1G79410.1 | organic cation/carnitine transporter5 | Chr1:29868037-29869584 REVERSE LENGTH=515 | 201606	4	5
True	3w_S2 / 3w_S1	3w_S2	3w_S1	176	AT1G79530.1	5614348.5	5522115.5	-0.023897555676726	0.023897555676726	-1.64280860014301	0.98357191399857	0.0204418580979109	0.0204418580979109	1.4270075453354	1.01427007545335	0	0.599308194179942	0.572878029436613	174	0.0268439235405003	AT1G79530.1	NaN	| glyceraldehyde-3-phosphate dehydrogenase of plastid 1 | Chr1:29916232-29919088 REVERSE LENGTH=422 | 201606	NaN	NaN	Unknown	NaN	NaN	NaN	TAIR11_novel2	>AT1G79530.1 | glyceraldehyde-3-phosphate dehydrogenase of plastid 1 | Chr1:29916232-29919088 REVERSE LENGTH=422 | 201606	23	32
True	3w_S2 / 3w_S1	3w_S2	3w_S1	387	AT1G79690.1;AT1G79690.2	1354955.5	1417121.375	0.0647178581267694	0.0647178581267694	4.58803813114157	1.04588038131142	-0.0249597579240799	0.0249597579240799	-1.71519865876879	0.982848013412312	0	0.35226110929977	0.452402432008248	385	0.0188397240837915	AT1G79690.1;AT1G79690.2	NaN	| nudix hydrolase homolog 3 | Chr1:29985360-29990171 FORWARD LENGTH=772 | 201606;| nudix hydrolase homolog 3 | Chr1:29985360-29990171 FORWARD LENGTH=772 | 201606	NaN	NaN	Unknown	NaN	NaN	NaN	TAIR11_novel2	>AT1G79690.1 | nudix hydrolase homolog 3 | Chr1:29985360-29990171 FORWARD LENGTH=772 | 201606;>AT1G79690.2 | nudix hydrolase homolog 3 | Chr1:29985360-29990171 FORWARD LENGTH=772 | 201606	47	61
True	3w_S2 / 3w_S1	3w_S2	3w_S1	242	AT1G79830.1;AT1G79830.2;AT1G79830.3;AT1G79830.4;AT1G79830.5	206075.9375	194719.890625	-0.0817757953262524	0.0817757953262524	-5.51061274439186	0.944893872556081	-0.0128762954846025	0.0128762954846025	-0.888545683059272	0.991114543169407	0	0.775662089066739	0.632642380994102	240	0.0312150673716799	AT1G79830.1;AT1G79830.2;AT1G79830.3;AT1G79830.4;AT1G79830.5	NaN	| golgin Putative 5 | Chr1:30028110-30033508 REVERSE LENGTH=956 | 201606;| golgin Putative 5 | Chr1:30028110-30033508 REVERSE LENGTH=956 | 201606;| golgin Putative 5 | Chr1:30028110-30033508 REVERSE LENGTH=956 | 201606;| golgin Putative 5 | Chr1:30028110-30033508 REVERSE LENGTH=976 | 201606;| golgin Putative 5 | Chr1:30028146-30033508 REVERSE LENGTH=970 | 201606	NaN	NaN	Unknown	NaN	NaN	NaN	TAIR11_novel2	>AT1G79830.1 | golgin Putative 5 | Chr1:30028110-30033508 REVERSE LENGTH=956 | 201606;>AT1G79830.2 | golgin Putative 5 | Chr1:30028110-30033508 REVERSE LENGTH=956 | 201606;>AT1G79830.3 | golgin Putative 5 | Chr1:30028110-30033508 REVERSE LENGTH=956 | 201606;>AT1G79830.4 | golgin Putative 5 | Chr1:30028110-30033508 REVERSE LENGTH=976 | 201606;>AT1G79830.5 | golgin Putative 5 | Chr1:30028146-300335…	38	43
True	3w_S2 / 3w_S1	3w_S2	3w_S1	428	AT1G79930.1	4732415.5	4969710.5	0.0705850670700802	0.0705850670700802	5.01424695274537	1.05014246952745	-0.0834699273109436	0.0834699273109436	-5.62150488533915	0.943784951146609	0	0.00627237778706064	0.0852091880613467	426	0.0213302679315552	AT1G79930.1	NaN	| heat shock protein 91 | Chr1:30063781-30067067 REVERSE LENGTH=831 | 201606	NaN	NaN	Unknown	NaN	NaN	NaN	TAIR11_novel2	>AT1G79930.1 | heat shock protein 91 | Chr1:30063781-30067067 REVERSE LENGTH=831 | 201606	51	73
True	3w_S2 / 3w_S1	3w_S2	3w_S1	121	AT1G79940.1;AT1G79940.2;AT1G79940.3;AT1G79940.4	487303.34375	470069.59375	-0.0519457585259412	0.0519457585259412	-3.53655484228349	0.964634451577165	0.034591119736433	0.034591119736433	2.42664902226872	1.02426649022269	0	0.171403863374492	0.332168193088494	119	0.0173495661311895	AT1G79940.1;AT1G79940.2;AT1G79940.3;AT1G79940.4	NaN	| DnaJ / Sec63 Brl domains-containing protein | Chr1:30070023-30073237 FORWARD LENGTH=687 | 201606;| DnaJ / Sec63 Brl domains-containing protein | Chr1:30070023-30073237 FORWARD LENGTH=687 | 201606;| DnaJ / Sec63 Brl domains-containing protein | Chr1:30070023-30073237 FORWARD LENGTH=687 | 201606;| DnaJ / Sec63 Brl domains-containing protein | Chr1:30070023-30073237 FORWARD LENGTH=594 | 201606	NaN	NaN	Unknown	NaN	NaN	NaN	TAIR11_novel2	>AT1G79940.1 | DnaJ / Sec63 Brl domains-containing protein | Chr1:30070023-30073237 FORWARD LENGTH=687 | 201606;>AT1G79940.2 | DnaJ / Sec63 Brl domains-containing protein | Chr1:30070023-30073237 FORWARD LENGTH=687 | 201606;>AT1G79940.3 | DnaJ / Sec63 Brl domains-containing protein | Chr1:30070023-30073237 FORWARD LENGTH=687 | 201606;>AT1G79940.4 | DnaJ / Sec63 Brl domains-containing protein | Ch…	13	16
True	3w_S2 / 3w_S1	3w_S2	3w_S1	172	AT1G79990.1;AT1G79990.2	464829.78125	460258.71875	-0.0142574529289809	0.0142574529289809	-0.983384172956325	0.990166158270437	-0.00256341532804072	0.00256341532804072	-0.177524648980276	0.998224753510197	0	0.951749172365175	0.68194402399669	170	0.0299143268923824	AT1G79990.1;AT1G79990.2	NaN	| coatomer subunit beta-2 | Chr1:30085910-30091949 FORWARD LENGTH=920 | 201606;| coatomer subunit beta-2 | Chr1:30085910-30091949 FORWARD LENGTH=912 | 201606	NaN	NaN	Unknown	NaN	NaN	NaN	TAIR11_novel2	>AT1G79990.1 | coatomer subunit beta-2 | Chr1:30085910-30091949 FORWARD LENGTH=920 | 201606;>AT1G79990.2 | coatomer subunit beta-2 | Chr1:30085910-30091949 FORWARD LENGTH=912 | 201606	20	30
True	3w_S2 / 3w_S1	3w_S2	3w_S1	12	AT1G80010.1	5545.845703125	7280.47119140625	0.392624346350294	0.392624346350294	31.2779255164603	1.3127792551646	0.396043211221695	0.396043211221695	31.5893937747233	1.31589393774723	0	0.111892229170691	0.272781460680794	10	0.149208003036913	AT1G80010.1	NaN	| FAR1-related sequence 8 | Chr1:30097565-30099846 FORWARD LENGTH=725 | 201606	NaN	NaN	Unknown	NaN	NaN	NaN	TAIR11_novel2	>AT1G80010.1 | FAR1-related sequence 8 | Chr1:30097565-30099846 FORWARD LENGTH=725 | 201606	7	7
True	3w_S2 / 3w_S1	3w_S2	3w_S1	809	AT1G80070.1	1500486.375	1513611.625	0.0125648554079767	0.0125648554079767	0.874733034480246	1.0087473303448	0.0424907207489014	0.0424907207489014	2.98903325156252	1.02989033251563	0	0.00595386586378468	0.0838012143765804	807	0.0106742944139975	AT1G80070.1	NaN	| Pre-mRNA-processing-splicing factor | Chr1:30118052-30127574 FORWARD LENGTH=2359 | 201606	NaN	NaN	Unknown	NaN	NaN	NaN	TAIR11_novel2	>AT1G80070.1 | Pre-mRNA-processing-splicing factor | Chr1:30118052-30127574 FORWARD LENGTH=2359 | 201606	93	117
True	3w_S2 / 3w_S1	3w_S2	3w_S1	49	AT1G80170.1	55661.24609375	61334.48046875	0.1400251365611	0.1400251365611	10.1924314907442	1.10192431490744	0.00826389994472265	0.00826389994472265	0.574453587501766	1.00574453587502	0	0.896370955904111	0.669156600404012	47	0.043285740570623	AT1G80170.1	NaN	| Pectin lyase-like superfamily protein | Chr1:30153646-30155683 REVERSE LENGTH=444 | 201606	NaN	NaN	Unknown	NaN	NaN	NaN	TAIR11_novel2	>AT1G80170.1 | Pectin lyase-like superfamily protein | Chr1:30153646-30155683 REVERSE LENGTH=444 | 201606	7	7
True	3w_S2 / 3w_S1	3w_S2	3w_S1	80	AT1G80300.1	819731.625	833051.0625	0.0232532716816385	0.0232532716816385	1.62485343907526	1.01624853439075	-0.0127863790839911	0.0127863790839911	-0.882368339477768	0.991176316605222	0	0.647715932362542	0.589632089701031	78	0.019196173837989	AT1G80300.1	NaN	| nucleotide transporter 1 | Chr1:30191954-30194280 FORWARD LENGTH=624 | 201606	NaN	NaN	Unknown	NaN	NaN	NaN	TAIR11_novel2	>AT1G80300.1 | nucleotide transporter 1 | Chr1:30191954-30194280 FORWARD LENGTH=624 | 201606	8	14
True	3w_S2 / 3w_S1	3w_S2	3w_S1	199	AT1G80600.1	2530414.5	2496970.75	-0.0191948066921301	0.0191948066921301	-1.32167081717245	0.986783291828276	-0.0113682700321078	0.0113682700321078	-0.784891941880805	0.992151080581192	0	0.813688207624904	0.644398643366895	197	0.0339807946447969	AT1G80600.1	NaN	| HOPW1-1-interacting 1 | Chr1:30298675-30300513 REVERSE LENGTH=457 | 201606	NaN	NaN	Unknown	NaN	NaN	NaN	TAIR11_novel2	>AT1G80600.1 | HOPW1-1-interacting 1 | Chr1:30298675-30300513 REVERSE LENGTH=457 | 201606	19	20
True	3w_S2 / 3w_S1	3w_S2	3w_S1	6	AT1G80880.1;AT1G80880.2;AT1G80880.3	7200.0234375	7850.28271484375	0.124743008376214	0.124743008376214	9.03134945307253	1.09031349453073	0.124742977321148	0.124742977321148	9.03134710609304	1.09031347106093	0	0.317350903900197	0.433102234558729	4	0.0677070043385016	AT1G80880.1;AT1G80880.2;AT1G80880.3	NaN	| Tetratricopeptide repeat (TPR)-like superfamily protein | Chr1:30395194-30396921 REVERSE LENGTH=540 | 201606;| Tetratricopeptide repeat (TPR)-like superfamily protein | Chr1:30395194-30396921 REVERSE LENGTH=540 | 201606;| Tetratricopeptide repeat (TPR)-like superfamily protein | Chr1:30395194-30396921 REVERSE LENGTH=540 | 201606	NaN	NaN	Unknown	NaN	NaN	NaN	TAIR11_novel2	>AT1G80880.1 | Tetratricopeptide repeat (TPR)-like superfamily protein | Chr1:30395194-30396921 REVERSE LENGTH=540 | 201606;>AT1G80880.2 | Tetratricopeptide repeat (TPR)-like superfamily protein | Chr1:30395194-30396921 REVERSE LENGTH=540 | 201606;>AT1G80880.3 | Tetratricopeptide repeat (TPR)-like superfamily protein | Chr1:30395194-30396921 REVERSE LENGTH=540 | 201606	5	5
True	3w_S2 / 3w_S1	3w_S2	3w_S1	200	AT1G80930.1	322039.0625	331787.40625	0.0430234324354114	0.0430234324354114	3.02706872710512	1.03027068727105	-0.0978764817118645	0.0978764817118645	-6.55926559922315	0.934407344007768	0	0.106161136235954	0.26869940246259	198	0.0416491554418734	AT1G80930.1	NaN	| MIF4G domain-containing protein / MA3 domain-containing protein | Chr1:30405774-30409499 REVERSE LENGTH=900 | 201606	NaN	NaN	Unknown	NaN	NaN	NaN	TAIR11_novel2	>AT1G80930.1 | MIF4G domain-containing protein / MA3 domain-containing protein | Chr1:30405774-30409499 REVERSE LENGTH=900 | 201606	35	41
True	3w_S2 / 3w_S1	3w_S2	3w_S1	91	AT2G01460.1;AT2G01460.2;AT2G01460.3	63287.5859375	62594.453125	-0.0158877213112419	0.0158877213112419	-1.09521133130992	0.989047886686901	-0.015210865996778	0.015210865996778	-1.04879823901778	0.989512017609822	0	0.884838915020737	0.664974531966583	89	0.0769355502914606	AT2G01460.1;AT2G01460.2;AT2G01460.3	NaN	| P-loop containing nucleoside triphosphate hydrolases superfamily protein | Chr2:206136-211765 FORWARD LENGTH=955 | 201606;| P-loop containing nucleoside triphosphate hydrolases superfamily protein | Chr2:206136-211765 FORWARD LENGTH=954 | 201606;| P-loop containing nucleoside triphosphate hydrolases superfamily protein | Chr2:206136-211765 FORWARD LENGTH=949 | 201606	NaN	NaN	Unknown	NaN	NaN	NaN	TAIR11_novel2	>AT2G01460.1 | P-loop containing nucleoside triphosphate hydrolases superfamily protein | Chr2:206136-211765 FORWARD LENGTH=955 | 201606;>AT2G01460.2 | P-loop containing nucleoside triphosphate hydrolases superfamily protein | Chr2:206136-211765 FORWARD LENGTH=954 | 201606;>AT2G01460.3 | P-loop containing nucleoside triphosphate hydrolases superfamily protein | Chr2:206136-211765 FORWARD LENGTH=9…	9	9
True	3w_S2 / 3w_S1	3w_S2	3w_S1	31	AT2G01540.1	73542.671875	75018.7890625	0.0286703835355825	0.0286703835355825	2.0071574092507	1.02007157409251	-0.0742433592677116	0.0742433592677116	-5.01598532754618	0.949840146724538	0	0.293707647635685	0.417641917050627	29	0.0472631713608021	AT2G01540.1	NaN	| Calcium-dependent lipid-binding (CaLB domain) family protein | Chr2:242297-243233 REVERSE LENGTH=180 | 201606	NaN	NaN	Unknown	NaN	NaN	NaN	TAIR11_novel2	>AT2G01540.1 | Calcium-dependent lipid-binding (CaLB domain) family protein | Chr2:242297-243233 REVERSE LENGTH=180 | 201606	8	11
True	3w_S2 / 3w_S1	3w_S2	3w_S1	97	AT2G02160.1	72576.8515625	76797.3984375	0.0815479665318247	0.0815479665318247	5.81527964376554	1.05815279643766	0.0608702935278416	0.0608702935278416	4.30948091706433	1.04309480917064	0	0.354386230985193	0.453801070194774	95	0.0451214587051138	AT2G02160.1	NaN	| CCCH-type zinc finger family protein | Chr2:553407-555899 REVERSE LENGTH=669 | 201606	NaN	NaN	Unknown	NaN	NaN	NaN	TAIR11_novel2	>AT2G02160.1 | CCCH-type zinc finger family protein | Chr2:553407-555899 REVERSE LENGTH=669 | 201606	17	19
True	3w_S2 / 3w_S1	3w_S2	3w_S1	425	AT2G02560.1;AT2G02560.2	1228222.375	1227897.75	-0.000381361543035833	0.000381361543035833	-0.0264304743674781	0.999735695256325	0.0247709713876247	0.0247709713876247	1.73181794756916	1.01731817947569	0	0.486636946532816	0.522817846582848	423	0.0250320067845114	AT2G02560.1;AT2G02560.2	NaN	| cullin-associated and neddylation dissociated | Chr2:690345-697342 FORWARD LENGTH=1219 | 201606;| cullin-associated and neddylation dissociated | Chr2:690345-697342 FORWARD LENGTH=1217 | 201606	NaN	NaN	Unknown	NaN	NaN	NaN	TAIR11_novel2	>AT2G02560.1 | cullin-associated and neddylation dissociated | Chr2:690345-697342 FORWARD LENGTH=1219 | 201606;>AT2G02560.2 | cullin-associated and neddylation dissociated | Chr2:690345-697342 FORWARD LENGTH=1217 | 201606	54	71
True	3w_S2 / 3w_S1	3w_S2	3w_S1	76	AT2G02570.1;AT2G02570.2;AT2G02570.4	210770.9375	204834.3125	-0.0412185459034862	0.0412185459034862	-2.81662408983686	0.971833759101631	0.0702010914683342	0.0702010914683342	4.98630096139205	1.04986300961392	0	0.0814889343425548	0.236913151275279	74	0.027343528333417	AT2G02570.1;AT2G02570.2;AT2G02570.4	NaN	| nucleic acid binding/RNA binding protein | Chr2:698361-700794 REVERSE LENGTH=300 | 201606;| nucleic acid binding/RNA binding protein | Chr2:698361-700794 REVERSE LENGTH=300 | 201606;| nucleic acid binding/RNA binding protein | Chr2:698361-700794 REVERSE LENGTH=300 | 201606	NaN	NaN	Unknown	NaN	NaN	NaN	TAIR11_novel2	>AT2G02570.1 | nucleic acid binding/RNA binding protein | Chr2:698361-700794 REVERSE LENGTH=300 | 201606;>AT2G02570.2 | nucleic acid binding/RNA binding protein | Chr2:698361-700794 REVERSE LENGTH=300 | 201606;>AT2G02570.4 | nucleic acid binding/RNA binding protein | Chr2:698361-700794 REVERSE LENGTH=300 | 201606	17	18
True	3w_S2 / 3w_S1	3w_S2	3w_S1	198	AT2G03150.1	173059.109375	171472.96875	-0.0132837174007794	0.0132837174007794	-0.916531138249999	0.9908346886175	0.060988113284111	0.060988113284111	4.31799984803189	1.04317999848032	0	0.167005514476646	0.329016201517272	196	0.0303892420598653	AT2G03150.1	NaN	| ATP/GTP-binding protein family | Chr2:952313-959004 FORWARD LENGTH=1340 | 201606	NaN	NaN	Unknown	NaN	NaN	NaN	TAIR11_novel2	>AT2G03150.1 | ATP/GTP-binding protein family | Chr2:952313-959004 FORWARD LENGTH=1340 | 201606	41	43
True	3w_S2 / 3w_S1	3w_S2	3w_S1	144	AT2G03510.1	741542.125	728547.625	-0.0255053665723887	0.0255053665723887	-1.75236167466548	0.982476383253345	0.0280500594526529	0.0280500594526529	1.96330621920027	1.019633062192	0	0.43161590440948	0.495342537783029	142	0.0245653489403356	AT2G03510.1	NaN	| SPFH/Band 7/PHB domain-containing membrane-associated protein family | Chr2:1066717-1068934 FORWARD LENGTH=356 | 201606	NaN	NaN	Unknown	NaN	NaN	NaN	TAIR11_novel2	>AT2G03510.1 | SPFH/Band 7/PHB domain-containing membrane-associated protein family | Chr2:1066717-1068934 FORWARD LENGTH=356 | 201606	19	25
True	3w_S2 / 3w_S1	3w_S2	3w_S1	112	AT2G04170.1;AT2G04170.2;AT2G04170.3;AT2G04170.4;AT2G04170.6	435990.40625	443205.03125	0.0236778693387683	0.0236778693387683	1.65476691610116	1.01654766916101	-0.013494536280632	0.013494536280632	-0.931009000296279	0.990689909997037	0	0.843444329253929	0.652772584137166	110	0.0495533002386091	AT2G04170.1;AT2G04170.2;AT2G04170.3;AT2G04170.4;AT2G04170.6	NaN	| TRAF-like family protein | Chr2:1417404-1419156 REVERSE LENGTH=420 | 201606;| TRAF-like family protein | Chr2:1417404-1419156 REVERSE LENGTH=420 | 201606;| TRAF-like family protein | Chr2:1417404-1418711 REVERSE LENGTH=298 | 201606;| TRAF-like family protein | Chr2:1417404-1418711 REVERSE LENGTH=298 | 201606;| TRAF-like family protein | Chr2:1417404-1419156 REVERSE LENGTH=380 | 201606	NaN	NaN	Unknown	NaN	NaN	NaN	TAIR11_novel2	>AT2G04170.1 | TRAF-like family protein | Chr2:1417404-1419156 REVERSE LENGTH=420 | 201606;>AT2G04170.2 | TRAF-like family protein | Chr2:1417404-1419156 REVERSE LENGTH=420 | 201606;>AT2G04170.3 | TRAF-like family protein | Chr2:1417404-1418711 REVERSE LENGTH=298 | 201606;>AT2G04170.4 | TRAF-like family protein | Chr2:1417404-1418711 REVERSE LENGTH=298 | 201606;>AT2G04170.6 | TRAF-like family pro…	8	9
True	3w_S2 / 3w_S1	3w_S2	3w_S1	95	AT2G04700.1;AT2G04700.3	395923.09375	416939.09375	0.0746164303002859	0.0746164303002859	5.3081015812809	1.05308101581281	0.113258108496666	0.113258108496666	8.16682643891053	1.08166826438911	0	0.26664096803035	0.399374654140528	93	0.078690939676869	AT2G04700.1;AT2G04700.3	NaN	| ferredoxin thioredoxin reductase catalytic beta chain family protein | Chr2:1646961-1648345 FORWARD LENGTH=146 | 201606;| ferredoxin thioredoxin reductase catalytic beta chain family protein | Chr2:1646961-1648345 FORWARD LENGTH=146 | 201606	NaN	NaN	Unknown	NaN	NaN	NaN	TAIR11_novel2	>AT2G04700.1 | ferredoxin thioredoxin reductase catalytic beta chain family protein | Chr2:1646961-1648345 FORWARD LENGTH=146 | 201606;>AT2G04700.3 | ferredoxin thioredoxin reductase catalytic beta chain family protein | Chr2:1646961-1648345 FORWARD LENGTH=146 | 201606	11	13
True	3w_S2 / 3w_S1	3w_S2	3w_S1	46	AT2G04940.1	296333.3125	288288.53125	-0.0397073725052658	0.0397073725052658	-2.71477451594309	0.972852254840569	0.0653210431337357	0.0653210431337357	4.63177511265669	1.04631775112657	0	0.334499632982063	0.442402740395632	44	0.0458287256536231	AT2G04940.1	NaN	| scramblase-like protein | Chr2:1736671-1740254 REVERSE LENGTH=392 | 201606	NaN	NaN	Unknown	NaN	NaN	NaN	TAIR11_novel2	>AT2G04940.1 | scramblase-like protein | Chr2:1736671-1740254 REVERSE LENGTH=392 | 201606	8	8
True	3w_S2 / 3w_S1	3w_S2	3w_S1	370	AT2G05710.1	4223429	4116177	-0.037109777116388	0.037109777116388	-2.53945313156679	0.974605468684332	0.0375392697751522	0.0375392697751522	2.63617208031588	1.02636172080316	0	0.233570720635885	0.377327871979073	368	0.0219564774217327	AT2G05710.1	NaN	| aconitase 3 | Chr2:2141591-2146350 FORWARD LENGTH=990 | 201606	NaN	NaN	Unknown	NaN	NaN	NaN	TAIR11_novel2	>AT2G05710.1 | aconitase 3 | Chr2:2141591-2146350 FORWARD LENGTH=990 | 201606	37	55
True	3w_S2 / 3w_S1	3w_S2	3w_S1	157	AT2G05840.1	2461425.5	2468307.5	0.00402806144725019	0.00402806144725019	0.279594080747114	1.00279594080747	-0.0868727564811707	0.0868727564811707	-5.84384948213419	0.941561505178658	0	0.0324802857764804	0.162614971181701	155	0.027791531138255	AT2G05840.1	NaN	| 20S proteasome subunit PAA2 | Chr2:2234226-2236053 FORWARD LENGTH=246 | 201606	NaN	NaN	Unknown	NaN	NaN	NaN	TAIR11_novel2	>AT2G05840.1 | 20S proteasome subunit PAA2 | Chr2:2234226-2236053 FORWARD LENGTH=246 | 201606	22	27
True	3w_S2 / 3w_S1	3w_S2	3w_S1	113	AT2G06050.1;AT2G06050.2;AT2G06050.3	382240.71875	407678.40625	0.0929500710499479	0.0929500710499479	6.65488689514453	1.06654886895145	-0.0767827704548836	0.0767827704548836	-5.18302777635131	0.948169722236487	0	0.106222883029995	0.268755740484068	111	0.0324863882464983	AT2G06050.1;AT2G06050.2;AT2G06050.3	NaN	| oxophytodienoate-reductase 3 | Chr2:2359240-2361971 REVERSE LENGTH=391 | 201606;| oxophytodienoate-reductase 3 | Chr2:2359240-2361971 REVERSE LENGTH=391 | 201606;| oxophytodienoate-reductase 3 | Chr2:2359240-2361971 REVERSE LENGTH=391 | 201606	NaN	NaN	Unknown	NaN	NaN	NaN	TAIR11_novel2	>AT2G06050.1 | oxophytodienoate-reductase 3 | Chr2:2359240-2361971 REVERSE LENGTH=391 | 201606;>AT2G06050.2 | oxophytodienoate-reductase 3 | Chr2:2359240-2361971 REVERSE LENGTH=391 | 201606;>AT2G06050.3 | oxophytodienoate-reductase 3 | Chr2:2359240-2361971 REVERSE LENGTH=391 | 201606	20	24
True	3w_S2 / 3w_S1	3w_S2	3w_S1	53	AT2G06530.1	255240.15625	304468.46875	0.254437505716604	0.254437505716604	19.2870562466599	1.1928705624666	0.0673151314258575	0.0673151314258575	4.77649679845151	1.04776496798452	0	0.257826996082424	0.393244569926177	51	0.0403906346222632	AT2G06530.1	NaN	| SNF7 family protein | Chr2:2588740-2590285 REVERSE LENGTH=225 | 201606	NaN	NaN	Unknown	NaN	NaN	NaN	TAIR11_novel2	>AT2G06530.1 | SNF7 family protein | Chr2:2588740-2590285 REVERSE LENGTH=225 | 201606	9	17
True	3w_S2 / 3w_S1	3w_S2	3w_S1	288	AT2G06990.1	237446.96875	265064.1875	0.1587364237426	0.1587364237426	11.630899689049	1.11630899689049	0.13059638440609	0.13059638440609	9.47461562771334	1.09474615627713	0	0.0308716814483116	0.160391346516953	286	0.0440817747550084	AT2G06990.1	NaN	| RNA helicase%2C ATP-dependent%2C SK12/DOB1 protein | Chr2:2895135-2900909 FORWARD LENGTH=995 | 201606	NaN	NaN	Unknown	NaN	NaN	NaN	TAIR11_novel2	>AT2G06990.1 | RNA helicase%2C ATP-dependent%2C SK12/DOB1 protein | Chr2:2895135-2900909 FORWARD LENGTH=995 | 201606	35	41
True	3w_S2 / 3w_S1	3w_S2	3w_S1	87	AT2G09990.1	2030099.25	1986009.375	-0.0316778282366691	0.0316778282366691	-2.17180884136576	0.978281911586342	-0.217579394578934	0.217579394578934	-13.9992822552589	0.860007177447411	0	0.053977189802635	0.198642065466563	85	0.0819357815033176	AT2G09990.1	NaN	| Ribosomal protein S5 domain 2-like superfamily protein | Chr2:3781442-3781882 FORWARD LENGTH=146 | 201606	NaN	NaN	Unknown	NaN	NaN	NaN	TAIR11_novel2	>AT2G09990.1 | Ribosomal protein S5 domain 2-like superfamily protein | Chr2:3781442-3781882 FORWARD LENGTH=146 | 201606	13	14
True	3w_S2 / 3w_S1	3w_S2	3w_S1	78	AT2G13370.1;AT2G13370.2;AT2G13370.3	47851.73046875	42845.52734375	-0.159426489164694	0.159426489164694	-10.4619061337172	0.895380938662828	-0.132146865129471	0.132146865129471	-8.7527405119652	0.912472594880348	0	0.357736306832142	0.455121549777875	76	0.0983932766449431	AT2G13370.1;AT2G13370.2;AT2G13370.3	NaN	| chromatin remodeling 5 | Chr2:5544601-5555543 REVERSE LENGTH=1724 | 201606;| chromatin remodeling 5 | Chr2:5544601-5555543 REVERSE LENGTH=1724 | 201606;| chromatin remodeling 5 | Chr2:5544601-5555543 REVERSE LENGTH=1724 | 201606	NaN	NaN	Unknown	NaN	NaN	NaN	TAIR11_novel2	>AT2G13370.1 | chromatin remodeling 5 | Chr2:5544601-5555543 REVERSE LENGTH=1724 | 201606;>AT2G13370.2 | chromatin remodeling 5 | Chr2:5544601-5555543 REVERSE LENGTH=1724 | 201606;>AT2G13370.3 | chromatin remodeling 5 | Chr2:5544601-5555543 REVERSE LENGTH=1724 | 201606	30	34
True	3w_S2 / 3w_S1	3w_S2	3w_S1	9	AT2G13680.1	1132128.625	543412	-1.05891954737795	1.05891954737795	-52.0008603262726	0.479991396737274	-0.203256845474243	0.203256845474243	-13.1412464744929	0.868587535255071	0	0.22491708749522	0.371451541588541	7	0.0980874153365924	AT2G13680.1	NaN	| callose synthase 5 | Chr2:5695124-5706134 FORWARD LENGTH=1923 | 201606	NaN	NaN	Unknown	NaN	NaN	NaN	TAIR11_novel2	>AT2G13680.1 | callose synthase 5 | Chr2:5695124-5706134 FORWARD LENGTH=1923 | 201606	22	22
True	3w_S2 / 3w_S1	3w_S2	3w_S1	274	AT2G14120.1	991903.875	995787.5	0.00563758914315635	0.00563758914315635	0.39153239521319	1.00391532395213	-0.00692663062363863	0.00692663062363863	-0.478966727273988	0.99521033272726	0	0.850795586413003	0.654813384725421	272	0.025546836632666	AT2G14120.1	NaN	| dynamin related protein | Chr2:5954253-5960015 REVERSE LENGTH=780 | 201606	NaN	NaN	Unknown	NaN	NaN	NaN	TAIR11_novel2	>AT2G14120.1 | dynamin related protein | Chr2:5954253-5960015 REVERSE LENGTH=780 | 201606	44	53
True	3w_S2 / 3w_S1	3w_S2	3w_S1	119	AT2G14260.2;AT2G14260.3	440716.375	476806.71875	0.113554063615624	0.113554063615624	8.18901810716699	1.08189018107167	0.0830206498503685	0.0830206498503685	5.92334957927982	1.0592334957928	0	0.129206791137902	0.291282351932615	117	0.0375353166931125	AT2G14260.2;AT2G14260.3	NaN	| proline iminopeptidase | Chr2:6041441-6043475 REVERSE LENGTH=329 | 201606;| proline iminopeptidase | Chr2:6041441-6043475 REVERSE LENGTH=329 | 201606	NaN	NaN	Unknown	NaN	NaN	NaN	TAIR11_novel2	>AT2G14260.2 | proline iminopeptidase | Chr2:6041441-6043475 REVERSE LENGTH=329 | 201606;>AT2G14260.3 | proline iminopeptidase | Chr2:6041441-6043475 REVERSE LENGTH=329 | 201606	12	14
True	3w_S2 / 3w_S1	3w_S2	3w_S1	255	AT2G14720.1;AT2G14720.2	742956.1875	732756	-0.0199442606883159	0.0199442606883159	-1.37291911308027	0.986270808869197	-0.100517503917217	0.100517503917217	-6.73016333314526	0.932698366668547	0	0.0148847759062701	0.118702088773256	253	0.0290110452352127	AT2G14720.1;AT2G14720.2	NaN	| vacuolar sorting receptor 4 | Chr2:6300878-6304156 REVERSE LENGTH=628 | 201606;| vacuolar sorting receptor 4 | Chr2:6300878-6304156 REVERSE LENGTH=628 | 201606	NaN	NaN	Unknown	NaN	NaN	NaN	TAIR11_novel2	>AT2G14720.1 | vacuolar sorting receptor 4 | Chr2:6300878-6304156 REVERSE LENGTH=628 | 201606;>AT2G14720.2 | vacuolar sorting receptor 4 | Chr2:6300878-6304156 REVERSE LENGTH=628 | 201606	24	30
True	3w_S2 / 3w_S1	3w_S2	3w_S1	41	AT2G15090.1	28689.3046875	34443.4453125	0.263716456552996	0.263716456552996	20.0567447962832	1.20056744796283	0.0775028616189957	0.0775028616189957	5.51900469737825	1.05519004697378	0	0.405224783231403	0.48115140870079	39	0.0629835712580301	AT2G15090.1	NaN	| 3-ketoacyl-CoA synthase 8 | Chr2:6542336-6543781 FORWARD LENGTH=481 | 201606	NaN	NaN	Unknown	NaN	NaN	NaN	TAIR11_novel2	>AT2G15090.1 | 3-ketoacyl-CoA synthase 8 | Chr2:6542336-6543781 FORWARD LENGTH=481 | 201606	12	12
True	3w_S2 / 3w_S1	3w_S2	3w_S1	97	AT2G16430.2	140471.390625	139166.109375	-0.0134684115185737	0.0134684115185737	-0.929215012532025	0.99070784987468	-0.0385440774261951	0.0385440774261951	-2.63629842768294	0.973637015723171	0	0.606952802032953	0.575818339926997	95	0.051495821071116	AT2G16430.2	NaN	| purple acid phosphatase 10 | Chr2:7120502-7122772 REVERSE LENGTH=468 | 201606	NaN	NaN	Unknown	NaN	NaN	NaN	TAIR11_novel2	>AT2G16430.2 | purple acid phosphatase 10 | Chr2:7120502-7122772 REVERSE LENGTH=468 | 201606	5	7
True	3w_S2 / 3w_S1	3w_S2	3w_S1	237	AT2G16440.1	376771.96875	379744.28125	0.01133660398897	0.01133660398897	0.788888969065593	1.00788888969066	-0.0139527171850204	0.0139527171850204	-0.962467008742951	0.99037532991257	0	0.563837228120667	0.559433644270501	235	0.0166972148672626	AT2G16440.1	NaN	| Minichromosome maintenance (MCM2/3/5) family protein | Chr2:7126536-7130665 REVERSE LENGTH=847 | 201606	NaN	NaN	Unknown	NaN	NaN	NaN	TAIR11_novel2	>AT2G16440.1 | Minichromosome maintenance (MCM2/3/5) family protein | Chr2:7126536-7130665 REVERSE LENGTH=847 | 201606	41	50
True	3w_S2 / 3w_S1	3w_S2	3w_S1	274	AT2G16485.1;AT2G16485.2	266175.21875	228897.515625	-0.217674456304119	0.217674456304119	-14.0049488078048	0.859950511921952	0.0394664146006107	0.0394664146006107	2.77336457616091	1.02773364576161	0	0.181710307267442	0.33975833825885	272	0.0203884155153025	AT2G16485.1;AT2G16485.2	NaN	| GW repeat- and PHD finger-containing protein NERD | Chr2:7137269-7145222 REVERSE LENGTH=1773 | 201606;| GW repeat- and PHD finger-containing protein NERD | Chr2:7137269-7145222 REVERSE LENGTH=1758 | 201606	NaN	NaN	Unknown	NaN	NaN	NaN	TAIR11_novel2	>AT2G16485.1 | GW repeat- and PHD finger-containing protein NERD | Chr2:7137269-7145222 REVERSE LENGTH=1773 | 201606;>AT2G16485.2 | GW repeat- and PHD finger-containing protein NERD | Chr2:7137269-7145222 REVERSE LENGTH=1758 | 201606	32	38
True	3w_S2 / 3w_S1	3w_S2	3w_S1	57	AT2G16530.1;AT2G16530.2;AT2G16530.4	282570.0625	264293.75	-0.0964663156715127	0.0964663156715127	-6.46788705721435	0.935321129427857	-0.107638515532017	0.107638515532017	-7.18940046215871	0.928105995378413	0	0.111075218565835	0.271942344177096	55	0.0456668385553284	AT2G16530.1;AT2G16530.2;AT2G16530.4	NaN	| 3-oxo-5-alpha-steroid 4-dehydrogenase family protein | Chr2:7163276-7165064 REVERSE LENGTH=343 | 201606;| 3-oxo-5-alpha-steroid 4-dehydrogenase family protein | Chr2:7163276-7165064 REVERSE LENGTH=342 | 201606;| 3-oxo-5-alpha-steroid 4-dehydrogenase family protein | Chr2:7163276-7165064 REVERSE LENGTH=343 | 201606	NaN	NaN	Unknown	NaN	NaN	NaN	TAIR11_novel2	>AT2G16530.1 | 3-oxo-5-alpha-steroid 4-dehydrogenase family protein | Chr2:7163276-7165064 REVERSE LENGTH=343 | 201606;>AT2G16530.2 | 3-oxo-5-alpha-steroid 4-dehydrogenase family protein | Chr2:7163276-7165064 REVERSE LENGTH=342 | 201606;>AT2G16530.4 | 3-oxo-5-alpha-steroid 4-dehydrogenase family protein | Chr2:7163276-7165064 REVERSE LENGTH=343 | 201606	7	8
True	3w_S2 / 3w_S1	3w_S2	3w_S1	203	AT2G16600.1	5857462	8406751	0.521272652768857	0.521272652768857	43.5220749191373	1.43522074919137	-0.0262200850993395	0.0262200850993395	-1.80102200460019	0.981989779953998	0	0.571521884679568	0.561700786589046	201	0.0319949848631209	AT2G16600.1	NaN	| rotamase CYP 3 | Chr2:7200862-7201383 FORWARD LENGTH=173 | 201606	NaN	NaN	Unknown	NaN	NaN	NaN	TAIR11_novel2	>AT2G16600.1 | rotamase CYP 3 | Chr2:7200862-7201383 FORWARD LENGTH=173 | 201606	13	15
True	3w_S2 / 3w_S1	3w_S2	3w_S1	241	AT2G16950.1;AT2G16950.2	676687.625	677386.5625	0.00148936264202284	0.00148936264202284	0.103288057026307	1.00103288057026	0.00691626919433475	0.00691626919433475	0.48055020589628	1.00480550205896	0	0.89312421413929	0.667978395761759	239	0.0382247299348687	AT2G16950.1;AT2G16950.2	NaN	| transportin 1 | Chr2:7353939-7360637 FORWARD LENGTH=895 | 201606;| transportin 1 | Chr2:7353939-7360637 FORWARD LENGTH=891 | 201606	NaN	NaN	Unknown	NaN	NaN	NaN	TAIR11_novel2	>AT2G16950.1 | transportin 1 | Chr2:7353939-7360637 FORWARD LENGTH=895 | 201606;>AT2G16950.2 | transportin 1 | Chr2:7353939-7360637 FORWARD LENGTH=891 | 201606	25	30
True	3w_S2 / 3w_S1	3w_S2	3w_S1	93	AT2G17265.1	608713.25	630547.375	0.0508419991953957	0.0508419991953957	3.58693112068778	1.03586931120688	0.0655794441699982	0.0655794441699982	4.65051738305167	1.04650517383052	0	0.432117292533128	0.495342537783029	91	0.0609636899645167	AT2G17265.1	NaN	| homoserine kinase | Chr2:7508606-7509718 FORWARD LENGTH=370 | 201606	NaN	NaN	Unknown	NaN	NaN	NaN	TAIR11_novel2	>AT2G17265.1 | homoserine kinase | Chr2:7508606-7509718 FORWARD LENGTH=370 | 201606	17	25
True	3w_S2 / 3w_S1	3w_S2	3w_S1	56	AT2G17280.1;AT2G17280.2	113055.6875	88657.8671875	-0.350713010066816	0.350713010066816	-21.5803564172744	0.784196435827256	-0.118773251771927	0.118773251771927	-7.9029565342943	0.920970434657057	0	0.0175126599740665	0.127394704670174	54	0.0332632553972515	AT2G17280.1;AT2G17280.2	NaN	| Phosphoglycerate mutase family protein | Chr2:7513274-7514844 FORWARD LENGTH=271 | 201606;| Phosphoglycerate mutase family protein | Chr2:7513274-7514844 FORWARD LENGTH=271 | 201606	NaN	NaN	Unknown	NaN	NaN	NaN	TAIR11_novel2	>AT2G17280.1 | Phosphoglycerate mutase family protein | Chr2:7513274-7514844 FORWARD LENGTH=271 | 201606;>AT2G17280.2 | Phosphoglycerate mutase family protein | Chr2:7513274-7514844 FORWARD LENGTH=271 | 201606	6	8
True	3w_S2 / 3w_S1	3w_S2	3w_S1	40	AT2G17380.1	422707.21875	436628.25	0.0467467261279926	0.0467467261279926	3.2933034101396	1.0329330341014	0.0227936003357172	0.0227936003357172	1.59247889655882	1.01592478896559	0	0.474717289572243	0.517581693569611	38	0.0216085979390235	AT2G17380.1	NaN	| associated protein 19 | Chr2:7553122-7554887 FORWARD LENGTH=161 | 201606	NaN	NaN	Unknown	NaN	NaN	NaN	TAIR11_novel2	>AT2G17380.1 | associated protein 19 | Chr2:7553122-7554887 FORWARD LENGTH=161 | 201606	5	5
True	3w_S2 / 3w_S1	3w_S2	3w_S1	33	AT2G18050.1	74494.28125	71748.578125	-0.0541794360234971	0.0541794360234971	-3.68579047804425	0.963142095219558	-0.0725592151284218	0.0725592151284218	-4.90504006688532	0.950949599331147	0	0.613545772727868	0.578291593731622	31	0.0972324264392097	AT2G18050.1	NaN	| histone H1-3 | Chr2:7846095-7846670 FORWARD LENGTH=167 | 201606	NaN	NaN	Unknown	NaN	NaN	NaN	TAIR11_novel2	>AT2G18050.1 | histone H1-3 | Chr2:7846095-7846670 FORWARD LENGTH=167 | 201606	5	7
True	3w_S2 / 3w_S1	3w_S2	3w_S1	124	AT2G18220.1	180652.34375	172924.640625	-0.063072513958175	0.063072513958175	-4.27766557830778	0.957223344216922	-0.254362016916275	0.254362016916275	-16.1642211917621	0.838357788082379	0	4.97370866043665E-05	0.0105784566071662	122	0.0415742655456091	AT2G18220.1	NaN	| Noc2p family | Chr2:7928254-7931851 FORWARD LENGTH=764 | 201606	NaN	NaN	Unknown	NaN	NaN	NaN	TAIR11_novel2	>AT2G18220.1 | Noc2p family | Chr2:7928254-7931851 FORWARD LENGTH=764 | 201606	12	16
True	3w_S2 / 3w_S1	3w_S2	3w_S1	527	AT2G18960.1	4567935	4652706	0.0265279056304992	0.0265279056304992	1.85578384981397	1.01855783849814	-0.0286397896707058	0.0286397896707058	-1.96558440855613	0.980344155914439	0	0.218079976737005	0.367298273118548	525	0.0161745867344013	AT2G18960.1	NaN	| H[+]-ATPase 1 | Chr2:8221858-8227268 FORWARD LENGTH=949 | 201606	NaN	NaN	Unknown	NaN	NaN	NaN	TAIR11_novel2	>AT2G18960.1 | H[+]-ATPase 1 | Chr2:8221858-8227268 FORWARD LENGTH=949 | 201606	52	72
True	3w_S2 / 3w_S1	3w_S2	3w_S1	81	AT2G19830.2	421493.3125	441003.125	0.0652791376744334	0.0652791376744334	4.62873595414399	1.04628735954144	0.000165143952472135	0.000165143952472135	0.0114475616876053	1.00011447561688	0	0.994847910906851	0.692466238661488	79	0.0175614765647474	AT2G19830.2	NaN	| SNF7 family protein | Chr2:8558101-8559389 REVERSE LENGTH=213 | 201606	NaN	NaN	Unknown	NaN	NaN	NaN	TAIR11_novel2	>AT2G19830.2 | SNF7 family protein | Chr2:8558101-8559389 REVERSE LENGTH=213 | 201606	9	13
True	3w_S2 / 3w_S1	3w_S2	3w_S1	35	AT2G20000.1;AT2G20000.2	18145.19140625	22787.3203125	0.328644004757522	0.328644004757522	25.583245733363	1.25583245733363	0.124769397079945	0.124769397079945	9.03334379159208	1.09033343791592	0	0.100393574153355	0.262541921785897	33	0.0504369352021867	AT2G20000.1;AT2G20000.2	NaN	| CDC27 family protein | Chr2:8632324-8636900 REVERSE LENGTH=744 | 201606;| CDC27 family protein | Chr2:8632790-8636900 REVERSE LENGTH=650 | 201606	NaN	NaN	Unknown	NaN	NaN	NaN	TAIR11_novel2	>AT2G20000.1 | CDC27 family protein | Chr2:8632324-8636900 REVERSE LENGTH=744 | 201606;>AT2G20000.2 | CDC27 family protein | Chr2:8632790-8636900 REVERSE LENGTH=650 | 201606	3	3
True	3w_S2 / 3w_S1	3w_S2	3w_S1	47	AT2G20060.1	195624.578125	201640.328125	0.0436965663300546	0.0436965663300546	3.07515040168218	1.03075150401682	-0.00404389854520559	0.00404389854520559	-0.279909209121365	0.997200907908786	0	0.89233569299173	0.667697230035131	45	0.0203668917123132	AT2G20060.1	NaN	| Ribosomal protein L4/L1 family | Chr2:8659384-8661227 FORWARD LENGTH=300 | 201606	NaN	NaN	Unknown	NaN	NaN	NaN	TAIR11_novel2	>AT2G20060.1 | Ribosomal protein L4/L1 family | Chr2:8659384-8661227 FORWARD LENGTH=300 | 201606	10	11
True	3w_S2 / 3w_S1	3w_S2	3w_S1	241	AT4G29040.1	1871115.5	1997200	0.0940801959415406	0.0940801959415406	6.73846697331084	1.06738466973311	0.0697419047355652	0.0697419047355652	4.95289081995252	1.04952890819953	0	0.0230335869818852	0.142904824976035	239	0.0210687068487907	AT4G29040.1	NaN	| regulatory particle AAA-ATPase 2A | Chr4:14312369-14314386 FORWARD LENGTH=443 | 201606	NaN	NaN	Unknown	NaN	NaN	NaN	TAIR11_novel2	>AT4G29040.1 | regulatory particle AAA-ATPase 2A | Chr4:14312369-14314386 FORWARD LENGTH=443 | 201606	24	31
True	3w_S2 / 3w_S1	3w_S2	3w_S1	140	AT2G20280.1	400333.8125	394870.96875	-0.0198221684693718	0.0198221684693718	-1.36457215939011	0.986354278406099	-0.0165466591715813	0.0165466591715813	-1.14037488067896	0.98859625119321	0	0.731153996078607	0.618431296259412	138	0.0331926299314793	AT2G20280.1	NaN	| Zinc finger C-x8-C-x5-C-x3-H type family protein | Chr2:8740054-8742349 REVERSE LENGTH=371 | 201606	NaN	NaN	Unknown	NaN	NaN	NaN	TAIR11_novel2	>AT2G20280.1 | Zinc finger C-x8-C-x5-C-x3-H type family protein | Chr2:8740054-8742349 REVERSE LENGTH=371 | 201606	18	19
True	3w_S2 / 3w_S1	3w_S2	3w_S1	144	AT2G20360.1	1807199.75	1740814.25	-0.0539937048699243	0.0539937048699243	-3.67339028239684	0.963266097176032	0.0470713563263416	0.0470713563263416	3.31654872363105	1.03316548723631	0	0.121349607472006	0.282941222492111	142	0.0208651655677445	AT2G20360.1	NaN	| NAD(P)-binding Rossmann-fold superfamily protein | Chr2:8786070-8789098 FORWARD LENGTH=402 | 201606	NaN	NaN	Unknown	NaN	NaN	NaN	TAIR11_novel2	>AT2G20360.1 | NAD(P)-binding Rossmann-fold superfamily protein | Chr2:8786070-8789098 FORWARD LENGTH=402 | 201606	22	35
True	3w_S2 / 3w_S1	3w_S2	3w_S1	358	AT2G20420.1	4577700	4720996	0.0444683417410849	0.0444683417410849	3.13030561198855	1.03130305611989	-0.00221712910570204	0.00221712910570204	-0.153561652105794	0.998464383478942	0	0.954122913625339	0.682366806022375	356	0.0275499401228283	AT2G20420.1	NaN	| ATP citrate lyase (ACL) family protein | Chr2:8805574-8807858 FORWARD LENGTH=421 | 201606	NaN	NaN	Unknown	NaN	NaN	NaN	TAIR11_novel2	>AT2G20420.1 | ATP citrate lyase (ACL) family protein | Chr2:8805574-8807858 FORWARD LENGTH=421 | 201606	39	51
True	3w_S2 / 3w_S1	3w_S2	3w_S1	47	AT2G20560.1	168901.546875	160784.28125	-0.0710561697899308	0.0710561697899308	-4.80591550236506	0.951940844976349	0.021039767190814	0.021039767190814	1.46905156485497	1.01469051564855	0	0.524028691779758	0.541196291502857	45	0.0224582809804027	AT2G20560.1	NaN	| DNAJ heat shock family protein | Chr2:8848353-8849815 REVERSE LENGTH=337 | 201606	NaN	NaN	Unknown	NaN	NaN	NaN	TAIR11_novel2	>AT2G20560.1 | DNAJ heat shock family protein | Chr2:8848353-8849815 REVERSE LENGTH=337 | 201606	7	8
True	3w_S2 / 3w_S1	3w_S2	3w_S1	135	AT2G20610.1	608514.25	619047.375	0.0247587735704032	0.0247587735704032	1.73095782062622	1.01730957820626	-0.0537901483476162	0.0537901483476162	-3.65979815622012	0.963402018437799	0	0.325052460228489	0.436969547761779	133	0.0375845924689461	AT2G20610.1	NaN	| Tyrosine transaminase family protein | Chr2:8878150-8880298 REVERSE LENGTH=462 | 201606	NaN	NaN	Unknown	NaN	NaN	NaN	TAIR11_novel2	>AT2G20610.1 | Tyrosine transaminase family protein | Chr2:8878150-8880298 REVERSE LENGTH=462 | 201606	27	32
True	3w_S2 / 3w_S1	3w_S2	3w_S1	60	AT2G20690.1	209776.1875	214159.140625	0.0298323335158466	0.0298323335158466	2.08934730735346	1.02089347307353	-0.0471689365804195	0.0471689365804195	-3.21663110484246	0.967833688951575	0	0.248889683647184	0.388486706780654	58	0.0278291045033442	AT2G20690.1	NaN	| lumazine-binding family protein | Chr2:8923342-8924621 FORWARD LENGTH=271 | 201606	NaN	NaN	Unknown	NaN	NaN	NaN	TAIR11_novel2	>AT2G20690.1 | lumazine-binding family protein | Chr2:8923342-8924621 FORWARD LENGTH=271 | 201606	6	8
True	3w_S2 / 3w_S1	3w_S2	3w_S1	63	AT2G20900.1;AT2G20900.2;AT2G20900.3;AT2G20900.4	53905.79296875	53613.2109375	-0.00785177823651789	0.00785177823651789	-0.542765471272477	0.994572345287275	-0.0625177323818207	0.0625177323818207	-4.24084892751004	0.9575915107249	0	0.368425868562094	0.460105691166064	61	0.0474115249948582	AT2G20900.1;AT2G20900.2;AT2G20900.3;AT2G20900.4	NaN	| diacylglycerol kinase 5 | Chr2:8989412-8992798 REVERSE LENGTH=509 | 201606;| diacylglycerol kinase 5 | Chr2:8989794-8992798 REVERSE LENGTH=491 | 201606;| diacylglycerol kinase 5 | Chr2:8989794-8992798 REVERSE LENGTH=491 | 201606;| diacylglycerol kinase 5 | Chr2:8989412-8992798 REVERSE LENGTH=509 | 201606	NaN	NaN	Unknown	NaN	NaN	NaN	TAIR11_novel2	>AT2G20900.1 | diacylglycerol kinase 5 | Chr2:8989412-8992798 REVERSE LENGTH=509 | 201606;>AT2G20900.2 | diacylglycerol kinase 5 | Chr2:8989794-8992798 REVERSE LENGTH=491 | 201606;>AT2G20900.3 | diacylglycerol kinase 5 | Chr2:8989794-8992798 REVERSE LENGTH=491 | 201606;>AT2G20900.4 | diacylglycerol kinase 5 | Chr2:8989412-8992798 REVERSE LENGTH=509 | 201606	6	7
True	3w_S2 / 3w_S1	3w_S2	3w_S1	163	AT2G21130.1	16404898	16608902	0.0178300774402309	0.0178300774402309	1.24355543082315	1.01243555430823	0.0307415742427111	0.0307415742427111	2.15370813648874	1.02153708136489	0	0.279210905270016	0.409660453702132	161	0.0195653431189127	AT2G21130.1	NaN	| Cyclophilin-like peptidyl-prolyl cis-trans isomerase family protein | Chr2:9055619-9056143 REVERSE LENGTH=174 | 201606	NaN	NaN	Unknown	NaN	NaN	NaN	TAIR11_novel2	>AT2G21130.1 | Cyclophilin-like peptidyl-prolyl cis-trans isomerase family protein | Chr2:9055619-9056143 REVERSE LENGTH=174 | 201606	11	15
True	3w_S2 / 3w_S1	3w_S2	3w_S1	52	AT2G21385.1;AT2G21385.2;AT2G21385.3;AT2G21385.5	62719.92578125	63292.4609375	0.0131098114393858	0.0131098114393858	0.912844122690526	1.00912844122691	0.0176043622195721	0.0176043622195721	1.22771672392981	1.0122771672393	0	0.804499522107738	0.642278445450471	50	0.0485522921034519	AT2G21385.1;AT2G21385.2;AT2G21385.3;AT2G21385.5	NaN	| hypothetical protein | Chr2:9149726-9151752 FORWARD LENGTH=330 | 201606;| hypothetical protein | Chr2:9150162-9151752 FORWARD LENGTH=252 | 201606;| hypothetical protein | Chr2:9150162-9151752 FORWARD LENGTH=252 | 201606;| hypothetical protein | Chr2:9150162-9151752 FORWARD LENGTH=252 | 201606	NaN	NaN	Unknown	NaN	NaN	NaN	TAIR11_novel2	>AT2G21385.1 | hypothetical protein | Chr2:9149726-9151752 FORWARD LENGTH=330 | 201606;>AT2G21385.2 | hypothetical protein | Chr2:9150162-9151752 FORWARD LENGTH=252 | 201606;>AT2G21385.3 | hypothetical protein | Chr2:9150162-9151752 FORWARD LENGTH=252 | 201606;>AT2G21385.5 | hypothetical protein | Chr2:9150162-9151752 FORWARD LENGTH=252 | 201606	5	6
True	3w_S2 / 3w_S1	3w_S2	3w_S1	192	AT2G21790.1	163005.578125	160071.828125	-0.0262019122032132	0.0262019122032132	-1.79978503419697	0.98200214965803	-0.18180912733078	0.18180912733078	-11.8403212038428	0.881596787961572	0	0.00777333322032973	0.0906060294013377	190	0.047385997194309	AT2G21790.1	NaN	| ribonucleotide reductase 1 | Chr2:9293529-9297580 FORWARD LENGTH=816 | 201606	NaN	NaN	Unknown	NaN	NaN	NaN	TAIR11_novel2	>AT2G21790.1 | ribonucleotide reductase 1 | Chr2:9293529-9297580 FORWARD LENGTH=816 | 201606	20	28
True	3w_S2 / 3w_S1	3w_S2	3w_S1	301	AT2G22125.1	144123.609375	156407.90625	0.118006753540823	0.118006753540823	8.52344520670245	1.08523445206702	0.0426211580634117	0.0426211580634117	2.99834514343191	1.02998345143432	0	0.286552799770673	0.413983942950371	299	0.0281643521446914	AT2G22125.1	NaN	| binding protein | Chr2:9406793-9414223 FORWARD LENGTH=2150 | 201606	NaN	NaN	Unknown	NaN	NaN	NaN	TAIR11_novel2	>AT2G22125.1 | binding protein | Chr2:9406793-9414223 FORWARD LENGTH=2150 | 201606	54	60
True	3w_S2 / 3w_S1	3w_S2	3w_S1	85	AT2G22450.1	91653.0625	155081.375	0.758770438676903	0.758770438676903	69.20479334774	1.6920479334774	0.249424546957016	0.249424546957016	18.8732866204017	1.18873286620402	0	0.0142814556442292	0.115817113117781	83	0.0687029545446668	AT2G22450.1	NaN	| riboflavin biosynthesis protein | Chr2:9530654-9532691 FORWARD LENGTH=476 | 201606	NaN	NaN	Unknown	NaN	NaN	NaN	TAIR11_novel2	>AT2G22450.1 | riboflavin biosynthesis protein | Chr2:9530654-9532691 FORWARD LENGTH=476 | 201606	15	21
True	3w_S2 / 3w_S1	3w_S2	3w_S1	6	AT2G23755.1	9022.556640625	10026.9560546875	0.152275504497248	0.152275504497248	11.1320931978425	1.11132093197842	0.152275502681732	0.152275502681732	11.1320930579917	1.11132093057992	0	0.0241764713028341	0.145357830112269	4	0.0267003896529452	AT2G23755.1	NaN	| transmembrane family 220 helix protein | Chr2:10103375-10103985 REVERSE LENGTH=150 | 201606	NaN	NaN	Unknown	NaN	NaN	NaN	TAIR11_novel2	>AT2G23755.1 | transmembrane family 220 helix protein | Chr2:10103375-10103985 REVERSE LENGTH=150 | 201606	1	1
True	3w_S2 / 3w_S1	3w_S2	3w_S1	55	AT2G24020.1;AT2G24020.2	241041.15625	221332.5625	-0.123063782127437	0.123063782127437	-8.17644341597785	0.918235565840221	-0.276619136333466	0.276619136333466	-17.4476686573835	0.825523313426165	0	0.0121282534401431	0.109574751904771	53	0.0730319727340941	AT2G24020.1;AT2G24020.2	NaN	| Putative BCR%2C YbaB family COG0718 | Chr2:10217869-10219269 REVERSE LENGTH=182 | 201606;| Putative BCR%2C YbaB family COG0718 | Chr2:10217869-10219269 REVERSE LENGTH=180 | 201606	NaN	NaN	Unknown	NaN	NaN	NaN	TAIR11_novel2	>AT2G24020.1 | Putative BCR%2C YbaB family COG0718 | Chr2:10217869-10219269 REVERSE LENGTH=182 | 201606;>AT2G24020.2 | Putative BCR%2C YbaB family COG0718 | Chr2:10217869-10219269 REVERSE LENGTH=180 | 201606	7	15
True	3w_S2 / 3w_S1	3w_S2	3w_S1	200	AT2G24050.1	216679.375	213179.21875	-0.0234950271652771	0.0234950271652771	-1.61536198357596	0.98384638016424	-0.0821073725819588	0.0821073725819588	-5.53232691871883	0.944676730812812	0	0.0901051815801097	0.247829370188936	198	0.0333320398703482	AT2G24050.1	NaN	| MIF4G domain-containing protein / MA3 domain-containing protein | Chr2:10225500-10228456 REVERSE LENGTH=747 | 201606	NaN	NaN	Unknown	NaN	NaN	NaN	TAIR11_novel2	>AT2G24050.1 | MIF4G domain-containing protein / MA3 domain-containing protein | Chr2:10225500-10228456 REVERSE LENGTH=747 | 201606	29	34
True	3w_S2 / 3w_S1	3w_S2	3w_S1	164	AT2G24180.1	377238.3125	409672	0.118993087550159	0.118993087550159	8.59766530208939	1.08597665302089	0.00925375241786242	0.00925375241786242	0.64348275113868	1.00643482751139	0	0.766512878542774	0.628940311131526	162	0.0215002126414031	AT2G24180.1	NaN	| cytochrome p450 71b6 | Chr2:10281890-10283589 FORWARD LENGTH=503 | 201606	NaN	NaN	Unknown	NaN	NaN	NaN	TAIR11_novel2	>AT2G24180.1 | cytochrome p450 71b6 | Chr2:10281890-10283589 FORWARD LENGTH=503 | 201606	24	28
True	3w_S2 / 3w_S1	3w_S2	3w_S1	271	AT2G25170.1;AT2G25170.2;AT2G25170.3;AT2G25170.4	196347.03125	196025.59375	-0.00236375507055633	0.00236375507055633	-0.163708866873946	0.998362911331261	-0.0352070108056068	0.0352070108056068	-2.41082789550801	0.97589172104492	0	0.307185971518818	0.425372883450066	269	0.0238064855802437	AT2G25170.1;AT2G25170.2;AT2G25170.3;AT2G25170.4	NaN	| chromatin remodeling factor CHD3 (PICKLE) | Chr2:10714411-10723763 FORWARD LENGTH=1384 | 201606;| chromatin remodeling factor CHD3 (PICKLE) | Chr2:10714013-10723763 FORWARD LENGTH=1401 | 201606;| chromatin remodeling factor CHD3 (PICKLE) | Chr2:10714065-10723763 FORWARD LENGTH=1410 | 201606;| chromatin remodeling factor CHD3 (PICKLE) | Chr2:10714411-10723763 FORWARD LENGTH=1384 | 201606	NaN	NaN	Unknown	NaN	NaN	NaN	TAIR11_novel2	>AT2G25170.1 | chromatin remodeling factor CHD3 (PICKLE) | Chr2:10714411-10723763 FORWARD LENGTH=1384 | 201606;>AT2G25170.2 | chromatin remodeling factor CHD3 (PICKLE) | Chr2:10714013-10723763 FORWARD LENGTH=1401 | 201606;>AT2G25170.3 | chromatin remodeling factor CHD3 (PICKLE) | Chr2:10714065-10723763 FORWARD LENGTH=1410 | 201606;>AT2G25170.4 | chromatin remodeling factor CHD3 (PICKLE) | Chr2:10…	40	48
True	3w_S2 / 3w_S1	3w_S2	3w_S1	86	AT2G25430.1	153937.5625	155790.84375	0.017265136323483	0.017265136323483	1.20391749739444	1.01203917497394	-0.0519166477024555	0.0519166477024555	-3.53460837502828	0.964653916249717	0	0.212807847119841	0.363675860136125	84	0.0285041832405458	AT2G25430.1	NaN	| epsin N-terminal homology (ENTH) domain-containing protein / clathrin assembly protein-like protein | Chr2:10822716-10824677 FORWARD LENGTH=653 | 201606	NaN	NaN	Unknown	NaN	NaN	NaN	TAIR11_novel2	>AT2G25430.1 | epsin N-terminal homology (ENTH) domain-containing protein / clathrin assembly protein-like protein | Chr2:10822716-10824677 FORWARD LENGTH=653 | 201606	12	17
True	3w_S2 / 3w_S1	3w_S2	3w_S1	20	AT2G25520.1	77929.4375	92509.9765625	0.247440555814426	0.247440555814426	18.7099246834677	1.18709924683468	-0.0052672759629786	0.0052672759629786	-0.364434069542852	0.996355659304571	0	0.925059884554211	0.675916825850729	18	0.0372470160092267	AT2G25520.1	NaN	| Drug/metabolite transporter superfamily protein | Chr2:10860950-10861993 FORWARD LENGTH=347 | 201606	NaN	NaN	Unknown	NaN	NaN	NaN	TAIR11_novel2	>AT2G25520.1 | Drug/metabolite transporter superfamily protein | Chr2:10860950-10861993 FORWARD LENGTH=347 | 201606	7	9
True	3w_S2 / 3w_S1	3w_S2	3w_S1	70	AT2G25800.1	48839.9765625	54612.12109375	0.161158683091852	0.161158683091852	11.8184834177049	1.11818483417705	0.091294564306736	0.091294564306736	6.53256955745545	1.06532569557455	0	0.0940889769342292	0.253541943503195	68	0.0370188226828709	AT2G25800.1	NaN	| elongation factor Ts (DUF810) | Chr2:11006138-11009728 REVERSE LENGTH=987 | 201606	NaN	NaN	Unknown	NaN	NaN	NaN	TAIR11_novel2	>AT2G25800.1 | elongation factor Ts (DUF810) | Chr2:11006138-11009728 REVERSE LENGTH=987 | 201606	21	27
True	3w_S2 / 3w_S1	3w_S2	3w_S1	80	AT2G26040.1	267151.40625	268184.71875	0.00556942302678068	0.00556942302678068	0.386789092561624	1.00386789092562	-0.142839550971985	0.142839550971985	-9.42652914866994	0.905734708513301	0	0.0119727839261621	0.109287713755034	78	0.0381073304639948	AT2G26040.1	NaN	| PYR1-like 2 | Chr2:11094832-11095404 REVERSE LENGTH=190 | 201606	NaN	NaN	Unknown	NaN	NaN	NaN	TAIR11_novel2	>AT2G26040.1 | PYR1-like 2 | Chr2:11094832-11095404 REVERSE LENGTH=190 | 201606	9	9
True	3w_S2 / 3w_S1	3w_S2	3w_S1	66	AT2G26230.1	96217.203125	97232.5078125	0.0151438684532097	0.0151438684532097	1.0552215763131	1.01055221576313	0.0365538038313389	0.0365538038313389	2.56608802743721	1.02566088027437	0	0.586016383262325	0.567518850587776	64	0.045927530872555	AT2G26230.1	NaN	| uricase / urate oxidase / nodulin 35 | Chr2:11164956-11166968 FORWARD LENGTH=309 | 201606	NaN	NaN	Unknown	NaN	NaN	NaN	TAIR11_novel2	>AT2G26230.1 | uricase / urate oxidase / nodulin 35 | Chr2:11164956-11166968 FORWARD LENGTH=309 | 201606	12	18
True	3w_S2 / 3w_S1	3w_S2	3w_S1	347	AT2G26890.1	160444.84375	156454.75	-0.0363319663911839	0.0363319663911839	-2.48689434745391	0.975131056525461	0.00366277038119733	0.00366277038119733	0.254206454357053	1.00254206454357	0	0.938535254586333	0.678506258686633	345	0.0339886667090627	AT2G26890.1	NaN	| DNAJ heat shock N-terminal domain-containing protein | Chr2:11462327-11473841 REVERSE LENGTH=2554 | 201606	NaN	NaN	Unknown	NaN	NaN	NaN	TAIR11_novel2	>AT2G26890.1 | DNAJ heat shock N-terminal domain-containing protein | Chr2:11462327-11473841 REVERSE LENGTH=2554 | 201606	52	56
True	3w_S2 / 3w_S1	3w_S2	3w_S1	55	AT2G26990.1	361637.125	355211.25	-0.0258655153360113	0.0258655153360113	-1.77688477088739	0.982231152291126	0.0177818108350039	0.0177818108350039	1.24016829713232	1.01240168297132	0	0.74458788211925	0.622486810674809	53	0.0372813097398127	AT2G26990.1	NaN	| proteasome family protein | Chr2:11519684-11522412 REVERSE LENGTH=439 | 201606	NaN	NaN	Unknown	NaN	NaN	NaN	TAIR11_novel2	>AT2G26990.1 | proteasome family protein | Chr2:11519684-11522412 REVERSE LENGTH=439 | 201606	11	16
True	3w_S2 / 3w_S1	3w_S2	3w_S1	120	AT2G27030.1;AT2G27030.3;AT2G41110.1;AT3G43810.1;AT3G43810.2;AT3G56800.1;AT5G21274.1	881718	917508.4375	0.0574041130021022	0.0574041130021022	4.05917056247009	1.0405917056247	-0.0987058579921722	0.0987058579921722	-6.61296735525314	0.933870326447469	0	0.0845446515714985	0.241870911557637	118	0.039060637065625	AT2G27030.1;AT2G27030.3;AT2G41110.1;AT3G43810.1;AT3G43810.2;AT3G56800.1;AT5G21274.1	NaN	| calmodulin 5 | Chr2:11532069-11533060 FORWARD LENGTH=149 | 201606;| calmodulin 5 | Chr2:11532069-11534176 FORWARD LENGTH=181 | 201606;| calmodulin 2 | Chr2:17140379-17141192 FORWARD LENGTH=149 | 201606;| calmodulin 7 | Chr3:15664619-15666355 REVERSE LENGTH=149 | 201606;| calmodulin 7 | Chr3:15663188-15666355 REVERSE LENGTH=214 | 201606;| calmodulin 3 | Chr3:21034981-21035920 REVERSE LENGTH=149 …	NaN	NaN	Unknown	NaN	NaN	NaN	TAIR11_novel2	>AT2G27030.1 | calmodulin 5 | Chr2:11532069-11533060 FORWARD LENGTH=149 | 201606;>AT2G27030.3 | calmodulin 5 | Chr2:11532069-11534176 FORWARD LENGTH=181 | 201606;>AT2G41110.1 | calmodulin 2 | Chr2:17140379-17141192 FORWARD LENGTH=149 | 201606;>AT3G43810.1 | calmodulin 7 | Chr3:15664619-15666355 REVERSE LENGTH=149 | 201606;>AT3G43810.2 | calmodulin 7 | Chr3:15663188-15666355 REVERSE LENGTH=214 | 2…	9	12
True	3w_S2 / 3w_S1	3w_S2	3w_S1	40	AT2G27450.1;AT2G27450.2	165319.296875	155061.359375	-0.0924159151126904	0.0924159151126904	-6.20492446671616	0.937950755332838	-0.092389203608036	0.092389203608036	-6.20318783442755	0.937968121655725	0	0.140614060020511	0.30351826610008	38	0.0419229898005222	AT2G27450.1;AT2G27450.2	NaN	| nitrilase-like protein 1 | Chr2:11737666-11739577 REVERSE LENGTH=299 | 201606;| nitrilase-like protein 1 | Chr2:11737666-11739577 REVERSE LENGTH=326 | 201606	NaN	NaN	Unknown	NaN	NaN	NaN	TAIR11_novel2	>AT2G27450.1 | nitrilase-like protein 1 | Chr2:11737666-11739577 REVERSE LENGTH=299 | 201606;>AT2G27450.2 | nitrilase-like protein 1 | Chr2:11737666-11739577 REVERSE LENGTH=326 | 201606	7	9
True	3w_S2 / 3w_S1	3w_S2	3w_S1	66	AT2G27840.3	218004.53125	185150.46875	-0.235659919880405	0.235659919880405	-15.0703576258808	0.849296423741192	-0.271034896373749	0.271034896373749	-17.1275141219068	0.828724858780932	0	0.00343261904753004	0.0657355415033085	64	0.0613307123973389	AT2G27840.3	NaN	| histone deacetylase-related / HD-like protein | Chr2:11862085-11863707 FORWARD LENGTH=203 | 201606	NaN	NaN	Unknown	NaN	NaN	NaN	TAIR11_novel2	>AT2G27840.3 | histone deacetylase-related / HD-like protein | Chr2:11862085-11863707 FORWARD LENGTH=203 | 201606	8	12
True	3w_S2 / 3w_S1	3w_S2	3w_S1	69	AT2G28520.1	124270.1484375	128958.921875	0.0534318068640064	0.0534318068640064	3.77304887493408	1.03773048874934	-0.101323157548904	0.101323157548904	-6.78223407787221	0.932177659221278	0	0.0577216182875322	0.204864170339712	67	0.0361067281084645	AT2G28520.1	NaN	| vacuolar proton ATPase A1 | Chr2:12210026-12215532 FORWARD LENGTH=817 | 201606	NaN	NaN	Unknown	NaN	NaN	NaN	TAIR11_novel2	>AT2G28520.1 | vacuolar proton ATPase A1 | Chr2:12210026-12215532 FORWARD LENGTH=817 | 201606	16	18
True	3w_S2 / 3w_S1	3w_S2	3w_S1	105	AT2G28790.1;AT2G28790.2	1263456.5	1323155.75	0.0666068986336679	0.0666068986336679	4.72507363727996	1.0472507363728	0.00394290266558528	0.00394290266558528	0.273674994743356	1.00273674994743	0	0.931479575363164	0.677188012261599	103	0.0315561186853635	AT2G28790.1;AT2G28790.2	NaN	| Pathogenesis-related thaumatin superfamily protein | Chr2:12354664-12355413 REVERSE LENGTH=249 | 201606;| Pathogenesis-related thaumatin superfamily protein | Chr2:12354664-12355488 REVERSE LENGTH=274 | 201606	NaN	NaN	Unknown	NaN	NaN	NaN	TAIR11_novel2	>AT2G28790.1 | Pathogenesis-related thaumatin superfamily protein | Chr2:12354664-12355413 REVERSE LENGTH=249 | 201606;>AT2G28790.2 | Pathogenesis-related thaumatin superfamily protein | Chr2:12354664-12355488 REVERSE LENGTH=274 | 201606	10	12
True	3w_S2 / 3w_S1	3w_S2	3w_S1	204	AT2G29080.1	330340.21875	343787.5625	0.0575647244453067	0.0575647244453067	4.07075584101884	1.04070755841019	-0.0730091407895088	0.0730091407895088	-4.93469220439603	0.95065307795604	0	0.00489901412001162	0.0774913129208446	202	0.017740268392375	AT2G29080.1	NaN	| FTSH protease 3 | Chr2:12489911-12492999 REVERSE LENGTH=809 | 201606	NaN	NaN	Unknown	NaN	NaN	NaN	TAIR11_novel2	>AT2G29080.1 | FTSH protease 3 | Chr2:12489911-12492999 REVERSE LENGTH=809 | 201606	33	36
True	3w_S2 / 3w_S1	3w_S2	3w_S1	39	AT2G29210.1;AT2G29210.2	62465.07421875	64794.6875	0.0528257633461149	0.0528257633461149	3.72946532184015	1.0372946532184	0.052483182400465	0.052483182400465	3.70483674926738	1.03704836749267	0	0.443077151140064	0.501292663745467	37	0.0463156427659656	AT2G29210.1;AT2G29210.2	NaN	| splicing factor PWI domain-containing protein | Chr2:12558156-12562168 FORWARD LENGTH=878 | 201606;| splicing factor PWI domain-containing protein | Chr2:12558156-12562168 FORWARD LENGTH=859 | 201606	NaN	NaN	Unknown	NaN	NaN	NaN	TAIR11_novel2	>AT2G29210.1 | splicing factor PWI domain-containing protein | Chr2:12558156-12562168 FORWARD LENGTH=878 | 201606;>AT2G29210.2 | splicing factor PWI domain-containing protein | Chr2:12558156-12562168 FORWARD LENGTH=859 | 201606	7	8
True	3w_S2 / 3w_S1	3w_S2	3w_S1	175	AT2G29560.1	371254	383224.03125	0.0457814625537167	0.0457814625537167	3.22421610272212	1.03224216102722	-0.0228160712867975	0.0228160712867975	-1.56904966724006	0.984309503327599	0	0.64921280270679	0.589984801110513	173	0.0357991941728895	AT2G29560.1	NaN	| cytosolic enolase | Chr2:12646635-12649694 FORWARD LENGTH=475 | 201606	NaN	NaN	Unknown	NaN	NaN	NaN	TAIR11_novel2	>AT2G29560.1 | cytosolic enolase | Chr2:12646635-12649694 FORWARD LENGTH=475 | 201606	24	32
False	3w_S2 / 3w_S1	3w_S2	3w_S1	0	AT2G29630.1;AT2G29630.2;AT2G29630.3;AT2G29630.4	154331.859375	153134.78125	-0.0112339172617549	0.0112339172617549	-0.775651981287484	0.992243480187125	NaN	NaN	NaN	NaN	0	NaN	NaN	NaN	NaN	AT2G29630.1;AT2G29630.2;AT2G29630.3;AT2G29630.4	NaN	| thiaminC | Chr2:12667395-12669569 FORWARD LENGTH=644 | 201606;| thiaminC | Chr2:12667395-12669569 FORWARD LENGTH=644 | 201606;| thiaminC | Chr2:12667395-12669569 FORWARD LENGTH=644 | 201606;| thiaminC | Chr2:12668049-12669569 FORWARD LENGTH=479 | 201606	NaN	NaN	Unknown	NaN	NaN	NaN	TAIR11_novel2	>AT2G29630.1 | thiaminC | Chr2:12667395-12669569 FORWARD LENGTH=644 | 201606;>AT2G29630.2 | thiaminC | Chr2:12667395-12669569 FORWARD LENGTH=644 | 201606;>AT2G29630.3 | thiaminC | Chr2:12667395-12669569 FORWARD LENGTH=644 | 201606;>AT2G29630.4 | thiaminC | Chr2:12668049-12669569 FORWARD LENGTH=479 | 201606	1	1
True	3w_S2 / 3w_S1	3w_S2	3w_S1	161	AT2G29690.1	317882.25	330496.34375	0.056141850315003	0.056141850315003	3.96816549209653	1.03968165492097	0.0708111226558685	0.0708111226558685	5.03070290245702	1.05030702902457	0	0.0220181518811306	0.139921140712395	159	0.0211809455394624	AT2G29690.1	NaN	| anthranilate synthase 2 | Chr2:12693899-12696791 FORWARD LENGTH=621 | 201606	NaN	NaN	Unknown	NaN	NaN	NaN	TAIR11_novel2	>AT2G29690.1 | anthranilate synthase 2 | Chr2:12693899-12696791 FORWARD LENGTH=621 | 201606	26	32
True	3w_S2 / 3w_S1	3w_S2	3w_S1	47	AT2G29700.1	183962.453125	217042.625	0.2385670601818	0.2385670601818	17.9820236755174	1.17982023675517	-0.155572801828384	0.155572801828384	-10.2224147195714	0.897775852804286	0	0.374872292483748	0.463324660544955	45	0.1342139152919	AT2G29700.1	NaN	| pleckstrin homologue 1 | Chr2:12697571-12698008 FORWARD LENGTH=145 | 201606	NaN	NaN	Unknown	NaN	NaN	NaN	TAIR11_novel2	>AT2G29700.1 | pleckstrin homologue 1 | Chr2:12697571-12698008 FORWARD LENGTH=145 | 201606	7	8
True	3w_S2 / 3w_S1	3w_S2	3w_S1	411	AT2G30110.1	1025430.125	851201.5	-0.268656588551309	0.268656588551309	-16.9907847207044	0.830092152792956	0.0204229038208723	0.0204229038208723	1.42567499554704	1.01425674995547	0	0.507678504794416	0.534265272063367	409	0.0217919162332451	AT2G30110.1	NaN	| ubiquitin-activating enzyme 1 | Chr2:12852632-12857369 REVERSE LENGTH=1080 | 201606	NaN	NaN	Unknown	NaN	NaN	NaN	TAIR11_novel2	>AT2G30110.1 | ubiquitin-activating enzyme 1 | Chr2:12852632-12857369 REVERSE LENGTH=1080 | 201606	53	59
True	3w_S2 / 3w_S1	3w_S2	3w_S1	53	AT2G30530.1	40575.0703125	37875.796875	-0.0993173528216766	0.0993173528216766	-6.65254161412613	0.933474583858739	-0.00615238305181265	0.00615238305181265	-0.425542686822267	0.995744573131777	0	0.903642665112935	0.671240157733998	51	0.0347111631310113	AT2G30530.1	NaN	| zinc finger CCCH domain protein | Chr2:13009071-13010867 FORWARD LENGTH=371 | 201606	NaN	NaN	Unknown	NaN	NaN	NaN	TAIR11_novel2	>AT2G30530.1 | zinc finger CCCH domain protein | Chr2:13009071-13010867 FORWARD LENGTH=371 | 201606	9	13
True	3w_S2 / 3w_S1	3w_S2	3w_S1	83	AT2G30620.1	392793.21875	406070.9375	0.0479617543311197	0.0479617543311197	3.38033298850071	1.03380332988501	0.0167136806994677	0.0167136806994677	1.16524071335453	1.01165240713355	0	0.784899782604357	0.635908359016949	81	0.0420544870778963	AT2G30620.1	NaN	| winged-helix DNA-binding transcription factor family protein | Chr2:13045360-13046267 FORWARD LENGTH=273 | 201606	NaN	NaN	Unknown	NaN	NaN	NaN	TAIR11_novel2	>AT2G30620.1 | winged-helix DNA-binding transcription factor family protein | Chr2:13045360-13046267 FORWARD LENGTH=273 | 201606	12	13
True	3w_S2 / 3w_S1	3w_S2	3w_S1	61	AT2G30950.1;AT2G30950.2;AT2G30950.3;AT2G30950.4	79309.34375	74157.046875	-0.0969070523300071	0.0969070523300071	-6.49645632075981	0.935035436792402	-0.021681422367692	0.021681422367692	-1.49160537130837	0.985083946286916	0	0.689309593463418	0.60456715117423	59	0.0370878335771807	AT2G30950.1;AT2G30950.2;AT2G30950.3;AT2G30950.4	NaN	| FtsH extracellular protease family | Chr2:13174692-13177064 FORWARD LENGTH=695 | 201606;| FtsH extracellular protease family | Chr2:13174692-13177064 FORWARD LENGTH=695 | 201606;| FtsH extracellular protease family | Chr2:13174692-13177064 FORWARD LENGTH=695 | 201606;| FtsH extracellular protease family | Chr2:13174680-13177064 FORWARD LENGTH=699 | 201606	NaN	NaN	Unknown	NaN	NaN	NaN	TAIR11_novel2	>AT2G30950.1 | FtsH extracellular protease family | Chr2:13174692-13177064 FORWARD LENGTH=695 | 201606;>AT2G30950.2 | FtsH extracellular protease family | Chr2:13174692-13177064 FORWARD LENGTH=695 | 201606;>AT2G30950.3 | FtsH extracellular protease family | Chr2:13174692-13177064 FORWARD LENGTH=695 | 201606;>AT2G30950.4 | FtsH extracellular protease family | Chr2:13174680-13177064 FORWARD LENGTH=…	14	20
True	3w_S2 / 3w_S1	3w_S2	3w_S1	54	AT2G31360.1;AT2G31360.2	112598.7890625	117129.9765625	0.0569190336076001	0.0569190336076001	4.02418848171171	1.04024188481712	-0.0717493519186974	0.0717493519186974	-4.85164310675826	0.951483568932417	0	0.463189263325218	0.512004812699437	52	0.0666397949176388	AT2G31360.1;AT2G31360.2	NaN	| 16:0delta9 desaturase 2 | Chr2:13372121-13373546 REVERSE LENGTH=307 | 201606;| 16:0delta9 desaturase 2 | Chr2:13372121-13373546 REVERSE LENGTH=307 | 201606	NaN	NaN	Unknown	NaN	NaN	NaN	TAIR11_novel2	>AT2G31360.1 | 16:0delta9 desaturase 2 | Chr2:13372121-13373546 REVERSE LENGTH=307 | 201606;>AT2G31360.2 | 16:0delta9 desaturase 2 | Chr2:13372121-13373546 REVERSE LENGTH=307 | 201606	7	7
True	3w_S2 / 3w_S1	3w_S2	3w_S1	85	AT2G31570.1	297094.03125	267126.59375	-0.153396010663154	0.153396010663154	-10.0868527630509	0.899131472369491	0.0452242791652679	0.0452242791652679	3.18435756581985	1.0318435756582	0	0.625549655671374	0.58181032182253	83	0.0673384653115299	AT2G31570.1	NaN	| glutathione peroxidase 2 | Chr2:13438211-13439775 REVERSE LENGTH=169 | 201606	NaN	NaN	Unknown	NaN	NaN	NaN	TAIR11_novel2	>AT2G31570.1 | glutathione peroxidase 2 | Chr2:13438211-13439775 REVERSE LENGTH=169 | 201606	15	18
True	3w_S2 / 3w_S1	3w_S2	3w_S1	217	AT2G31610.1	9187139	9266895	0.0124703684947903	0.0124703684947903	0.868126627887089	1.00868126627887	-0.0537917092442513	0.0537917092442513	-3.65990238962446	0.963400976103755	0	0.29135811069786	0.41606867423618	215	0.0361272170550865	AT2G31610.1	NaN	| Ribosomal protein S3 family protein | Chr2:13450384-13451669 FORWARD LENGTH=250 | 201606	NaN	NaN	Unknown	NaN	NaN	NaN	TAIR11_novel2	>AT2G31610.1 | Ribosomal protein S3 family protein | Chr2:13450384-13451669 FORWARD LENGTH=250 | 201606	27	38
True	3w_S2 / 3w_S1	3w_S2	3w_S1	6	AT2G31800.1;AT2G43850.1;AT2G43850.2;AT2G43850.3;AT3G59830.1	9584.068359375	9491.642578125	-0.0139804236036293	0.0139804236036293	-0.964368969255003	0.99035631030745	-0.0139805218204856	0.0139805218204856	-0.964375711475451	0.990356242885245	0	0.883000033619108	0.664569084243243	4	0.0552777205373766	AT2G31800.1;AT2G43850.1;AT2G43850.2;AT2G43850.3;AT3G59830.1	NaN	| Integrin-linked protein kinase family | Chr2:13520605-13523646 REVERSE LENGTH=476 | 201606;| Integrin-linked protein kinase family | Chr2:18159517-18161984 REVERSE LENGTH=479 | 201606;| Integrin-linked protein kinase family | Chr2:18159517-18161984 REVERSE LENGTH=479 | 201606;| Integrin-linked protein kinase family | Chr2:18159600-18161984 REVERSE LENGTH=478 | 201606;| Integrin-linked protein k…	NaN	NaN	Unknown	NaN	NaN	NaN	TAIR11_novel2	>AT2G31800.1 | Integrin-linked protein kinase family | Chr2:13520605-13523646 REVERSE LENGTH=476 | 201606;>AT2G43850.1 | Integrin-linked protein kinase family | Chr2:18159517-18161984 REVERSE LENGTH=479 | 201606;>AT2G43850.2 | Integrin-linked protein kinase family | Chr2:18159517-18161984 REVERSE LENGTH=479 | 201606;>AT2G43850.3 | Integrin-linked protein kinase family | Chr2:18159600-18161984 REV…	1	1
True	3w_S2 / 3w_S1	3w_S2	3w_S1	140	AT2G32080.1;AT2G32080.2	673378.25	629841.5	-0.0964283039259672	0.0964283039259672	-6.46542266549298	0.93534577334507	-0.125665575265884	0.125665575265884	-8.34189113544765	0.916581088645523	0	0.0101873405543873	0.101148465022685	138	0.0332927462563753	AT2G32080.1;AT2G32080.2	NaN	| purin-rich alpha 1 | Chr2:13642716-13644036 REVERSE LENGTH=296 | 201606;| purin-rich alpha 1 | Chr2:13642716-13644036 REVERSE LENGTH=295 | 201606	NaN	NaN	Unknown	NaN	NaN	NaN	TAIR11_novel2	>AT2G32080.1 | purin-rich alpha 1 | Chr2:13642716-13644036 REVERSE LENGTH=296 | 201606;>AT2G32080.2 | purin-rich alpha 1 | Chr2:13642716-13644036 REVERSE LENGTH=295 | 201606	15	20
True	3w_S2 / 3w_S1	3w_S2	3w_S1	671	AT2G32240.1	666096	646364.625	-0.0433818756052093	0.0433818756052093	-2.9622419290913	0.970377580709087	0.0358290784060955	0.0358290784060955	2.51457777565307	1.02514577775653	0	0.0289672865107817	0.156064577791439	669	0.0113927407348396	AT2G32240.1	NaN	| early endosome antigen | Chr2:13684614-13689330 REVERSE LENGTH=1333 | 201606	NaN	NaN	Unknown	NaN	NaN	NaN	TAIR11_novel2	>AT2G32240.1 | early endosome antigen | Chr2:13684614-13689330 REVERSE LENGTH=1333 | 201606	113	135
True	3w_S2 / 3w_S1	3w_S2	3w_S1	42	AT2G32415.1;AT2G32415.2;AT2G32415.3	23564.451171875	29013.654296875	0.300119935129949	0.300119935129949	23.1246765954974	1.23124676595497	0.0666271895170212	0.0666271895170212	4.72654656061895	1.04726546560619	0	0.509086840623032	0.53491700598187	40	0.0683808860457464	AT2G32415.1;AT2G32415.2;AT2G32415.3	NaN	| Polynucleotidyl transferase%2C ribonuclease H fold protein with HRDC domain-containing protein | Chr2:13761307-13765421 REVERSE LENGTH=891 | 201606;| Polynucleotidyl transferase%2C ribonuclease H fold protein with HRDC domain-containing protein | Chr2:13761386-13765421 REVERSE LENGTH=872 | 201606;| Polynucleotidyl transferase%2C ribonuclease H fold protein with HRDC domain-containing protein | …	NaN	NaN	Unknown	NaN	NaN	NaN	TAIR11_novel2	>AT2G32415.1 | Polynucleotidyl transferase%2C ribonuclease H fold protein with HRDC domain-containing protein | Chr2:13761307-13765421 REVERSE LENGTH=891 | 201606;>AT2G32415.2 | Polynucleotidyl transferase%2C ribonuclease H fold protein with HRDC domain-containing protein | Chr2:13761386-13765421 REVERSE LENGTH=872 | 201606;>AT2G32415.3 | Polynucleotidyl transferase%2C ribonuclease H fold protein…	3	3
True	3w_S2 / 3w_S1	3w_S2	3w_S1	165	AT2G32700.1;AT2G32700.2;AT2G32700.3;AT2G32700.4;AT2G32700.5;AT2G32700.6	167838.625	168678.3125	0.00719972976880795	0.00719972976880795	0.500294553771519	1.00500294553772	-0.0277066640555859	0.0277066640555859	-1.90215588627147	0.980978441137285	0	0.485043656084277	0.521764994991242	163	0.0273630208068001	AT2G32700.1;AT2G32700.2;AT2G32700.3;AT2G32700.4;AT2G32700.5;AT2G32700.6	NaN	| LEUNIG-like protein | Chr2:13867235-13871844 FORWARD LENGTH=787 | 201606;| LEUNIG-like protein | Chr2:13867235-13871844 FORWARD LENGTH=787 | 201606;| LEUNIG-like protein | Chr2:13867235-13871844 FORWARD LENGTH=787 | 201606;| LEUNIG-like protein | Chr2:13867235-13871844 FORWARD LENGTH=787 | 201606;| LEUNIG-like protein | Chr2:13867235-13871844 FORWARD LENGTH=787 | 201606;| LEUNIG-like protein | …	NaN	NaN	Unknown	NaN	NaN	NaN	TAIR11_novel2	>AT2G32700.1 | LEUNIG-like protein | Chr2:13867235-13871844 FORWARD LENGTH=787 | 201606;>AT2G32700.2 | LEUNIG-like protein | Chr2:13867235-13871844 FORWARD LENGTH=787 | 201606;>AT2G32700.3 | LEUNIG-like protein | Chr2:13867235-13871844 FORWARD LENGTH=787 | 201606;>AT2G32700.4 | LEUNIG-like protein | Chr2:13867235-13871844 FORWARD LENGTH=787 | 201606;>AT2G32700.5 | LEUNIG-like protein | Chr2:13867…	12	17
True	3w_S2 / 3w_S1	3w_S2	3w_S1	218	AT2G32810.1	198684.859375	202322.59375	0.0261755000757733	0.0261755000757733	1.8309066863188	1.01830906686319	-0.0425318330526352	0.0425318330526352	-2.90504998856842	0.970949500114316	0	0.324668405395233	0.436959066168522	216	0.0297932099221479	AT2G32810.1	NaN	| beta galactosidase 9 | Chr2:13919410-13925325 REVERSE LENGTH=887 | 201606	NaN	NaN	Unknown	NaN	NaN	NaN	TAIR11_novel2	>AT2G32810.1 | beta galactosidase 9 | Chr2:13919410-13925325 REVERSE LENGTH=887 | 201606	23	27
True	3w_S2 / 3w_S1	3w_S2	3w_S1	280	AT2G33730.1	393066.375	414627.1875	0.0770417652476635	0.0770417652476635	5.48528540504132	1.05485285405041	0.00373572576791048	0.00373572576791048	0.259276319525803	1.00259276319526	0	0.911061201934499	0.673109264043226	278	0.0236145161256731	AT2G33730.1	NaN	| P-loop containing nucleoside triphosphate hydrolases superfamily protein | Chr2:14265679-14267880 REVERSE LENGTH=733 | 201606	NaN	NaN	Unknown	NaN	NaN	NaN	TAIR11_novel2	>AT2G33730.1 | P-loop containing nucleoside triphosphate hydrolases superfamily protein | Chr2:14265679-14267880 REVERSE LENGTH=733 | 201606	32	38
True	3w_S2 / 3w_S1	3w_S2	3w_S1	34	AT2G33800.1	227230.515625	157549.875	-0.528347982975049	0.528347982975049	-30.6651773567219	0.693348226432781	-0.08352230489254	0.08352230489254	-5.62493126960977	0.943750687303902	0	0.162550875263722	0.325675966159814	32	0.0399374115006967	AT2G33800.1	NaN	| Ribosomal protein S5 family protein | Chr2:14300925-14302352 REVERSE LENGTH=303 | 201606	NaN	NaN	Unknown	NaN	NaN	NaN	TAIR11_novel2	>AT2G33800.1 | Ribosomal protein S5 family protein | Chr2:14300925-14302352 REVERSE LENGTH=303 | 201606	15	25
True	3w_S2 / 3w_S1	3w_S2	3w_S1	98	AT2G33840.1	433611.40625	392005.65625	-0.145528236484392	0.145528236484392	-9.59516963813726	0.904048303618627	-0.03019561432302	0.03019561432302	-2.07124925349744	0.979287507465026	0	0.385995768881979	0.469709852138521	96	0.0238980590644262	AT2G33840.1	NaN	| Tyrosyl-tRNA synthetase%2C class Ib%2C bacterial/mitochondrial | Chr2:14315011-14317329 FORWARD LENGTH=385 | 201606	NaN	NaN	Unknown	NaN	NaN	NaN	TAIR11_novel2	>AT2G33840.1 | Tyrosyl-tRNA synthetase%2C class Ib%2C bacterial/mitochondrial | Chr2:14315011-14317329 FORWARD LENGTH=385 | 201606	8	11
True	3w_S2 / 3w_S1	3w_S2	3w_S1	261	AT2G34040.1;AT2G34040.3	1576675.75	1603019.625	0.0239060934945736	0.0239060934945736	1.67084925356402	1.01670849253564	-0.0536732785403728	0.0536732785403728	-3.65199351521324	0.963480064847868	0	0.162955363408458	0.325749687636939	259	0.0271433114189739	AT2G34040.1;AT2G34040.3	NaN	| Apoptosis inhibitory protein 5 (API5) | Chr2:14377957-14382246 REVERSE LENGTH=553 | 201606;| Apoptosis inhibitory protein 5 (API5) | Chr2:14377957-14382246 REVERSE LENGTH=553 | 201606	NaN	NaN	Unknown	NaN	NaN	NaN	TAIR11_novel2	>AT2G34040.1 | Apoptosis inhibitory protein 5 (API5) | Chr2:14377957-14382246 REVERSE LENGTH=553 | 201606;>AT2G34040.3 | Apoptosis inhibitory protein 5 (API5) | Chr2:14377957-14382246 REVERSE LENGTH=553 | 201606	32	39
True	3w_S2 / 3w_S1	3w_S2	3w_S1	133	AT2G34357.1	110842.953125	141793.890625	0.355278320178546	0.355278320178546	27.923234294467	1.27923234294467	0.0407503396272659	0.0407503396272659	2.86486834125717	1.02864868341257	0	0.343107572813813	0.446823393925713	131	0.0295745467112451	AT2G34357.1	NaN	| ARM repeat superfamily protein | Chr2:14499236-14505555 FORWARD LENGTH=1280 | 201606	NaN	NaN	Unknown	NaN	NaN	NaN	TAIR11_novel2	>AT2G34357.1 | ARM repeat superfamily protein | Chr2:14499236-14505555 FORWARD LENGTH=1280 | 201606	28	28
True	3w_S2 / 3w_S1	3w_S2	3w_S1	66	AT2G35490.1	875138.9375	889127.9375	0.022878946688571	0.022878946688571	1.59848903991888	1.01598489039919	-0.0109347645193338	0.0109347645193338	-0.755074996749738	0.992449250032503	0	0.791213226089082	0.638145803221167	64	0.0282902750656721	AT2G35490.1	NaN	| Plastid-lipid associated protein PAP / fibrillin family protein | Chr2:14912309-14913797 REVERSE LENGTH=376 | 201606	NaN	NaN	Unknown	NaN	NaN	NaN	TAIR11_novel2	>AT2G35490.1 | Plastid-lipid associated protein PAP / fibrillin family protein | Chr2:14912309-14913797 REVERSE LENGTH=376 | 201606	11	13
True	3w_S2 / 3w_S1	3w_S2	3w_S1	91	AT2G35780.1	159829.53125	173133.328125	0.115349474321605	0.115349474321605	8.32374140808225	1.08323741408082	0.0483940131962299	0.0483940131962299	3.41131234266878	1.03411312342669	0	0.195347867965468	0.350583456022774	89	0.0255687216397912	AT2G35780.1	NaN	| serine carboxypeptidase-like 26 | Chr2:15037733-15040104 REVERSE LENGTH=452 | 201606	NaN	NaN	Unknown	NaN	NaN	NaN	TAIR11_novel2	>AT2G35780.1 | serine carboxypeptidase-like 26 | Chr2:15037733-15040104 REVERSE LENGTH=452 | 201606	11	11
True	3w_S2 / 3w_S1	3w_S2	3w_S1	64	AT2G35900.1	99083.3515625	100915.4296875	0.0264322006797985	0.0264322006797985	1.84902720397417	1.01849027203974	-0.0845731422305107	0.0845731422305107	-5.69364761918452	0.943063523808155	0	0.170351591899349	0.331090782312733	62	0.041910634364867	AT2G35900.1	NaN	| Mal d 1-associated protein | Chr2:15070203-15071540 REVERSE LENGTH=192 | 201606	NaN	NaN	Unknown	NaN	NaN	NaN	TAIR11_novel2	>AT2G35900.1 | Mal d 1-associated protein | Chr2:15070203-15071540 REVERSE LENGTH=192 | 201606	7	8
True	3w_S2 / 3w_S1	3w_S2	3w_S1	112	AT2G36060.1	653373.6875	666426.25	0.0285368723372023	0.0285368723372023	1.9977178067796	1.0199771780678	-0.0143708186224103	0.0143708186224103	-0.991164504889963	0.9900883549511	0	0.85176953853889	0.654896461736973	110	0.05577777825927	AT2G36060.1	NaN	| MMS ZWEI homologue 3 | Chr2:15143012-15143998 REVERSE LENGTH=145 | 201606	NaN	NaN	Unknown	NaN	NaN	NaN	TAIR11_novel2	>AT2G36060.1 | MMS ZWEI homologue 3 | Chr2:15143012-15143998 REVERSE LENGTH=145 | 201606	13	21
True	3w_S2 / 3w_S1	3w_S2	3w_S1	12	AT2G36330.1;AT2G36330.2	18897.78515625	15912.919921875	-0.248018573183824	0.248018573183824	-15.7947886998166	0.842052113001834	-0.239136308431625	0.239136308431625	-15.2747618769958	0.847252381230042	0	0.169864683767849	0.330786563011154	10	0.106594185069241	AT2G36330.1;AT2G36330.2	NaN	| Uncharacterized protein family (UPF0497) | Chr2:15233620-15235298 FORWARD LENGTH=283 | 201606;| Uncharacterized protein family (UPF0497) | Chr2:15233620-15234684 FORWARD LENGTH=222 | 201606	NaN	NaN	Unknown	NaN	NaN	NaN	TAIR11_novel2	>AT2G36330.1 | Uncharacterized protein family (UPF0497) | Chr2:15233620-15235298 FORWARD LENGTH=283 | 201606;>AT2G36330.2 | Uncharacterized protein family (UPF0497) | Chr2:15233620-15234684 FORWARD LENGTH=222 | 201606	1	1
True	3w_S2 / 3w_S1	3w_S2	3w_S1	337	AT2G36460.1	9831845	10011673	0.0261489990112669	0.0261489990112669	1.82903615750656	1.01829036157507	-0.00577418645843863	0.00577418645843863	-0.399436229153505	0.996005637708465	0	0.873788632681076	0.661929752562854	335	0.0255125433113239	AT2G36460.1	NaN	| Aldolase superfamily protein | Chr2:15296929-15298387 REVERSE LENGTH=358 | 201606	NaN	NaN	Unknown	NaN	NaN	NaN	TAIR11_novel2	>AT2G36460.1 | Aldolase superfamily protein | Chr2:15296929-15298387 REVERSE LENGTH=358 | 201606	33	39
True	3w_S2 / 3w_S1	3w_S2	3w_S1	293	AT2G36530.1	12997283	12836680	-0.0179379475489339	0.0179379475489339	-1.23566594649051	0.987643340535095	-0.00463127112016082	0.00463127112016082	-0.320500548880687	0.996794994511193	0	0.910271178144935	0.673023097470801	291	0.0289949092502295	AT2G36530.1	NaN	| Enolase | Chr2:15321081-15323786 REVERSE LENGTH=444 | 201606	NaN	NaN	Unknown	NaN	NaN	NaN	TAIR11_novel2	>AT2G36530.1 | Enolase | Chr2:15321081-15323786 REVERSE LENGTH=444 | 201606	26	40
True	3w_S2 / 3w_S1	3w_S2	3w_S1	332	AT2G36850.1	261693.15625	264752.78125	0.0167696441376517	0.0167696441376517	1.16916508014335	1.01169165080143	-0.0802596658468246	0.0802596658468246	-5.41126156976389	0.945887384302361	0	0.0296427808915076	0.15700293132109	330	0.0259510756341538	AT2G36850.1	NaN	| glucan synthase-like 8 | Chr2:15454935-15469666 REVERSE LENGTH=1904 | 201606	NaN	NaN	Unknown	NaN	NaN	NaN	TAIR11_novel2	>AT2G36850.1 | glucan synthase-like 8 | Chr2:15454935-15469666 REVERSE LENGTH=1904 | 201606	51	65
True	3w_S2 / 3w_S1	3w_S2	3w_S1	78	AT2G37860.3;AT2G37860.4	306423.21875	355184.21875	0.213041863073551	0.213041863073551	15.9129586194258	1.15912958619426	0.107304304838181	0.107304304838181	7.72135667787388	1.07721356677874	0	0.265729957858018	0.398679879483894	76	0.0711453159875162	AT2G37860.3;AT2G37860.4	NaN	| reticulata-like protein%2C putative (DUF3411) | Chr2:15856952-15858793 FORWARD LENGTH=432 | 201606;| reticulata-like protein%2C putative (DUF3411) | Chr2:15856952-15858793 FORWARD LENGTH=432 | 201606	NaN	NaN	Unknown	NaN	NaN	NaN	TAIR11_novel2	>AT2G37860.3 | reticulata-like protein%2C putative (DUF3411) | Chr2:15856952-15858793 FORWARD LENGTH=432 | 201606;>AT2G37860.4 | reticulata-like protein%2C putative (DUF3411) | Chr2:15856952-15858793 FORWARD LENGTH=432 | 201606	11	15
True	3w_S2 / 3w_S1	3w_S2	3w_S1	169	AT2G38020.1	321401.96875	331728.625	0.0456247419694919	0.0456247419694919	3.21300342065811	1.03213003420658	0.025600504130125	0.025600504130125	1.79032937083889	1.01790329370839	0	0.599558428367535	0.573036745326421	167	0.0336333637046187	AT2G38020.1	NaN	| vacuoleless1 (VCL1) | Chr2:15910098-15914190 REVERSE LENGTH=858 | 201606	NaN	NaN	Unknown	NaN	NaN	NaN	TAIR11_novel2	>AT2G38020.1 | vacuoleless1 (VCL1) | Chr2:15910098-15914190 REVERSE LENGTH=858 | 201606	26	32
True	3w_S2 / 3w_S1	3w_S2	3w_S1	11	AT2G38185.1;AT2G38185.2;AT2G38185.3;AT2G38185.4;AT2G38220.1;AT2G38220.2	33707.8984375	35056.5703125	0.0565981764585353	0.0565981764585353	4.00105594687448	1.04001055946874	0.319776684045792	0.319776684045792	24.8137333741634	1.24813733374163	0	0.410690584034416	0.484681830230317	9	0.245205659148481	AT2G38185.1;AT2G38185.2;AT2G38185.3;AT2G38185.4;AT2G38220.1;AT2G38220.2	NaN	| RING/U-box superfamily protein | Chr2:16000155-16002699 FORWARD LENGTH=441 | 201606;| RING/U-box superfamily protein | Chr2:16000155-16002699 FORWARD LENGTH=441 | 201606;| RING/U-box superfamily protein | Chr2:16000516-16002699 FORWARD LENGTH=346 | 201606;| RING/U-box superfamily protein | Chr2:16000155-16002699 FORWARD LENGTH=447 | 201606;| RING/U-box superfamily protein | Chr2:16008112-160105…	NaN	NaN	Unknown	NaN	NaN	NaN	TAIR11_novel2	>AT2G38185.1 | RING/U-box superfamily protein | Chr2:16000155-16002699 FORWARD LENGTH=441 | 201606;>AT2G38185.2 | RING/U-box superfamily protein | Chr2:16000155-16002699 FORWARD LENGTH=441 | 201606;>AT2G38185.3 | RING/U-box superfamily protein | Chr2:16000516-16002699 FORWARD LENGTH=346 | 201606;>AT2G38185.4 | RING/U-box superfamily protein | Chr2:16000155-16002699 FORWARD LENGTH=447 | 201606;>AT…	1	1
True	3w_S2 / 3w_S1	3w_S2	3w_S1	300	AT2G38280.1;AT2G38280.2	767650.5625	777833.125	0.0190109350406869	0.0190109350406869	1.32645802627156	1.01326458026272	-0.0525332018733025	0.0525332018733025	-3.57582528555294	0.964241747144471	0	0.0364676951522769	0.169236810989312	298	0.0173034546547395	AT2G38280.1;AT2G38280.2	NaN	| AMP deaminase%2C putative / myoadenylate deaminase | Chr2:16033767-16038793 REVERSE LENGTH=839 | 201606;| AMP deaminase%2C putative / myoadenylate deaminase | Chr2:16033767-16038793 REVERSE LENGTH=839 | 201606	NaN	NaN	Unknown	NaN	NaN	NaN	TAIR11_novel2	>AT2G38280.1 | AMP deaminase%2C putative / myoadenylate deaminase | Chr2:16033767-16038793 REVERSE LENGTH=839 | 201606;>AT2G38280.2 | AMP deaminase%2C putative / myoadenylate deaminase | Chr2:16033767-16038793 REVERSE LENGTH=839 | 201606	46	54
True	3w_S2 / 3w_S1	3w_S2	3w_S1	77	AT2G38430.1	73141.9453125	72274.78125	-0.0172066604999274	0.0172066604999274	-1.18559064678281	0.988144093532172	0.120294101536274	0.120294101536274	8.69564221508838	1.08695642215088	0	0.0319898025381097	0.162413290718695	75	0.0378614045410931	AT2G38430.1	NaN	| hypothetical protein | Chr2:16092950-16094810 REVERSE LENGTH=393 | 201606	NaN	NaN	Unknown	NaN	NaN	NaN	TAIR11_novel2	>AT2G38430.1 | hypothetical protein | Chr2:16092950-16094810 REVERSE LENGTH=393 | 201606	12	12
True	3w_S2 / 3w_S1	3w_S2	3w_S1	397	AT2G38770.1	766931.4375	755939	-0.020827786941614	0.020827786941614	-1.43330120040881	0.985666987995912	0.0116159925237298	0.0116159925237298	0.80840937082145	1.00808409370821	0	0.508046553158112	0.534265272063367	395	0.0121363421691435	AT2G38770.1	NaN	| P-loop containing nucleoside triphosphate hydrolases superfamily protein | Chr2:16203185-16210253 REVERSE LENGTH=1509 | 201606	NaN	NaN	Unknown	NaN	NaN	NaN	TAIR11_novel2	>AT2G38770.1 | P-loop containing nucleoside triphosphate hydrolases superfamily protein | Chr2:16203185-16210253 REVERSE LENGTH=1509 | 201606	44	53
True	3w_S2 / 3w_S1	3w_S2	3w_S1	95	AT2G39770.1;AT2G39770.2;AT2G39770.3	789682.5625	760652.0625	-0.054036146633696	0.054036146633696	-3.67622401438046	0.963237759856195	0.054043423384428	0.054043423384428	3.81705177559355	1.03817051775594	0	0.284722688038944	0.413062489056592	93	0.034618484415736	AT2G39770.1;AT2G39770.2;AT2G39770.3	NaN	| Glucose-1-phosphate adenylyltransferase family protein | Chr2:16589401-16590741 FORWARD LENGTH=361 | 201606;| Glucose-1-phosphate adenylyltransferase family protein | Chr2:16589401-16590741 FORWARD LENGTH=361 | 201606;| Glucose-1-phosphate adenylyltransferase family protein | Chr2:16589401-16590741 FORWARD LENGTH=361 | 201606	NaN	NaN	Unknown	NaN	NaN	NaN	TAIR11_novel2	>AT2G39770.1 | Glucose-1-phosphate adenylyltransferase family protein | Chr2:16589401-16590741 FORWARD LENGTH=361 | 201606;>AT2G39770.2 | Glucose-1-phosphate adenylyltransferase family protein | Chr2:16589401-16590741 FORWARD LENGTH=361 | 201606;>AT2G39770.3 | Glucose-1-phosphate adenylyltransferase family protein | Chr2:16589401-16590741 FORWARD LENGTH=361 | 201606	15	22
True	3w_S2 / 3w_S1	3w_S2	3w_S1	129	AT3G55610.1	255798.625	261161.609375	0.0299343277362865	0.0299343277362865	2.09656497371711	1.02096564973717	0.0345571301877499	0.0345571301877499	2.42423590344307	1.02424235903443	0	0.60232219656582	0.574629222011069	127	0.0478196124757194	AT3G55610.1	NaN	| delta 1-pyrroline-5-carboxylate synthase 2 | Chr3:20624278-20628989 REVERSE LENGTH=726 | 201606	NaN	NaN	Unknown	NaN	NaN	NaN	TAIR11_novel2	>AT3G55610.1 | delta 1-pyrroline-5-carboxylate synthase 2 | Chr3:20624278-20628989 REVERSE LENGTH=726 | 201606	27	31
True	3w_S2 / 3w_S1	3w_S2	3w_S1	6	AT2G40540.1;AT2G40540.2;AT2G40540.3;AT2G40540.4;AT2G40540.5	3672.60888671875	4821.62890625	0.39271535414892	0.39271535414892	31.2862070253778	1.31286207025378	0.392715245485306	0.392715245485306	31.2861971369171	1.31286197136917	0	0.211626179790518	0.362652776282856	4	0.162907950417212	AT2G40540.1;AT2G40540.2;AT2G40540.3;AT2G40540.4;AT2G40540.5	NaN	| potassium transporter 2 | Chr2:16931445-16934516 FORWARD LENGTH=794 | 201606;| potassium transporter 2 | Chr2:16931445-16934516 FORWARD LENGTH=794 | 201606;| potassium transporter 2 | Chr2:16931445-16934516 FORWARD LENGTH=794 | 201606;| potassium transporter 2 | Chr2:16931445-16934516 FORWARD LENGTH=794 | 201606;| potassium transporter 2 | Chr2:16931445-16934516 FORWARD LENGTH=794 | 201606	NaN	NaN	Unknown	NaN	NaN	NaN	TAIR11_novel2	>AT2G40540.1 | potassium transporter 2 | Chr2:16931445-16934516 FORWARD LENGTH=794 | 201606;>AT2G40540.2 | potassium transporter 2 | Chr2:16931445-16934516 FORWARD LENGTH=794 | 201606;>AT2G40540.3 | potassium transporter 2 | Chr2:16931445-16934516 FORWARD LENGTH=794 | 201606;>AT2G40540.4 | potassium transporter 2 | Chr2:16931445-16934516 FORWARD LENGTH=794 | 201606;>AT2G40540.5 | potassium transp…	4	4
True	3w_S2 / 3w_S1	3w_S2	3w_S1	48	AT2G40600.1	276472	268322.84375	-0.0431634932371161	0.0431634932371161	-2.94755210292543	0.970524478970746	-0.167669460177422	0.167669460177422	-10.9720315689035	0.890279684310965	0	0.0127863874691535	0.111943714650637	46	0.0443293298912145	AT2G40600.1	NaN	| appr-1-p processing enzyme family protein | Chr2:16947012-16948537 REVERSE LENGTH=257 | 201606	NaN	NaN	Unknown	NaN	NaN	NaN	TAIR11_novel2	>AT2G40600.1 | appr-1-p processing enzyme family protein | Chr2:16947012-16948537 REVERSE LENGTH=257 | 201606	6	9
True	3w_S2 / 3w_S1	3w_S2	3w_S1	214	AT2G40660.1	594567.6875	518619.34375	-0.19716504274011	0.19716504274011	-12.7737085863752	0.872262914136248	0.0701562464237213	0.0701562464237213	4.98303759523104	1.04983037595231	0	0.175630979118774	0.335123043340542	212	0.0381794918728239	AT2G40660.1	NaN	| Nucleic acid-binding%2C OB-fold-like protein | Chr2:16966011-16968866 FORWARD LENGTH=389 | 201606	NaN	NaN	Unknown	NaN	NaN	NaN	TAIR11_novel2	>AT2G40660.1 | Nucleic acid-binding%2C OB-fold-like protein | Chr2:16966011-16968866 FORWARD LENGTH=389 | 201606	19	22
True	3w_S2 / 3w_S1	3w_S2	3w_S1	320	AT2G40840.1	441436.8125	467004.5	0.0812295071231884	0.0812295071231884	5.79192463700566	1.05791924637006	-0.00769390165805817	0.00769390165805817	-0.531881100963216	0.994681188990368	0	0.718474977138071	0.614700275851881	318	0.0147578186251219	AT2G40840.1	NaN	| disproportionating enzyme 2 | Chr2:17045368-17050779 FORWARD LENGTH=955 | 201606	NaN	NaN	Unknown	NaN	NaN	NaN	TAIR11_novel2	>AT2G40840.1 | disproportionating enzyme 2 | Chr2:17045368-17050779 FORWARD LENGTH=955 | 201606	48	57
True	3w_S2 / 3w_S1	3w_S2	3w_S1	185	AT2G40890.1	618392.6875	630989.625	0.0290930245172113	0.0290930245172113	2.03704502893236	1.02037045028932	0.0393578894436359	0.0393578894436359	2.76563385295669	1.02765633852957	0	0.295940437274286	0.418882614453771	183	0.0259564450577615	AT2G40890.1	NaN	| cytochrome P450%2C family 98%2C subfamily A%2C polypeptide 3 | Chr2:17058291-17060532 REVERSE LENGTH=508 | 201606	NaN	NaN	Unknown	NaN	NaN	NaN	TAIR11_novel2	>AT2G40890.1 | cytochrome P450%2C family 98%2C subfamily A%2C polypeptide 3 | Chr2:17058291-17060532 REVERSE LENGTH=508 | 201606	29	37
True	3w_S2 / 3w_S1	3w_S2	3w_S1	94	AT2G40980.1	70759.9375	104146.625	0.557611408966633	0.557611408966633	47.1830370115858	1.47183037011586	0.0675376802682877	0.0675376802682877	4.79266077351634	1.04792660773516	0	0.520981018983275	0.539386621367535	92	0.0723246110043814	AT2G40980.1	NaN	| Protein kinase superfamily protein | Chr2:17102090-17104443 FORWARD LENGTH=617 | 201606	NaN	NaN	Unknown	NaN	NaN	NaN	TAIR11_novel2	>AT2G40980.1 | Protein kinase superfamily protein | Chr2:17102090-17104443 FORWARD LENGTH=617 | 201606	11	13
True	3w_S2 / 3w_S1	3w_S2	3w_S1	582	AT2G41220.1	892345.375	761063.5	-0.229585370306533	0.229585370306533	-14.712002625665	0.85287997374335	0.0586714372038841	0.0586714372038841	4.15062068985506	1.04150620689855	0	0.0238981925989434	0.144750822475766	580	0.01824620357321	AT2G41220.1	NaN	| glutamate synthase 2 | Chr2:17177934-17188388 FORWARD LENGTH=1629 | 201606	NaN	NaN	Unknown	NaN	NaN	NaN	TAIR11_novel2	>AT2G41220.1 | glutamate synthase 2 | Chr2:17177934-17188388 FORWARD LENGTH=1629 | 201606	68	82
True	3w_S2 / 3w_S1	3w_S2	3w_S1	274	AT2G41620.1	622001.0625	624750.9375	0.00636411645436537	0.00636411645436537	0.442101334834932	1.00442101334835	0.0332669019699097	0.0332669019699097	2.33267700785509	1.02332677007855	0	0.360921576702344	0.456416248798988	272	0.0251515222722156	AT2G41620.1	NaN	| Nucleoporin interacting component (Nup93/Nic96-like) family protein | Chr2:17350419-17354997 REVERSE LENGTH=861 | 201606	NaN	NaN	Unknown	NaN	NaN	NaN	TAIR11_novel2	>AT2G41620.1 | Nucleoporin interacting component (Nup93/Nic96-like) family protein | Chr2:17350419-17354997 REVERSE LENGTH=861 | 201606	37	45
True	3w_S2 / 3w_S1	3w_S2	3w_S1	88	AT2G41800.1	652475.9375	656345.5	0.00853075100268523	0.00853075100268523	0.593058268911251	1.00593058268911	-0.111825615167618	0.111825615167618	-7.4583719626421	0.925416280373579	0	0.203920031495388	0.358132075298172	86	0.0642701301891942	AT2G41800.1	NaN	| imidazolonepropionase (Protein of unknown function%2C DUF642) | Chr2:17436671-17438005 REVERSE LENGTH=370 | 201606	NaN	NaN	Unknown	NaN	NaN	NaN	TAIR11_novel2	>AT2G41800.1 | imidazolonepropionase (Protein of unknown function%2C DUF642) | Chr2:17436671-17438005 REVERSE LENGTH=370 | 201606	14	15
True	3w_S2 / 3w_S1	3w_S2	3w_S1	48	AT2G41840.1	905061.0625	785833.9375	-0.203790656730702	0.203790656730702	-13.1733791166162	0.868266208833838	-0.205442979931831	0.205442979931831	-13.272764996256	0.86727235003744	0	0.0837776183153206	0.240688252534433	46	0.0793359321138939	AT2G41840.1	NaN	| Ribosomal protein S5 family protein | Chr2:17460016-17461398 REVERSE LENGTH=285 | 201606	NaN	NaN	Unknown	NaN	NaN	NaN	TAIR11_novel2	>AT2G41840.1 | Ribosomal protein S5 family protein | Chr2:17460016-17461398 REVERSE LENGTH=285 | 201606	5	5
True	3w_S2 / 3w_S1	3w_S2	3w_S1	82	AT2G42450.1	74325.4140625	69953.21875	-0.0874651538338451	0.0874651538338451	-5.88250380794842	0.941174961920516	0.0845473259687424	0.0845473259687424	6.03549818712654	1.06035498187127	0	0.158357921140678	0.321496648494327	80	0.0409192671782942	AT2G42450.1	NaN	| alpha/beta-Hydrolases superfamily protein | Chr2:17672425-17674854 REVERSE LENGTH=546 | 201606	NaN	NaN	Unknown	NaN	NaN	NaN	TAIR11_novel2	>AT2G42450.1 | alpha/beta-Hydrolases superfamily protein | Chr2:17672425-17674854 REVERSE LENGTH=546 | 201606	19	20
True	3w_S2 / 3w_S1	3w_S2	3w_S1	220	AT2G42520.1;AT2G42520.2;AT2G42520.3	1580065.875	1573114.375	-0.00636114020089003	0.00636114020089003	-0.439950011577839	0.995600499884222	0.0275408066809177	0.0275408066809177	1.92732083665645	1.01927320836656	0	0.313040871283169	0.430073270034113	218	0.0188297370354548	AT2G42520.1;AT2G42520.2;AT2G42520.3	NaN	| P-loop containing nucleoside triphosphate hydrolases superfamily protein | Chr2:17705382-17708744 FORWARD LENGTH=633 | 201606;| P-loop containing nucleoside triphosphate hydrolases superfamily protein | Chr2:17705382-17708744 FORWARD LENGTH=633 | 201606;| P-loop containing nucleoside triphosphate hydrolases superfamily protein | Chr2:17705382-17708744 FORWARD LENGTH=633 | 201606	NaN	NaN	Unknown	NaN	NaN	NaN	TAIR11_novel2	>AT2G42520.1 | P-loop containing nucleoside triphosphate hydrolases superfamily protein | Chr2:17705382-17708744 FORWARD LENGTH=633 | 201606;>AT2G42520.2 | P-loop containing nucleoside triphosphate hydrolases superfamily protein | Chr2:17705382-17708744 FORWARD LENGTH=633 | 201606;>AT2G42520.3 | P-loop containing nucleoside triphosphate hydrolases superfamily protein | Chr2:17705382-17708744 FORW…	28	41
True	3w_S2 / 3w_S1	3w_S2	3w_S1	564	AT2G42600.1;AT2G42600.2;AT2G42600.3	2353571	2336587	-0.0104486201434892	0.0104486201434892	-0.721626838535994	0.99278373161464	0.0116470819339156	0.0116470819339156	0.810581768777663	1.00810581768778	0	0.46629557072349	0.513611855372079	562	0.011063333754787	AT2G42600.1;AT2G42600.2;AT2G42600.3	NaN	| phosphoenolpyruvate carboxylase 2 | Chr2:17734541-17738679 REVERSE LENGTH=963 | 201606;| phosphoenolpyruvate carboxylase 2 | Chr2:17734541-17738679 REVERSE LENGTH=963 | 201606;| phosphoenolpyruvate carboxylase 2 | Chr2:17734541-17738679 REVERSE LENGTH=963 | 201606	NaN	NaN	Unknown	NaN	NaN	NaN	TAIR11_novel2	>AT2G42600.1 | phosphoenolpyruvate carboxylase 2 | Chr2:17734541-17738679 REVERSE LENGTH=963 | 201606;>AT2G42600.2 | phosphoenolpyruvate carboxylase 2 | Chr2:17734541-17738679 REVERSE LENGTH=963 | 201606;>AT2G42600.3 | phosphoenolpyruvate carboxylase 2 | Chr2:17734541-17738679 REVERSE LENGTH=963 | 201606	67	92
True	3w_S2 / 3w_S1	3w_S2	3w_S1	115	AT2G42710.1	320998.8125	329253.21875	0.0366295839434033	0.0366295839434033	2.571475634353	1.02571475634353	-0.0488058961927891	0.0488058961927891	-3.32638445787397	0.96673615542126	0	0.361530355339332	0.456846564879223	113	0.036753999076184	AT2G42710.1	NaN	| Ribosomal protein L1p/L10e family | Chr2:17782352-17784830 FORWARD LENGTH=415 | 201606	NaN	NaN	Unknown	NaN	NaN	NaN	TAIR11_novel2	>AT2G42710.1 | Ribosomal protein L1p/L10e family | Chr2:17782352-17784830 FORWARD LENGTH=415 | 201606	19	26
True	3w_S2 / 3w_S1	3w_S2	3w_S1	162	AT2G42810.1;AT2G42810.4;AT2G42810.5	677422.875	671392.8125	-0.0128996115693697	0.0128996115693697	-0.890147457745649	0.991098525422544	-0.0539049655199051	0.0539049655199051	-3.66746510528795	0.963325348947121	0	0.27746087847659	0.408390730733492	160	0.035433760357523	AT2G42810.1;AT2G42810.4;AT2G42810.5	NaN	| protein phosphatase 5.2 | Chr2:17812336-17815896 REVERSE LENGTH=484 | 201606;| protein phosphatase 5.2 | Chr2:17812336-17815896 REVERSE LENGTH=484 | 201606;| protein phosphatase 5.2 | Chr2:17812336-17815896 REVERSE LENGTH=484 | 201606	NaN	NaN	Unknown	NaN	NaN	NaN	TAIR11_novel2	>AT2G42810.1 | protein phosphatase 5.2 | Chr2:17812336-17815896 REVERSE LENGTH=484 | 201606;>AT2G42810.4 | protein phosphatase 5.2 | Chr2:17812336-17815896 REVERSE LENGTH=484 | 201606;>AT2G42810.5 | protein phosphatase 5.2 | Chr2:17812336-17815896 REVERSE LENGTH=484 | 201606	13	17
True	3w_S2 / 3w_S1	3w_S2	3w_S1	105	AT2G43160.1;AT2G43160.2;AT2G43160.3;AT2G43160.5	617731.1875	624361.3125	0.0154019757892742	0.0154019757892742	1.07330261676322	1.01073302616763	0.0101543748751283	0.0101543748751283	0.706330460639348	1.00706330460639	0	0.803285393346126	0.641755704085485	103	0.028051908570232	AT2G43160.1;AT2G43160.2;AT2G43160.3;AT2G43160.5	NaN	| ENTH/VHS family protein | Chr2:17948884-17953267 FORWARD LENGTH=895 | 201606;| ENTH/VHS family protein | Chr2:17948884-17953267 FORWARD LENGTH=895 | 201606;| ENTH/VHS family protein | Chr2:17948884-17953267 FORWARD LENGTH=895 | 201606;| ENTH/VHS family protein | Chr2:17948884-17953267 FORWARD LENGTH=895 | 201606	NaN	NaN	Unknown	NaN	NaN	NaN	TAIR11_novel2	>AT2G43160.1 | ENTH/VHS family protein | Chr2:17948884-17953267 FORWARD LENGTH=895 | 201606;>AT2G43160.2 | ENTH/VHS family protein | Chr2:17948884-17953267 FORWARD LENGTH=895 | 201606;>AT2G43160.3 | ENTH/VHS family protein | Chr2:17948884-17953267 FORWARD LENGTH=895 | 201606;>AT2G43160.5 | ENTH/VHS family protein | Chr2:17948884-17953267 FORWARD LENGTH=895 | 201606	14	18
True	3w_S2 / 3w_S1	3w_S2	3w_S1	162	AT2G43610.1	673639.6875	673319.5625	-0.000685756096422737	0.000685756096422737	-0.0475216953425117	0.999524783046575	0.0495907925069332	0.0495907925069332	3.49713218830707	1.03497132188307	0	0.379139766553784	0.466285733857075	160	0.0388424384661769	AT2G43610.1	NaN	| Chitinase family protein | Chr2:18088058-18089184 REVERSE LENGTH=281 | 201606	NaN	NaN	Unknown	NaN	NaN	NaN	TAIR11_novel2	>AT2G43610.1 | Chitinase family protein | Chr2:18088058-18089184 REVERSE LENGTH=281 | 201606	21	25
True	3w_S2 / 3w_S1	3w_S2	3w_S1	117	AT2G43650.1	132452.890625	141620.796875	0.0965538101937323	0.0965538101937323	6.9216354635522	1.06921635463552	-0.0751297920942307	0.0751297920942307	-5.07432827946098	0.94925671720539	0	0.305480268522006	0.424504403747668	115	0.0516186183326932	AT2G43650.1	NaN	| Sas10/U3 ribonucleoprotein (Utp) family protein | Chr2:18099430-18103147 FORWARD LENGTH=654 | 201606	NaN	NaN	Unknown	NaN	NaN	NaN	TAIR11_novel2	>AT2G43650.1 | Sas10/U3 ribonucleoprotein (Utp) family protein | Chr2:18099430-18103147 FORWARD LENGTH=654 | 201606	17	20
True	3w_S2 / 3w_S1	3w_S2	3w_S1	157	AT2G43750.1;AT2G43750.2	1541527.5	1519124.375	-0.0211206343678434	0.0211206343678434	-1.45330686607926	0.985466931339207	-0.0856576263904572	0.0856576263904572	-5.76451173954233	0.942354882604577	0	0.0289675631683816	0.156064577791439	155	0.0268138996670793	AT2G43750.1;AT2G43750.2	NaN	| O-acetylserine (thiol) lyase B | Chr2:18129604-18132322 REVERSE LENGTH=392 | 201606;| O-acetylserine (thiol) lyase B | Chr2:18129604-18132322 REVERSE LENGTH=392 | 201606	NaN	NaN	Unknown	NaN	NaN	NaN	TAIR11_novel2	>AT2G43750.1 | O-acetylserine (thiol) lyase B | Chr2:18129604-18132322 REVERSE LENGTH=392 | 201606;>AT2G43750.2 | O-acetylserine (thiol) lyase B | Chr2:18129604-18132322 REVERSE LENGTH=392 | 201606	18	27
True	3w_S2 / 3w_S1	3w_S2	3w_S1	107	AT2G43760.1;AT2G43760.2;AT2G43760.3	248333.625	268312	0.111631959917102	0.111631959917102	8.04497377268181	1.08044973772682	0.0409262515604496	0.0409262515604496	2.8774117136094	1.02877411713609	0	0.72308123556696	0.616350748914714	105	0.0794709483313265	AT2G43760.1;AT2G43760.2;AT2G43760.3	NaN	| molybdopterin biosynthesis MoaE family protein | Chr2:18133276-18133872 FORWARD LENGTH=198 | 201606;| molybdopterin biosynthesis MoaE family protein | Chr2:18133276-18133872 FORWARD LENGTH=198 | 201606;| molybdopterin biosynthesis MoaE family protein | Chr2:18133276-18133872 FORWARD LENGTH=198 | 201606	NaN	NaN	Unknown	NaN	NaN	NaN	TAIR11_novel2	>AT2G43760.1 | molybdopterin biosynthesis MoaE family protein | Chr2:18133276-18133872 FORWARD LENGTH=198 | 201606;>AT2G43760.2 | molybdopterin biosynthesis MoaE family protein | Chr2:18133276-18133872 FORWARD LENGTH=198 | 201606;>AT2G43760.3 | molybdopterin biosynthesis MoaE family protein | Chr2:18133276-18133872 FORWARD LENGTH=198 | 201606	14	16
True	3w_S2 / 3w_S1	3w_S2	3w_S1	37	AT2G43780.1;AT2G43780.2;AT2G43780.3	721783.75	637546.1875	-0.179036800387681	0.179036800387681	-11.6707479906551	0.883292520093449	0.0212022736668587	0.0212022736668587	1.48048177446554	1.01480481774466	0	0.757784664015386	0.625528492818523	35	0.0465931072343915	AT2G43780.1;AT2G43780.2;AT2G43780.3	NaN	| cytochrome oxidase assembly protein | Chr2:18136444-18136647 REVERSE LENGTH=67 | 201606;| cytochrome oxidase assembly protein | Chr2:18136444-18136647 REVERSE LENGTH=67 | 201606;| cytochrome oxidase assembly protein | Chr2:18136444-18136647 REVERSE LENGTH=67 | 201606	NaN	NaN	Unknown	NaN	NaN	NaN	TAIR11_novel2	>AT2G43780.1 | cytochrome oxidase assembly protein | Chr2:18136444-18136647 REVERSE LENGTH=67 | 201606;>AT2G43780.2 | cytochrome oxidase assembly protein | Chr2:18136444-18136647 REVERSE LENGTH=67 | 201606;>AT2G43780.3 | cytochrome oxidase assembly protein | Chr2:18136444-18136647 REVERSE LENGTH=67 | 201606	3	4
True	3w_S2 / 3w_S1	3w_S2	3w_S1	102	AT2G43790.1	432585.71875	416806.75	-0.053607395791597	0.053607395791597	-3.64759354414078	0.963524064558592	0.120611041784286	0.120611041784286	8.71952377508565	1.08719523775086	0	0.00577294664294416	0.0833412378144784	100	0.0294458570780154	AT2G43790.1	NaN	| MAP kinase 6 | Chr2:18138477-18140693 FORWARD LENGTH=395 | 201606	NaN	NaN	Unknown	NaN	NaN	NaN	TAIR11_novel2	>AT2G43790.1 | MAP kinase 6 | Chr2:18138477-18140693 FORWARD LENGTH=395 | 201606	13	16
True	3w_S2 / 3w_S1	3w_S2	3w_S1	249	AT2G44100.1;AT2G44100.2	2659731.75	2672176.75	0.00673468885975811	0.00673468885975811	0.467904329073798	1.00467904329074	-0.0102394390851259	0.0102394390851259	-0.707231099863981	0.99292768900136	0	0.839705322084029	0.651137566606346	247	0.0373698531667873	AT2G44100.1;AT2G44100.2	NaN	| guanosine nucleotide diphosphate dissociation inhibitor 1 | Chr2:18241804-18244864 FORWARD LENGTH=445 | 201606;| guanosine nucleotide diphosphate dissociation inhibitor 1 | Chr2:18241804-18244731 FORWARD LENGTH=431 | 201606	NaN	NaN	Unknown	NaN	NaN	NaN	TAIR11_novel2	>AT2G44100.1 | guanosine nucleotide diphosphate dissociation inhibitor 1 | Chr2:18241804-18244864 FORWARD LENGTH=445 | 201606;>AT2G44100.2 | guanosine nucleotide diphosphate dissociation inhibitor 1 | Chr2:18241804-18244731 FORWARD LENGTH=431 | 201606	22	35
True	3w_S2 / 3w_S1	3w_S2	3w_S1	104	AT2G44120.1;AT2G44120.2	3181090	3213863	0.0147872419114965	0.0147872419114965	1.030244350207	1.01030244350207	-0.0314064025878906	0.0314064025878906	-2.15340191718654	0.978465980828135	0	0.770036936729809	0.630442144706255	102	0.0739221988050658	AT2G44120.1;AT2G44120.2	NaN	| Ribosomal protein L30/L7 family protein | Chr2:18249227-18250402 REVERSE LENGTH=242 | 201606;| Ribosomal protein L30/L7 family protein | Chr2:18249227-18250417 REVERSE LENGTH=247 | 201606	NaN	NaN	Unknown	NaN	NaN	NaN	TAIR11_novel2	>AT2G44120.1 | Ribosomal protein L30/L7 family protein | Chr2:18249227-18250402 REVERSE LENGTH=242 | 201606;>AT2G44120.2 | Ribosomal protein L30/L7 family protein | Chr2:18249227-18250417 REVERSE LENGTH=247 | 201606	12	14
True	3w_S2 / 3w_S1	3w_S2	3w_S1	101	AT2G45000.1	425284.625	442595.375	0.0575596762297408	0.0575596762297408	4.07039168180603	1.04070391681806	0.00118249654769897	0.00118249654769897	0.0819980148118127	1.00081998014812	0	0.987479269421094	0.690373282761167	99	0.0564563794832846	AT2G45000.1	NaN	| structural constituent of nuclear pore | Chr2:18564156-18567632 FORWARD LENGTH=739 | 201606	NaN	NaN	Unknown	NaN	NaN	NaN	TAIR11_novel2	>AT2G45000.1 | structural constituent of nuclear pore | Chr2:18564156-18567632 FORWARD LENGTH=739 | 201606	13	19
True	3w_S2 / 3w_S1	3w_S2	3w_S1	237	AT2G45290.1;AT2G45290.2	3450355.5	3557721.75	0.044208667054897	0.044208667054897	3.1117445724071	1.03111744572407	0.013341554440558	0.013341554440558	0.929055257441247	1.00929055257441	0	0.479383440066873	0.518972972287785	235	0.013025301225445	AT2G45290.1;AT2G45290.2	NaN	| Transketolase | Chr2:18672737-18675589 FORWARD LENGTH=741 | 201606;| Transketolase | Chr2:18672737-18675589 FORWARD LENGTH=741 | 201606	NaN	NaN	Unknown	NaN	NaN	NaN	TAIR11_novel2	>AT2G45290.1 | Transketolase | Chr2:18672737-18675589 FORWARD LENGTH=741 | 201606;>AT2G45290.2 | Transketolase | Chr2:18672737-18675589 FORWARD LENGTH=741 | 201606	25	27
True	3w_S2 / 3w_S1	3w_S2	3w_S1	427	AT2G45540.1;AT2G45540.3;AT2G45540.4;AT2G45540.5;AT2G45540.6	248066.375	343497.96875	0.469575374317918	0.469575374317918	38.4701851470196	1.3847018514702	-0.00564371841028333	0.00564371841028333	-0.390428588330016	0.9960957141167	0	0.88858819251097	0.666314728292742	425	0.0283962540002953	AT2G45540.1;AT2G45540.3;AT2G45540.4;AT2G45540.5;AT2G45540.6	NaN	| WD-40 repeat family protein / beige-like protein | Chr2:18757881-18772229 REVERSE LENGTH=2946 | 201606;| WD-40 repeat family protein / beige-like protein | Chr2:18757881-18772229 REVERSE LENGTH=2946 | 201606;| WD-40 repeat family protein / beige-like protein | Chr2:18757881-18772229 REVERSE LENGTH=2946 | 201606;| WD-40 repeat family protein / beige-like protein | Chr2:18757881-18772229 REVERSE …	NaN	NaN	Unknown	NaN	NaN	NaN	TAIR11_novel2	>AT2G45540.1 | WD-40 repeat family protein / beige-like protein | Chr2:18757881-18772229 REVERSE LENGTH=2946 | 201606;>AT2G45540.3 | WD-40 repeat family protein / beige-like protein | Chr2:18757881-18772229 REVERSE LENGTH=2946 | 201606;>AT2G45540.4 | WD-40 repeat family protein / beige-like protein | Chr2:18757881-18772229 REVERSE LENGTH=2946 | 201606;>AT2G45540.5 | WD-40 repeat family protein / …	61	71
True	3w_S2 / 3w_S1	3w_S2	3w_S1	36	AT2G46110.1	142988.90625	137079.28125	-0.0608926878141954	0.0608926878141954	-4.13292552197559	0.958670744780244	0.0601223036646843	0.0601223036646843	4.25541390386319	1.04255413903863	0	0.35199432180382	0.452355240596073	34	0.0435192889987047	AT2G46110.1	NaN	| ketopantoate hydroxymethyltransferase 1 | Chr2:18954807-18956411 REVERSE LENGTH=347 | 201606	NaN	NaN	Unknown	NaN	NaN	NaN	TAIR11_novel2	>AT2G46110.1 | ketopantoate hydroxymethyltransferase 1 | Chr2:18954807-18956411 REVERSE LENGTH=347 | 201606	8	13
True	3w_S2 / 3w_S1	3w_S2	3w_S1	250	AT2G46520.1	1385827.25	1380550.625	-0.00550363709962689	0.00550363709962689	-0.380756331642351	0.996192436683576	-0.0300853289663792	0.0300853289663792	-2.06376290350144	0.979362370964986	0	0.341597519711587	0.44579123459445	248	0.0218371985548637	AT2G46520.1	NaN	| cellular apoptosis susceptibility protein%2C putative / importin-alpha re-exporter | Chr2:19096867-19099785 FORWARD LENGTH=972 | 201606	NaN	NaN	Unknown	NaN	NaN	NaN	TAIR11_novel2	>AT2G46520.1 | cellular apoptosis susceptibility protein%2C putative / importin-alpha re-exporter | Chr2:19096867-19099785 FORWARD LENGTH=972 | 201606	33	43
True	3w_S2 / 3w_S1	3w_S2	3w_S1	78	AT2G46900.1	59984.41015625	66023.2109375	0.138385708016362	0.138385708016362	10.0672837584297	1.1006728375843	0.00957506988197565	0.00957506988197565	0.665900593599433	1.00665900593599	0	0.835623956241585	0.649972188134883	76	0.0316687617650949	AT2G46900.1	NaN	| transcription factor-like protein | Chr2:19269678-19271987 FORWARD LENGTH=627 | 201606	NaN	NaN	Unknown	NaN	NaN	NaN	TAIR11_novel2	>AT2G46900.1 | transcription factor-like protein | Chr2:19269678-19271987 FORWARD LENGTH=627 | 201606	16	20
True	3w_S2 / 3w_S1	3w_S2	3w_S1	66	AT2G47140.1	239101.0625	240020.90625	0.00553953161620973	0.00553953161620973	0.384709185472576	1.00384709185473	-0.0488478317856789	0.0488478317856789	-3.32919448102466	0.966708055189753	0	0.2827369606079	0.412087616354454	64	0.031010680023603	AT2G47140.1	NaN	| NAD(P)-binding Rossmann-fold superfamily protein | Chr2:19350970-19352059 REVERSE LENGTH=257 | 201606	NaN	NaN	Unknown	NaN	NaN	NaN	TAIR11_novel2	>AT2G47140.1 | NAD(P)-binding Rossmann-fold superfamily protein | Chr2:19350970-19352059 REVERSE LENGTH=257 | 201606	5	6
True	3w_S2 / 3w_S1	3w_S2	3w_S1	139	AT2G47470.1	1898130	1879408.375	-0.0143002209408654	0.0143002209408654	-0.986319430176019	0.99013680569824	0.0382448360323906	0.0382448360323906	2.68637973245851	1.02686379732459	0	0.466656683318489	0.513685598789837	137	0.0361714627347769	AT2G47470.1	NaN	| thioredoxin family protein | Chr2:19481503-19483683 FORWARD LENGTH=361 | 201606	NaN	NaN	Unknown	NaN	NaN	NaN	TAIR11_novel2	>AT2G47470.1 | thioredoxin family protein | Chr2:19481503-19483683 FORWARD LENGTH=361 | 201606	34	38
True	3w_S2 / 3w_S1	3w_S2	3w_S1	188	AT2G47680.1	230067.25	236608.84375	0.0404483674310565	0.0404483674310565	2.84333982781122	1.02843339827811	0.0159106682986021	0.0159106682986021	1.10894722356933	1.01108947223569	0	0.537265173530789	0.547481175482939	186	0.0177924305342567	AT2G47680.1	NaN	| zinc finger (CCCH type) helicase family protein | Chr2:19545828-19550871 REVERSE LENGTH=1015 | 201606	NaN	NaN	Unknown	NaN	NaN	NaN	TAIR11_novel2	>AT2G47680.1 | zinc finger (CCCH type) helicase family protein | Chr2:19545828-19550871 REVERSE LENGTH=1015 | 201606	30	35
False	3w_S2 / 3w_S1	3w_S2	3w_S1	0	AT2G47750.1	52800.54296875	54172.29296875	0.0370023920760119	0.0370023920760119	2.59798464726371	1.02597984647264	NaN	NaN	NaN	NaN	0	NaN	NaN	NaN	NaN	AT2G47750.1	NaN	| putative indole-3-acetic acid-amido synthetase GH3.9 | Chr2:19560307-19562974 REVERSE LENGTH=585 | 201606	NaN	NaN	Unknown	NaN	NaN	NaN	TAIR11_novel2	>AT2G47750.1 | putative indole-3-acetic acid-amido synthetase GH3.9 | Chr2:19560307-19562974 REVERSE LENGTH=585 | 201606	24	30
True	3w_S2 / 3w_S1	3w_S2	3w_S1	201	AT2G47800.1	240939.921875	258454.671875	0.101237824191987	0.101237824191987	7.2693432718413	1.07269343271841	0.0161305610090494	0.0161305610090494	1.12435922283141	1.01124359222831	0	0.791895168129261	0.638241155342462	199	0.0424212841220379	AT2G47800.1	NaN	| multidrug resistance-associated protein 4 | Chr2:19574944-19580383 FORWARD LENGTH=1516 | 201606	NaN	NaN	Unknown	NaN	NaN	NaN	TAIR11_novel2	>AT2G47800.1 | multidrug resistance-associated protein 4 | Chr2:19574944-19580383 FORWARD LENGTH=1516 | 201606	37	50
True	3w_S2 / 3w_S1	3w_S2	3w_S1	58	AT2G47860.1;AT2G47860.3	57988.671875	59689.87890625	0.0417152306294514	0.0417152306294514	2.933688557167	1.02933688557167	-0.00184934434946626	0.00184934434946626	-0.128104658010608	0.998718953419894	0	0.977912764945803	0.687699526104674	56	0.0456889705237369	AT2G47860.1;AT2G47860.3	NaN	| Phototropic-responsive NPH3 family protein | Chr2:19599979-19602088 FORWARD LENGTH=635 | 201606;| Phototropic-responsive NPH3 family protein | Chr2:19599979-19602088 FORWARD LENGTH=658 | 201606	NaN	NaN	Unknown	NaN	NaN	NaN	TAIR11_novel2	>AT2G47860.1 | Phototropic-responsive NPH3 family protein | Chr2:19599979-19602088 FORWARD LENGTH=635 | 201606;>AT2G47860.3 | Phototropic-responsive NPH3 family protein | Chr2:19599979-19602088 FORWARD LENGTH=658 | 201606	11	11
True	3w_S2 / 3w_S1	3w_S2	3w_S1	90	AT3G01180.1	41986.15234375	49173.6796875	0.227972732583309	0.227972732583309	17.1188045165561	1.17118804516556	0.0324171371757984	0.0324171371757984	2.27241957374174	1.02272419573742	0	0.711630381446304	0.612540328332306	88	0.06352744913041	AT3G01180.1	NaN	| starch synthase 2 | Chr3:62456-65678 REVERSE LENGTH=792 | 201606	NaN	NaN	Unknown	NaN	NaN	NaN	TAIR11_novel2	>AT3G01180.1 | starch synthase 2 | Chr3:62456-65678 REVERSE LENGTH=792 | 201606	17	19
True	3w_S2 / 3w_S1	3w_S2	3w_S1	133	AT3G01280.1	12727470	12841397	0.012856495021015	0.012856495021015	0.895126839819693	1.0089512683982	-0.180806443095207	0.180806443095207	-11.7790282466916	0.882209717533084	0	0.0292339960492739	0.156174707308758	131	0.0591391178566108	AT3G01280.1	NaN	| voltage dependent anion channel 1 | Chr3:85754-87612 FORWARD LENGTH=276 | 201606	NaN	NaN	Unknown	NaN	NaN	NaN	TAIR11_novel2	>AT3G01280.1 | voltage dependent anion channel 1 | Chr3:85754-87612 FORWARD LENGTH=276 | 201606	16	18
True	3w_S2 / 3w_S1	3w_S2	3w_S1	103	AT5G50000.1	267318.65625	262555.40625	-0.0259386248688645	0.0259386248688645	-1.78186216660664	0.982181378333934	-0.123618423938751	0.123618423938751	-8.21173805118107	0.917882619488189	0	0.018995730048325	0.131676002818076	101	0.035759109844506	AT5G50000.1	NaN	| Protein kinase superfamily protein | Chr5:20342838-20345033 REVERSE LENGTH=385 | 201606	NaN	NaN	Unknown	NaN	NaN	NaN	TAIR11_novel2	>AT5G50000.1 | Protein kinase superfamily protein | Chr5:20342838-20345033 REVERSE LENGTH=385 | 201606	17	19
True	3w_S2 / 3w_S1	3w_S2	3w_S1	258	AT3G02230.1	3106383.5	2967993.75	-0.0657478953631451	0.0657478953631451	-4.45501175241241	0.955449882475876	-0.0492873415350914	0.0492873415350914	-3.35864026764029	0.966413597323597	0	0.207254850499625	0.359749174317889	256	0.0276106799594377	AT3G02230.1	NaN	| reversibly glycosylated polypeptide 1 | Chr3:415463-417304 FORWARD LENGTH=357 | 201606	NaN	NaN	Unknown	NaN	NaN	NaN	TAIR11_novel2	>AT3G02230.1 | reversibly glycosylated polypeptide 1 | Chr3:415463-417304 FORWARD LENGTH=357 | 201606	23	29
True	3w_S2 / 3w_S1	3w_S2	3w_S1	883	AT3G02260.2;AT3G02260.3;AT3G02260.4	457395.875	442880.59375	-0.0465255726963078	0.0465255726963078	-3.17346133696549	0.968265386630345	0.00962749775499105	0.00962749775499105	0.669558882289212	1.00669558882289	0	0.572814399003112	0.562244995514443	881	0.0118225890075605	AT3G02260.2;AT3G02260.3;AT3G02260.4	NaN	| auxin transport protein (BIG) | Chr3:431152-448489 REVERSE LENGTH=5077 | 201606;| auxin transport protein (BIG) | Chr3:431152-448489 REVERSE LENGTH=5078 | 201606;| auxin transport protein (BIG) | Chr3:431152-448489 REVERSE LENGTH=5087 | 201606	NaN	NaN	Unknown	NaN	NaN	NaN	TAIR11_novel2	>AT3G02260.2 | auxin transport protein (BIG) | Chr3:431152-448489 REVERSE LENGTH=5077 | 201606;>AT3G02260.3 | auxin transport protein (BIG) | Chr3:431152-448489 REVERSE LENGTH=5078 | 201606;>AT3G02260.4 | auxin transport protein (BIG) | Chr3:431152-448489 REVERSE LENGTH=5087 | 201606	129	153
True	3w_S2 / 3w_S1	3w_S2	3w_S1	254	AT3G02360.1;AT3G02360.2	1652316.875	1687343.125	0.0302629909051731	0.0302629909051731	2.11982644067592	1.02119826440676	-0.0592733025550842	0.0592733025550842	-4.02525696766092	0.959747430323391	0	0.159412397390725	0.322808918964973	252	0.0297377158865302	AT3G02360.1;AT3G02360.2	NaN	| 6-phosphogluconate dehydrogenase family protein | Chr3:482498-483958 FORWARD LENGTH=486 | 201606;| 6-phosphogluconate dehydrogenase family protein | Chr3:482498-483958 FORWARD LENGTH=486 | 201606	NaN	NaN	Unknown	NaN	NaN	NaN	TAIR11_novel2	>AT3G02360.1 | 6-phosphogluconate dehydrogenase family protein | Chr3:482498-483958 FORWARD LENGTH=486 | 201606;>AT3G02360.2 | 6-phosphogluconate dehydrogenase family protein | Chr3:482498-483958 FORWARD LENGTH=486 | 201606	24	34
True	3w_S2 / 3w_S1	3w_S2	3w_S1	97	AT3G02510.1;AT3G02510.3	370902.25	379922.6875	0.0346668470205554	0.0346668470205554	2.43202555390267	1.02432025553903	-0.0532296523451805	0.0532296523451805	-3.62236211660502	0.96377637883395	0	0.46537469954149	0.513178905554015	95	0.0526592043473156	AT3G02510.1;AT3G02510.3	NaN	| Regulator of chromosome condensation (RCC1) family protein | Chr3:522086-524536 REVERSE LENGTH=393 | 201606;| Regulator of chromosome condensation (RCC1) family protein | Chr3:522086-523850 REVERSE LENGTH=335 | 201606	NaN	NaN	Unknown	NaN	NaN	NaN	TAIR11_novel2	>AT3G02510.1 | Regulator of chromosome condensation (RCC1) family protein | Chr3:522086-524536 REVERSE LENGTH=393 | 201606;>AT3G02510.3 | Regulator of chromosome condensation (RCC1) family protein | Chr3:522086-523850 REVERSE LENGTH=335 | 201606	11	11
True	3w_S2 / 3w_S1	3w_S2	3w_S1	67	AT3G02740.1;AT3G02740.2	229279.265625	236377.359375	0.0439859645424277	0.0439859645424277	3.0958288926175	1.03095828892618	0.0533164329826832	0.0533164329826832	3.76475036390851	1.03764750363909	0	0.0777612760984021	0.232975443467166	65	0.0204674976547294	AT3G02740.1;AT3G02740.2	NaN	| Eukaryotic aspartyl protease family protein | Chr3:590561-593089 FORWARD LENGTH=488 | 201606;| Eukaryotic aspartyl protease family protein | Chr3:591018-593089 FORWARD LENGTH=413 | 201606	NaN	NaN	Unknown	NaN	NaN	NaN	TAIR11_novel2	>AT3G02740.1 | Eukaryotic aspartyl protease family protein | Chr3:590561-593089 FORWARD LENGTH=488 | 201606;>AT3G02740.2 | Eukaryotic aspartyl protease family protein | Chr3:591018-593089 FORWARD LENGTH=413 | 201606	7	7
True	3w_S2 / 3w_S1	3w_S2	3w_S1	386	AT3G02760.1;AT3G02760.2	1122759.5	1079158	-0.0571428233291339	0.0571428233291339	-3.88342294142245	0.961165770585775	-0.0310444999486208	0.0310444999486208	-2.12885384368064	0.978711461563194	0	0.248788123865897	0.388486706780654	384	0.0186018088084273	AT3G02760.1;AT3G02760.2	NaN	| Class II aaRS and biotin synthetases superfamily protein | Chr3:597588-600650 REVERSE LENGTH=883 | 201606;| Class II aaRS and biotin synthetases superfamily protein | Chr3:597588-600650 REVERSE LENGTH=883 | 201606	NaN	NaN	Unknown	NaN	NaN	NaN	TAIR11_novel2	>AT3G02760.1 | Class II aaRS and biotin synthetases superfamily protein | Chr3:597588-600650 REVERSE LENGTH=883 | 201606;>AT3G02760.2 | Class II aaRS and biotin synthetases superfamily protein | Chr3:597588-600650 REVERSE LENGTH=883 | 201606	56	64
True	3w_S2 / 3w_S1	3w_S2	3w_S1	54	AT3G02860.1;AT3G02860.2	129655.6875	127944.875	-0.0191631336125329	0.0191631336125329	-1.31950439891039	0.986804956010896	-0.112154521048069	0.112154521048069	-7.4794672152612	0.925205327847388	0	0.291810924934949	0.416515330788721	52	0.0722688230787203	AT3G02860.1;AT3G02860.2	NaN	| zinc ion binding protein | Chr3:625299-627157 REVERSE LENGTH=312 | 201606;| zinc ion binding protein | Chr3:625299-627157 REVERSE LENGTH=313 | 201606	NaN	NaN	Unknown	NaN	NaN	NaN	TAIR11_novel2	>AT3G02860.1 | zinc ion binding protein | Chr3:625299-627157 REVERSE LENGTH=312 | 201606;>AT3G02860.2 | zinc ion binding protein | Chr3:625299-627157 REVERSE LENGTH=313 | 201606	8	8
True	3w_S2 / 3w_S1	3w_S2	3w_S1	184	AT3G02880.1	1433723.625	1448362.5	0.0146557827025434	0.0146557827025434	1.02103883515208	1.01021038835152	-0.0497194863855839	0.0497194863855839	-3.38758388395549	0.966124161160445	0	0.0619383675683978	0.209915094728914	182	0.018295856869575	AT3G02880.1	NaN	| Leucine-rich repeat protein kinase family protein | Chr3:634819-636982 FORWARD LENGTH=627 | 201606	NaN	NaN	Unknown	NaN	NaN	NaN	TAIR11_novel2	>AT3G02880.1 | Leucine-rich repeat protein kinase family protein | Chr3:634819-636982 FORWARD LENGTH=627 | 201606	24	29
True	3w_S2 / 3w_S1	3w_S2	3w_S1	42	AT3G02920.1	142426.765625	150201.921875	0.0766829816424876	0.0766829816424876	5.45905554751658	1.05459055547517	0.0853676944971085	0.0853676944971085	6.09581094910152	1.06095810949102	0	0.00258838424981117	0.0597170956075079	40	0.018179309551811	AT3G02920.1	NaN	| Replication protein A%2C subunit RPA32 | Chr3:651844-654189 REVERSE LENGTH=278 | 201606	NaN	NaN	Unknown	NaN	NaN	NaN	TAIR11_novel2	>AT3G02920.1 | Replication protein A%2C subunit RPA32 | Chr3:651844-654189 REVERSE LENGTH=278 | 201606	6	7
True	3w_S2 / 3w_S1	3w_S2	3w_S1	175	AT3G03060.1	279158.9375	282526	0.0172968945201152	0.0172968945201152	1.20614533432231	1.01206145334322	0.0399597771465778	0.0399597771465778	2.80851628746668	1.02808516287467	0	0.41929739763631	0.489708104992181	173	0.0350843054503814	AT3G03060.1	NaN	| P-loop containing nucleoside triphosphate hydrolases superfamily protein | Chr3:692188-695424 FORWARD LENGTH=628 | 201606	NaN	NaN	Unknown	NaN	NaN	NaN	TAIR11_novel2	>AT3G03060.1 | P-loop containing nucleoside triphosphate hydrolases superfamily protein | Chr3:692188-695424 FORWARD LENGTH=628 | 201606	28	35
True	3w_S2 / 3w_S1	3w_S2	3w_S1	103	AT3G03320.1	103106.1796875	100169.6484375	-0.041685367626279	0.041685367626279	-2.84806522644928	0.971519347735507	0.0332609340548515	0.0332609340548515	2.33225369492782	1.02332253694928	0	0.477187595429181	0.518972972287785	101	0.0321631708156585	AT3G03320.1	NaN	| RNA-binding ASCH domain protein | Chr3:781872-783289 FORWARD LENGTH=244 | 201606	NaN	NaN	Unknown	NaN	NaN	NaN	TAIR11_novel2	>AT3G03320.1 | RNA-binding ASCH domain protein | Chr3:781872-783289 FORWARD LENGTH=244 | 201606	15	21
True	3w_S2 / 3w_S1	3w_S2	3w_S1	53	AT3G03330.1	83053.296875	80031.1328125	-0.0534761081851064	0.0534761081851064	-3.63882491871278	0.963611750812872	-0.00357676506973803	0.00357676506973803	-0.247615388445532	0.997523846115545	0	0.97947139631906	0.688182647371626	51	0.105703257763701	AT3G03330.1	NaN	| NAD(P)-binding Rossmann-fold superfamily protein | Chr3:783572-786148 REVERSE LENGTH=328 | 201606	NaN	NaN	Unknown	NaN	NaN	NaN	TAIR11_novel2	>AT3G03330.1 | NAD(P)-binding Rossmann-fold superfamily protein | Chr3:783572-786148 REVERSE LENGTH=328 | 201606	11	11
True	3w_S2 / 3w_S1	3w_S2	3w_S1	233	AT3G03380.1;AT3G03380.2	392233.4375	396428.8125	0.0153492925551518	0.0153492925551518	1.06961176658988	1.0106961176659	0.0870516374707222	0.0870516374707222	6.21972043674162	1.06219720436742	0	0.00702633508617543	0.0882310638311993	231	0.0221097858520373	AT3G03380.1;AT3G03380.2	NaN	| DegP protease 7 | Chr3:799720-808319 FORWARD LENGTH=1097 | 201606;| DegP protease 7 | Chr3:799720-808319 FORWARD LENGTH=1064 | 201606	NaN	NaN	Unknown	NaN	NaN	NaN	TAIR11_novel2	>AT3G03380.1 | DegP protease 7 | Chr3:799720-808319 FORWARD LENGTH=1097 | 201606;>AT3G03380.2 | DegP protease 7 | Chr3:799720-808319 FORWARD LENGTH=1064 | 201606	22	22
True	3w_S2 / 3w_S1	3w_S2	3w_S1	72	AT3G03600.1	215239.125	230071.328125	0.0961408566800352	0.0961408566800352	6.89103485483877	1.06891034854839	-0.0784927681088448	0.0784927681088448	-5.29534586483217	0.947046541351678	0	0.458847962079522	0.509947620821885	70	0.0784920170526385	AT3G03600.1	NaN	| ribosomal protein S2 | Chr3:867847-868506 REVERSE LENGTH=219 | 201606	NaN	NaN	Unknown	NaN	NaN	NaN	TAIR11_novel2	>AT3G03600.1 | ribosomal protein S2 | Chr3:867847-868506 REVERSE LENGTH=219 | 201606	12	16
True	3w_S2 / 3w_S1	3w_S2	3w_S1	100	AT3G03780.1;AT3G03780.2;AT3G03780.3	2764101	2610986.75	-0.0822151962246447	0.0822151962246447	-5.53938694714846	0.944606130528515	-0.00568523816764355	0.00568523816764355	-0.393295241092317	0.996067047589077	0	0.806591901542652	0.642514262165446	98	0.0159724941893748	AT3G03780.1;AT3G03780.2;AT3G03780.3	NaN	| methionine synthase 2 | Chr3:957602-960740 FORWARD LENGTH=765 | 201606;| methionine synthase 2 | Chr3:957602-960740 FORWARD LENGTH=765 | 201606;| methionine synthase 2 | Chr3:957602-960740 FORWARD LENGTH=765 | 201606	NaN	NaN	Unknown	NaN	NaN	NaN	TAIR11_novel2	>AT3G03780.1 | methionine synthase 2 | Chr3:957602-960740 FORWARD LENGTH=765 | 201606;>AT3G03780.2 | methionine synthase 2 | Chr3:957602-960740 FORWARD LENGTH=765 | 201606;>AT3G03780.3 | methionine synthase 2 | Chr3:957602-960740 FORWARD LENGTH=765 | 201606	22	29
True	3w_S2 / 3w_S1	3w_S2	3w_S1	20	AT3G04120.1	5496903	5310744.5	-0.0497048983510634	0.0497048983510634	-3.38660696759612	0.966133930324039	0.0865443274378777	0.0865443274378777	6.18237584544654	1.06182375845447	0	0.320613231974922	0.434506900999864	18	0.0569785903004325	AT3G04120.1	NaN	| glyceraldehyde-3-phosphate dehydrogenase C subunit 1 | Chr3:1081077-1083131 FORWARD LENGTH=338 | 201606	NaN	NaN	Unknown	NaN	NaN	NaN	TAIR11_novel2	>AT3G04120.1 | glyceraldehyde-3-phosphate dehydrogenase C subunit 1 | Chr3:1081077-1083131 FORWARD LENGTH=338 | 201606	2	3
True	3w_S2 / 3w_S1	3w_S2	3w_S1	12	AT3G04130.1;AT3G04130.2	8004.68701171875	7441.56201171875	-0.105239513354779	0.105239513354779	-7.03494089369882	0.929650591063012	-0.189295753836632	0.189295753836632	-12.2966262436137	0.877033737563863	0	0.217593227696157	0.366778124459264	10	0.0949388160940852	AT3G04130.1;AT3G04130.2	NaN	| Tetratricopeptide repeat (TPR)-like superfamily protein | Chr3:1084136-1085662 FORWARD LENGTH=508 | 201606;| Tetratricopeptide repeat (TPR)-like superfamily protein | Chr3:1084136-1085662 FORWARD LENGTH=508 | 201606	NaN	NaN	Unknown	NaN	NaN	NaN	TAIR11_novel2	>AT3G04130.1 | Tetratricopeptide repeat (TPR)-like superfamily protein | Chr3:1084136-1085662 FORWARD LENGTH=508 | 201606;>AT3G04130.2 | Tetratricopeptide repeat (TPR)-like superfamily protein | Chr3:1084136-1085662 FORWARD LENGTH=508 | 201606	4	4
True	3w_S2 / 3w_S1	3w_S2	3w_S1	46	AT3G04470.1	77354.5859375	84306.34375	0.124154369037437	0.124154369037437	8.98687224325239	1.08986872243252	-0.0422054007649422	0.0422054007649422	-2.88307825388865	0.971169217461114	0	0.406575984689264	0.482166954485996	44	0.0344966931149054	AT3G04470.1	NaN	| Ankyrin repeat family protein | Chr3:1189841-1191853 REVERSE LENGTH=640 | 201606	NaN	NaN	Unknown	NaN	NaN	NaN	TAIR11_novel2	>AT3G04470.1 | Ankyrin repeat family protein | Chr3:1189841-1191853 REVERSE LENGTH=640 | 201606	17	19
True	3w_S2 / 3w_S1	3w_S2	3w_S1	172	AT3G04490.2;AT3G04490.3;AT3G04490.4	178788.109375	180366.3125	0.0126791170495647	0.0126791170495647	0.882722643310574	1.00882722643311	0.00623289309442043	0.00623289309442043	0.432965827857723	1.00432965827858	0	0.875922466124836	0.662760233957269	170	0.0280258916317017	AT3G04490.2;AT3G04490.3;AT3G04490.4	NaN	| exportin-4 protein | Chr3:1200546-1209713 FORWARD LENGTH=1256 | 201606;| exportin-4 protein | Chr3:1200816-1209713 FORWARD LENGTH=1161 | 201606;| exportin-4 protein | Chr3:1200816-1209713 FORWARD LENGTH=1166 | 201606	NaN	NaN	Unknown	NaN	NaN	NaN	TAIR11_novel2	>AT3G04490.2 | exportin-4 protein | Chr3:1200546-1209713 FORWARD LENGTH=1256 | 201606;>AT3G04490.3 | exportin-4 protein | Chr3:1200816-1209713 FORWARD LENGTH=1161 | 201606;>AT3G04490.4 | exportin-4 protein | Chr3:1200816-1209713 FORWARD LENGTH=1166 | 201606	25	28
True	3w_S2 / 3w_S1	3w_S2	3w_S1	132	AT3G04610.1;AT3G04610.2;AT3G04610.3;AT3G04610.4	1189239.625	1236577.25	0.0563129296968286	0.0563129296968286	3.98049509996776	1.03980495099968	0.000585532339755446	0.000585532339755446	0.0405942462778253	1.00040594246278	0	0.989515087492459	0.690521737284091	130	0.0307075810384715	AT3G04610.1;AT3G04610.2;AT3G04610.3;AT3G04610.4	NaN	| RNA-binding KH domain-containing protein | Chr3:1250762-1254272 REVERSE LENGTH=577 | 201606;| RNA-binding KH domain-containing protein | Chr3:1250762-1254272 REVERSE LENGTH=577 | 201606;| RNA-binding KH domain-containing protein | Chr3:1250762-1254272 REVERSE LENGTH=553 | 201606;| RNA-binding KH domain-containing protein | Chr3:1250762-1254272 REVERSE LENGTH=553 | 201606	NaN	NaN	Unknown	NaN	NaN	NaN	TAIR11_novel2	>AT3G04610.1 | RNA-binding KH domain-containing protein | Chr3:1250762-1254272 REVERSE LENGTH=577 | 201606;>AT3G04610.2 | RNA-binding KH domain-containing protein | Chr3:1250762-1254272 REVERSE LENGTH=577 | 201606;>AT3G04610.3 | RNA-binding KH domain-containing protein | Chr3:1250762-1254272 REVERSE LENGTH=553 | 201606;>AT3G04610.4 | RNA-binding KH domain-containing protein | Chr3:1250762-1254272…	18	22
True	3w_S2 / 3w_S1	3w_S2	3w_S1	10	AT3G04640.1;AT3G04640.2	42190.46484375	47807.28515625	0.180313498453191	0.180313498453191	13.3130088357679	1.13313008835768	0.118830047547817	0.118830047547817	8.58539329541403	1.08585393295414	0	0.304528190595563	0.424369137017486	8	0.0713316235259466	AT3G04640.1;AT3G04640.2	NaN	| glycine-rich protein | Chr3:1261062-1261541 REVERSE LENGTH=159 | 201606;| glycine-rich protein | Chr3:1261062-1261541 REVERSE LENGTH=159 | 201606	NaN	NaN	Unknown	NaN	NaN	NaN	TAIR11_novel2	>AT3G04640.1 | glycine-rich protein | Chr3:1261062-1261541 REVERSE LENGTH=159 | 201606;>AT3G04640.2 | glycine-rich protein | Chr3:1261062-1261541 REVERSE LENGTH=159 | 201606	1	2
True	3w_S2 / 3w_S1	3w_S2	3w_S1	155	AT3G04740.1	77165.609375	77767.3046875	0.0112057171695644	0.0112057171695644	0.779745429827372	1.00779745429827	0.095185786485672	0.095185786485672	6.82029595679838	1.06820295956798	0	0.0321312953490584	0.162596695076264	153	0.030418761767134	AT3G04740.1	NaN	| RNA polymerase II transcription mediator | Chr3:1294037-1300555 FORWARD LENGTH=1703 | 201606	NaN	NaN	Unknown	NaN	NaN	NaN	TAIR11_novel2	>AT3G04740.1 | RNA polymerase II transcription mediator | Chr3:1294037-1300555 FORWARD LENGTH=1703 | 201606	30	32
True	3w_S2 / 3w_S1	3w_S2	3w_S1	57	AT3G04940.1;AT3G04940.2	114199.9296875	128822.359375	0.173821257720492	0.173821257720492	12.8042370319432	1.12804237031943	-0.0116297053173184	0.0116297053173184	-0.802869393314576	0.991971306066854	0	0.930916660622286	0.677188012261599	55	0.094955520904198	AT3G04940.1;AT3G04940.2	NaN	| cysteine synthase D1 | Chr3:1365681-1367508 FORWARD LENGTH=324 | 201606;| cysteine synthase D1 | Chr3:1365681-1367508 FORWARD LENGTH=324 | 201606	NaN	NaN	Unknown	NaN	NaN	NaN	TAIR11_novel2	>AT3G04940.1 | cysteine synthase D1 | Chr3:1365681-1367508 FORWARD LENGTH=324 | 201606;>AT3G04940.2 | cysteine synthase D1 | Chr3:1365681-1367508 FORWARD LENGTH=324 | 201606	10	12
True	3w_S2 / 3w_S1	3w_S2	3w_S1	179	AT3G05040.1;AT3G05040.2	570025.5	582195.25	0.0304766094306106	0.0304766094306106	2.13494834880195	1.02134948348802	-0.0477835610508919	0.0477835610508919	-3.2578544790313	0.967421455209687	0	0.397911646269758	0.476745786945759	177	0.0400046471845531	AT3G05040.1;AT3G05040.2	NaN	| ARM repeat superfamily protein | Chr3:1401479-1408095 REVERSE LENGTH=1202 | 201606;| ARM repeat superfamily protein | Chr3:1401479-1408095 REVERSE LENGTH=1203 | 201606	NaN	NaN	Unknown	NaN	NaN	NaN	TAIR11_novel2	>AT3G05040.1 | ARM repeat superfamily protein | Chr3:1401479-1408095 REVERSE LENGTH=1202 | 201606;>AT3G05040.2 | ARM repeat superfamily protein | Chr3:1401479-1408095 REVERSE LENGTH=1203 | 201606	20	24
True	3w_S2 / 3w_S1	3w_S2	3w_S1	88	AT3G05070.1	273149.875	268390.6875	-0.0253581484044202	0.0253581484044202	-1.74233559506479	0.982576644049352	0.0748577043414116	0.0748577043414116	5.32571461469147	1.05325714614691	0	0.181681750402586	0.33975833825885	86	0.038304520216187	AT3G05070.1	NaN	| Cwf18 pre-mRNA splicing factor | Chr3:1416480-1417533 FORWARD LENGTH=144 | 201606	NaN	NaN	Unknown	NaN	NaN	NaN	TAIR11_novel2	>AT3G05070.1 | Cwf18 pre-mRNA splicing factor | Chr3:1416480-1417533 FORWARD LENGTH=144 | 201606	10	14
True	3w_S2 / 3w_S1	3w_S2	3w_S1	166	AT3G05500.1	544813.875	539399.3125	-0.0144097627636828	0.0144097627636828	-0.993837115473606	0.990061628845264	-0.0131851201876998	0.0131851201876998	-0.909759306744939	0.990902406932551	0	0.770884706265521	0.630805462432311	164	0.0312373403805843	AT3G05500.1	NaN	| Rubber elongation factor protein (REF) | Chr3:1593540-1594802 FORWARD LENGTH=246 | 201606	NaN	NaN	Unknown	NaN	NaN	NaN	TAIR11_novel2	>AT3G05500.1 | Rubber elongation factor protein (REF) | Chr3:1593540-1594802 FORWARD LENGTH=246 | 201606	20	27
True	3w_S2 / 3w_S1	3w_S2	3w_S1	203	AT3G05680.1;AT3G05680.2	173304.84375	170699.484375	-0.021853276903923	0.021853276903923	-1.50333904040117	0.984966609595988	0.000755189103074372	0.000755189103074372	0.0523594225212864	1.00052359422521	0	0.985003529216925	0.689576237149748	201	0.0277451761698182	AT3G05680.1;AT3G05680.2	NaN	| embryo defective 2016 | Chr3:1660802-1672015 REVERSE LENGTH=2138 | 201606;| embryo defective 2016 | Chr3:1660802-1672015 REVERSE LENGTH=2138 | 201606	NaN	NaN	Unknown	NaN	NaN	NaN	TAIR11_novel2	>AT3G05680.1 | embryo defective 2016 | Chr3:1660802-1672015 REVERSE LENGTH=2138 | 201606;>AT3G05680.2 | embryo defective 2016 | Chr3:1660802-1672015 REVERSE LENGTH=2138 | 201606	38	46
True	3w_S2 / 3w_S1	3w_S2	3w_S1	59	AT3G05760.1	61730.71484375	64111.6015625	0.0545969510072752	0.0545969510072752	3.856891540583	1.03856891540583	0.170011848211288	0.170011848211288	12.5067724330589	1.12506772433059	0	0.00287612319441632	0.0617504557135566	57	0.0375698351455248	AT3G05760.1	NaN	| C2H2 and C2HC zinc fingers superfamily protein | Chr3:1707981-1709910 FORWARD LENGTH=202 | 201606	NaN	NaN	Unknown	NaN	NaN	NaN	TAIR11_novel2	>AT3G05760.1 | C2H2 and C2HC zinc fingers superfamily protein | Chr3:1707981-1709910 FORWARD LENGTH=202 | 201606	9	9
True	3w_S2 / 3w_S1	3w_S2	3w_S1	78	AT3G06200.1	431336.4375	762173.5	0.821305853908492	0.821305853908492	76.7004671382533	1.76700467138253	0.00311954342760146	0.00311954342760146	0.216464219393231	1.00216464219393	0	0.973306683915511	0.686776028468518	76	0.0689108970985382	AT3G06200.1	NaN	| P-loop containing nucleoside triphosphate hydrolases superfamily protein | Chr3:1877678-1878526 FORWARD LENGTH=282 | 201606	NaN	NaN	Unknown	NaN	NaN	NaN	TAIR11_novel2	>AT3G06200.1 | P-loop containing nucleoside triphosphate hydrolases superfamily protein | Chr3:1877678-1878526 FORWARD LENGTH=282 | 201606	12	13
True	3w_S2 / 3w_S1	3w_S2	3w_S1	38	AT3G06310.1;AT3G06310.3	270398.34375	283329.28125	0.0673933929018103	0.0673933929018103	4.78218073404897	1.04782180734049	-0.0723308771848679	0.0723308771848679	-4.88998802511017	0.951100119748898	0	0.416352625906921	0.487875599168512	36	0.0601325156082914	AT3G06310.1;AT3G06310.3	NaN	| Cox19-like CHCH family protein | Chr3:1913260-1914174 REVERSE LENGTH=108 | 201606;| Cox19-like CHCH family protein | Chr3:1913260-1914174 REVERSE LENGTH=108 | 201606	NaN	NaN	Unknown	NaN	NaN	NaN	TAIR11_novel2	>AT3G06310.1 | Cox19-like CHCH family protein | Chr3:1913260-1914174 REVERSE LENGTH=108 | 201606;>AT3G06310.3 | Cox19-like CHCH family protein | Chr3:1913260-1914174 REVERSE LENGTH=108 | 201606	6	8
True	3w_S2 / 3w_S1	3w_S2	3w_S1	252	AT3G06350.1	1865046.375	1866363.625	0.00101859089274777	0.00101859089274777	0.0706282705704941	1.0007062827057	0.0386947616934776	0.0386947616934776	2.71840898395843	1.02718408983958	0	0.0724833364314346	0.224985858685034	250	0.014839601793834	AT3G06350.1	NaN	| dehydroquinate dehydratase%2C putative / shikimate dehydrogenase | Chr3:1924536-1927701 REVERSE LENGTH=603 | 201606	NaN	NaN	Unknown	NaN	NaN	NaN	TAIR11_novel2	>AT3G06350.1 | dehydroquinate dehydratase%2C putative / shikimate dehydrogenase | Chr3:1924536-1927701 REVERSE LENGTH=603 | 201606	29	33
True	3w_S2 / 3w_S1	3w_S2	3w_S1	391	AT3G06400.1;AT3G06400.2	505249.46875	485183.5	-0.0584654111906328	0.0584654111906328	-3.97149724860547	0.960285027513945	-0.0240288432687521	0.0240288432687521	-1.65175885706745	0.983482411429325	0	0.380522301763663	0.467201387417192	389	0.0189921536308842	AT3G06400.1;AT3G06400.2	NaN	| chromatin-remodeling protein 11 | Chr3:1941066-1946700 FORWARD LENGTH=1055 | 201606;| chromatin-remodeling protein 11 | Chr3:1941066-1946700 FORWARD LENGTH=1056 | 201606	NaN	NaN	Unknown	NaN	NaN	NaN	TAIR11_novel2	>AT3G06400.1 | chromatin-remodeling protein 11 | Chr3:1941066-1946700 FORWARD LENGTH=1055 | 201606;>AT3G06400.2 | chromatin-remodeling protein 11 | Chr3:1941066-1946700 FORWARD LENGTH=1056 | 201606	41	52
True	3w_S2 / 3w_S1	3w_S2	3w_S1	511	AT3G06530.2;AT3G06530.3;AT3G06530.4	515430.6875	535806.8125	0.0559344900628768	0.0559344900628768	3.95322309946864	1.03953223099469	0.00694263726472855	0.00694263726472855	0.482386701037862	1.00482386701038	0	0.739877588592063	0.620825350741546	509	0.0146135103742033	AT3G06530.2;AT3G06530.3;AT3G06530.4	NaN	| ARM repeat superfamily protein | Chr3:2022596-2033637 FORWARD LENGTH=2199 | 201606;| ARM repeat superfamily protein | Chr3:2022596-2033637 FORWARD LENGTH=2188 | 201606;| ARM repeat superfamily protein | Chr3:2022596-2033637 FORWARD LENGTH=2210 | 201606	NaN	NaN	Unknown	NaN	NaN	NaN	TAIR11_novel2	>AT3G06530.2 | ARM repeat superfamily protein | Chr3:2022596-2033637 FORWARD LENGTH=2199 | 201606;>AT3G06530.3 | ARM repeat superfamily protein | Chr3:2022596-2033637 FORWARD LENGTH=2188 | 201606;>AT3G06530.4 | ARM repeat superfamily protein | Chr3:2022596-2033637 FORWARD LENGTH=2210 | 201606	72	83
True	3w_S2 / 3w_S1	3w_S2	3w_S1	99	AT3G06540.1	180935.03125	179514.390625	-0.0113722573697061	0.0113722573697061	-0.78516615338966	0.992148338466103	-0.114412277936935	0.114412277936935	-7.62414471011373	0.923758552898863	0	0.172306410860889	0.332591444219855	97	0.0608521738968008	AT3G06540.1	NaN	| Rab escort protein | Chr3:2035201-2037662 REVERSE LENGTH=563 | 201606	NaN	NaN	Unknown	NaN	NaN	NaN	TAIR11_novel2	>AT3G06540.1 | Rab escort protein | Chr3:2035201-2037662 REVERSE LENGTH=563 | 201606	15	18
True	3w_S2 / 3w_S1	3w_S2	3w_S1	175	AT3G06670.1	146736.0625	146110.578125	-0.00616284739520299	0.00616284739520299	-0.426264930613085	0.995737350693869	0.0380645543336868	0.0380645543336868	2.67354866433962	1.0267354866434	0	0.479257700901803	0.518972972287785	173	0.0371108118221759	AT3G06670.1	NaN	| binding protein | Chr3:2105908-2113136 REVERSE LENGTH=865 | 201606	NaN	NaN	Unknown	NaN	NaN	NaN	TAIR11_novel2	>AT3G06670.1 | binding protein | Chr3:2105908-2113136 REVERSE LENGTH=865 | 201606	31	35
True	3w_S2 / 3w_S1	3w_S2	3w_S1	175	AT3G06810.1	218470.40625	224649.140625	0.0402356758227658	0.0402356758227658	2.82817910263304	1.02828179102633	0.0367483459413052	0.0367483459413052	2.57991961900268	1.02579919619003	0	0.315346880098469	0.431320511645937	173	0.0252266008819993	AT3G06810.1	NaN	| acyl-CoA dehydrogenase-like protein | Chr3:2146534-2150654 FORWARD LENGTH=824 | 201606	NaN	NaN	Unknown	NaN	NaN	NaN	TAIR11_novel2	>AT3G06810.1 | acyl-CoA dehydrogenase-like protein | Chr3:2146534-2150654 FORWARD LENGTH=824 | 201606	34	47
True	3w_S2 / 3w_S1	3w_S2	3w_S1	317	AT3G06860.1	798506.9375	777326.25	-0.0387847056523789	0.0387847056523789	-2.65253644086216	0.973474635591378	-0.0234668496996164	0.0234668496996164	-1.6134404015692	0.983865595984308	0	0.472278197269033	0.516281616935739	315	0.0225671229447006	AT3G06860.1	NaN	| multifunctional protein 2 | Chr3:2161926-2166009 FORWARD LENGTH=725 | 201606	NaN	NaN	Unknown	NaN	NaN	NaN	TAIR11_novel2	>AT3G06860.1 | multifunctional protein 2 | Chr3:2161926-2166009 FORWARD LENGTH=725 | 201606	39	50
True	3w_S2 / 3w_S1	3w_S2	3w_S1	78	AT3G07030.2;AT3G07030.3;AT3G07030.4	260277.734375	259355.421875	-0.00512137091797074	0.00512137091797074	-0.354357049485898	0.996456429505141	-0.166953399777412	0.166953399777412	-10.9278328823931	0.890721671176069	0	0.0171617032155279	0.125864819056986	76	0.0472698178834076	AT3G07030.2;AT3G07030.3;AT3G07030.4	NaN	| Alba DNA/RNA-binding protein | Chr3:2223001-2225254 REVERSE LENGTH=406 | 201606;| Alba DNA/RNA-binding protein | Chr3:2223001-2225254 REVERSE LENGTH=406 | 201606;| Alba DNA/RNA-binding protein | Chr3:2223001-2225254 REVERSE LENGTH=414 | 201606	NaN	NaN	Unknown	NaN	NaN	NaN	TAIR11_novel2	>AT3G07030.2 | Alba DNA/RNA-binding protein | Chr3:2223001-2225254 REVERSE LENGTH=406 | 201606;>AT3G07030.3 | Alba DNA/RNA-binding protein | Chr3:2223001-2225254 REVERSE LENGTH=406 | 201606;>AT3G07030.4 | Alba DNA/RNA-binding protein | Chr3:2223001-2225254 REVERSE LENGTH=414 | 201606	13	14
True	3w_S2 / 3w_S1	3w_S2	3w_S1	186	AT3G07050.1	344290.625	352839.21875	0.0353840311068749	0.0353840311068749	2.48295861962551	1.02482958619626	-0.129364907741547	0.129364907741547	-8.57661812697693	0.914233818730231	0	0.00167863826099944	0.050859952833364	184	0.0279969863254562	AT3G07050.1	NaN	| GTP-binding family protein | Chr3:2229602-2232279 REVERSE LENGTH=582 | 201606	NaN	NaN	Unknown	NaN	NaN	NaN	TAIR11_novel2	>AT3G07050.1 | GTP-binding family protein | Chr3:2229602-2232279 REVERSE LENGTH=582 | 201606	33	42
True	3w_S2 / 3w_S1	3w_S2	3w_S1	73	AT3G07140.1;AT3G07140.2	82085.171875	91179.203125	0.151583168052093	0.151583168052093	11.0787746949577	1.11078774694958	0.0153159741312265	0.0153159741312265	1.0672776341569	1.01067277634157	0	0.682577537417684	0.602146200319573	71	0.025678456494315	AT3G07140.1;AT3G07140.2	NaN	| GPI transamidase component Gpi16 subunit family protein | Chr3:2261278-2263632 FORWARD LENGTH=644 | 201606;| GPI transamidase component Gpi16 subunit family protein | Chr3:2261278-2263632 FORWARD LENGTH=643 | 201606	NaN	NaN	Unknown	NaN	NaN	NaN	TAIR11_novel2	>AT3G07140.1 | GPI transamidase component Gpi16 subunit family protein | Chr3:2261278-2263632 FORWARD LENGTH=644 | 201606;>AT3G07140.2 | GPI transamidase component Gpi16 subunit family protein | Chr3:2261278-2263632 FORWARD LENGTH=643 | 201606	12	15
True	3w_S2 / 3w_S1	3w_S2	3w_S1	311	AT3G07160.1;AT3G07160.2;AT3G07160.3	399658.875	415977.40625	0.0577360440223224	0.0577360440223224	4.08311494396314	1.04083114943963	-0.0271513350307941	0.0271513350307941	-1.86438832999735	0.981356116700027	0	0.19954201239415	0.354743945786673	309	0.0146161349636706	AT3G07160.1;AT3G07160.2;AT3G07160.3	NaN	| glucan synthase-like 10 | Chr3:2265142-2279383 REVERSE LENGTH=1890 | 201606;| glucan synthase-like 10 | Chr3:2265142-2279383 REVERSE LENGTH=1892 | 201606;| glucan synthase-like 10 | Chr3:2265142-2279383 REVERSE LENGTH=1892 | 201606	NaN	NaN	Unknown	NaN	NaN	NaN	TAIR11_novel2	>AT3G07160.1 | glucan synthase-like 10 | Chr3:2265142-2279383 REVERSE LENGTH=1890 | 201606;>AT3G07160.2 | glucan synthase-like 10 | Chr3:2265142-2279383 REVERSE LENGTH=1892 | 201606;>AT3G07160.3 | glucan synthase-like 10 | Chr3:2265142-2279383 REVERSE LENGTH=1892 | 201606	50	60
True	3w_S2 / 3w_S1	3w_S2	3w_S1	81	AT3G07690.1;AT3G07690.2	178962.6875	178468.515625	-0.00398924190968492	0.00398924190968492	-0.27613123266268	0.997238687673373	0.0349075831472874	0.0349075831472874	2.44911935812124	1.02449119358121	0	0.560596745570644	0.558647412118248	79	0.0416786478603349	AT3G07690.1;AT3G07690.2	NaN	| 6-phosphogluconate dehydrogenase family protein | Chr3:2457232-2459378 FORWARD LENGTH=466 | 201606;| 6-phosphogluconate dehydrogenase family protein | Chr3:2457232-2459378 FORWARD LENGTH=456 | 201606	NaN	NaN	Unknown	NaN	NaN	NaN	TAIR11_novel2	>AT3G07690.1 | 6-phosphogluconate dehydrogenase family protein | Chr3:2457232-2459378 FORWARD LENGTH=466 | 201606;>AT3G07690.2 | 6-phosphogluconate dehydrogenase family protein | Chr3:2457232-2459378 FORWARD LENGTH=456 | 201606	9	15
True	3w_S2 / 3w_S1	3w_S2	3w_S1	118	AT3G07880.1	372986.53125	381036.15625	0.0308043656158654	0.0308043656158654	2.15815433683975	1.0215815433684	-0.214499086141586	0.214499086141586	-13.8154653468936	0.861845346531064	0	0.00691026335088462	0.0874186846953916	116	0.0549576288097076	AT3G07880.1	NaN	| Immunoglobulin E-set superfamily protein | Chr3:2514175-2515544 FORWARD LENGTH=240 | 201606	NaN	NaN	Unknown	NaN	NaN	NaN	TAIR11_novel2	>AT3G07880.1 | Immunoglobulin E-set superfamily protein | Chr3:2514175-2515544 FORWARD LENGTH=240 | 201606	9	13
True	3w_S2 / 3w_S1	3w_S2	3w_S1	92	AT3G08680.1;AT3G08680.2	159203.984375	158470.609375	-0.0066611455624036	0.0066611455624036	-0.460651159504	0.99539348840496	-0.0268343985080719	0.0268343985080719	-1.84282717169953	0.981571728283005	0	0.545503858966731	0.550878463302858	90	0.0304764193489625	AT3G08680.1;AT3G08680.2	NaN	| Leucine-rich repeat protein kinase family protein | Chr3:2638591-2640590 FORWARD LENGTH=640 | 201606;| Leucine-rich repeat protein kinase family protein | Chr3:2638591-2640590 FORWARD LENGTH=640 | 201606	NaN	NaN	Unknown	NaN	NaN	NaN	TAIR11_novel2	>AT3G08680.1 | Leucine-rich repeat protein kinase family protein | Chr3:2638591-2640590 FORWARD LENGTH=640 | 201606;>AT3G08680.2 | Leucine-rich repeat protein kinase family protein | Chr3:2638591-2640590 FORWARD LENGTH=640 | 201606	15	18
True	3w_S2 / 3w_S1	3w_S2	3w_S1	27	AT3G08710.1;AT3G08710.2;AT3G08710.3	74493.59375	76707.4140625	0.0422496634239854	0.0422496634239854	2.97182643641756	1.02971826436418	0.112260095775127	0.112260095775127	8.09202578078927	1.08092025780789	0	0.321165064444389	0.434634170470635	25	0.075456787118036	AT3G08710.1;AT3G08710.2;AT3G08710.3	NaN	| thioredoxin H-type 9 | Chr3:2645590-2646304 FORWARD LENGTH=140 | 201606;| thioredoxin H-type 9 | Chr3:2645590-2646304 FORWARD LENGTH=140 | 201606;| thioredoxin H-type 9 | Chr3:2645590-2646304 FORWARD LENGTH=140 | 201606	NaN	NaN	Unknown	NaN	NaN	NaN	TAIR11_novel2	>AT3G08710.1 | thioredoxin H-type 9 | Chr3:2645590-2646304 FORWARD LENGTH=140 | 201606;>AT3G08710.2 | thioredoxin H-type 9 | Chr3:2645590-2646304 FORWARD LENGTH=140 | 201606;>AT3G08710.3 | thioredoxin H-type 9 | Chr3:2645590-2646304 FORWARD LENGTH=140 | 201606	3	4
True	3w_S2 / 3w_S1	3w_S2	3w_S1	249	AT3G08850.1	306496.3125	307625.0625	0.00530332904028533	0.00530332904028533	0.368275230064952	1.00368275230065	-0.0523644983768463	0.0523644983768463	-3.56454913494547	0.964354508650545	0	0.129273066329552	0.291335261403621	247	0.0238012841198092	AT3G08850.1	NaN	| Regulatory-associated protein of TOR 1 | Chr3:2686978-2694911 REVERSE LENGTH=1344 | 201606	NaN	NaN	Unknown	NaN	NaN	NaN	TAIR11_novel2	>AT3G08850.1 | Regulatory-associated protein of TOR 1 | Chr3:2686978-2694911 REVERSE LENGTH=1344 | 201606	30	34
True	3w_S2 / 3w_S1	3w_S2	3w_S1	193	AT3G09820.1	5451618	5664099	0.0551620071116857	0.0551620071116857	3.89757682948439	1.03897576829484	0.0198427233844995	0.0198427233844995	1.38489481679338	1.01384894816793	0	0.744368886566525	0.622485854643977	191	0.0446193036998606	AT3G09820.1	NaN	| adenosine kinase 1 | Chr3:3012122-3014624 FORWARD LENGTH=344 | 201606	NaN	NaN	Unknown	NaN	NaN	NaN	TAIR11_novel2	>AT3G09820.1 | adenosine kinase 1 | Chr3:3012122-3014624 FORWARD LENGTH=344 | 201606	26	33
True	3w_S2 / 3w_S1	3w_S2	3w_S1	643	AT3G09840.1	8938695	8974532	0.0057724865717281	0.0057724865717281	0.400919821070067	1.0040091982107	0.0105733228847384	0.0105733228847384	0.735579083553639	1.00735579083554	0	0.709323676048185	0.611732280717031	641	0.0198196240498762	AT3G09840.1	NaN	| cell division cycle 48 | Chr3:3019494-3022832 FORWARD LENGTH=809 | 201606	NaN	NaN	Unknown	NaN	NaN	NaN	TAIR11_novel2	>AT3G09840.1 | cell division cycle 48 | Chr3:3019494-3022832 FORWARD LENGTH=809 | 201606	64	82
True	3w_S2 / 3w_S1	3w_S2	3w_S1	60	AT3G10030.1	71937.5625	73507.6640625	0.0311493995157434	0.0311493995157434	2.18258932876687	1.02182589328767	0.027572562918067	0.027572562918067	1.92956445967112	1.01929564459671	0	0.675641754108272	0.599580313792184	58	0.0450572975429756	AT3G10030.1	NaN	| aspartate/glutamate/uridylate kinase family protein | Chr3:3092277-3094831 REVERSE LENGTH=542 | 201606	NaN	NaN	Unknown	NaN	NaN	NaN	TAIR11_novel2	>AT3G10030.1 | aspartate/glutamate/uridylate kinase family protein | Chr3:3092277-3094831 REVERSE LENGTH=542 | 201606	5	7
True	3w_S2 / 3w_S1	3w_S2	3w_S1	42	AT3G10070.1	142863.0625	151704.75	0.0866333049887942	0.0866333049887942	6.18892479642874	1.06188924796429	0.05331015214324	0.05331015214324	3.76429862026224	1.03764298620262	0	0.419252411604837	0.489708104992181	40	0.0447154898195753	AT3G10070.1	NaN	| TBP-associated factor 12 | Chr3:3104195-3106798 REVERSE LENGTH=539 | 201606	NaN	NaN	Unknown	NaN	NaN	NaN	TAIR11_novel2	>AT3G10070.1 | TBP-associated factor 12 | Chr3:3104195-3106798 REVERSE LENGTH=539 | 201606	6	7
True	3w_S2 / 3w_S1	3w_S2	3w_S1	328	AT3G10380.1	466627.625	466238.125	-0.00120473873347873	0.00120473873347873	-0.083471268980273	0.999165287310197	0.00450278585776687	0.00450278585776687	0.312596900490614	1.00312596900491	0	0.888825016150856	0.666373987653968	326	0.0222745687757056	AT3G10380.1	NaN	| subunit of exocyst complex 8 | Chr3:3219922-3228356 REVERSE LENGTH=1053 | 201606	NaN	NaN	Unknown	NaN	NaN	NaN	TAIR11_novel2	>AT3G10380.1 | subunit of exocyst complex 8 | Chr3:3219922-3228356 REVERSE LENGTH=1053 | 201606	49	56
True	3w_S2 / 3w_S1	3w_S2	3w_S1	335	AT3G10650.1;AT3G10650.2	361800.40625	320719.96875	-0.173879845870402	0.173879845870402	-11.3544475877713	0.886455524122287	-0.086506761610508	0.086506761610508	-5.81996013708336	0.941800398629166	0	0.0289212235836233	0.156064577791439	333	0.0280868130483937	AT3G10650.1;AT3G10650.2	NaN	| nuclear pore complex protein | Chr3:3325562-3330819 REVERSE LENGTH=1309 | 201606;| nuclear pore complex protein | Chr3:3325562-3330819 REVERSE LENGTH=1309 | 201606	NaN	NaN	Unknown	NaN	NaN	NaN	TAIR11_novel2	>AT3G10650.1 | nuclear pore complex protein | Chr3:3325562-3330819 REVERSE LENGTH=1309 | 201606;>AT3G10650.2 | nuclear pore complex protein | Chr3:3325562-3330819 REVERSE LENGTH=1309 | 201606	43	53
True	3w_S2 / 3w_S1	3w_S2	3w_S1	295	AT3G10690.1	708401.5	707309.4375	-0.00222575587128067	0.00222575587128067	-0.154158693904516	0.998458413060955	0.00589090678840876	0.00589090678840876	0.409161331796337	1.00409161331796	0	0.865861262810659	0.659694588009554	293	0.0246005993382674	AT3G10690.1	NaN	| DNA GYRASE A | Chr3:3339612-3346243 REVERSE LENGTH=950 | 201606	NaN	NaN	Unknown	NaN	NaN	NaN	TAIR11_novel2	>AT3G10690.1 | DNA GYRASE A | Chr3:3339612-3346243 REVERSE LENGTH=950 | 201606	35	44
True	3w_S2 / 3w_S1	3w_S2	3w_S1	46	AT3G10700.1	122349.375	113911.59375	-0.103092141843762	0.103092141843762	-6.89646453036642	0.931035354696336	-0.0940708145499229	0.0940708145499229	-6.31245406997121	0.936875459300288	0	0.503551612742451	0.53276283472768	44	0.108028964885651	AT3G10700.1	NaN	| galacturonic acid kinase | Chr3:3346789-3350863 REVERSE LENGTH=424 | 201606	NaN	NaN	Unknown	NaN	NaN	NaN	TAIR11_novel2	>AT3G10700.1 | galacturonic acid kinase | Chr3:3346789-3350863 REVERSE LENGTH=424 | 201606	14	16
True	3w_S2 / 3w_S1	3w_S2	3w_S1	32	AT3G10720.2	31395.56640625	35457.72265625	0.175539039056103	0.175539039056103	12.9386302429993	1.12938630242999	-0.0498041361570358	0.0498041361570358	-3.39325242705648	0.966067475729435	0	0.623309426796862	0.581208927083086	30	0.0684219230013467	AT3G10720.2	NaN	| Plant invertase/pectin methylesterase inhibitor superfamily | Chr3:3354639-3357581 REVERSE LENGTH=619 | 201606	NaN	NaN	Unknown	NaN	NaN	NaN	TAIR11_novel2	>AT3G10720.2 | Plant invertase/pectin methylesterase inhibitor superfamily | Chr3:3354639-3357581 REVERSE LENGTH=619 | 201606	10	11
True	3w_S2 / 3w_S1	3w_S2	3w_S1	125	AT3G10850.1	665898.3125	652922.875	-0.0283892972933653	0.0283892972933653	-1.9485614029094	0.980514385970906	0.000447615224402398	0.000447615224402398	0.0310311367384575	1.00031031136738	0	0.989008520687844	0.690520311017795	123	0.0223849167158612	AT3G10850.1	NaN	| Metallo-hydrolase/oxidoreductase superfamily protein | Chr3:3397756-3399522 REVERSE LENGTH=258 | 201606	NaN	NaN	Unknown	NaN	NaN	NaN	TAIR11_novel2	>AT3G10850.1 | Metallo-hydrolase/oxidoreductase superfamily protein | Chr3:3397756-3399522 REVERSE LENGTH=258 | 201606	12	13
True	3w_S2 / 3w_S1	3w_S2	3w_S1	117	AT3G10920.1	3312684.5	3319644.75	0.00302805288042426	0.00302805288042426	0.21010905203922	1.00210109052039	-0.0750244855880737	0.0750244855880737	-5.06739912576722	0.949326008742328	0	0.0775996231698814	0.232970019979803	115	0.0290127461435072	AT3G10920.1	NaN	| manganese superoxide dismutase 1 | Chr3:3418015-3419581 FORWARD LENGTH=231 | 201606	NaN	NaN	Unknown	NaN	NaN	NaN	TAIR11_novel2	>AT3G10920.1 | manganese superoxide dismutase 1 | Chr3:3418015-3419581 FORWARD LENGTH=231 | 201606	11	13
True	3w_S2 / 3w_S1	3w_S2	3w_S1	20	AT3G10980.1	17539	25603.873046875	0.545795566612768	0.545795566612768	45.9825135234335	1.45982513523433	-0.141576603055	0.141576603055	-9.34720562114963	0.906527943788504	0	0.174768262314153	0.334431823391936	18	0.0678855329222429	AT3G10980.1	NaN	| PLAC8 family protein | Chr3:3438810-3440501 FORWARD LENGTH=563 | 201606	NaN	NaN	Unknown	NaN	NaN	NaN	TAIR11_novel2	>AT3G10980.1 | PLAC8 family protein | Chr3:3438810-3440501 FORWARD LENGTH=563 | 201606	8	8
True	3w_S2 / 3w_S1	3w_S2	3w_S1	94	AT3G11340.1	433391.875	444760.53125	0.0373566599046781	0.0373566599046781	2.62318167593705	1.02623181675937	0.103392161428928	0.103392161428928	7.42964532002159	1.07429645320022	0	0.0243016357398394	0.145733046122262	92	0.0310882055448434	AT3G11340.1	NaN	| UDP-Glycosyltransferase superfamily protein | Chr3:3556728-3558149 FORWARD LENGTH=447 | 201606	NaN	NaN	Unknown	NaN	NaN	NaN	TAIR11_novel2	>AT3G11340.1 | UDP-Glycosyltransferase superfamily protein | Chr3:3556728-3558149 FORWARD LENGTH=447 | 201606	18	19
True	3w_S2 / 3w_S1	3w_S2	3w_S1	146	AT3G11450.1	167183.203125	171363.09375	0.0356265242075767	0.0356265242075767	2.50018575243756	1.02500185752438	0.0872611030936241	0.0872611030936241	6.23514365131757	1.06235143651318	0	0.118715306541468	0.279383255989361	144	0.0383440071394965	AT3G11450.1	NaN	| DnaJ and Myb-like DNA-binding domain-containing protein | Chr3:3605459-3607402 REVERSE LENGTH=647 | 201606	NaN	NaN	Unknown	NaN	NaN	NaN	TAIR11_novel2	>AT3G11450.1 | DnaJ and Myb-like DNA-binding domain-containing protein | Chr3:3605459-3607402 REVERSE LENGTH=647 | 201606	23	27
True	3w_S2 / 3w_S1	3w_S2	3w_S1	374	AT3G11710.1	3040099.75	3064376.25	0.0114747836823955	0.0114747836823955	0.798542876759223	1.00798542876759	-0.0763587132096291	0.0763587132096291	-5.15515374011443	0.948448462598856	0	0.00162702021462583	0.0506963664223688	372	0.016647510268681	AT3G11710.1	NaN	| lysyl-tRNA synthetase 1 | Chr3:3702359-3705613 REVERSE LENGTH=626 | 201606	NaN	NaN	Unknown	NaN	NaN	NaN	TAIR11_novel2	>AT3G11710.1 | lysyl-tRNA synthetase 1 | Chr3:3702359-3705613 REVERSE LENGTH=626 | 201606	32	45
True	3w_S2 / 3w_S1	3w_S2	3w_S1	260	AT3G11830.1	3255537.75	3206117.75	-0.0220684557258481	0.0220684557258481	-1.51802878034513	0.984819712196549	-0.0592374727129936	0.0592374727129936	-4.02287337134165	0.959771266286583	0	0.0291494570836573	0.156174707308758	258	0.0186903919950429	AT3G11830.1	NaN	| TCP-1/cpn60 chaperonin family protein | Chr3:3732734-3736156 FORWARD LENGTH=557 | 201606	NaN	NaN	Unknown	NaN	NaN	NaN	TAIR11_novel2	>AT3G11830.1 | TCP-1/cpn60 chaperonin family protein | Chr3:3732734-3736156 FORWARD LENGTH=557 | 201606	24	28
True	3w_S2 / 3w_S1	3w_S2	3w_S1	246	AT3G12110.1	13536429	13582154	0.00486509883346114	0.00486509883346114	0.337792190244568	1.00337792190245	-0.125209152698517	0.125209152698517	-8.31288885396678	0.916871111460332	0	0.0189731664353457	0.131676002818076	244	0.0382740359735195	AT3G12110.1	NaN	| actin-11 | Chr3:3858116-3859609 FORWARD LENGTH=377 | 201606	NaN	NaN	Unknown	NaN	NaN	NaN	TAIR11_novel2	>AT3G12110.1 | actin-11 | Chr3:3858116-3859609 FORWARD LENGTH=377 | 201606	23	35
True	3w_S2 / 3w_S1	3w_S2	3w_S1	83	AT3G12145.1	206225.171875	205590.671875	-0.0044456314232539	0.0044456314232539	-0.30767340098744	0.996923265990126	0.0761740282177925	0.0761740282177925	5.42185830237754	1.05421858302378	0	0.255339072290626	0.391454339994602	81	0.0458409133608076	AT3G12145.1	NaN	| Leucine-rich repeat (LRR) family protein | Chr3:3874764-3876075 REVERSE LENGTH=325 | 201606	NaN	NaN	Unknown	NaN	NaN	NaN	TAIR11_novel2	>AT3G12145.1 | Leucine-rich repeat (LRR) family protein | Chr3:3874764-3876075 REVERSE LENGTH=325 | 201606	16	22
True	3w_S2 / 3w_S1	3w_S2	3w_S1	90	AT3G12380.1	118870.75	122019.125	0.037713529087751	0.037713529087751	2.64856998041991	1.0264856998042	-0.0615109950304031	0.0615109950304031	-4.17400322865547	0.958259967713445	0	0.130978424409531	0.293526228689914	88	0.0278061764444307	AT3G12380.1	NaN	| actin-related protein 5 | Chr3:3938309-3941785 REVERSE LENGTH=724 | 201606	NaN	NaN	Unknown	NaN	NaN	NaN	TAIR11_novel2	>AT3G12380.1 | actin-related protein 5 | Chr3:3938309-3941785 REVERSE LENGTH=724 | 201606	13	14
True	3w_S2 / 3w_S1	3w_S2	3w_S1	50	AT3G12610.1	67079.1484375	72813.1953125	0.118335547235625	0.118335547235625	8.54818078130883	1.08548180781309	-0.135656654834747	0.135656654834747	-8.97445711584222	0.910255428841578	0	0.13683697034006	0.299295933305738	48	0.0613501254088266	AT3G12610.1	NaN	| Leucine-rich repeat (LRR) family protein | Chr3:4006661-4007779 REVERSE LENGTH=372 | 201606	NaN	NaN	Unknown	NaN	NaN	NaN	TAIR11_novel2	>AT3G12610.1 | Leucine-rich repeat (LRR) family protein | Chr3:4006661-4007779 REVERSE LENGTH=372 | 201606	13	14
True	3w_S2 / 3w_S1	3w_S2	3w_S1	117	AT3G12800.1	492984.40625	482321.09375	-0.031548106906096	0.031548106906096	-2.16301212874317	0.978369878712568	-0.0135376015678048	0.0135376015678048	-0.933966223236171	0.990660337767638	0	0.776813455475714	0.632642380994102	115	0.0328774559606866	AT3G12800.1	NaN	| short-chain dehydrogenase-reductase B | Chr3:4063463-4064757 REVERSE LENGTH=298 | 201606	NaN	NaN	Unknown	NaN	NaN	NaN	TAIR11_novel2	>AT3G12800.1 | short-chain dehydrogenase-reductase B | Chr3:4063463-4064757 REVERSE LENGTH=298 | 201606	17	21
True	3w_S2 / 3w_S1	3w_S2	3w_S1	60	AT3G12860.1	88568.2265625	88012.2421875	-0.00908502007032216	0.00908502007032216	-0.627746988484246	0.993722530115158	0.0650685280561447	0.0650685280561447	4.61346300375423	1.04613463003754	0	0.24148105325499	0.383438129283938	58	0.0377817156325612	AT3G12860.1	NaN	| NOP56-like pre RNA processing ribonucleoprotein | Chr3:4091678-4093921 FORWARD LENGTH=499 | 201606	NaN	NaN	Unknown	NaN	NaN	NaN	TAIR11_novel2	>AT3G12860.1 | NOP56-like pre RNA processing ribonucleoprotein | Chr3:4091678-4093921 FORWARD LENGTH=499 | 201606	10	11
True	3w_S2 / 3w_S1	3w_S2	3w_S1	166	AT3G13060.2;AT3G13060.3;AT3G13060.4;AT3G13060.6	327029.4375	333989.03125	0.0303802174746663	0.0303802174746663	2.12812455147864	1.02128124551479	-0.0168419927358627	0.0168419927358627	-1.16061032643673	0.988393896735633	0	0.587863832741978	0.568195850925759	164	0.021433358763073	AT3G13060.2;AT3G13060.3;AT3G13060.4;AT3G13060.6	NaN	| evolutionarily conserved C-terminal region 5 | Chr3:4180625-4183632 FORWARD LENGTH=634 | 201606;| evolutionarily conserved C-terminal region 5 | Chr3:4181123-4183632 FORWARD LENGTH=612 | 201606;| evolutionarily conserved C-terminal region 5 | Chr3:4181087-4183632 FORWARD LENGTH=624 | 201606;| evolutionarily conserved C-terminal region 5 | Chr3:4181123-4183632 FORWARD LENGTH=612 | 201606	NaN	NaN	Unknown	NaN	NaN	NaN	TAIR11_novel2	>AT3G13060.2 | evolutionarily conserved C-terminal region 5 | Chr3:4180625-4183632 FORWARD LENGTH=634 | 201606;>AT3G13060.3 | evolutionarily conserved C-terminal region 5 | Chr3:4181123-4183632 FORWARD LENGTH=612 | 201606;>AT3G13060.4 | evolutionarily conserved C-terminal region 5 | Chr3:4181087-4183632 FORWARD LENGTH=624 | 201606;>AT3G13060.6 | evolutionarily conserved C-terminal region 5 | Chr3…	13	16
True	3w_S2 / 3w_S1	3w_S2	3w_S1	189	AT3G13080.1;AT3G13080.2	201701.9375	188226.03125	-0.0997587787517486	0.0997587787517486	-6.68109905984419	0.933189009401558	-0.0238158088177443	0.0238158088177443	-1.63723526757695	0.98362764732423	0	0.469163609662153	0.514771485952058	187	0.0228154684347731	AT3G13080.1;AT3G13080.2	NaN	| multidrug resistance-associated protein 3 | Chr3:4196019-4201250 REVERSE LENGTH=1514 | 201606;| multidrug resistance-associated protein 3 | Chr3:4196019-4201250 REVERSE LENGTH=1489 | 201606	NaN	NaN	Unknown	NaN	NaN	NaN	TAIR11_novel2	>AT3G13080.1 | multidrug resistance-associated protein 3 | Chr3:4196019-4201250 REVERSE LENGTH=1514 | 201606;>AT3G13080.2 | multidrug resistance-associated protein 3 | Chr3:4196019-4201250 REVERSE LENGTH=1489 | 201606	22	23
True	3w_S2 / 3w_S1	3w_S2	3w_S1	217	AT3G13160.1	918563.625	920410.625	0.0028979836302888	0.0028979836302888	0.201074803065482	1.00201074803065	-0.0345479734241962	0.0345479734241962	-2.36623801150891	0.976337619884911	0	0.468469142143011	0.514448254608524	215	0.0328821034436123	AT3G13160.1	NaN	| Tetratricopeptide repeat (TPR)-like superfamily protein | Chr3:4229994-4231178 REVERSE LENGTH=394 | 201606	NaN	NaN	Unknown	NaN	NaN	NaN	TAIR11_novel2	>AT3G13160.1 | Tetratricopeptide repeat (TPR)-like superfamily protein | Chr3:4229994-4231178 REVERSE LENGTH=394 | 201606	29	37
True	3w_S2 / 3w_S1	3w_S2	3w_S1	87	AT3G13200.1	327330.28125	307369.59375	-0.0907726171193072	0.0907726171193072	-6.09802656319319	0.939019734368068	0.0386264622211456	0.0386264622211456	2.71354624660158	1.02713546246602	0	0.197453614866247	0.353185099285067	85	0.0204801002592836	AT3G13200.1	NaN	| Cwf15 / Cwc15 cell cycle control family protein | Chr3:4242239-4243976 FORWARD LENGTH=230 | 201606	NaN	NaN	Unknown	NaN	NaN	NaN	TAIR11_novel2	>AT3G13200.1 | Cwf15 / Cwc15 cell cycle control family protein | Chr3:4242239-4243976 FORWARD LENGTH=230 | 201606	18	21
True	3w_S2 / 3w_S1	3w_S2	3w_S1	550	AT3G13300.1;AT3G13300.2	1409172.625	1413255.25	0.0041737023655728	0.0041737023655728	0.289717876118978	1.00289717876119	-0.0675557181239128	0.0675557181239128	-4.57466297657823	0.954253370234218	0	0.0133133612459004	0.112776759160689	548	0.0190783676188742	AT3G13300.1;AT3G13300.2	NaN	| Transducin/WD40 repeat-like superfamily protein | Chr3:4304085-4309949 FORWARD LENGTH=1344 | 201606;| Transducin/WD40 repeat-like superfamily protein | Chr3:4304085-4309949 FORWARD LENGTH=1309 | 201606	NaN	NaN	Unknown	NaN	NaN	NaN	TAIR11_novel2	>AT3G13300.1 | Transducin/WD40 repeat-like superfamily protein | Chr3:4304085-4309949 FORWARD LENGTH=1344 | 201606;>AT3G13300.2 | Transducin/WD40 repeat-like superfamily protein | Chr3:4304085-4309949 FORWARD LENGTH=1309 | 201606	55	69
True	3w_S2 / 3w_S1	3w_S2	3w_S1	276	AT3G13330.1	223429.421875	217121.5	-0.0413165839913207	0.0413165839913207	-2.82322794467464	0.971767720553254	-0.0300072375684977	0.0300072375684977	-2.05846158587496	0.97941538414125	0	0.298431688122357	0.420175024691924	274	0.0199282136075063	AT3G13330.1	NaN	| proteasome activating protein 200 | Chr3:4319804-4330061 REVERSE LENGTH=1811 | 201606	NaN	NaN	Unknown	NaN	NaN	NaN	TAIR11_novel2	>AT3G13330.1 | proteasome activating protein 200 | Chr3:4319804-4330061 REVERSE LENGTH=1811 | 201606	44	55
True	3w_S2 / 3w_S1	3w_S2	3w_S1	6	AT1G55570.1;AT3G13390.1	411113.9375	416252.6875	0.0179213041705928	0.0179213041705928	1.24995762275757	1.01249957622758	0.0179212689399719	0.0179212689399719	1.24995515023307	1.01249955150233	0	0.802913485071701	0.641556573075878	4	0.0416655835783543	AT1G55570.1;AT3G13390.1	NaN	| SKU5 similar 12 | Chr1:20757882-20759771 FORWARD LENGTH=555 | 201606;| SKU5 similar 11 | Chr3:4351401-4353289 REVERSE LENGTH=554 | 201606	NaN	NaN	Unknown	NaN	NaN	NaN	TAIR11_novel2	>AT1G55570.1 | SKU5 similar 12 | Chr1:20757882-20759771 FORWARD LENGTH=555 | 201606;>AT3G13390.1 | SKU5 similar 11 | Chr3:4351401-4353289 REVERSE LENGTH=554 | 201606	1	1
True	3w_S2 / 3w_S1	3w_S2	3w_S1	42	AT3G13570.1	622216.875	660092.5	0.085250683797756	0.085250683797756	6.08720632978654	1.06087206329787	0.0154086044058204	0.0154086044058204	1.07376700992063	1.01073767009921	0	0.91726437911815	0.674602289920862	40	0.115328766045434	AT3G13570.1	NaN	| SC35-like splicing factor 30A | Chr3:4429564-4431602 REVERSE LENGTH=262 | 201606	NaN	NaN	Unknown	NaN	NaN	NaN	TAIR11_novel2	>AT3G13570.1 | SC35-like splicing factor 30A | Chr3:4429564-4431602 REVERSE LENGTH=262 | 201606	7	11
True	3w_S2 / 3w_S1	3w_S2	3w_S1	336	AT3G13860.1	1697968.375	1740722.5	0.0358766431746735	0.0358766431746735	2.51795767397611	1.02517957673976	0.0457192845642567	0.0457192845642567	3.21976738990899	1.03219767389909	0	0.119408782067949	0.280433461267929	334	0.0206237825623459	AT3G13860.1	NaN	| heat shock protein 60-3A | Chr3:4561704-4565133 REVERSE LENGTH=572 | 201606	NaN	NaN	Unknown	NaN	NaN	NaN	TAIR11_novel2	>AT3G13860.1 | heat shock protein 60-3A | Chr3:4561704-4565133 REVERSE LENGTH=572 | 201606	36	43
True	3w_S2 / 3w_S1	3w_S2	3w_S1	360	AT3G13920.1	13444563	13023596	-0.0458950107172273	0.0458950107172273	-3.1311318932419	0.968688681067581	-0.0649359300732613	0.0649359300732613	-4.40122280380493	0.955987771961951	0	0.185985650437926	0.34264599900081	358	0.0343898307378804	AT3G13920.1	NaN	| eukaryotic translation initiation factor 4A1 | Chr3:4592635-4594128 REVERSE LENGTH=412 | 201606	NaN	NaN	Unknown	NaN	NaN	NaN	TAIR11_novel2	>AT3G13920.1 | eukaryotic translation initiation factor 4A1 | Chr3:4592635-4594128 REVERSE LENGTH=412 | 201606	32	43
True	3w_S2 / 3w_S1	3w_S2	3w_S1	127	AT1G54170.1	273336.5	496059.65625	0.859835506825106	0.859835506825106	81.4831375429187	1.81483137542919	0.0658770427107811	0.0658770427107811	4.67210687547583	1.04672106875476	0	0.328880163872506	0.439149751782434	125	0.0489397282040332	AT1G54170.1	NaN	| CTC-interacting domain 3 | Chr1:20221353-20224919 REVERSE LENGTH=587 | 201606	NaN	NaN	Unknown	NaN	NaN	NaN	TAIR11_novel2	>AT1G54170.1 | CTC-interacting domain 3 | Chr1:20221353-20224919 REVERSE LENGTH=587 | 201606	16	17
True	3w_S2 / 3w_S1	3w_S2	3w_S1	114	AT3G14010.1;AT3G14010.2;AT3G14010.3;AT3G14010.4;AT3G14010.5	175354.3125	173072.859375	-0.018893406806285	0.018893406806285	-1.30105333166528	0.986989466683347	-0.0529689528048038	0.0529689528048038	-3.60494480008181	0.963950551999182	0	0.546082062774794	0.55110239016092	112	0.0640273725298086	AT3G14010.1;AT3G14010.2;AT3G14010.3;AT3G14010.4;AT3G14010.5	NaN	| CTC-interacting domain 4 | Chr3:4637164-4640691 FORWARD LENGTH=595 | 201606;| CTC-interacting domain 4 | Chr3:4637164-4640691 FORWARD LENGTH=595 | 201606;| CTC-interacting domain 4 | Chr3:4637164-4640691 FORWARD LENGTH=595 | 201606;| CTC-interacting domain 4 | Chr3:4637164-4640324 FORWARD LENGTH=549 | 201606;| CTC-interacting domain 4 | Chr3:4637054-4640691 FORWARD LENGTH=603 | 201606	NaN	NaN	Unknown	NaN	NaN	NaN	TAIR11_novel2	>AT3G14010.1 | CTC-interacting domain 4 | Chr3:4637164-4640691 FORWARD LENGTH=595 | 201606;>AT3G14010.2 | CTC-interacting domain 4 | Chr3:4637164-4640691 FORWARD LENGTH=595 | 201606;>AT3G14010.3 | CTC-interacting domain 4 | Chr3:4637164-4640691 FORWARD LENGTH=595 | 201606;>AT3G14010.4 | CTC-interacting domain 4 | Chr3:4637164-4640324 FORWARD LENGTH=549 | 201606;>AT3G14010.5 | CTC-interacting doma…	15	15
True	3w_S2 / 3w_S1	3w_S2	3w_S1	42	AT3G14110.1;AT3G14110.2;AT3G14110.3	213232.453125	219267.015625	0.0402617762569094	0.0402617762569094	2.83003942953395	1.02830039429534	0.00499047199264169	0.00499047199264169	0.346512129144183	1.00346512129144	0	0.924579088473587	0.675833452491809	40	0.0358617894109353	AT3G14110.1;AT3G14110.2;AT3G14110.3	NaN	| Tetratricopeptide repeat (TPR)-like superfamily protein | Chr3:4676222-4677602 REVERSE LENGTH=316 | 201606;| Tetratricopeptide repeat (TPR)-like superfamily protein | Chr3:4676222-4677010 REVERSE LENGTH=232 | 201606;| Tetratricopeptide repeat (TPR)-like superfamily protein | Chr3:4676222-4677602 REVERSE LENGTH=317 | 201606	NaN	NaN	Unknown	NaN	NaN	NaN	TAIR11_novel2	>AT3G14110.1 | Tetratricopeptide repeat (TPR)-like superfamily protein | Chr3:4676222-4677602 REVERSE LENGTH=316 | 201606;>AT3G14110.2 | Tetratricopeptide repeat (TPR)-like superfamily protein | Chr3:4676222-4677010 REVERSE LENGTH=232 | 201606;>AT3G14110.3 | Tetratricopeptide repeat (TPR)-like superfamily protein | Chr3:4676222-4677602 REVERSE LENGTH=317 | 201606	9	11
True	3w_S2 / 3w_S1	3w_S2	3w_S1	221	AT3G14120.1;AT3G14120.2	320213.46875	336631.5	0.0721361904601732	0.0721361904601732	5.12721445293671	1.05127214452937	-0.115275956690311	0.115275956690311	-7.6794295656921	0.923205704343079	0	0.00310656300413083	0.0627577786763116	219	0.0266706104265895	AT3G14120.1;AT3G14120.2	NaN	| nuclear pore complex protein | Chr3:4677993-4685455 FORWARD LENGTH=1101 | 201606;| nuclear pore complex protein | Chr3:4677993-4685455 FORWARD LENGTH=1077 | 201606	NaN	NaN	Unknown	NaN	NaN	NaN	TAIR11_novel2	>AT3G14120.1 | nuclear pore complex protein | Chr3:4677993-4685455 FORWARD LENGTH=1101 | 201606;>AT3G14120.2 | nuclear pore complex protein | Chr3:4677993-4685455 FORWARD LENGTH=1077 | 201606	20	22
True	3w_S2 / 3w_S1	3w_S2	3w_S1	25	AT4G36810.1	74656.96875	80420.703125	0.107290016808275	0.107290016808275	7.72028984233304	1.07720289842333	0.0152414264157414	0.0152414264157414	1.06205536625645	1.01062055366256	0	0.811399767306759	0.643709851531624	23	0.0428364383551259	AT4G36810.1	NaN	| geranylgeranyl pyrophosphate synthase 1 | Chr4:17343513-17344628 FORWARD LENGTH=371 | 201606	NaN	NaN	Unknown	NaN	NaN	NaN	TAIR11_novel2	>AT4G36810.1 | geranylgeranyl pyrophosphate synthase 1 | Chr4:17343513-17344628 FORWARD LENGTH=371 | 201606	9	11
True	3w_S2 / 3w_S1	3w_S2	3w_S1	117	AT3G14610.1	502002.4375	506302.84375	0.0123062181754541	0.0123062181754541	0.856650471941189	1.00856650471941	-0.102682814002037	0.102682814002037	-6.87004503420648	0.931299549657935	0	0.0301534655449294	0.158446757856814	115	0.0322779271549002	AT3G14610.1	NaN	| cytochrome P450%2C family 72%2C subfamily A%2C polypeptide 7 | Chr3:4912565-4914503 FORWARD LENGTH=512 | 201606	NaN	NaN	Unknown	NaN	NaN	NaN	TAIR11_novel2	>AT3G14610.1 | cytochrome P450%2C family 72%2C subfamily A%2C polypeptide 7 | Chr3:4912565-4914503 FORWARD LENGTH=512 | 201606	11	19
True	3w_S2 / 3w_S1	3w_S2	3w_S1	144	AT3G14890.1	416292.9375	418775.71875	0.00857871200028783	0.00857871200028783	0.596402443171407	1.00596402443171	-0.234081462025642	0.234081462025642	-14.9773849458241	0.850226150541759	0	0.000205304479258071	0.0254054961060078	142	0.0421400737385907	AT3G14890.1	NaN	| phosphoesterase | Chr3:5008751-5013060 FORWARD LENGTH=694 | 201606	NaN	NaN	Unknown	NaN	NaN	NaN	TAIR11_novel2	>AT3G14890.1 | phosphoesterase | Chr3:5008751-5013060 FORWARD LENGTH=694 | 201606	21	26
True	3w_S2 / 3w_S1	3w_S2	3w_S1	33	AT3G15120.1;AT3G15120.2	29839.498046875	33212.5546875	0.154505431131249	0.154505431131249	11.3039992674349	1.11303999267435	0.0383614525198936	0.0383614525198936	2.69468045338244	1.02694680453382	0	0.744245390620608	0.622485854643977	31	0.0794719135398487	AT3G15120.1;AT3G15120.2	NaN	| P-loop containing nucleoside triphosphate hydrolases superfamily protein | Chr3:5088487-5095482 REVERSE LENGTH=1954 | 201606;| P-loop containing nucleoside triphosphate hydrolases superfamily protein | Chr3:5088487-5095482 REVERSE LENGTH=1964 | 201606	NaN	NaN	Unknown	NaN	NaN	NaN	TAIR11_novel2	>AT3G15120.1 | P-loop containing nucleoside triphosphate hydrolases superfamily protein | Chr3:5088487-5095482 REVERSE LENGTH=1954 | 201606;>AT3G15120.2 | P-loop containing nucleoside triphosphate hydrolases superfamily protein | Chr3:5088487-5095482 REVERSE LENGTH=1964 | 201606	12	12
True	3w_S2 / 3w_S1	3w_S2	3w_S1	817	AT3G15950.1	5039253.5	5268523.5	0.0641886712290815	0.0641886712290815	4.54968181299076	1.04549681812991	0.0103422850370407	0.0103422850370407	0.719448253923916	1.00719448253924	0	0.661324313064282	0.593874294064587	815	0.0165888899506972	AT3G15950.1	NaN	| DNA topoisomerase-like protein | Chr3:5397783-5402610 REVERSE LENGTH=772 | 201606	NaN	NaN	Unknown	NaN	NaN	NaN	TAIR11_novel2	>AT3G15950.1 | DNA topoisomerase-like protein | Chr3:5397783-5402610 REVERSE LENGTH=772 | 201606	89	134
True	3w_S2 / 3w_S1	3w_S2	3w_S1	24	AT3G16090.1	48592.11328125	39968.39453125	-0.281862553843001	0.281862553843001	-17.7471572394601	0.822528427605399	-0.0669184848666191	0.0669184848666191	-4.53250463543498	0.95467495364565	0	0.438642491294657	0.499147432829198	22	0.0577233322066971	AT3G16090.1	NaN	| RING/U-box superfamily protein | Chr3:5456513-5458694 FORWARD LENGTH=492 | 201606	NaN	NaN	Unknown	NaN	NaN	NaN	TAIR11_novel2	>AT3G16090.1 | RING/U-box superfamily protein | Chr3:5456513-5458694 FORWARD LENGTH=492 | 201606	4	5
True	3w_S2 / 3w_S1	3w_S2	3w_S1	199	AT3G16110.1	405248.375	396051.8125	-0.0331172210446944	0.0331172210446944	-2.26936443606961	0.977306355639304	-0.0562803000211716	0.0562803000211716	-3.82594192670233	0.961740580732977	0	0.0480511425220287	0.18969609977084	197	0.0195523186871849	AT3G16110.1	NaN	| PDI-like 1-6 | Chr3:5460955-5463666 REVERSE LENGTH=534 | 201606	NaN	NaN	Unknown	NaN	NaN	NaN	TAIR11_novel2	>AT3G16110.1 | PDI-like 1-6 | Chr3:5460955-5463666 REVERSE LENGTH=534 | 201606	29	33
True	3w_S2 / 3w_S1	3w_S2	3w_S1	31	AT3G16290.1	26000.240234375	28115.123046875	0.112821407518492	0.112821407518492	8.13408950623429	1.08134089506234	-0.138100683689117	0.138100683689117	-9.12853037047593	0.908714696295241	0	0.113101311312372	0.273683620160964	29	0.0574706414389175	AT3G16290.1	NaN	| AAA-type ATPase family protein | Chr3:5521187-5524995 REVERSE LENGTH=876 | 201606	NaN	NaN	Unknown	NaN	NaN	NaN	TAIR11_novel2	>AT3G16290.1 | AAA-type ATPase family protein | Chr3:5521187-5524995 REVERSE LENGTH=876 | 201606	24	32
True	3w_S2 / 3w_S1	3w_S2	3w_S1	312	AT3G16400.1;AT3G16400.2	12257954	12026266	-0.0275294220691612	0.0275294220691612	-1.89010335656342	0.981098966434366	-0.114116452634335	0.114116452634335	-7.60520105502375	0.923947989449763	0	0.00262427532237327	0.0600473986814553	310	0.0260091706113673	AT3G16400.1;AT3G16400.2	NaN	| nitrile specifier protein 1 | Chr3:5566516-5568330 FORWARD LENGTH=470 | 201606;| nitrile specifier protein 1 | Chr3:5566516-5568330 FORWARD LENGTH=470 | 201606	NaN	NaN	Unknown	NaN	NaN	NaN	TAIR11_novel2	>AT3G16400.1 | nitrile specifier protein 1 | Chr3:5566516-5568330 FORWARD LENGTH=470 | 201606;>AT3G16400.2 | nitrile specifier protein 1 | Chr3:5566516-5568330 FORWARD LENGTH=470 | 201606	24	31
True	3w_S2 / 3w_S1	3w_S2	3w_S1	99	AT3G16630.1;AT3G16630.2	121369.5	117511.359375	-0.0466056963633046	0.0466056963633046	-3.17883869093966	0.968211613090603	0.00669494736939669	0.00669494736939669	0.465136807771382	1.00465136807771	0	0.88550631190754	0.664984658373907	97	0.0319795103839744	AT3G16630.1;AT3G16630.2	NaN	| P-loop containing nucleoside triphosphate hydrolases superfamily protein | Chr3:5662660-5667261 REVERSE LENGTH=794 | 201606;| P-loop containing nucleoside triphosphate hydrolases superfamily protein | Chr3:5662660-5667261 REVERSE LENGTH=794 | 201606	NaN	NaN	Unknown	NaN	NaN	NaN	TAIR11_novel2	>AT3G16630.1 | P-loop containing nucleoside triphosphate hydrolases superfamily protein | Chr3:5662660-5667261 REVERSE LENGTH=794 | 201606;>AT3G16630.2 | P-loop containing nucleoside triphosphate hydrolases superfamily protein | Chr3:5662660-5667261 REVERSE LENGTH=794 | 201606	15	16
True	3w_S2 / 3w_S1	3w_S2	3w_S1	108	AT3G16640.1	4035102	3968622.25	-0.0239668955083776	0.0239668955083776	-1.64753579959069	0.983524642004093	0.0307364240288734	0.0307364240288734	2.15334346309122	1.02153343463091	0	0.428071757805692	0.494178582141961	106	0.0266536232590871	AT3G16640.1	NaN	| translationally controlled tumor protein | Chr3:5669709-5670729 REVERSE LENGTH=168 | 201606	NaN	NaN	Unknown	NaN	NaN	NaN	TAIR11_novel2	>AT3G16640.1 | translationally controlled tumor protein | Chr3:5669709-5670729 REVERSE LENGTH=168 | 201606	12	16
True	3w_S2 / 3w_S1	3w_S2	3w_S1	166	AT3G16810.1	329014.09375	332430.8125	0.014904724469693	0.014904724469693	1.03847185117736	1.01038471851177	0.0805542916059494	0.0805542916059494	5.74242309046975	1.0574242309047	0	0.0561399555348876	0.20216324728595	164	0.0289218530779977	AT3G16810.1	NaN	| pumilio 24 | Chr3:5723436-5727539 REVERSE LENGTH=641 | 201606	NaN	NaN	Unknown	NaN	NaN	NaN	TAIR11_novel2	>AT3G16810.1 | pumilio 24 | Chr3:5723436-5727539 REVERSE LENGTH=641 | 201606	24	26
True	3w_S2 / 3w_S1	3w_S2	3w_S1	320	AT3G16830.1	648091.1875	653895.0625	0.012862312705664	0.012862312705664	0.895533701420681	1.00895533701421	0.000124407204566523	0.000124407204566523	0.00862362212157297	1.00008623622122	0	0.997154014593586	0.692794846247607	318	0.0243452002719802	AT3G16830.1	NaN	| TOPLESS-related 2 | Chr3:5731709-5737531 FORWARD LENGTH=1131 | 201606	NaN	NaN	Unknown	NaN	NaN	NaN	TAIR11_novel2	>AT3G16830.1 | TOPLESS-related 2 | Chr3:5731709-5737531 FORWARD LENGTH=1131 | 201606	32	39
True	3w_S2 / 3w_S1	3w_S2	3w_S1	177	AT3G17810.1	882356.125	846221.8125	-0.0603251813912842	0.0603251813912842	-4.0952073064603	0.959047926935397	-0.176693543791771	0.176693543791771	-11.5271651289162	0.884728348710838	0	0.000138988333292554	0.0201829064389253	175	0.0312957667926994	AT3G17810.1	NaN	| pyrimidine 1 | Chr3:6094279-6096289 FORWARD LENGTH=426 | 201606	NaN	NaN	Unknown	NaN	NaN	NaN	TAIR11_novel2	>AT3G17810.1 | pyrimidine 1 | Chr3:6094279-6096289 FORWARD LENGTH=426 | 201606	18	22
True	3w_S2 / 3w_S1	3w_S2	3w_S1	246	AT3G17840.1	623746.5625	602969.1875	-0.0488756792645788	0.0488756792645788	-3.33106044171586	0.966689395582841	-0.0343082100152969	0.0343082100152969	-2.35001077828983	0.976499892217102	0	0.192422620864451	0.348027732554732	244	0.0182315303473192	AT3G17840.1	NaN	| receptor-like kinase 902 | Chr3:6106092-6108430 FORWARD LENGTH=647 | 201606	NaN	NaN	Unknown	NaN	NaN	NaN	TAIR11_novel2	>AT3G17840.1 | receptor-like kinase 902 | Chr3:6106092-6108430 FORWARD LENGTH=647 | 201606	25	27
True	3w_S2 / 3w_S1	3w_S2	3w_S1	86	AT3G17880.1;AT3G17880.2	138658.078125	137301.15625	-0.0141878943948151	0.0141878943948151	-0.978610040863781	0.990213899591362	0.0116563169285655	0.0116563169285655	0.811227080597998	1.00811227080598	0	0.875258384863981	0.662537749810379	84	0.0510176046131667	AT3G17880.1;AT3G17880.2	NaN	| tetraticopeptide domain-containing thioredoxin | Chr3:6123534-6126113 FORWARD LENGTH=380 | 201606;| tetraticopeptide domain-containing thioredoxin | Chr3:6123534-6126113 FORWARD LENGTH=373 | 201606	NaN	NaN	Unknown	NaN	NaN	NaN	TAIR11_novel2	>AT3G17880.1 | tetraticopeptide domain-containing thioredoxin | Chr3:6123534-6126113 FORWARD LENGTH=380 | 201606;>AT3G17880.2 | tetraticopeptide domain-containing thioredoxin | Chr3:6123534-6126113 FORWARD LENGTH=373 | 201606	9	15
True	3w_S2 / 3w_S1	3w_S2	3w_S1	122	AT3G17940.1	468904.625	469268.78125	0.00111997726405029	0.00111997726405029	0.0776610488753438	1.00077661048875	-0.0169728882610798	0.0169728882610798	-1.16957760403849	0.988304223959615	0	0.344528095312979	0.447833884014541	120	0.0123466774974993	AT3G17940.1	NaN	| Galactose mutarotase-like superfamily protein | Chr3:6143707-6145244 REVERSE LENGTH=341 | 201606	NaN	NaN	Unknown	NaN	NaN	NaN	TAIR11_novel2	>AT3G17940.1 | Galactose mutarotase-like superfamily protein | Chr3:6143707-6145244 REVERSE LENGTH=341 | 201606	11	14
True	3w_S2 / 3w_S1	3w_S2	3w_S1	140	AT3G17970.1	277630.5625	298500.65625	0.104567709891666	0.104567709891666	7.51721768744391	1.07517217687444	-0.0305843353271484	0.0305843353271484	-2.09763170668912	0.979023682933109	0	0.661583021635638	0.59394988065587	138	0.0501985052233692	AT3G17970.1	NaN	| translocon at the outer membrane of chloroplasts 64-III | Chr3:6148030-6151794 FORWARD LENGTH=589 | 201606	NaN	NaN	Unknown	NaN	NaN	NaN	TAIR11_novel2	>AT3G17970.1 | translocon at the outer membrane of chloroplasts 64-III | Chr3:6148030-6151794 FORWARD LENGTH=589 | 201606	18	21
True	3w_S2 / 3w_S1	3w_S2	3w_S1	74	AT3G18210.1;AT3G18210.2	62330.65234375	73348.5546875	0.234826726412395	0.234826726412395	17.676539438392	1.17676539438392	-0.253227472305298	0.253227472305298	-16.0982662686116	0.839017337313884	0	0.0844543954527759	0.24171430422691	72	0.0991452416044479	AT3G18210.1;AT3G18210.2	NaN	| 2-oxoglutarate (2OG) and Fe(II)-dependent oxygenase superfamily protein | Chr3:6238264-6240396 REVERSE LENGTH=394 | 201606;| 2-oxoglutarate (2OG) and Fe(II)-dependent oxygenase superfamily protein | Chr3:6238264-6240396 REVERSE LENGTH=394 | 201606	NaN	NaN	Unknown	NaN	NaN	NaN	TAIR11_novel2	>AT3G18210.1 | 2-oxoglutarate (2OG) and Fe(II)-dependent oxygenase superfamily protein | Chr3:6238264-6240396 REVERSE LENGTH=394 | 201606;>AT3G18210.2 | 2-oxoglutarate (2OG) and Fe(II)-dependent oxygenase superfamily protein | Chr3:6238264-6240396 REVERSE LENGTH=394 | 201606	9	13
True	3w_S2 / 3w_S1	3w_S2	3w_S1	154	AT3G18790.1	382945.9375	368631.875	-0.0549599097879183	0.0549599097879183	-3.73788075503477	0.962621192449652	-0.057371012866497	0.057371012866497	-3.89862439576881	0.961013756042312	0	0.336868757661433	0.443196911285852	152	0.0411254506278314	AT3G18790.1	NaN	| pre-mRNA-splicing factor ISY1-like protein | Chr3:6477853-6478755 FORWARD LENGTH=300 | 201606	NaN	NaN	Unknown	NaN	NaN	NaN	TAIR11_novel2	>AT3G18790.1 | pre-mRNA-splicing factor ISY1-like protein | Chr3:6477853-6478755 FORWARD LENGTH=300 | 201606	18	23
True	3w_S2 / 3w_S1	3w_S2	3w_S1	278	AT3G18860.1;AT3G18860.2	1103647.25	1092539.25	-0.0145940184682203	0.0145940184682203	-1.00648101102957	0.989935189889704	-0.043988298624754	0.043988298624754	-3.00302224832948	0.969969777516705	0	0.16586426155632	0.328686458833257	276	0.0219053677454794	AT3G18860.1;AT3G18860.2	NaN	| transducin family protein / WD-40 repeat family protein | Chr3:6501774-6508352 FORWARD LENGTH=760 | 201606;| transducin family protein / WD-40 repeat family protein | Chr3:6501774-6508352 FORWARD LENGTH=760 | 201606	NaN	NaN	Unknown	NaN	NaN	NaN	TAIR11_novel2	>AT3G18860.1 | transducin family protein / WD-40 repeat family protein | Chr3:6501774-6508352 FORWARD LENGTH=760 | 201606;>AT3G18860.2 | transducin family protein / WD-40 repeat family protein | Chr3:6501774-6508352 FORWARD LENGTH=760 | 201606	23	25
True	3w_S2 / 3w_S1	3w_S2	3w_S1	143	AT3G19450.1	543596	551179.125	0.0199864091737224	0.0199864091737224	1.39499278876225	1.01394992788762	0.0138223506510258	0.0138223506510258	0.962696735935853	1.00962696735936	0	0.695599770327968	0.606644289704273	141	0.0243464197448631	AT3G19450.1	NaN	| GroES-like zinc-binding alcohol dehydrogenase family protein | Chr3:6744859-6747005 FORWARD LENGTH=365 | 201606	NaN	NaN	Unknown	NaN	NaN	NaN	TAIR11_novel2	>AT3G19450.1 | GroES-like zinc-binding alcohol dehydrogenase family protein | Chr3:6744859-6747005 FORWARD LENGTH=365 | 201606	13	20
True	3w_S2 / 3w_S1	3w_S2	3w_S1	34	AT3G19670.1;AT3G19670.2;AT3G19670.3;AT3G19670.4	9296.916015625	13019.9375	0.48589839498254	0.48589839498254	40.0457687056423	1.40045768705642	-0.157113596796989	0.157113596796989	-10.318245790323	0.89681754209677	0	0.331638251935729	0.440532042091155	32	0.10868010040931	AT3G19670.1;AT3G19670.2;AT3G19670.3;AT3G19670.4	NaN	| pre-mRNA-processing protein 40B | Chr3:6828242-6836582 REVERSE LENGTH=992 | 201606;| pre-mRNA-processing protein 40B | Chr3:6828242-6836582 REVERSE LENGTH=992 | 201606;| pre-mRNA-processing protein 40B | Chr3:6828242-6836582 REVERSE LENGTH=992 | 201606;| pre-mRNA-processing protein 40B | Chr3:6828242-6836582 REVERSE LENGTH=973 | 201606	NaN	NaN	Unknown	NaN	NaN	NaN	TAIR11_novel2	>AT3G19670.1 | pre-mRNA-processing protein 40B | Chr3:6828242-6836582 REVERSE LENGTH=992 | 201606;>AT3G19670.2 | pre-mRNA-processing protein 40B | Chr3:6828242-6836582 REVERSE LENGTH=992 | 201606;>AT3G19670.3 | pre-mRNA-processing protein 40B | Chr3:6828242-6836582 REVERSE LENGTH=992 | 201606;>AT3G19670.4 | pre-mRNA-processing protein 40B | Chr3:6828242-6836582 REVERSE LENGTH=973 | 201606	14	15
True	3w_S2 / 3w_S1	3w_S2	3w_S1	103	AT3G19870.2	94998.734375	89562.515625	-0.0850132421345514	0.0850132421345514	-5.72241176239354	0.942775882376065	-0.0478734448552132	0.0478734448552132	-3.26388158868275	0.967361184113173	0	0.172003947060454	0.332470715834187	101	0.0239913469229169	AT3G19870.2	NaN	| AP-5 complex subunit beta-like protein | Chr3:6907481-6911115 FORWARD LENGTH=1117 | 201606	NaN	NaN	Unknown	NaN	NaN	NaN	TAIR11_novel2	>AT3G19870.2 | AP-5 complex subunit beta-like protein | Chr3:6907481-6911115 FORWARD LENGTH=1117 | 201606	22	23
True	3w_S2 / 3w_S1	3w_S2	3w_S1	30	AT3G19980.1	436771.84375	463258.1875	0.084936617545037	0.084936617545037	6.06411428048925	1.06064114280489	0.0619856901466846	0.0619856901466846	4.39015730834509	1.04390157308345	0	0.319466501910102	0.433918181439549	28	0.0416462572252707	AT3G19980.1	NaN	| flower-specific%2C phytochrome-associated protein phosphatase 3 | Chr3:6962008-6964761 FORWARD LENGTH=303 | 201606	NaN	NaN	Unknown	NaN	NaN	NaN	TAIR11_novel2	>AT3G19980.1 | flower-specific%2C phytochrome-associated protein phosphatase 3 | Chr3:6962008-6964761 FORWARD LENGTH=303 | 201606	4	5
True	3w_S2 / 3w_S1	3w_S2	3w_S1	41	AT3G20020.1	108762.1015625	113560.1015625	0.0622801111404571	0.0622801111404571	4.41146312095011	1.0441146312095	-0.018722852692008	0.018722852692008	-1.28938454095588	0.987106154590441	0	0.684804656201059	0.602760808014283	39	0.0313286644073159	AT3G20020.1	NaN	| protein arginine methyltransferase 6 | Chr3:6984055-6987945 REVERSE LENGTH=435 | 201606	NaN	NaN	Unknown	NaN	NaN	NaN	TAIR11_novel2	>AT3G20020.1 | protein arginine methyltransferase 6 | Chr3:6984055-6987945 REVERSE LENGTH=435 | 201606	6	7
True	3w_S2 / 3w_S1	3w_S2	3w_S1	280	AT3G20250.1;AT3G20250.2;AT3G20250.3	428392.96875	543636.75	0.343708184792964	0.343708184792964	26.9014175433989	1.26901417543399	-0.0454030185937881	0.0454030185937881	-3.09809175236209	0.969019082476379	0	0.185602441152733	0.34264599900081	278	0.0236689885779121	AT3G20250.1;AT3G20250.2;AT3G20250.3	NaN	| pumilio 5 | Chr3:7059098-7062660 REVERSE LENGTH=913 | 201606;| pumilio 5 | Chr3:7059098-7062660 REVERSE LENGTH=949 | 201606;| pumilio 5 | Chr3:7059098-7062660 REVERSE LENGTH=949 | 201606	NaN	NaN	Unknown	NaN	NaN	NaN	TAIR11_novel2	>AT3G20250.1 | pumilio 5 | Chr3:7059098-7062660 REVERSE LENGTH=913 | 201606;>AT3G20250.2 | pumilio 5 | Chr3:7059098-7062660 REVERSE LENGTH=949 | 201606;>AT3G20250.3 | pumilio 5 | Chr3:7059098-7062660 REVERSE LENGTH=949 | 201606	29	39
True	3w_S2 / 3w_S1	3w_S2	3w_S1	105	AT3G20290.1;AT3G20290.2;AT3G20290.3	85547.8359375	64042.33203125	-0.41770551704546	0.41770551704546	-25.1385715028041	0.748614284971959	-0.243286818265915	0.243286818265915	-15.5181588328092	0.844818411671908	0	0.028003041886741	0.154127431709607	103	0.0754222613602772	AT3G20290.1;AT3G20290.2;AT3G20290.3	NaN	| EPS15 homology domain 1 | Chr3:7075057-7078655 REVERSE LENGTH=545 | 201606;| EPS15 homology domain 1 | Chr3:7075057-7078655 REVERSE LENGTH=545 | 201606;| EPS15 homology domain 1 | Chr3:7075057-7078655 REVERSE LENGTH=545 | 201606	NaN	NaN	Unknown	NaN	NaN	NaN	TAIR11_novel2	>AT3G20290.1 | EPS15 homology domain 1 | Chr3:7075057-7078655 REVERSE LENGTH=545 | 201606;>AT3G20290.2 | EPS15 homology domain 1 | Chr3:7075057-7078655 REVERSE LENGTH=545 | 201606;>AT3G20290.3 | EPS15 homology domain 1 | Chr3:7075057-7078655 REVERSE LENGTH=545 | 201606	26	30
True	3w_S2 / 3w_S1	3w_S2	3w_S1	102	AT3G20390.1;AT3G20390.2	4266685.5	4296009.5	0.00988141111353837	0.00988141111353837	0.687278216311005	1.00687278216311	-0.0864993333816528	0.0864993333816528	-5.81947521638223	0.941805247836178	0	0.491605325548259	0.525336135293052	100	0.0863993168883436	AT3G20390.1;AT3G20390.2	NaN	| endoribonuclease L-PSP family protein | Chr3:7110227-7111695 REVERSE LENGTH=187 | 201606;| endoribonuclease L-PSP family protein | Chr3:7110227-7111899 REVERSE LENGTH=255 | 201606	NaN	NaN	Unknown	NaN	NaN	NaN	TAIR11_novel2	>AT3G20390.1 | endoribonuclease L-PSP family protein | Chr3:7110227-7111695 REVERSE LENGTH=187 | 201606;>AT3G20390.2 | endoribonuclease L-PSP family protein | Chr3:7110227-7111899 REVERSE LENGTH=255 | 201606	14	16
True	3w_S2 / 3w_S1	3w_S2	3w_S1	33	AT3G20920.1;AT3G20920.2	85372.8203125	89359.28125	0.0658407418831732	0.0658407418831732	4.66947316828459	1.04669473168285	0.110018484294415	0.110018484294415	7.92420640283975	1.0792420640284	0	0.289275575414295	0.415163398453786	31	0.0696627238244556	AT3G20920.1;AT3G20920.2	NaN	| translocation protein-like protein | Chr3:7328763-7330698 REVERSE LENGTH=365 | 201606;| translocation protein-like protein | Chr3:7328763-7330698 REVERSE LENGTH=364 | 201606	NaN	NaN	Unknown	NaN	NaN	NaN	TAIR11_novel2	>AT3G20920.1 | translocation protein-like protein | Chr3:7328763-7330698 REVERSE LENGTH=365 | 201606;>AT3G20920.2 | translocation protein-like protein | Chr3:7328763-7330698 REVERSE LENGTH=364 | 201606	9	12
True	3w_S2 / 3w_S1	3w_S2	3w_S1	38	AT3G21350.1	31524.19140625	24591.267578125	-0.358313264168306	0.358313264168306	-21.9923922513377	0.780076077486623	-0.370775908231735	0.370775908231735	-22.663354596261	0.77336645403739	0	0.00118956898182183	0.0494414942393821	36	0.0725954188325172	AT3G21350.1	NaN	| RNA polymerase transcriptional regulation mediator-like protein | Chr3:7517106-7518587 FORWARD LENGTH=257 | 201606	NaN	NaN	Unknown	NaN	NaN	NaN	TAIR11_novel2	>AT3G21350.1 | RNA polymerase transcriptional regulation mediator-like protein | Chr3:7517106-7518587 FORWARD LENGTH=257 | 201606	6	6
True	3w_S2 / 3w_S1	3w_S2	3w_S1	201	AT3G21540.1	230637	238084.046875	0.0458469779477265	0.0458469779477265	3.22890380771514	1.03228903807715	0.0699593350291252	0.0699593350291252	4.96870958754414	1.04968709587544	0	0.0190905849020106	0.131909158216329	199	0.0204781653526691	AT3G21540.1	NaN	| transducin family protein / WD-40 repeat family protein | Chr3:7586100-7590856 REVERSE LENGTH=955 | 201606	NaN	NaN	Unknown	NaN	NaN	NaN	TAIR11_novel2	>AT3G21540.1 | transducin family protein / WD-40 repeat family protein | Chr3:7586100-7590856 REVERSE LENGTH=955 | 201606	25	30
True	3w_S2 / 3w_S1	3w_S2	3w_S1	189	AT3G21770.1	16101275	16988848	0.0774130933480615	0.0774130933480615	5.51243923229683	1.05512439232297	-0.0518871732056141	0.0518871732056141	-3.53263755108795	0.964673624489121	0	0.230448415382547	0.375133201409619	187	0.0298190169477235	AT3G21770.1	NaN	| Peroxidase superfamily protein | Chr3:7673345-7674661 FORWARD LENGTH=329 | 201606	NaN	NaN	Unknown	NaN	NaN	NaN	TAIR11_novel2	>AT3G21770.1 | Peroxidase superfamily protein | Chr3:7673345-7674661 FORWARD LENGTH=329 | 201606	17	22
True	3w_S2 / 3w_S1	3w_S2	3w_S1	66	AT3G22290.1;AT3G22290.2	145619.359375	141146.71875	-0.0450065767503252	0.0450065767503252	-3.071460171365	0.96928539828635	-0.103705629706383	0.103705629706383	-6.93604721745527	0.930639527825447	0	0.145500284693638	0.309267625741694	64	0.0483843165537638	AT3G22290.1;AT3G22290.2	NaN	| Endoplasmic reticulum vesicle transporter protein | Chr3:7882082-7885260 FORWARD LENGTH=354 | 201606;| Endoplasmic reticulum vesicle transporter protein | Chr3:7882082-7885260 FORWARD LENGTH=354 | 201606	NaN	NaN	Unknown	NaN	NaN	NaN	TAIR11_novel2	>AT3G22290.1 | Endoplasmic reticulum vesicle transporter protein | Chr3:7882082-7885260 FORWARD LENGTH=354 | 201606;>AT3G22290.2 | Endoplasmic reticulum vesicle transporter protein | Chr3:7882082-7885260 FORWARD LENGTH=354 | 201606	9	9
True	3w_S2 / 3w_S1	3w_S2	3w_S1	151	AT3G22590.1	288723.71875	296869.78125	0.0401406167257153	0.0401406167257153	2.82140398276509	1.02821403982765	0.00363400555215776	0.00363400555215776	0.252207579834951	1.00252207579835	0	0.858128063349046	0.657630852286185	149	0.0140194857467404	AT3G22590.1	NaN	| PLANT HOMOLOGOUS TO PARAFIBROMIN | Chr3:8003999-8005452 FORWARD LENGTH=415 | 201606	NaN	NaN	Unknown	NaN	NaN	NaN	TAIR11_novel2	>AT3G22590.1 | PLANT HOMOLOGOUS TO PARAFIBROMIN | Chr3:8003999-8005452 FORWARD LENGTH=415 | 201606	19	21
True	3w_S2 / 3w_S1	3w_S2	3w_S1	240	AT3G22980.1;AT3G22980.2;AT3G22980.3	271733.5625	276332.15625	0.0242106881297572	0.0242106881297572	1.69231717557892	1.01692317175579	0.0167585723102093	0.0167585723102093	1.16838866987758	1.01168388669878	0	0.732495350427057	0.618545380969899	238	0.0349971331012923	AT3G22980.1;AT3G22980.2;AT3G22980.3	NaN	| Ribosomal protein S5/Elongation factor G/III/V family protein | Chr3:8160269-8163316 REVERSE LENGTH=1015 | 201606;| Ribosomal protein S5/Elongation factor G/III/V family protein | Chr3:8160269-8163316 REVERSE LENGTH=1015 | 201606;| Ribosomal protein S5/Elongation factor G/III/V family protein | Chr3:8160269-8163316 REVERSE LENGTH=1015 | 201606	NaN	NaN	Unknown	NaN	NaN	NaN	TAIR11_novel2	>AT3G22980.1 | Ribosomal protein S5/Elongation factor G/III/V family protein | Chr3:8160269-8163316 REVERSE LENGTH=1015 | 201606;>AT3G22980.2 | Ribosomal protein S5/Elongation factor G/III/V family protein | Chr3:8160269-8163316 REVERSE LENGTH=1015 | 201606;>AT3G22980.3 | Ribosomal protein S5/Elongation factor G/III/V family protein | Chr3:8160269-8163316 REVERSE LENGTH=1015 | 201606	30	37
True	3w_S2 / 3w_S1	3w_S2	3w_S1	60	AT3G23450.1;AT3G23450.2;AT3G23450.3;AT3G23450.4	2917572.75	2530217.75	-0.20550708185197	0.20550708185197	-13.2766183808099	0.867233816191901	-0.375316292047501	0.375316292047501	-22.9063623557694	0.770936376442306	0	0.0249840257616437	0.147882534094507	58	0.111452238735778	AT3G23450.1;AT3G23450.2;AT3G23450.3;AT3G23450.4	NaN	| transmembrane protein | Chr3:8410483-8411841 FORWARD LENGTH=452 | 201606;| transmembrane protein | Chr3:8410483-8411841 FORWARD LENGTH=442 | 201606;| transmembrane protein | Chr3:8410483-8411841 FORWARD LENGTH=432 | 201606;| transmembrane protein | Chr3:8410483-8411841 FORWARD LENGTH=432 | 201606	NaN	NaN	Unknown	NaN	NaN	NaN	TAIR11_novel2	>AT3G23450.1 | transmembrane protein | Chr3:8410483-8411841 FORWARD LENGTH=452 | 201606;>AT3G23450.2 | transmembrane protein | Chr3:8410483-8411841 FORWARD LENGTH=442 | 201606;>AT3G23450.3 | transmembrane protein | Chr3:8410483-8411841 FORWARD LENGTH=432 | 201606;>AT3G23450.4 | transmembrane protein | Chr3:8410483-8411841 FORWARD LENGTH=432 | 201606	10	10
True	3w_S2 / 3w_S1	3w_S2	3w_S1	86	AT3G23710.1	206143.6875	213261.546875	0.048973573302678	0.048973573302678	3.45286312732715	1.03452863127327	0.0271678045392036	0.0271678045392036	1.90097140487437	1.01900971404874	0	0.738406094913272	0.620217126900081	84	0.0597652578797973	AT3G23710.1	NaN	| Tic22-like family protein | Chr3:8534061-8536148 FORWARD LENGTH=313 | 201606	NaN	NaN	Unknown	NaN	NaN	NaN	TAIR11_novel2	>AT3G23710.1 | Tic22-like family protein | Chr3:8534061-8536148 FORWARD LENGTH=313 | 201606	10	11
True	3w_S2 / 3w_S1	3w_S2	3w_S1	52	AT3G23810.1	84081.71875	88121.1484375	0.067696136720601	0.067696136720601	4.80417116532836	1.04804171165328	0.00916650239378214	0.00916650239378214	0.637396308390303	1.0063739630839	0	0.853509458394523	0.655567698209358	50	0.0338961117497985	AT3G23810.1	NaN	| S-adenosyl-l-homocysteine (SAH) hydrolase 2 | Chr3:8588013-8589671 REVERSE LENGTH=485 | 201606	NaN	NaN	Unknown	NaN	NaN	NaN	TAIR11_novel2	>AT3G23810.1 | S-adenosyl-l-homocysteine (SAH) hydrolase 2 | Chr3:8588013-8589671 REVERSE LENGTH=485 | 201606	6	6
True	3w_S2 / 3w_S1	3w_S2	3w_S1	31	AT3G23830.1;AT3G23830.2	2079376.5	2066445.625	-0.00899959967852246	0.00899959967852246	-0.621863092133623	0.993781369078664	-0.131412744522095	0.131412744522095	-8.70629719739828	0.912937028026017	0	0.157464831816819	0.320677930983025	29	0.0617619421314803	AT3G23830.1;AT3G23830.2	NaN	| glycine-rich RNA-binding protein 4 | Chr3:8606762-8607677 REVERSE LENGTH=136 | 201606;| glycine-rich RNA-binding protein 4 | Chr3:8606762-8607677 REVERSE LENGTH=136 | 201606	NaN	NaN	Unknown	NaN	NaN	NaN	TAIR11_novel2	>AT3G23830.1 | glycine-rich RNA-binding protein 4 | Chr3:8606762-8607677 REVERSE LENGTH=136 | 201606;>AT3G23830.2 | glycine-rich RNA-binding protein 4 | Chr3:8606762-8607677 REVERSE LENGTH=136 | 201606	6	6
True	3w_S2 / 3w_S1	3w_S2	3w_S1	89	AT3G23900.1;AT3G23900.3;AT3G23900.4	151209.046875	151724.609375	0.00491064736322531	0.00491064736322531	0.340960088470244	1.0034096008847	-0.0332462228834629	0.0332462228834629	-2.27810285111246	0.977218971488875	0	0.384587203906535	0.469574043716153	87	0.0262222033355428	AT3G23900.1;AT3G23900.3;AT3G23900.4	NaN	| RNA recognition motif (RRM)-containing protein | Chr3:8631941-8635852 REVERSE LENGTH=987 | 201606;| RNA recognition motif (RRM)-containing protein | Chr3:8631941-8635852 REVERSE LENGTH=987 | 201606;| RNA recognition motif (RRM)-containing protein | Chr3:8631941-8635852 REVERSE LENGTH=987 | 201606	NaN	NaN	Unknown	NaN	NaN	NaN	TAIR11_novel2	>AT3G23900.1 | RNA recognition motif (RRM)-containing protein | Chr3:8631941-8635852 REVERSE LENGTH=987 | 201606;>AT3G23900.3 | RNA recognition motif (RRM)-containing protein | Chr3:8631941-8635852 REVERSE LENGTH=987 | 201606;>AT3G23900.4 | RNA recognition motif (RRM)-containing protein | Chr3:8631941-8635852 REVERSE LENGTH=987 | 201606	15	16
True	3w_S2 / 3w_S1	3w_S2	3w_S1	65	AT3G23910.1	174822.609375	171611.28125	-0.0267473823520226	0.0267473823520226	-1.83690664295691	0.981630933570431	0.0421303622424603	0.0421303622424603	2.96331171064801	1.02963311710648	0	0.654099370445025	0.591487486499627	63	0.0693466318630308	AT3G23910.1	NaN	| reverse transcriptase-like protein | Chr3:8636594-8639344 REVERSE LENGTH=421 | 201606	NaN	NaN	Unknown	NaN	NaN	NaN	TAIR11_novel2	>AT3G23910.1 | reverse transcriptase-like protein | Chr3:8636594-8639344 REVERSE LENGTH=421 | 201606	13	13
True	3w_S2 / 3w_S1	3w_S2	3w_S1	86	AT3G24090.1	71508.3515625	73869.984375	0.0468765263467226	0.0468765263467226	3.30259719444921	1.03302597194449	0.0398477576673031	0.0398477576673031	2.80053392873005	1.0280053392873	0	0.421862076425918	0.490970125197469	84	0.0340375946377919	AT3G24090.1	NaN	| putative glucosamine-fructose-6-phosphate aminotransferase | Chr3:8697838-8700971 REVERSE LENGTH=677 | 201606	NaN	NaN	Unknown	NaN	NaN	NaN	TAIR11_novel2	>AT3G24090.1 | putative glucosamine-fructose-6-phosphate aminotransferase | Chr3:8697838-8700971 REVERSE LENGTH=677 | 201606	10	11
True	3w_S2 / 3w_S1	3w_S2	3w_S1	35	AT3G24160.1	115919.4609375	100686.421875	-0.203253650033356	0.203253650033356	-13.141054089885	0.86858945910115	-0.007075987290591	0.007075987290591	-0.489269223652977	0.99510730776347	0	0.826220417402955	0.647685364919117	33	0.0218360055657903	AT3G24160.1	NaN	| putative type 1 membrane protein | Chr3:8726241-8729023 FORWARD LENGTH=364 | 201606	NaN	NaN	Unknown	NaN	NaN	NaN	TAIR11_novel2	>AT3G24160.1 | putative type 1 membrane protein | Chr3:8726241-8729023 FORWARD LENGTH=364 | 201606	8	9
True	3w_S2 / 3w_S1	3w_S2	3w_S1	183	AT3G24170.1;AT3G24170.2;AT3G24170.3	1853752.875	1891150	0.028814867636944	0.028814867636944	2.01737380987204	1.02017373809872	-0.100081019103527	0.100081019103527	-6.7019404410941	0.932980595589059	0	0.00840901398421212	0.0941688682782328	181	0.0259590422473734	AT3G24170.1;AT3G24170.2;AT3G24170.3	NaN	| glutathione-disulfide reductase | Chr3:8729762-8734115 REVERSE LENGTH=499 | 201606;| glutathione-disulfide reductase | Chr3:8729762-8734115 REVERSE LENGTH=499 | 201606;| glutathione-disulfide reductase | Chr3:8729762-8734115 REVERSE LENGTH=499 | 201606	NaN	NaN	Unknown	NaN	NaN	NaN	TAIR11_novel2	>AT3G24170.1 | glutathione-disulfide reductase | Chr3:8729762-8734115 REVERSE LENGTH=499 | 201606;>AT3G24170.2 | glutathione-disulfide reductase | Chr3:8729762-8734115 REVERSE LENGTH=499 | 201606;>AT3G24170.3 | glutathione-disulfide reductase | Chr3:8729762-8734115 REVERSE LENGTH=499 | 201606	23	31
True	3w_S2 / 3w_S1	3w_S2	3w_S1	45	AT3G24320.1	35997.30078125	36837.99609375	0.0333058524355086	0.0333058524355086	2.33543986425198	1.02335439864252	0.0355068407952785	0.0355068407952785	2.49168287219574	1.02491682872196	0	0.467154818261565	0.513726885294589	43	0.033189579405313	AT3G24320.1	NaN	| MUTL protein homolog 1 | Chr3:8823229-8829571 REVERSE LENGTH=1118 | 201606	NaN	NaN	Unknown	NaN	NaN	NaN	TAIR11_novel2	>AT3G24320.1 | MUTL protein homolog 1 | Chr3:8823229-8829571 REVERSE LENGTH=1118 | 201606	10	11
True	3w_S2 / 3w_S1	3w_S2	3w_S1	145	AT3G25290.1;AT3G25290.2	748252.25	775884.375	0.0523169610512023	0.0523169610512023	3.69288899565621	1.03692888995656	-0.0442805550992489	0.0442805550992489	-3.0226695908534	0.969773304091466	0	0.284393978206145	0.413062489056592	143	0.0284714555423018	AT3G25290.1;AT3G25290.2	NaN	| Auxin-responsive family protein | Chr3:9208955-9210353 FORWARD LENGTH=393 | 201606;| Auxin-responsive family protein | Chr3:9208955-9210353 FORWARD LENGTH=393 | 201606	NaN	NaN	Unknown	NaN	NaN	NaN	TAIR11_novel2	>AT3G25290.1 | Auxin-responsive family protein | Chr3:9208955-9210353 FORWARD LENGTH=393 | 201606;>AT3G25290.2 | Auxin-responsive family protein | Chr3:9208955-9210353 FORWARD LENGTH=393 | 201606	13	16
True	3w_S2 / 3w_S1	3w_S2	3w_S1	205	AT3G25520.1;AT3G25520.3	11263300	11065176	-0.025603181704437	0.025603181704437	-1.75902266653645	0.982409773334636	0.0469929203391075	0.0469929203391075	3.31093179491055	1.03310931794911	0	0.248909112559139	0.388486706780654	203	0.028095691869395	AT3G25520.1;AT3G25520.3	NaN	| ribosomal protein L5 | Chr3:9269573-9271327 REVERSE LENGTH=301 | 201606;| ribosomal protein L5 | Chr3:9269573-9271174 REVERSE LENGTH=301 | 201606	NaN	NaN	Unknown	NaN	NaN	NaN	TAIR11_novel2	>AT3G25520.1 | ribosomal protein L5 | Chr3:9269573-9271327 REVERSE LENGTH=301 | 201606;>AT3G25520.3 | ribosomal protein L5 | Chr3:9269573-9271174 REVERSE LENGTH=301 | 201606	21	26
True	3w_S2 / 3w_S1	3w_S2	3w_S1	71	AT3G25780.1	1530540.25	1580395.375	0.0462445441931298	0.0462445441931298	3.25735471510795	1.03257354715108	-0.107892863452435	0.107892863452435	-7.20576157905939	0.927942384209406	0	0.0338955852363819	0.165081661591995	69	0.0343429351878744	AT3G25780.1	NaN	| allene oxide cyclase 3 | Chr3:9409362-9410409 FORWARD LENGTH=258 | 201606	NaN	NaN	Unknown	NaN	NaN	NaN	TAIR11_novel2	>AT3G25780.1 | allene oxide cyclase 3 | Chr3:9409362-9410409 FORWARD LENGTH=258 | 201606	12	12
True	3w_S2 / 3w_S1	3w_S2	3w_S1	191	AT3G25860.1	1843408.25	1826832.75	-0.0130310539450076	0.0130310539450076	-0.899176837252413	0.991008231627476	0.0263567790389061	0.0263567790389061	1.84370284938102	1.01843702849381	0	0.365522552722784	0.458142446305675	189	0.0200842159847663	AT3G25860.1	NaN	| 2-oxoacid dehydrogenases acyltransferase family protein | Chr3:9460632-9462585 FORWARD LENGTH=480 | 201606	NaN	NaN	Unknown	NaN	NaN	NaN	TAIR11_novel2	>AT3G25860.1 | 2-oxoacid dehydrogenases acyltransferase family protein | Chr3:9460632-9462585 FORWARD LENGTH=480 | 201606	18	29
True	3w_S2 / 3w_S1	3w_S2	3w_S1	89	AT3G26410.1	269018.5	246867.75	-0.123967008372302	0.123967008372302	-8.23391328105688	0.917660867189431	-0.00844548549503088	0.00844548549503088	-0.583686339534095	0.994163136604659	0	0.923437854934287	0.675507098095739	87	0.0644677465341952	AT3G26410.1	NaN	| tRNA modification 11 protein | Chr3:9669508-9671273 REVERSE LENGTH=477 | 201606	NaN	NaN	Unknown	NaN	NaN	NaN	TAIR11_novel2	>AT3G26410.1 | tRNA modification 11 protein | Chr3:9669508-9671273 REVERSE LENGTH=477 | 201606	16	17
True	3w_S2 / 3w_S1	3w_S2	3w_S1	329	AT3G26560.1	399132.09375	391059.125	-0.0294795410221175	0.0294795410221175	-2.02263082233036	0.979773691776696	-0.0830294266343117	0.0830294266343117	-5.59268372956795	0.944073162704321	0	0.0308478894925171	0.160390172563844	327	0.0269691632227912	AT3G26560.1	NaN	| ATP-dependent RNA helicase | Chr3:9750122-9753719 REVERSE LENGTH=1168 | 201606	NaN	NaN	Unknown	NaN	NaN	NaN	TAIR11_novel2	>AT3G26560.1 | ATP-dependent RNA helicase | Chr3:9750122-9753719 REVERSE LENGTH=1168 | 201606	50	62
True	3w_S2 / 3w_S1	3w_S2	3w_S1	77	AT3G26990.1;AT3G26990.2	438122.03125	337969.125	-0.374441307494225	0.374441307494225	-22.8595914166323	0.771404085833677	0.00626374036073685	0.00626374036073685	0.43511327792678	1.00435113277927	0	0.905798975161765	0.671747522887569	75	0.0363243920307318	AT3G26990.1;AT3G26990.2	NaN	| ENTH/VHS family protein | Chr3:9948426-9951557 REVERSE LENGTH=513 | 201606;| ENTH/VHS family protein | Chr3:9948426-9951557 REVERSE LENGTH=513 | 201606	NaN	NaN	Unknown	NaN	NaN	NaN	TAIR11_novel2	>AT3G26990.1 | ENTH/VHS family protein | Chr3:9948426-9951557 REVERSE LENGTH=513 | 201606;>AT3G26990.2 | ENTH/VHS family protein | Chr3:9948426-9951557 REVERSE LENGTH=513 | 201606	13	14
True	3w_S2 / 3w_S1	3w_S2	3w_S1	55	AT3G27310.1	369766.21875	395019.65625	0.0953110153915506	0.0953110153915506	6.82956858129702	1.06829568581297	0.0812743976712227	0.0812743976712227	5.79521648401835	1.05795216484018	0	0.501365713075988	0.532047857789417	53	0.0897748059291141	AT3G27310.1	NaN	| plant UBX domain-containing protein 1 | Chr3:10087360-10089077 REVERSE LENGTH=251 | 201606	NaN	NaN	Unknown	NaN	NaN	NaN	TAIR11_novel2	>AT3G27310.1 | plant UBX domain-containing protein 1 | Chr3:10087360-10089077 REVERSE LENGTH=251 | 201606	9	10
True	3w_S2 / 3w_S1	3w_S2	3w_S1	109	AT3G27430.2	1278568.5	1226670.875	-0.0597812408025569	0.0597812408025569	-4.05904142015074	0.959409585798493	-0.0328324735164642	0.0328324735164642	-2.25007324660177	0.977499267533982	0	0.363508659344252	0.457612829139839	107	0.0248284442466274	AT3G27430.2	NaN	| N-terminal nucleophile aminohydrolases (Ntn hydrolases) superfamily protein | Chr3:10152910-10155052 FORWARD LENGTH=273 | 201606	NaN	NaN	Unknown	NaN	NaN	NaN	TAIR11_novel2	>AT3G27430.2 | N-terminal nucleophile aminohydrolases (Ntn hydrolases) superfamily protein | Chr3:10152910-10155052 FORWARD LENGTH=273 | 201606	13	14
True	3w_S2 / 3w_S1	3w_S2	3w_S1	22	AT3G27610.1;AT3G27610.2;AT3G27610.3;AT3G27610.4;AT3G27610.5;AT3G27610.6;AT3G27610.7;AT3G27610.8;AT3G27610.9	35263.9609375	32787.22265625	-0.105060831991669	0.105060831991669	-7.02342622724554	0.929765737727545	-0.108744867146015	0.108744867146015	-7.26054633324094	0.927394536667591	0	0.143259303819606	0.307017508490675	20	0.0482565516082719	AT3G27610.1;AT3G27610.2;AT3G27610.3;AT3G27610.4;AT3G27610.5;AT3G27610.6;AT3G27610.7;AT3G27610.8;AT3G27610.9	NaN	| Nucleotidylyl transferase superfamily protein | Chr3:10225729-10228152 REVERSE LENGTH=389 | 201606;| Nucleotidylyl transferase superfamily protein | Chr3:10225729-10227781 REVERSE LENGTH=317 | 201606;| Nucleotidylyl transferase superfamily protein | Chr3:10225729-10227400 REVERSE LENGTH=278 | 201606;| Nucleotidylyl transferase superfamily protein | Chr3:10225729-10227620 REVERSE LENGTH=321 | 20…	NaN	NaN	Unknown	NaN	NaN	NaN	TAIR11_novel2	>AT3G27610.1 | Nucleotidylyl transferase superfamily protein | Chr3:10225729-10228152 REVERSE LENGTH=389 | 201606;>AT3G27610.2 | Nucleotidylyl transferase superfamily protein | Chr3:10225729-10227781 REVERSE LENGTH=317 | 201606;>AT3G27610.3 | Nucleotidylyl transferase superfamily protein | Chr3:10225729-10227400 REVERSE LENGTH=278 | 201606;>AT3G27610.4 | Nucleotidylyl transferase superfamily prot…	5	5
True	3w_S2 / 3w_S1	3w_S2	3w_S1	136	AT3G27670.1	116056.09375	115975.0078125	-0.00100833279583127	0.00100833279583127	-0.0698678844685774	0.999301321155314	-0.084155797958374	0.084155797958374	-5.66636263641428	0.943336373635857	0	0.0360619940708689	0.168685863674456	134	0.0274020883160938	AT3G27670.1	NaN	| ARM repeat superfamily protein | Chr3:10245338-10253158 FORWARD LENGTH=1841 | 201606	NaN	NaN	Unknown	NaN	NaN	NaN	TAIR11_novel2	>AT3G27670.1 | ARM repeat superfamily protein | Chr3:10245338-10253158 FORWARD LENGTH=1841 | 201606	19	20
True	3w_S2 / 3w_S1	3w_S2	3w_S1	12	AT3G27770.1;AT3G27770.2	39861.84765625	34331.87109375	-0.21546009619713	0.21546009619713	-13.8728555941208	0.861271444058792	-0.270700752735138	0.270700752735138	-17.1083177427433	0.828916822572567	0	0.00215513931336855	0.0566327342346964	10	0.0435400026501457	AT3G27770.1;AT3G27770.2	NaN	| plant/protein | Chr3:10285818-10287474 REVERSE LENGTH=315 | 201606;| plant/protein | Chr3:10285818-10287461 REVERSE LENGTH=272 | 201606	NaN	NaN	Unknown	NaN	NaN	NaN	TAIR11_novel2	>AT3G27770.1 | plant/protein | Chr3:10285818-10287474 REVERSE LENGTH=315 | 201606;>AT3G27770.2 | plant/protein | Chr3:10285818-10287461 REVERSE LENGTH=272 | 201606	1	1
True	3w_S2 / 3w_S1	3w_S2	3w_S1	105	AT3G27820.1	90118.28125	90180.0625	0.000988711317359872	0.000988711317359872	0.0685557349108912	1.00068555734911	-0.0289018098264933	0.0289018098264933	-1.98338765847527	0.980166123415247	0	0.617083845992194	0.5795325867011	103	0.0397331550738359	AT3G27820.1	NaN	| monodehydroascorbate reductase 4 | Chr3:10315249-10317881 FORWARD LENGTH=488 | 201606	NaN	NaN	Unknown	NaN	NaN	NaN	TAIR11_novel2	>AT3G27820.1 | monodehydroascorbate reductase 4 | Chr3:10315249-10317881 FORWARD LENGTH=488 | 201606	18	22
True	3w_S2 / 3w_S1	3w_S2	3w_S1	120	AT3G28450.1	219812.78125	218666.890625	-0.00754048404782368	0.00754048404782368	-0.521303000891815	0.994786969991082	-0.00826353020966053	0.00826353020966053	-0.571146985071258	0.994288530149287	0	0.861967181663047	0.658896945060756	118	0.03272969402018	AT3G28450.1	NaN	| Leucine-rich repeat protein kinase family protein | Chr3:10667359-10669176 FORWARD LENGTH=605 | 201606	NaN	NaN	Unknown	NaN	NaN	NaN	TAIR11_novel2	>AT3G28450.1 | Leucine-rich repeat protein kinase family protein | Chr3:10667359-10669176 FORWARD LENGTH=605 | 201606	13	13
True	3w_S2 / 3w_S1	3w_S2	3w_S1	52	AT3G28670.1;AT3G28670.2;AT3G28670.3	78670.546875	69934.2734375	-0.169823946571069	0.169823946571069	-11.1048845909017	0.888951154090983	0.0391445569694042	0.0391445569694042	2.7504389396241	1.02750438939624	0	0.633861474583992	0.584878144796455	50	0.0561145929485889	AT3G28670.1;AT3G28670.2;AT3G28670.3	NaN	| oxidoreductase%2C zinc-binding dehydrogenase family protein | Chr3:10744183-10746983 FORWARD LENGTH=491 | 201606;| oxidoreductase%2C zinc-binding dehydrogenase family protein | Chr3:10743891-10746983 FORWARD LENGTH=542 | 201606;| oxidoreductase%2C zinc-binding dehydrogenase family protein | Chr3:10744183-10746983 FORWARD LENGTH=491 | 201606	NaN	NaN	Unknown	NaN	NaN	NaN	TAIR11_novel2	>AT3G28670.1 | oxidoreductase%2C zinc-binding dehydrogenase family protein | Chr3:10744183-10746983 FORWARD LENGTH=491 | 201606;>AT3G28670.2 | oxidoreductase%2C zinc-binding dehydrogenase family protein | Chr3:10743891-10746983 FORWARD LENGTH=542 | 201606;>AT3G28670.3 | oxidoreductase%2C zinc-binding dehydrogenase family protein | Chr3:10744183-10746983 FORWARD LENGTH=491 | 201606	7	7
True	3w_S2 / 3w_S1	3w_S2	3w_S1	145	AT3G28715.1	707235.6875	698850.75	-0.0172066962927839	0.0172066962927839	-1.18559309834037	0.988144069016596	-0.0308694709092379	0.0308694709092379	-2.11697930929695	0.97883020690703	0	0.639396576360955	0.586193834577069	143	0.0472713762972357	AT3G28715.1	NaN	| ATPase%2C V0/A0 complex%2C subunit C/D | Chr3:10778025-10780350 FORWARD LENGTH=351 | 201606	NaN	NaN	Unknown	NaN	NaN	NaN	TAIR11_novel2	>AT3G28715.1 | ATPase%2C V0/A0 complex%2C subunit C/D | Chr3:10778025-10780350 FORWARD LENGTH=351 | 201606	15	24
True	3w_S2 / 3w_S1	3w_S2	3w_S1	120	AT3G28720.1;AT3G28720.2	274288.375	269642.5	-0.024645572189761	0.024645572189761	-1.69379216308383	0.983062078369162	0.00642876699566841	0.00642876699566841	0.446602481325731	1.00446602481326	0	0.862615930993985	0.658940720740202	118	0.0255875928767177	AT3G28720.1;AT3G28720.2	NaN	| transmembrane protein | Chr3:10782276-10784339 FORWARD LENGTH=687 | 201606;| transmembrane protein | Chr3:10782129-10784339 FORWARD LENGTH=736 | 201606	NaN	NaN	Unknown	NaN	NaN	NaN	TAIR11_novel2	>AT3G28720.1 | transmembrane protein | Chr3:10782276-10784339 FORWARD LENGTH=687 | 201606;>AT3G28720.2 | transmembrane protein | Chr3:10782129-10784339 FORWARD LENGTH=736 | 201606	20	24
True	3w_S2 / 3w_S1	3w_S2	3w_S1	48	AT3G28950.1	189701.515625	201455.21875	0.0867279741185085	0.0867279741185085	6.1958931041092	1.06195893104109	0.0888948664069176	0.0888948664069176	6.35551655565056	1.06355516555651	0	0.188744306500985	0.344887053265725	46	0.0456785423393318	AT3G28950.1	NaN	| AIG2-like (avirulence induced gene) family protein | Chr3:10976359-10977370 REVERSE LENGTH=165 | 201606	NaN	NaN	Unknown	NaN	NaN	NaN	TAIR11_novel2	>AT3G28950.1 | AIG2-like (avirulence induced gene) family protein | Chr3:10976359-10977370 REVERSE LENGTH=165 | 201606	7	7
True	3w_S2 / 3w_S1	3w_S2	3w_S1	59	AT3G29090.1	182197.515625	183608.34375	0.0111283336739515	0.0111283336739515	0.774339935514701	1.00774339935515	0.132355228066444	0.132355228066444	9.60816162850435	1.09608161628504	0	0.0145110708198965	0.117017000000256	57	0.0359617358476008	AT3G29090.1	NaN	| pectin methylesterase 31 | Chr3:11073804-11075335 FORWARD LENGTH=317 | 201606	NaN	NaN	Unknown	NaN	NaN	NaN	TAIR11_novel2	>AT3G29090.1 | pectin methylesterase 31 | Chr3:11073804-11075335 FORWARD LENGTH=317 | 201606	8	9
True	3w_S2 / 3w_S1	3w_S2	3w_S1	122	AT3G29160.1;AT3G29160.2	195562.1875	195711.078125	0.00109797318427691	0.00109797318427691	0.0761346694385878	1.00076134669439	0.0857668966054916	0.0857668966054916	6.12517233908003	1.0612517233908	0	0.0675863373651584	0.218219814390954	120	0.0320574828531338	AT3G29160.1;AT3G29160.2	NaN	| SNF1 kinase homolog 11 | Chr3:11128893-11131510 REVERSE LENGTH=512 | 201606;| SNF1 kinase homolog 11 | Chr3:11128893-11131510 REVERSE LENGTH=512 | 201606	NaN	NaN	Unknown	NaN	NaN	NaN	TAIR11_novel2	>AT3G29160.1 | SNF1 kinase homolog 11 | Chr3:11128893-11131510 REVERSE LENGTH=512 | 201606;>AT3G29160.2 | SNF1 kinase homolog 11 | Chr3:11128893-11131510 REVERSE LENGTH=512 | 201606	20	25
True	3w_S2 / 3w_S1	3w_S2	3w_S1	244	AT3G29320.1	553648.0625	535364.75	-0.04844703878634	0.04844703878634	-3.30233477517137	0.966976652248286	-0.00777844619005919	0.00777844619005919	-0.537709941378073	0.994622900586219	0	0.684230444581584	0.602675346942184	242	0.0132140779963437	AT3G29320.1	NaN	| Glycosyl transferase%2C family 35 | Chr3:11252871-11257587 FORWARD LENGTH=962 | 201606	NaN	NaN	Unknown	NaN	NaN	NaN	TAIR11_novel2	>AT3G29320.1 | Glycosyl transferase%2C family 35 | Chr3:11252871-11257587 FORWARD LENGTH=962 | 201606	25	31
True	3w_S2 / 3w_S1	3w_S2	3w_S1	146	AT3G32980.1	4913422.5	4849419	-0.0189163892372614	0.0189163892372614	-1.30262561381603	0.98697374386184	-0.0207572821527719	0.0207572821527719	-1.4284841088535	0.985715158911465	0	0.658213810951994	0.592974660605892	144	0.0323403633479338	AT3G32980.1	NaN	| Peroxidase superfamily protein | Chr3:13526404-13529949 REVERSE LENGTH=352 | 201606	NaN	NaN	Unknown	NaN	NaN	NaN	TAIR11_novel2	>AT3G32980.1 | Peroxidase superfamily protein | Chr3:13526404-13529949 REVERSE LENGTH=352 | 201606	19	23
True	3w_S2 / 3w_S1	3w_S2	3w_S1	231	AT3G42170.1	2018429.5	2112393.25	0.0656452394659952	0.0656452394659952	4.6552901649525	1.04655290164952	-0.0612130872905254	0.0612130872905254	-4.15421370076785	0.958457862992321	0	0.211164512312462	0.362508365496079	229	0.0353773942393696	AT3G42170.1	NaN	| BED zinc finger and hAT dimerization domain-containing protein DAYSLEEPER | Chr3:14321838-14323928 FORWARD LENGTH=696 | 201606	NaN	NaN	Unknown	NaN	NaN	NaN	TAIR11_novel2	>AT3G42170.1 | BED zinc finger and hAT dimerization domain-containing protein DAYSLEEPER | Chr3:14321838-14323928 FORWARD LENGTH=696 | 201606	19	20
True	3w_S2 / 3w_S1	3w_S2	3w_S1	669	AT3G43300.1;AT3G43300.2;AT3G43300.3	751046.375	760620.6875	0.0182751853360453	0.0182751853360453	1.27479644649107	1.01274796446491	-0.00439912220463157	0.00439912220463157	-0.304459494500564	0.996955405054994	0	0.855347237230821	0.656297649758656	667	0.0168578957198821	AT3G43300.1;AT3G43300.2;AT3G43300.3	NaN	| HOPM interactor 7 | Chr3:15234235-15245034 REVERSE LENGTH=1758 | 201606;| HOPM interactor 7 | Chr3:15234235-15245034 REVERSE LENGTH=1727 | 201606;| HOPM interactor 7 | Chr3:15234235-15245034 REVERSE LENGTH=1739 | 201606	NaN	NaN	Unknown	NaN	NaN	NaN	TAIR11_novel2	>AT3G43300.1 | HOPM interactor 7 | Chr3:15234235-15245034 REVERSE LENGTH=1758 | 201606;>AT3G43300.2 | HOPM interactor 7 | Chr3:15234235-15245034 REVERSE LENGTH=1727 | 201606;>AT3G43300.3 | HOPM interactor 7 | Chr3:15234235-15245034 REVERSE LENGTH=1739 | 201606	60	71
True	3w_S2 / 3w_S1	3w_S2	3w_S1	227	AT3G44310.1;AT3G44310.3	6890176.5	6511140	-0.081630780624072	0.081630780624072	-5.50111452152206	0.944988854784779	-0.112291291356087	0.112291291356087	-7.48823792675073	0.925117620732493	0	0.000655889020972998	0.0391577252345809	225	0.0224427889530317	AT3G44310.1;AT3G44310.3	NaN	| nitrilase 1 | Chr3:15986901-15988841 FORWARD LENGTH=346 | 201606;| nitrilase 1 | Chr3:15986901-15988841 FORWARD LENGTH=346 | 201606	NaN	NaN	Unknown	NaN	NaN	NaN	TAIR11_novel2	>AT3G44310.1 | nitrilase 1 | Chr3:15986901-15988841 FORWARD LENGTH=346 | 201606;>AT3G44310.3 | nitrilase 1 | Chr3:15986901-15988841 FORWARD LENGTH=346 | 201606	23	32
True	3w_S2 / 3w_S1	3w_S2	3w_S1	92	AT3G45630.1;AT3G45630.2	6039708	5935615	-0.025081283778838	0.025081283778838	-1.72347736016377	0.982765226398362	-0.0261666569858789	0.0261666569858789	-1.79738528087107	0.982026147191289	0	0.710130753326115	0.612119208368808	90	0.0483652169210702	AT3G45630.1;AT3G45630.2	NaN	| RNA binding (RRM/RBD/RNP motifs) family protein | Chr3:16748751-16753190 REVERSE LENGTH=989 | 201606;| RNA binding (RRM/RBD/RNP motifs) family protein | Chr3:16748751-16753190 REVERSE LENGTH=989 | 201606	NaN	NaN	Unknown	NaN	NaN	NaN	TAIR11_novel2	>AT3G45630.1 | RNA binding (RRM/RBD/RNP motifs) family protein | Chr3:16748751-16753190 REVERSE LENGTH=989 | 201606;>AT3G45630.2 | RNA binding (RRM/RBD/RNP motifs) family protein | Chr3:16748751-16753190 REVERSE LENGTH=989 | 201606	18	19
True	3w_S2 / 3w_S1	3w_S2	3w_S1	117	AT3G45890.1	249108.203125	255074.078125	0.0341437624039893	0.0341437624039893	2.39489303248934	1.02394893032489	0.0169692691415548	0.0169692691415548	1.18316477634668	1.01183164776347	0	0.602839555686204	0.574719991035202	115	0.0224489787621674	AT3G45890.1	NaN	| root UVB sensitive-like protein (Protein of unknown function%2C DUF647) | Chr3:16871697-16874100 FORWARD LENGTH=608 | 201606	NaN	NaN	Unknown	NaN	NaN	NaN	TAIR11_novel2	>AT3G45890.1 | root UVB sensitive-like protein (Protein of unknown function%2C DUF647) | Chr3:16871697-16874100 FORWARD LENGTH=608 | 201606	16	18
True	3w_S2 / 3w_S1	3w_S2	3w_S1	92	AT3G46510.1	180555	176808.734375	-0.0302488267009391	0.0302488267009391	-2.07486119188059	0.979251388081194	0.0147142736241221	0.0147142736241221	1.02513459570746	1.01025134595707	0	0.593801424439618	0.571186191178181	90	0.0189521135163237	AT3G46510.1	NaN	| plant U-box 13 | Chr3:17124106-17126539 REVERSE LENGTH=660 | 201606	NaN	NaN	Unknown	NaN	NaN	NaN	TAIR11_novel2	>AT3G46510.1 | plant U-box 13 | Chr3:17124106-17126539 REVERSE LENGTH=660 | 201606	12	16
True	3w_S2 / 3w_S1	3w_S2	3w_S1	26	AT3G46640.1;AT3G46640.2;AT3G46640.3	157897.34375	178133.609375	0.173972841275409	0.173972841275409	12.8160899635147	1.12816089963515	-0.208854526281357	0.208854526281357	-13.4776069219809	0.865223930780191	0	0.0301340506357983	0.158446757856814	24	0.0610940632097979	AT3G46640.1;AT3G46640.2;AT3G46640.3	NaN	| Homeodomain-like superfamily protein | Chr3:17183248-17184219 FORWARD LENGTH=323 | 201606;| Homeodomain-like superfamily protein | Chr3:17183248-17184219 FORWARD LENGTH=323 | 201606;| Homeodomain-like superfamily protein | Chr3:17183248-17184989 FORWARD LENGTH=324 | 201606	NaN	NaN	Unknown	NaN	NaN	NaN	TAIR11_novel2	>AT3G46640.1 | Homeodomain-like superfamily protein | Chr3:17183248-17184219 FORWARD LENGTH=323 | 201606;>AT3G46640.2 | Homeodomain-like superfamily protein | Chr3:17183248-17184219 FORWARD LENGTH=323 | 201606;>AT3G46640.3 | Homeodomain-like superfamily protein | Chr3:17183248-17184989 FORWARD LENGTH=324 | 201606	3	3
True	3w_S2 / 3w_S1	3w_S2	3w_S1	137	AT3G46960.1	92065.8125	88049.09375	-0.064357373695024	0.064357373695024	-4.36287764255597	0.95637122357444	0.0138827590271831	0.0138827590271831	0.966924323942608	1.00966924323943	0	0.819904556873342	0.645983979048325	135	0.0438680206010598	AT3G46960.1	NaN	| RNA helicase%2C ATP-dependent%2C SK12/DOB1 protein | Chr3:17291004-17298067 REVERSE LENGTH=1347 | 201606	NaN	NaN	Unknown	NaN	NaN	NaN	TAIR11_novel2	>AT3G46960.1 | RNA helicase%2C ATP-dependent%2C SK12/DOB1 protein | Chr3:17291004-17298067 REVERSE LENGTH=1347 | 201606	33	33
True	3w_S2 / 3w_S1	3w_S2	3w_S1	6	AT3G47660.1;AT3G47660.2;AT3G47660.3;AT3G47660.4;AT3G47660.5;AT3G47660.6;AT3G47660.7	401359.4375	445862.71875	0.151704751031297	0.151704751031297	11.0881362419689	1.11088136241969	0.151704788208008	0.151704788208008	11.0881391045916	1.11088139104592	0	0.107408560822959	0.269473125932443	4	0.045426298990376	AT3G47660.1;AT3G47660.2;AT3G47660.3;AT3G47660.4;AT3G47660.5;AT3G47660.6;AT3G47660.7	NaN	| Regulator of chromosome condensation (RCC1) family protein | Chr3:17571192-17574805 FORWARD LENGTH=954 | 201606;| Regulator of chromosome condensation (RCC1) family protein | Chr3:17571304-17574805 FORWARD LENGTH=954 | 201606;| Regulator of chromosome condensation (RCC1) family protein | Chr3:17571304-17574805 FORWARD LENGTH=951 | 201606;| Regulator of chromosome condensation (RCC1) family prot…	NaN	NaN	Unknown	NaN	NaN	NaN	TAIR11_novel2	>AT3G47660.1 | Regulator of chromosome condensation (RCC1) family protein | Chr3:17571192-17574805 FORWARD LENGTH=954 | 201606;>AT3G47660.2 | Regulator of chromosome condensation (RCC1) family protein | Chr3:17571304-17574805 FORWARD LENGTH=954 | 201606;>AT3G47660.3 | Regulator of chromosome condensation (RCC1) family protein | Chr3:17571304-17574805 FORWARD LENGTH=951 | 201606;>AT3G47660.4 | Reg…	1	1
True	3w_S2 / 3w_S1	3w_S2	3w_S1	22	AT3G47833.1	550126.8125	548144.5	-0.00520795815448005	0.00520795815448005	-0.360337372212705	0.996396626277873	0.0988464877009392	0.0988464877009392	7.0916864487649	1.07091686448765	0	0.111274157307211	0.272042134413026	20	0.0399911718948712	AT3G47833.1	NaN	| succinate dehydrogenase subunit | Chr3:17648721-17649829 FORWARD LENGTH=93 | 201606	NaN	NaN	Unknown	NaN	NaN	NaN	TAIR11_novel2	>AT3G47833.1 | succinate dehydrogenase subunit | Chr3:17648721-17649829 FORWARD LENGTH=93 | 201606	4	5
True	3w_S2 / 3w_S1	3w_S2	3w_S1	195	AT3G48000.1	2252190.5	1995409.375	-0.174644104133705	0.174644104133705	-11.4013945534359	0.885986054465641	0.015564039349556	0.015564039349556	1.08465721276108	1.01084657212761	0	0.69417006577969	0.605984842044561	193	0.0278844576479009	AT3G48000.1	NaN	| aldehyde dehydrogenase 2B4 | Chr3:17717082-17719843 REVERSE LENGTH=538 | 201606	NaN	NaN	Unknown	NaN	NaN	NaN	TAIR11_novel2	>AT3G48000.1 | aldehyde dehydrogenase 2B4 | Chr3:17717082-17719843 REVERSE LENGTH=538 | 201606	23	24
True	3w_S2 / 3w_S1	3w_S2	3w_S1	203	AT3G48090.1	387186.8125	392678.21875	0.0203177606089094	0.0203177606089094	1.41828339001087	1.01418283390011	0.0335242450237274	0.0335242450237274	2.35093239221453	1.02350932392215	0	0.189634495879708	0.345541528961094	201	0.0176063468944611	AT3G48090.1	NaN	| alpha/beta-Hydrolases superfamily protein | Chr3:17755553-17757692 REVERSE LENGTH=623 | 201606	NaN	NaN	Unknown	NaN	NaN	NaN	TAIR11_novel2	>AT3G48090.1 | alpha/beta-Hydrolases superfamily protein | Chr3:17755553-17757692 REVERSE LENGTH=623 | 201606	32	36
True	3w_S2 / 3w_S1	3w_S2	3w_S1	147	AT3G48110.1	135249.84375	121953.9921875	-0.149289941543635	0.149289941543635	-9.83058552516812	0.901694144748319	-0.0878697261214256	0.0878697261214256	-5.90889330203985	0.940911066979601	0	0.0416786896768881	0.179201656024664	145	0.0294854376602608	AT3G48110.1	NaN	| glycine-tRNA ligase | Chr3:17763111-17770964 FORWARD LENGTH=1067 | 201606	NaN	NaN	Unknown	NaN	NaN	NaN	TAIR11_novel2	>AT3G48110.1 | glycine-tRNA ligase | Chr3:17763111-17770964 FORWARD LENGTH=1067 | 201606	30	34
True	3w_S2 / 3w_S1	3w_S2	3w_S1	51	AT3G48330.1;AT3G48330.2;AT3G48330.4	79458.5	67704.8984375	-0.230941342496037	0.230941342496037	-14.7921261570505	0.852078738429495	-0.0360859520733356	0.0360859520733356	-2.4702645920245	0.975297354079755	0	0.491090235931613	0.524959459214308	49	0.0356621161523346	AT3G48330.1;AT3G48330.2;AT3G48330.4	NaN	| protein-l-isoaspartate methyltransferase 1 | Chr3:17892969-17893975 REVERSE LENGTH=230 | 201606;| protein-l-isoaspartate methyltransferase 1 | Chr3:17892969-17893975 REVERSE LENGTH=230 | 201606;| protein-l-isoaspartate methyltransferase 1 | Chr3:17892969-17894134 REVERSE LENGTH=283 | 201606	NaN	NaN	Unknown	NaN	NaN	NaN	TAIR11_novel2	>AT3G48330.1 | protein-l-isoaspartate methyltransferase 1 | Chr3:17892969-17893975 REVERSE LENGTH=230 | 201606;>AT3G48330.2 | protein-l-isoaspartate methyltransferase 1 | Chr3:17892969-17893975 REVERSE LENGTH=230 | 201606;>AT3G48330.4 | protein-l-isoaspartate methyltransferase 1 | Chr3:17892969-17894134 REVERSE LENGTH=283 | 201606	7	8
True	3w_S2 / 3w_S1	3w_S2	3w_S1	117	AT3G48410.1	603503.9375	620515.8125	0.0401047910510239	0.0401047910510239	2.81885070551011	1.0281885070551	-0.0191574692726135	0.0191574692726135	-1.31911695669151	0.986808830433085	0	0.820457356776153	0.645983979048325	115	0.0611061482579194	AT3G48410.1	NaN	| alpha/beta-Hydrolases superfamily protein | Chr3:17925786-17928100 REVERSE LENGTH=385 | 201606	NaN	NaN	Unknown	NaN	NaN	NaN	TAIR11_novel2	>AT3G48410.1 | alpha/beta-Hydrolases superfamily protein | Chr3:17925786-17928100 REVERSE LENGTH=385 | 201606	16	21
True	3w_S2 / 3w_S1	3w_S2	3w_S1	245	AT3G48560.1	1472204.375	1455387	-0.0165751344946494	0.0165751344946494	-1.14232611216089	0.988576738878391	-0.00814046896994114	0.00814046896994114	-0.562665386784944	0.994373346132151	0	0.736325291984221	0.619435179995926	243	0.0167034344130126	AT3G48560.1	NaN	| chlorsulfuron/imidazolinone resistant 1 | Chr3:18001530-18003542 REVERSE LENGTH=670 | 201606	NaN	NaN	Unknown	NaN	NaN	NaN	TAIR11_novel2	>AT3G48560.1 | chlorsulfuron/imidazolinone resistant 1 | Chr3:18001530-18003542 REVERSE LENGTH=670 | 201606	24	35
True	3w_S2 / 3w_S1	3w_S2	3w_S1	414	AT3G48870.1;AT3G48870.2;AT3G48870.3;AT3G48870.4	3730701	3794556.5	0.024484537403336	0.024484537403336	1.71162202492239	1.01711622024922	-0.0143294772133231	0.0143294772133231	-0.988327298618219	0.990116727013818	0	0.577931560902113	0.565019689714505	412	0.017814612216481	AT3G48870.1;AT3G48870.2;AT3G48870.3;AT3G48870.4	NaN	| Clp ATPase | Chr3:18122363-18126008 REVERSE LENGTH=952 | 201606;| Clp ATPase | Chr3:18122363-18125915 REVERSE LENGTH=921 | 201606;| Clp ATPase | Chr3:18122363-18126008 REVERSE LENGTH=952 | 201606;| Clp ATPase | Chr3:18122363-18126008 REVERSE LENGTH=952 | 201606	NaN	NaN	Unknown	NaN	NaN	NaN	TAIR11_novel2	>AT3G48870.1 | Clp ATPase | Chr3:18122363-18126008 REVERSE LENGTH=952 | 201606;>AT3G48870.2 | Clp ATPase | Chr3:18122363-18125915 REVERSE LENGTH=921 | 201606;>AT3G48870.3 | Clp ATPase | Chr3:18122363-18126008 REVERSE LENGTH=952 | 201606;>AT3G48870.4 | Clp ATPase | Chr3:18122363-18126008 REVERSE LENGTH=952 | 201606	55	77
True	3w_S2 / 3w_S1	3w_S2	3w_S1	162	AT3G48930.1	2497064.5	2562393.25	0.0372588157656778	0.0372588157656778	2.61622196783464	1.02616221967835	0.0194534305483103	0.0194534305483103	1.35754108812116	1.01357541088121	0	0.744962958421866	0.622647414345968	160	0.0443075479324135	AT3G48930.1	NaN	| Nucleic acid-binding%2C OB-fold-like protein | Chr3:18141017-18142189 REVERSE LENGTH=160 | 201606	NaN	NaN	Unknown	NaN	NaN	NaN	TAIR11_novel2	>AT3G48930.1 | Nucleic acid-binding%2C OB-fold-like protein | Chr3:18141017-18142189 REVERSE LENGTH=160 | 201606	18	25
True	3w_S2 / 3w_S1	3w_S2	3w_S1	123	AT3G48990.1	1267081.375	1293364.5	0.0296197364640164	0.0296197364640164	2.07430442263425	1.02074304422634	-0.095377504825592	0.095377504825592	-6.3972711508909	0.936027288491091	0	0.0836620040767161	0.240457601244143	121	0.0377639608886442	AT3G48990.1	NaN	| AMP-dependent synthetase and ligase family protein | Chr3:18159031-18161294 REVERSE LENGTH=514 | 201606	NaN	NaN	Unknown	NaN	NaN	NaN	TAIR11_novel2	>AT3G48990.1 | AMP-dependent synthetase and ligase family protein | Chr3:18159031-18161294 REVERSE LENGTH=514 | 201606	21	25
True	3w_S2 / 3w_S1	3w_S2	3w_S1	12	AT3G49350.1	32221.439453125	33879.33203125	0.0723844845032417	0.0723844845032417	5.14530885728077	1.05145308857281	0.0119449486956	0.0119449486956	0.831397825382041	1.00831397825382	0	0.922304724163472	0.675507098095739	10	0.0789263100381483	AT3G49350.1	NaN	| Ypt/Rab-GAP domain of gyp1p superfamily protein | Chr3:18297663-18299846 REVERSE LENGTH=539 | 201606	NaN	NaN	Unknown	NaN	NaN	NaN	TAIR11_novel2	>AT3G49350.1 | Ypt/Rab-GAP domain of gyp1p superfamily protein | Chr3:18297663-18299846 REVERSE LENGTH=539 | 201606	1	1
True	3w_S2 / 3w_S1	3w_S2	3w_S1	51	AT3G49590.1;AT3G49590.2;AT3G49590.3	48075.53125	50804.48828125	0.0796531564542066	0.0796531564542066	5.67639495663399	1.05676394956634	-0.0428234003484249	0.0428234003484249	-2.92467080288965	0.970753291971103	0	0.303679458255686	0.423793806210417	49	0.0282579905114446	AT3G49590.1;AT3G49590.2;AT3G49590.3	NaN	| Autophagy-related protein 13 | Chr3:18377892-18380104 FORWARD LENGTH=603 | 201606;| Autophagy-related protein 13 | Chr3:18377892-18380104 FORWARD LENGTH=603 | 201606;| Autophagy-related protein 13 | Chr3:18377892-18380104 FORWARD LENGTH=618 | 201606	NaN	NaN	Unknown	NaN	NaN	NaN	TAIR11_novel2	>AT3G49590.1 | Autophagy-related protein 13 | Chr3:18377892-18380104 FORWARD LENGTH=603 | 201606;>AT3G49590.2 | Autophagy-related protein 13 | Chr3:18377892-18380104 FORWARD LENGTH=603 | 201606;>AT3G49590.3 | Autophagy-related protein 13 | Chr3:18377892-18380104 FORWARD LENGTH=618 | 201606	13	13
True	3w_S2 / 3w_S1	3w_S2	3w_S1	180	AT3G49601.1	117290.3359375	119951.09375	0.0323621642922613	0.0323621642922613	2.26852262910886	1.02268522629109	-0.0524020157754421	0.0524020157754421	-3.56705691386164	0.964329430861384	0	0.225955752277496	0.372452131266806	178	0.029800725490677	AT3G49601.1	NaN	| pre-mRNA-splicing factor | Chr3:18387504-18389279 REVERSE LENGTH=591 | 201606	NaN	NaN	Unknown	NaN	NaN	NaN	TAIR11_novel2	>AT3G49601.1 | pre-mRNA-splicing factor | Chr3:18387504-18389279 REVERSE LENGTH=591 | 201606	23	27
[truncated: 9,492 more rows]
