# Supplementary material for: Narrow Precursor Mass Range for DIA–MS Enhances Protein Identification and Quantification in Arabidopsis
Source: Life (Basel). 2021 Sep 18;11(9):982. doi: 10.3390/life11090982 (PMC8469718; doi:10.3390/life11090982)
Supplement: Supplementary file 1 [file life-11-00982-s001.zip › Supplemental_materials/Table S6. Protein identification and quantitation of spike-in protiens by cDIA and cGPF-DIA.xls]

## Sheet: 20210218AT_10_20_0.5_candidates
Table S5. Quantitative comparison of the six spike-in proteins using cDIA and cGPF-DIA methods.
	ProteinGroups	AVG Log2 Ratio	Absolute AVG Log2 Ratio	Pvalue	Qvalue	# of Ratios	ProteinNames	# Unique Total Peptides	% Change	Ratio (S2: S1)
cGPF-DIA	sp|P02787|TRFE_HUMAN	-2.85675	2.85675	1.02587e-142	6.98208e-139	361	sp|P02787|TRFE_HUMAN	43	-86.1951	0.138049
cGPF-DIA	sp|P02769|ALBU_BOVIN	-2.70363	2.70363	7.0973e-128	2.41521e-124	427	sp|P02769|ALBU_BOVIN	42	-84.6493	0.153507
cGPF-DIA	sp|P00698|LYSC_CHICK	2.44367	2.44367	7.56379e-59	1.71597e-55	151	sp|P00698|LYSC_CHICK	11	444.026	5.44026
cGPF-DIA	sp|P01012|OVAL_CHICK	2.46428	2.46428	3.85203e-40	6.55424e-37	214	sp|P01012|OVAL_CHICK	13	451.85	5.5185
cGPF-DIA	sp|Q3SZR3|A1AG_BOVIN	-2.89915	2.89915	5.68448e-30	7.73772e-27	104	sp|Q3SZR3|A1AG_BOVIN	11	-86.5949	0.134051
cGPF-DIA	sp|Q58D62|FETUB_BOVIN	2.62189	2.62189	4.31188e-10	4.89111e-07	28	sp|Q58D62|FETUB_BOVIN	5	515.557	6.15557
	ProteinGroups	AVG Log2 Ratio	Absolute AVG Log2 Ratio	Pvalue	Qvalue	# of Ratios	ProteinNames	# Unique Total Peptides	% Change	Ratio (S2: S1)
cDIA-MS	sp|P02787|TRFE_HUMAN	-2.77677	2.77677	6.49976e-116	3.27198e-112	285	sp|P02787|TRFE_HUMAN	60	-85.4082	0.145918
cDIA-MS	sp|P02769|ALBU_BOVIN	-2.71867	2.71867	9.87404e-82	2.4853e-78	324	sp|P02769|ALBU_BOVIN	57	-84.8086	0.151914
cDIA-MS	sp|P01012|OVAL_CHICK	2.46649	2.46649	5.80395e-48	9.73903e-45	188	sp|P01012|OVAL_CHICK	21	452.697	5.52697
cDIA-MS	sp|P00698|LYSC_CHICK	2.52381	2.52381	3.71462e-36	4.67485e-33	134	sp|P00698|LYSC_CHICK	15	475.1	5.751
cDIA-MS	sp|Q3SZR3|A1AG_BOVIN	-3.13662	3.13662	2.34186e-29	2.35778e-26	90	sp|Q3SZR3|A1AG_BOVIN	13	-88.6294	0.113706
