# Supplementary material for: Narrow Precursor Mass Range for DIA–MS Enhances Protein Identification and Quantification in Arabidopsis
Source: Life (Basel). 2021 Sep 18;11(9):982. doi: 10.3390/life11090982 (PMC8469718; doi:10.3390/life11090982)
Supplement: Supplementary file 1 [file life-11-00982-s001.zip › Supplemental_materials/Table S7. Peptide identification and quantitation of spike-in proteins by cDIA-MS.xls]

## Sheet: Sheet1
R.Condition	R.FileName	R.Replicate	PG.ProteinAccessions	PG.ProteinNames	PG.Coverage	PG.IsSingleHit	PG.Qvalue	PG.Quantity	EG.PrecursorId	EG.Qvalue	EG.TotalQuantity (Settings)
1	20210218AT_cell1_DIA_400_1200Da_01	1	sp|Q58D62|FETUB_BOVIN	sp|Q58D62|FETUB_BOVIN	0%|0%|0%	FALSE	0.0034928	3522.24	_SEGSSC[Carbamidomethyl (C)]ALESPGSVPVGIC[Carbamidomethyl (C)]HGSLGEPQGNQGK_.3	0.0011154	3522.24
1	20210218AT_cell1_DIA_400_1200Da_02	2	sp|Q58D62|FETUB_BOVIN	sp|Q58D62|FETUB_BOVIN	0%|0%|0%	FALSE	0.0034928	2953.99	_SEGSSC[Carbamidomethyl (C)]ALESPGSVPVGIC[Carbamidomethyl (C)]HGSLGEPQGNQGK_.3	0.00241178	2953.99
1	20210218AT_cell1_DIA_400_1200Da_03	3	sp|Q58D62|FETUB_BOVIN	sp|Q58D62|FETUB_BOVIN	0%|0%|0%	FALSE	0.0034928	3126.17	_SEGSSC[Carbamidomethyl (C)]ALESPGSVPVGIC[Carbamidomethyl (C)]HGSLGEPQGNQGK_.3	0.000370703	3126.17
2	20210218AT_cell2_DIA_400_1200Da_01	1	sp|Q58D62|FETUB_BOVIN	sp|Q58D62|FETUB_BOVIN	0%|0%|0%	FALSE	0.0034928	71248.1	_SEGSSC[Carbamidomethyl (C)]ALESPGSVPVGIC[Carbamidomethyl (C)]HGSLGEPQGNQGK_.3	9.74141e-05	21811.9
2	20210218AT_cell2_DIA_400_1200Da_01	1	sp|Q58D62|FETUB_BOVIN	sp|Q58D62|FETUB_BOVIN	0%|0%|0%	FALSE	0.0034928	71248.1	_DGYVLSLNR_.2	0.000902462	114488
2	20210218AT_cell2_DIA_400_1200Da_01	1	sp|Q58D62|FETUB_BOVIN	sp|Q58D62|FETUB_BOVIN	0%|0%|0%	FALSE	0.0034928	71248.1	_VVVLPFPSK_.2	0.00440944	77444.4
2	20210218AT_cell2_DIA_400_1200Da_01	1	sp|Q58D62|FETUB_BOVIN	sp|Q58D62|FETUB_BOVIN	0%|0%|0%	FALSE	0.0034928	71248.1	_FMETATESLAK_.2	0.00965621	22405
2	20210218AT_cell2_DIA_400_1200Da_02	2	sp|Q58D62|FETUB_BOVIN	sp|Q58D62|FETUB_BOVIN	0%|0%|0%	FALSE	0.0034928	60922.6	_SEGSSC[Carbamidomethyl (C)]ALESPGSVPVGIC[Carbamidomethyl (C)]HGSLGEPQGNQGK_.3	9.79944e-05	22665.3
2	20210218AT_cell2_DIA_400_1200Da_02	2	sp|Q58D62|FETUB_BOVIN	sp|Q58D62|FETUB_BOVIN	0%|0%|0%	FALSE	0.0034928	60922.6	_DGYVLSLNR_.2	0.000310292	81150.5
2	20210218AT_cell2_DIA_400_1200Da_02	2	sp|Q58D62|FETUB_BOVIN	sp|Q58D62|FETUB_BOVIN	0%|0%|0%	FALSE	0.0034928	60922.6	_VVVLPFPSK_.2	0.000947458	78951.9
2	20210218AT_cell2_DIA_400_1200Da_02	2	sp|Q58D62|FETUB_BOVIN	sp|Q58D62|FETUB_BOVIN	0%|0%|0%	FALSE	0.0034928	60922.6	_FMETATESLAK_.2	0.0068216	33964.8
2	20210218AT_cell2_DIA_400_1200Da_02	2	sp|Q58D62|FETUB_BOVIN	sp|Q58D62|FETUB_BOVIN	0%|0%|0%	FALSE	0.0034928	60922.6	_IISVTC[Carbamidomethyl (C)]SFFNSQAPTPR_.2	0.000812872	20978.4
2	20210218AT_cell2_DIA_400_1200Da_03	3	sp|Q58D62|FETUB_BOVIN	sp|Q58D62|FETUB_BOVIN	0%|0%|0%	FALSE	0.0034928	59477.4	_SEGSSC[Carbamidomethyl (C)]ALESPGSVPVGIC[Carbamidomethyl (C)]HGSLGEPQGNQGK_.3	0.000132466	21599.5
2	20210218AT_cell2_DIA_400_1200Da_03	3	sp|Q58D62|FETUB_BOVIN	sp|Q58D62|FETUB_BOVIN	0%|0%|0%	FALSE	0.0034928	59477.4	_DGYVLSLNR_.2	0.000524782	79185.8
2	20210218AT_cell2_DIA_400_1200Da_03	3	sp|Q58D62|FETUB_BOVIN	sp|Q58D62|FETUB_BOVIN	0%|0%|0%	FALSE	0.0034928	59477.4	_VVVLPFPSK_.2	0.00169231	77646.8
1	20210218AT_cell1_DIA_400_1200Da_01	1	sp|Q3SZR3|A1AG_BOVIN	sp|Q3SZR3|A1AG_BOVIN	0%|0%|0%	FALSE	6.37449e-05	300135	_EFLDVIK_.2	0.000114828	528620
1	20210218AT_cell1_DIA_400_1200Da_01	1	sp|Q3SZR3|A1AG_BOVIN	sp|Q3SZR3|A1AG_BOVIN	0%|0%|0%	FALSE	6.37449e-05	300135	_EFLDVIK_.1	0.000136852	75916
1	20210218AT_cell1_DIA_400_1200Da_01	1	sp|Q3SZR3|A1AG_BOVIN	sp|Q3SZR3|A1AG_BOVIN	0%|0%|0%	FALSE	6.37449e-05	300135	_NVGVSFYADKPEVTQEQK_.3	0.00011422	436623
1	20210218AT_cell1_DIA_400_1200Da_01	1	sp|Q3SZR3|A1AG_BOVIN	sp|Q3SZR3|A1AG_BOVIN	0%|0%|0%	FALSE	6.37449e-05	300135	_NVGVSFYADKPEVTQEQK_.2	0.000124988	88173.9
1	20210218AT_cell1_DIA_400_1200Da_01	1	sp|Q3SZR3|A1AG_BOVIN	sp|Q3SZR3|A1AG_BOVIN	0%|0%|0%	FALSE	6.37449e-05	300135	_EYQTIEDK_.1	0.000136845	108141
1	20210218AT_cell1_DIA_400_1200Da_01	1	sp|Q3SZR3|A1AG_BOVIN	sp|Q3SZR3|A1AG_BOVIN	0%|0%|0%	FALSE	6.37449e-05	300135	_EYQTIEDK_.2	0.000113842	563336
1	20210218AT_cell1_DIA_400_1200Da_01	1	sp|Q3SZR3|A1AG_BOVIN	sp|Q3SZR3|A1AG_BOVIN	0%|0%|0%	FALSE	6.37449e-05	300135	_VESDREHFVDLLLSK_.3	0.000136858	233155
1	20210218AT_cell1_DIA_400_1200Da_01	1	sp|Q3SZR3|A1AG_BOVIN	sp|Q3SZR3|A1AG_BOVIN	0%|0%|0%	FALSE	6.37449e-05	300135	_VESDREHFVDLLLSK_.4	0.000199821	62757.9
1	20210218AT_cell1_DIA_400_1200Da_01	1	sp|Q3SZR3|A1AG_BOVIN	sp|Q3SZR3|A1AG_BOVIN	0%|0%|0%	FALSE	6.37449e-05	300135	_VESDREHFVDLLLSK_.2	0.000392866	61348
1	20210218AT_cell1_DIA_400_1200Da_01	1	sp|Q3SZR3|A1AG_BOVIN	sp|Q3SZR3|A1AG_BOVIN	0%|0%|0%	FALSE	6.37449e-05	300135	_WFYIGSAFR_.2	0.000102393	822286
1	20210218AT_cell1_DIA_400_1200Da_01	1	sp|Q3SZR3|A1AG_BOVIN	sp|Q3SZR3|A1AG_BOVIN	0%|0%|0%	FALSE	6.37449e-05	300135	_DAC[Carbamidomethyl (C)]GPLEK_.1	0.000136849	63676.2
1	20210218AT_cell1_DIA_400_1200Da_01	1	sp|Q3SZR3|A1AG_BOVIN	sp|Q3SZR3|A1AG_BOVIN	0%|0%|0%	FALSE	6.37449e-05	300135	_DAC[Carbamidomethyl (C)]GPLEK_.2	0.000136862	359509
1	20210218AT_cell1_DIA_400_1200Da_01	1	sp|Q3SZR3|A1AG_BOVIN	sp|Q3SZR3|A1AG_BOVIN	0%|0%|0%	FALSE	6.37449e-05	300135	_EHFVDLLLSK_.2	0.000175148	146943
1	20210218AT_cell1_DIA_400_1200Da_01	1	sp|Q3SZR3|A1AG_BOVIN	sp|Q3SZR3|A1AG_BOVIN	0%|0%|0%	FALSE	6.37449e-05	300135	_EHFVDLLLSK_.3	0.000653414	22226
1	20210218AT_cell1_DIA_400_1200Da_01	1	sp|Q3SZR3|A1AG_BOVIN	sp|Q3SZR3|A1AG_BOVIN	0%|0%|0%	FALSE	6.37449e-05	300135	_C[Carbamidomethyl (C)]IGIQESEIIYTDEKK_.3	0.0035958	129911
1	20210218AT_cell1_DIA_400_1200Da_01	1	sp|Q3SZR3|A1AG_BOVIN	sp|Q3SZR3|A1AG_BOVIN	0%|0%|0%	FALSE	6.37449e-05	300135	_C[Carbamidomethyl (C)]IGIQESEIIYTDEKK_.2	0.00126802	7985.39
1	20210218AT_cell1_DIA_400_1200Da_01	1	sp|Q3SZR3|A1AG_BOVIN	sp|Q3SZR3|A1AG_BOVIN	0%|0%|0%	FALSE	6.37449e-05	300135	_KEFLDVIK_.2	0.00136927	39696.8
1	20210218AT_cell1_DIA_400_1200Da_01	1	sp|Q3SZR3|A1AG_BOVIN	sp|Q3SZR3|A1AG_BOVIN	0%|0%|0%	FALSE	6.37449e-05	300135	_AIQAAFFYLEPR_.2	0.000136853	754052
1	20210218AT_cell1_DIA_400_1200Da_02	2	sp|Q3SZR3|A1AG_BOVIN	sp|Q3SZR3|A1AG_BOVIN	0%|0%|0%	FALSE	6.37449e-05	306405	_EFLDVIK_.2	0.000371021	575421
1	20210218AT_cell1_DIA_400_1200Da_02	2	sp|Q3SZR3|A1AG_BOVIN	sp|Q3SZR3|A1AG_BOVIN	0%|0%|0%	FALSE	6.37449e-05	306405	_EFLDVIK_.1	0.000371526	77522
1	20210218AT_cell1_DIA_400_1200Da_02	2	sp|Q3SZR3|A1AG_BOVIN	sp|Q3SZR3|A1AG_BOVIN	0%|0%|0%	FALSE	6.37449e-05	306405	_NVGVSFYADKPEVTQEQK_.3	0.000371087	436351
1	20210218AT_cell1_DIA_400_1200Da_02	2	sp|Q3SZR3|A1AG_BOVIN	sp|Q3SZR3|A1AG_BOVIN	0%|0%|0%	FALSE	6.37449e-05	306405	_NVGVSFYADKPEVTQEQK_.2	0.000371491	79689.1
1	20210218AT_cell1_DIA_400_1200Da_02	2	sp|Q3SZR3|A1AG_BOVIN	sp|Q3SZR3|A1AG_BOVIN	0%|0%|0%	FALSE	6.37449e-05	306405	_EYQTIEDK_.1	0.000371434	108488
1	20210218AT_cell1_DIA_400_1200Da_02	2	sp|Q3SZR3|A1AG_BOVIN	sp|Q3SZR3|A1AG_BOVIN	0%|0%|0%	FALSE	6.37449e-05	306405	_EYQTIEDK_.2	0.000371283	560958
1	20210218AT_cell1_DIA_400_1200Da_02	2	sp|Q3SZR3|A1AG_BOVIN	sp|Q3SZR3|A1AG_BOVIN	0%|0%|0%	FALSE	6.37449e-05	306405	_VESDREHFVDLLLSK_.3	0.000371641	220355
1	20210218AT_cell1_DIA_400_1200Da_02	2	sp|Q3SZR3|A1AG_BOVIN	sp|Q3SZR3|A1AG_BOVIN	0%|0%|0%	FALSE	6.37449e-05	306405	_VESDREHFVDLLLSK_.4	0.000564244	77384
1	20210218AT_cell1_DIA_400_1200Da_02	2	sp|Q3SZR3|A1AG_BOVIN	sp|Q3SZR3|A1AG_BOVIN	0%|0%|0%	FALSE	6.37449e-05	306405	_VESDREHFVDLLLSK_.2	0.00306755	61029.4
1	20210218AT_cell1_DIA_400_1200Da_02	2	sp|Q3SZR3|A1AG_BOVIN	sp|Q3SZR3|A1AG_BOVIN	0%|0%|0%	FALSE	6.37449e-05	306405	_WFYIGSAFR_.2	0.000333454	878832
1	20210218AT_cell1_DIA_400_1200Da_02	2	sp|Q3SZR3|A1AG_BOVIN	sp|Q3SZR3|A1AG_BOVIN	0%|0%|0%	FALSE	6.37449e-05	306405	_WFYIGSAFR_.1	0.00823373	1050.28
1	20210218AT_cell1_DIA_400_1200Da_02	2	sp|Q3SZR3|A1AG_BOVIN	sp|Q3SZR3|A1AG_BOVIN	0%|0%|0%	FALSE	6.37449e-05	306405	_DAC[Carbamidomethyl (C)]GPLEK_.1	0.000564546	4313.32
1	20210218AT_cell1_DIA_400_1200Da_02	2	sp|Q3SZR3|A1AG_BOVIN	sp|Q3SZR3|A1AG_BOVIN	0%|0%|0%	FALSE	6.37449e-05	306405	_EHFVDLLLSK_.2	0.00046114	176706
1	20210218AT_cell1_DIA_400_1200Da_02	2	sp|Q3SZR3|A1AG_BOVIN	sp|Q3SZR3|A1AG_BOVIN	0%|0%|0%	FALSE	6.37449e-05	306405	_EHFVDLLLSK_.3	0.00157751	27497
1	20210218AT_cell1_DIA_400_1200Da_02	2	sp|Q3SZR3|A1AG_BOVIN	sp|Q3SZR3|A1AG_BOVIN	0%|0%|0%	FALSE	6.37449e-05	306405	_C[Carbamidomethyl (C)]IGIQESEIIYTDEKK_.3	0.00625878	134506
1	20210218AT_cell1_DIA_400_1200Da_02	2	sp|Q3SZR3|A1AG_BOVIN	sp|Q3SZR3|A1AG_BOVIN	0%|0%|0%	FALSE	6.37449e-05	306405	_C[Carbamidomethyl (C)]IGIQESEIIYTDEKK_.2	0.000975766	8603.92
1	20210218AT_cell1_DIA_400_1200Da_02	2	sp|Q3SZR3|A1AG_BOVIN	sp|Q3SZR3|A1AG_BOVIN	0%|0%|0%	FALSE	6.37449e-05	306405	_KEFLDVIK_.2	0.00110785	50662
1	20210218AT_cell1_DIA_400_1200Da_02	2	sp|Q3SZR3|A1AG_BOVIN	sp|Q3SZR3|A1AG_BOVIN	0%|0%|0%	FALSE	6.37449e-05	306405	_AIQAAFFYLEPR_.2	0.000371353	854126
1	20210218AT_cell1_DIA_400_1200Da_02	2	sp|Q3SZR3|A1AG_BOVIN	sp|Q3SZR3|A1AG_BOVIN	0%|0%|0%	FALSE	6.37449e-05	306405	_C[Carbamidomethyl (C)]IGIQESEIIYTDEK_.2	0.00221562	29478.2
1	20210218AT_cell1_DIA_400_1200Da_03	3	sp|Q3SZR3|A1AG_BOVIN	sp|Q3SZR3|A1AG_BOVIN	0%|0%|0%	FALSE	6.37449e-05	297275	_EFLDVIK_.2	5.47949e-09	552982
1	20210218AT_cell1_DIA_400_1200Da_03	3	sp|Q3SZR3|A1AG_BOVIN	sp|Q3SZR3|A1AG_BOVIN	0%|0%|0%	FALSE	6.37449e-05	297275	_EFLDVIK_.1	0.000122728	74017.6
1	20210218AT_cell1_DIA_400_1200Da_03	3	sp|Q3SZR3|A1AG_BOVIN	sp|Q3SZR3|A1AG_BOVIN	0%|0%|0%	FALSE	6.37449e-05	297275	_NVGVSFYADKPEVTQEQK_.3	0.000122454	434740
1	20210218AT_cell1_DIA_400_1200Da_03	3	sp|Q3SZR3|A1AG_BOVIN	sp|Q3SZR3|A1AG_BOVIN	0%|0%|0%	FALSE	6.37449e-05	297275	_NVGVSFYADKPEVTQEQK_.2	0.00012247	75840.8
1	20210218AT_cell1_DIA_400_1200Da_03	3	sp|Q3SZR3|A1AG_BOVIN	sp|Q3SZR3|A1AG_BOVIN	0%|0%|0%	FALSE	6.37449e-05	297275	_EYQTIEDK_.1	0.000122871	94726.7
1	20210218AT_cell1_DIA_400_1200Da_03	3	sp|Q3SZR3|A1AG_BOVIN	sp|Q3SZR3|A1AG_BOVIN	0%|0%|0%	FALSE	6.37449e-05	297275	_EYQTIEDK_.2	0.00012245	551341
1	20210218AT_cell1_DIA_400_1200Da_03	3	sp|Q3SZR3|A1AG_BOVIN	sp|Q3SZR3|A1AG_BOVIN	0%|0%|0%	FALSE	6.37449e-05	297275	_VESDREHFVDLLLSK_.3	1.47268e-06	218585
1	20210218AT_cell1_DIA_400_1200Da_03	3	sp|Q3SZR3|A1AG_BOVIN	sp|Q3SZR3|A1AG_BOVIN	0%|0%|0%	FALSE	6.37449e-05	297275	_VESDREHFVDLLLSK_.4	0.000122737	74419.5
1	20210218AT_cell1_DIA_400_1200Da_03	3	sp|Q3SZR3|A1AG_BOVIN	sp|Q3SZR3|A1AG_BOVIN	0%|0%|0%	FALSE	6.37449e-05	297275	_VESDREHFVDLLLSK_.2	0.000587512	56884.6
1	20210218AT_cell1_DIA_400_1200Da_03	3	sp|Q3SZR3|A1AG_BOVIN	sp|Q3SZR3|A1AG_BOVIN	0%|0%|0%	FALSE	6.37449e-05	297275	_WFYIGSAFR_.2	3.37508e-05	981404
1	20210218AT_cell1_DIA_400_1200Da_03	3	sp|Q3SZR3|A1AG_BOVIN	sp|Q3SZR3|A1AG_BOVIN	0%|0%|0%	FALSE	6.37449e-05	297275	_WFYIGSAFR_.1	0.00233399	595.44
1	20210218AT_cell1_DIA_400_1200Da_03	3	sp|Q3SZR3|A1AG_BOVIN	sp|Q3SZR3|A1AG_BOVIN	0%|0%|0%	FALSE	6.37449e-05	297275	_DAC[Carbamidomethyl (C)]GPLEK_.1	0.000122478	59913.8
1	20210218AT_cell1_DIA_400_1200Da_03	3	sp|Q3SZR3|A1AG_BOVIN	sp|Q3SZR3|A1AG_BOVIN	0%|0%|0%	FALSE	6.37449e-05	297275	_DAC[Carbamidomethyl (C)]GPLEK_.2	0.000143029	388182
1	20210218AT_cell1_DIA_400_1200Da_03	3	sp|Q3SZR3|A1AG_BOVIN	sp|Q3SZR3|A1AG_BOVIN	0%|0%|0%	FALSE	6.37449e-05	297275	_EHFVDLLLSK_.2	0.000127636	160750
1	20210218AT_cell1_DIA_400_1200Da_03	3	sp|Q3SZR3|A1AG_BOVIN	sp|Q3SZR3|A1AG_BOVIN	0%|0%|0%	FALSE	6.37449e-05	297275	_EHFVDLLLSK_.3	0.000395339	26171.8
1	20210218AT_cell1_DIA_400_1200Da_03	3	sp|Q3SZR3|A1AG_BOVIN	sp|Q3SZR3|A1AG_BOVIN	0%|0%|0%	FALSE	6.37449e-05	297275	_C[Carbamidomethyl (C)]IGIQESEIIYTDEKK_.3	0.00262579	145297
1	20210218AT_cell1_DIA_400_1200Da_03	3	sp|Q3SZR3|A1AG_BOVIN	sp|Q3SZR3|A1AG_BOVIN	0%|0%|0%	FALSE	6.37449e-05	297275	_C[Carbamidomethyl (C)]IGIQESEIIYTDEKK_.2	0.00262571	6825.82
1	20210218AT_cell1_DIA_400_1200Da_03	3	sp|Q3SZR3|A1AG_BOVIN	sp|Q3SZR3|A1AG_BOVIN	0%|0%|0%	FALSE	6.37449e-05	297275	_KEFLDVIK_.2	0.000616303	28068
1	20210218AT_cell1_DIA_400_1200Da_03	3	sp|Q3SZR3|A1AG_BOVIN	sp|Q3SZR3|A1AG_BOVIN	0%|0%|0%	FALSE	6.37449e-05	297275	_AIQAAFFYLEPR_.2	0.000122509	751828
1	20210218AT_cell1_DIA_400_1200Da_03	3	sp|Q3SZR3|A1AG_BOVIN	sp|Q3SZR3|A1AG_BOVIN	0%|0%|0%	FALSE	6.37449e-05	297275	_C[Carbamidomethyl (C)]IGIQESEIIYTDEK_.2	0.00430008	33862.3
2	20210218AT_cell2_DIA_400_1200Da_01	1	sp|Q3SZR3|A1AG_BOVIN	sp|Q3SZR3|A1AG_BOVIN	0%|0%|0%	FALSE	6.37449e-05	30940.3	_EFLDVIK_.2	0.000108514	70785.3
2	20210218AT_cell2_DIA_400_1200Da_01	1	sp|Q3SZR3|A1AG_BOVIN	sp|Q3SZR3|A1AG_BOVIN	0%|0%|0%	FALSE	6.37449e-05	30940.3	_EFLDVIK_.1	0.00437365	8960.07
2	20210218AT_cell2_DIA_400_1200Da_01	1	sp|Q3SZR3|A1AG_BOVIN	sp|Q3SZR3|A1AG_BOVIN	0%|0%|0%	FALSE	6.37449e-05	30940.3	_NVGVSFYADKPEVTQEQK_.3	0.00050508	65109.3
2	20210218AT_cell2_DIA_400_1200Da_01	1	sp|Q3SZR3|A1AG_BOVIN	sp|Q3SZR3|A1AG_BOVIN	0%|0%|0%	FALSE	6.37449e-05	30940.3	_NVGVSFYADKPEVTQEQK_.2	9.74103e-05	14639.5
2	20210218AT_cell2_DIA_400_1200Da_01	1	sp|Q3SZR3|A1AG_BOVIN	sp|Q3SZR3|A1AG_BOVIN	0%|0%|0%	FALSE	6.37449e-05	30940.3	_EYQTIEDK_.1	9.74222e-05	13073.7
2	20210218AT_cell2_DIA_400_1200Da_01	1	sp|Q3SZR3|A1AG_BOVIN	sp|Q3SZR3|A1AG_BOVIN	0%|0%|0%	FALSE	6.37449e-05	30940.3	_VESDREHFVDLLLSK_.3	0.000539454	19546.2
2	20210218AT_cell2_DIA_400_1200Da_01	1	sp|Q3SZR3|A1AG_BOVIN	sp|Q3SZR3|A1AG_BOVIN	0%|0%|0%	FALSE	6.37449e-05	30940.3	_VESDREHFVDLLLSK_.4	0.000341757	5511.34
2	20210218AT_cell2_DIA_400_1200Da_01	1	sp|Q3SZR3|A1AG_BOVIN	sp|Q3SZR3|A1AG_BOVIN	0%|0%|0%	FALSE	6.37449e-05	30940.3	_WFYIGSAFR_.2	0.000610389	152329
2	20210218AT_cell2_DIA_400_1200Da_01	1	sp|Q3SZR3|A1AG_BOVIN	sp|Q3SZR3|A1AG_BOVIN	0%|0%|0%	FALSE	6.37449e-05	30940.3	_DAC[Carbamidomethyl (C)]GPLEK_.1	0.000147413	8608.61
2	20210218AT_cell2_DIA_400_1200Da_01	1	sp|Q3SZR3|A1AG_BOVIN	sp|Q3SZR3|A1AG_BOVIN	0%|0%|0%	FALSE	6.37449e-05	30940.3	_DAC[Carbamidomethyl (C)]GPLEK_.2	0.00151624	35530.8
2	20210218AT_cell2_DIA_400_1200Da_01	1	sp|Q3SZR3|A1AG_BOVIN	sp|Q3SZR3|A1AG_BOVIN	0%|0%|0%	FALSE	6.37449e-05	30940.3	_EHFVDLLLSK_.3	0.00577262	2341.26
2	20210218AT_cell2_DIA_400_1200Da_02	2	sp|Q3SZR3|A1AG_BOVIN	sp|Q3SZR3|A1AG_BOVIN	0%|0%|0%	FALSE	6.37449e-05	41696.3	_EFLDVIK_.2	0.000324613	68822.9
2	20210218AT_cell2_DIA_400_1200Da_02	2	sp|Q3SZR3|A1AG_BOVIN	sp|Q3SZR3|A1AG_BOVIN	0%|0%|0%	FALSE	6.37449e-05	41696.3	_EFLDVIK_.1	0.00727734	8500.38
2	20210218AT_cell2_DIA_400_1200Da_02	2	sp|Q3SZR3|A1AG_BOVIN	sp|Q3SZR3|A1AG_BOVIN	0%|0%|0%	FALSE	6.37449e-05	41696.3	_NVGVSFYADKPEVTQEQK_.3	0.000281315	60448.8
2	20210218AT_cell2_DIA_400_1200Da_02	2	sp|Q3SZR3|A1AG_BOVIN	sp|Q3SZR3|A1AG_BOVIN	0%|0%|0%	FALSE	6.37449e-05	41696.3	_NVGVSFYADKPEVTQEQK_.2	0.000264895	12059.4
2	20210218AT_cell2_DIA_400_1200Da_02	2	sp|Q3SZR3|A1AG_BOVIN	sp|Q3SZR3|A1AG_BOVIN	0%|0%|0%	FALSE	6.37449e-05	41696.3	_EYQTIEDK_.1	9.80207e-05	17621
2	20210218AT_cell2_DIA_400_1200Da_02	2	sp|Q3SZR3|A1AG_BOVIN	sp|Q3SZR3|A1AG_BOVIN	0%|0%|0%	FALSE	6.37449e-05	41696.3	_EYQTIEDK_.2	0.00163417	82725.4
2	20210218AT_cell2_DIA_400_1200Da_02	2	sp|Q3SZR3|A1AG_BOVIN	sp|Q3SZR3|A1AG_BOVIN	0%|0%|0%	FALSE	6.37449e-05	41696.3	_VESDREHFVDLLLSK_.3	0.0066825	11604
2	20210218AT_cell2_DIA_400_1200Da_02	2	sp|Q3SZR3|A1AG_BOVIN	sp|Q3SZR3|A1AG_BOVIN	0%|0%|0%	FALSE	6.37449e-05	41696.3	_VESDREHFVDLLLSK_.4	0.00912145	3356.44
2	20210218AT_cell2_DIA_400_1200Da_02	2	sp|Q3SZR3|A1AG_BOVIN	sp|Q3SZR3|A1AG_BOVIN	0%|0%|0%	FALSE	6.37449e-05	41696.3	_WFYIGSAFR_.2	0.000237047	127449
2	20210218AT_cell2_DIA_400_1200Da_02	2	sp|Q3SZR3|A1AG_BOVIN	sp|Q3SZR3|A1AG_BOVIN	0%|0%|0%	FALSE	6.37449e-05	41696.3	_DAC[Carbamidomethyl (C)]GPLEK_.1	0.000233875	8351.89
2	20210218AT_cell2_DIA_400_1200Da_02	2	sp|Q3SZR3|A1AG_BOVIN	sp|Q3SZR3|A1AG_BOVIN	0%|0%|0%	FALSE	6.37449e-05	41696.3	_DAC[Carbamidomethyl (C)]GPLEK_.2	0.000630246	32182.8
2	20210218AT_cell2_DIA_400_1200Da_02	2	sp|Q3SZR3|A1AG_BOVIN	sp|Q3SZR3|A1AG_BOVIN	0%|0%|0%	FALSE	6.37449e-05	41696.3	_EHFVDLLLSK_.2	0.00261078	6591.14
2	20210218AT_cell2_DIA_400_1200Da_03	3	sp|Q3SZR3|A1AG_BOVIN	sp|Q3SZR3|A1AG_BOVIN	0%|0%|0%	FALSE	6.37449e-05	30132.6	_EFLDVIK_.2	0.000273637	68698.3
2	20210218AT_cell2_DIA_400_1200Da_03	3	sp|Q3SZR3|A1AG_BOVIN	sp|Q3SZR3|A1AG_BOVIN	0%|0%|0%	FALSE	6.37449e-05	30132.6	_EFLDVIK_.1	0.000649259	4576.22
2	20210218AT_cell2_DIA_400_1200Da_03	3	sp|Q3SZR3|A1AG_BOVIN	sp|Q3SZR3|A1AG_BOVIN	0%|0%|0%	FALSE	6.37449e-05	30132.6	_NVGVSFYADKPEVTQEQK_.3	0.000113212	64805
2	20210218AT_cell2_DIA_400_1200Da_03	3	sp|Q3SZR3|A1AG_BOVIN	sp|Q3SZR3|A1AG_BOVIN	0%|0%|0%	FALSE	6.37449e-05	30132.6	_NVGVSFYADKPEVTQEQK_.2	0.000109431	9429.99
2	20210218AT_cell2_DIA_400_1200Da_03	3	sp|Q3SZR3|A1AG_BOVIN	sp|Q3SZR3|A1AG_BOVIN	0%|0%|0%	FALSE	6.37449e-05	30132.6	_EYQTIEDK_.1	0.000202178	16642.9
2	20210218AT_cell2_DIA_400_1200Da_03	3	sp|Q3SZR3|A1AG_BOVIN	sp|Q3SZR3|A1AG_BOVIN	0%|0%|0%	FALSE	6.37449e-05	30132.6	_VESDREHFVDLLLSK_.3	0.000835128	8684.24
2	20210218AT_cell2_DIA_400_1200Da_03	3	sp|Q3SZR3|A1AG_BOVIN	sp|Q3SZR3|A1AG_BOVIN	0%|0%|0%	FALSE	6.37449e-05	30132.6	_VESDREHFVDLLLSK_.4	0.00365031	6995.23
2	20210218AT_cell2_DIA_400_1200Da_03	3	sp|Q3SZR3|A1AG_BOVIN	sp|Q3SZR3|A1AG_BOVIN	0%|0%|0%	FALSE	6.37449e-05	30132.6	_WFYIGSAFR_.2	0.000242848	165672
2	20210218AT_cell2_DIA_400_1200Da_03	3	sp|Q3SZR3|A1AG_BOVIN	sp|Q3SZR3|A1AG_BOVIN	0%|0%|0%	FALSE	6.37449e-05	30132.6	_EHFVDLLLSK_.2	0.00845205	7951.29
2	20210218AT_cell2_DIA_400_1200Da_03	3	sp|Q3SZR3|A1AG_BOVIN	sp|Q3SZR3|A1AG_BOVIN	0%|0%|0%	FALSE	6.37449e-05	30132.6	_AIQAAFFYLEPR_.2	0.000838116	130829
1	20210218AT_cell1_DIA_400_1200Da_01	1	sp|P02787|TRFE_HUMAN	sp|P02787|TRFE_HUMAN	0%|0%|0%	FALSE	3.67909e-06	2.09005e+06	_EGYYGYTGAFR_.2	0.000107254	2513786
1	20210218AT_cell1_DIA_400_1200Da_01	1	sp|P02787|TRFE_HUMAN	sp|P02787|TRFE_HUMAN	0%|0%|0%	FALSE	3.67909e-06	2.09005e+06	_SVIPSDGPSVAC[Carbamidomethyl (C)]VK_.2	0.000136845	2.05474e+06
1	20210218AT_cell1_DIA_400_1200Da_01	1	sp|P02787|TRFE_HUMAN	sp|P02787|TRFE_HUMAN	0%|0%|0%	FALSE	3.67909e-06	2.09005e+06	_FDEFFSEGC[Carbamidomethyl (C)]APGSK_.2	0.000103899	1.70163e+06
1	20210218AT_cell1_DIA_400_1200Da_01	1	sp|P02787|TRFE_HUMAN	sp|P02787|TRFE_HUMAN	0%|0%|0%	FALSE	3.67909e-06	2.09005e+06	_ADRDQYELLC[Carbamidomethyl (C)]LDNTR_.3	0.000102266	1.34119e+06
1	20210218AT_cell1_DIA_400_1200Da_01	1	sp|P02787|TRFE_HUMAN	sp|P02787|TRFE_HUMAN	0%|0%|0%	FALSE	3.67909e-06	2.09005e+06	_ADRDQYELLC[Carbamidomethyl (C)]LDNTR_.2	0.000136844	60901.8
1	20210218AT_cell1_DIA_400_1200Da_01	1	sp|P02787|TRFE_HUMAN	sp|P02787|TRFE_HUMAN	0%|0%|0%	FALSE	3.67909e-06	2.09005e+06	_DGAGDVAFVK_.2	0.000102385	1112797
1	20210218AT_cell1_DIA_400_1200Da_01	1	sp|P02787|TRFE_HUMAN	sp|P02787|TRFE_HUMAN	0%|0%|0%	FALSE	3.67909e-06	2.09005e+06	_DGAGDVAFVK_.1	0.000136858	76081.2
1	20210218AT_cell1_DIA_400_1200Da_01	1	sp|P02787|TRFE_HUMAN	sp|P02787|TRFE_HUMAN	0%|0%|0%	FALSE	3.67909e-06	2.09005e+06	_KPVEEYANC[Carbamidomethyl (C)]HLAR_.3	0.000134163	1079561
1	20210218AT_cell1_DIA_400_1200Da_01	1	sp|P02787|TRFE_HUMAN	sp|P02787|TRFE_HUMAN	0%|0%|0%	FALSE	3.67909e-06	2.09005e+06	_KPVEEYANC[Carbamidomethyl (C)]HLAR_.2	0.00013686	73250.8
1	20210218AT_cell1_DIA_400_1200Da_01	1	sp|P02787|TRFE_HUMAN	sp|P02787|TRFE_HUMAN	0%|0%|0%	FALSE	3.67909e-06	2.09005e+06	_ASYLDC[Carbamidomethyl (C)]IR_.2	0.000122112	852577
1	20210218AT_cell1_DIA_400_1200Da_01	1	sp|P02787|TRFE_HUMAN	sp|P02787|TRFE_HUMAN	0%|0%|0%	FALSE	3.67909e-06	2.09005e+06	_ASYLDC[Carbamidomethyl (C)]IR_.1	0.000724332	24081.1
1	20210218AT_cell1_DIA_400_1200Da_01	1	sp|P02787|TRFE_HUMAN	sp|P02787|TRFE_HUMAN	0%|0%|0%	FALSE	3.67909e-06	2.09005e+06	_EGTC[Carbamidomethyl (C)]PEAPTDEC[Carbamidomethyl (C)]KPVK_.3	0.000332469	651193
1	20210218AT_cell1_DIA_400_1200Da_01	1	sp|P02787|TRFE_HUMAN	sp|P02787|TRFE_HUMAN	0%|0%|0%	FALSE	3.67909e-06	2.09005e+06	_EGTC[Carbamidomethyl (C)]PEAPTDEC[Carbamidomethyl (C)]KPVK_.2	0.000137917	211221
1	20210218AT_cell1_DIA_400_1200Da_01	1	sp|P02787|TRFE_HUMAN	sp|P02787|TRFE_HUMAN	0%|0%|0%	FALSE	3.67909e-06	2.09005e+06	_DDTVC[Carbamidomethyl (C)]LAK_.1	0.000392902	87042.4
1	20210218AT_cell1_DIA_400_1200Da_01	1	sp|P02787|TRFE_HUMAN	sp|P02787|TRFE_HUMAN	0%|0%|0%	FALSE	3.67909e-06	2.09005e+06	_DDTVC[Carbamidomethyl (C)]LAK_.2	0.00181451	698049
1	20210218AT_cell1_DIA_400_1200Da_01	1	sp|P02787|TRFE_HUMAN	sp|P02787|TRFE_HUMAN	0%|0%|0%	FALSE	3.67909e-06	2.09005e+06	_YLGEEYVK_.1	0.000136861	47073
1	20210218AT_cell1_DIA_400_1200Da_01	1	sp|P02787|TRFE_HUMAN	sp|P02787|TRFE_HUMAN	0%|0%|0%	FALSE	3.67909e-06	2.09005e+06	_YLGEEYVK_.2	0.000105966	686527
1	20210218AT_cell1_DIA_400_1200Da_01	1	sp|P02787|TRFE_HUMAN	sp|P02787|TRFE_HUMAN	0%|0%|0%	FALSE	3.67909e-06	2.09005e+06	_DYELLC[Carbamidomethyl (C)]LDGTR_.2	0.00013686	624700
1	20210218AT_cell1_DIA_400_1200Da_01	1	sp|P02787|TRFE_HUMAN	sp|P02787|TRFE_HUMAN	0%|0%|0%	FALSE	3.67909e-06	2.09005e+06	_LC[Carbamidomethyl (C)]MGSGLNLC[Carbamidomethyl (C)]EPNNK_.2	0.000110353	464894
1	20210218AT_cell1_DIA_400_1200Da_01	1	sp|P02787|TRFE_HUMAN	sp|P02787|TRFE_HUMAN	0%|0%|0%	FALSE	3.67909e-06	2.09005e+06	_LC[Carbamidomethyl (C)]M[Oxidation (M)]GSGLNLC[Carbamidomethyl (C)]EPNNK_.2	0.000131919	95013.9
1	20210218AT_cell1_DIA_400_1200Da_01	1	sp|P02787|TRFE_HUMAN	sp|P02787|TRFE_HUMAN	0%|0%|0%	FALSE	3.67909e-06	2.09005e+06	_NLNEKDYELLC[Carbamidomethyl (C)]LDGTR_.2	0.000392865	59949.3
1	20210218AT_cell1_DIA_400_1200Da_01	1	sp|P02787|TRFE_HUMAN	sp|P02787|TRFE_HUMAN	0%|0%|0%	FALSE	3.67909e-06	2.09005e+06	_NLNEKDYELLC[Carbamidomethyl (C)]LDGTR_.3	0.000114795	312285
1	20210218AT_cell1_DIA_400_1200Da_01	1	sp|P02787|TRFE_HUMAN	sp|P02787|TRFE_HUMAN	0%|0%|0%	FALSE	3.67909e-06	2.09005e+06	_C[Carbamidomethyl (C)]DEWSVNSVGK_.2	0.000174278	322510
1	20210218AT_cell1_DIA_400_1200Da_01	1	sp|P02787|TRFE_HUMAN	sp|P02787|TRFE_HUMAN	0%|0%|0%	FALSE	3.67909e-06	2.09005e+06	_DC[Carbamidomethyl (C)]HLAQVPSHTVVAR_.4	0.000107333	449397
1	20210218AT_cell1_DIA_400_1200Da_01	1	sp|P02787|TRFE_HUMAN	sp|P02787|TRFE_HUMAN	0%|0%|0%	FALSE	3.67909e-06	2.09005e+06	_DC[Carbamidomethyl (C)]HLAQVPSHTVVAR_.2	0.000136856	37830.5
1	20210218AT_cell1_DIA_400_1200Da_01	1	sp|P02787|TRFE_HUMAN	sp|P02787|TRFE_HUMAN	0%|0%|0%	FALSE	3.67909e-06	2.09005e+06	_DC[Carbamidomethyl (C)]HLAQVPSHTVVAR_.3	0.000136858	263952
1	20210218AT_cell1_DIA_400_1200Da_01	1	sp|P02787|TRFE_HUMAN	sp|P02787|TRFE_HUMAN	0%|0%|0%	FALSE	3.67909e-06	2.09005e+06	_SASDLTWDNLK_.2	0.000282054	482918
1	20210218AT_cell1_DIA_400_1200Da_01	1	sp|P02787|TRFE_HUMAN	sp|P02787|TRFE_HUMAN	0%|0%|0%	FALSE	3.67909e-06	2.09005e+06	_GDVAFVK_.1	0.00127806	147847
1	20210218AT_cell1_DIA_400_1200Da_01	1	sp|P02787|TRFE_HUMAN	sp|P02787|TRFE_HUMAN	0%|0%|0%	FALSE	3.67909e-06	2.09005e+06	_DSGFQMNQLR_.2	0.000105182	1.1621e+06
1	20210218AT_cell1_DIA_400_1200Da_01	1	sp|P02787|TRFE_HUMAN	sp|P02787|TRFE_HUMAN	0%|0%|0%	FALSE	3.67909e-06	2.09005e+06	_DSGFQM[Oxidation (M)]NQLR_.2	0.00039689	31555.9
1	20210218AT_cell1_DIA_400_1200Da_01	1	sp|P02787|TRFE_HUMAN	sp|P02787|TRFE_HUMAN	0%|0%|0%	FALSE	3.67909e-06	2.09005e+06	_KPVDEYKDC[Carbamidomethyl (C)]HLAQVPSHTVVAR_.5	0.000136855	858255
1	20210218AT_cell1_DIA_400_1200Da_01	1	sp|P02787|TRFE_HUMAN	sp|P02787|TRFE_HUMAN	0%|0%|0%	FALSE	3.67909e-06	2.09005e+06	_KPVDEYKDC[Carbamidomethyl (C)]HLAQVPSHTVVAR_.4	0.000123847	263741
1	20210218AT_cell1_DIA_400_1200Da_01	1	sp|P02787|TRFE_HUMAN	sp|P02787|TRFE_HUMAN	0%|0%|0%	FALSE	3.67909e-06	2.09005e+06	_KPVDEYKDC[Carbamidomethyl (C)]HLAQVPSHTVVAR_.3	0.000472968	6585.87
1	20210218AT_cell1_DIA_400_1200Da_01	1	sp|P02787|TRFE_HUMAN	sp|P02787|TRFE_HUMAN	0%|0%|0%	FALSE	3.67909e-06	2.09005e+06	_EFQLFSSPHGK_.2	0.000136849	755346
1	20210218AT_cell1_DIA_400_1200Da_01	1	sp|P02787|TRFE_HUMAN	sp|P02787|TRFE_HUMAN	0%|0%|0%	FALSE	3.67909e-06	2.09005e+06	_EFQLFSSPHGK_.3	0.000740811	133069
1	20210218AT_cell1_DIA_400_1200Da_01	1	sp|P02787|TRFE_HUMAN	sp|P02787|TRFE_HUMAN	0%|0%|0%	FALSE	3.67909e-06	2.09005e+06	_WC[Carbamidomethyl (C)]AVSEHEATK_.2	0.000116637	207780
1	20210218AT_cell1_DIA_400_1200Da_01	1	sp|P02787|TRFE_HUMAN	sp|P02787|TRFE_HUMAN	0%|0%|0%	FALSE	3.67909e-06	2.09005e+06	_WC[Carbamidomethyl (C)]AVSEHEATK_.3	0.000308794	230031
1	20210218AT_cell1_DIA_400_1200Da_01	1	sp|P02787|TRFE_HUMAN	sp|P02787|TRFE_HUMAN	0%|0%|0%	FALSE	3.67909e-06	2.09005e+06	_KASYLDC[Carbamidomethyl (C)]IR_.2	0.000132826	319047
1	20210218AT_cell1_DIA_400_1200Da_01	1	sp|P02787|TRFE_HUMAN	sp|P02787|TRFE_HUMAN	0%|0%|0%	FALSE	3.67909e-06	2.09005e+06	_LKC[Carbamidomethyl (C)]DEWSVNSVGK_.3	0.000394234	132696
1	20210218AT_cell1_DIA_400_1200Da_01	1	sp|P02787|TRFE_HUMAN	sp|P02787|TRFE_HUMAN	0%|0%|0%	FALSE	3.67909e-06	2.09005e+06	_LKC[Carbamidomethyl (C)]DEWSVNSVGK_.2	0.000359806	38086.3
1	20210218AT_cell1_DIA_400_1200Da_01	1	sp|P02787|TRFE_HUMAN	sp|P02787|TRFE_HUMAN	0%|0%|0%	FALSE	3.67909e-06	2.09005e+06	_NPDPWAK_.1	0.000136862	145761
1	20210218AT_cell1_DIA_400_1200Da_01	1	sp|P02787|TRFE_HUMAN	sp|P02787|TRFE_HUMAN	0%|0%|0%	FALSE	3.67909e-06	2.09005e+06	_IEC[Carbamidomethyl (C)]VSAETTEDC[Carbamidomethyl (C)]IAK_.2	0.000106001	1.21164e+06
1	20210218AT_cell1_DIA_400_1200Da_01	1	sp|P02787|TRFE_HUMAN	sp|P02787|TRFE_HUMAN	0%|0%|0%	FALSE	3.67909e-06	2.09005e+06	_MYLGYEYVTAIR_.2	0.000107288	996809
1	20210218AT_cell1_DIA_400_1200Da_01	1	sp|P02787|TRFE_HUMAN	sp|P02787|TRFE_HUMAN	0%|0%|0%	FALSE	3.67909e-06	2.09005e+06	_M[Oxidation (M)]YLGYEYVTAIR_.2	0.00040767	113825
1	20210218AT_cell1_DIA_400_1200Da_01	1	sp|P02787|TRFE_HUMAN	sp|P02787|TRFE_HUMAN	0%|0%|0%	FALSE	3.67909e-06	2.09005e+06	_C[Carbamidomethyl (C)]STSSLLEAC[Carbamidomethyl (C)]TFR_.2	0.000102372	1.1025e+06
1	20210218AT_cell1_DIA_400_1200Da_01	1	sp|P02787|TRFE_HUMAN	sp|P02787|TRFE_HUMAN	0%|0%|0%	FALSE	3.67909e-06	2.09005e+06	_HSTIFENLANK_.2	0.000136864	849823
1	20210218AT_cell1_DIA_400_1200Da_01	1	sp|P02787|TRFE_HUMAN	sp|P02787|TRFE_HUMAN	0%|0%|0%	FALSE	3.67909e-06	2.09005e+06	_EDPQTFYYAVAVVK_.2	0.000103226	375321
1	20210218AT_cell1_DIA_400_1200Da_01	1	sp|P02787|TRFE_HUMAN	sp|P02787|TRFE_HUMAN	0%|0%|0%	FALSE	3.67909e-06	2.09005e+06	_DSAHGFLK_.1	0.000136863	25538.8
1	20210218AT_cell1_DIA_400_1200Da_01	1	sp|P02787|TRFE_HUMAN	sp|P02787|TRFE_HUMAN	0%|0%|0%	FALSE	3.67909e-06	2.09005e+06	_DSAHGFLK_.2	0.000147184	365381
1	20210218AT_cell1_DIA_400_1200Da_01	1	sp|P02787|TRFE_HUMAN	sp|P02787|TRFE_HUMAN	0%|0%|0%	FALSE	3.67909e-06	2.09005e+06	_WC[Carbamidomethyl (C)]ALSHHER_.2	0.000136974	71907.4
1	20210218AT_cell1_DIA_400_1200Da_01	1	sp|P02787|TRFE_HUMAN	sp|P02787|TRFE_HUMAN	0%|0%|0%	FALSE	3.67909e-06	2.09005e+06	_KC[Carbamidomethyl (C)]STSSLLEAC[Carbamidomethyl (C)]TFR_.2	0.000139616	18519
1	20210218AT_cell1_DIA_400_1200Da_01	1	sp|P02787|TRFE_HUMAN	sp|P02787|TRFE_HUMAN	0%|0%|0%	FALSE	3.67909e-06	2.09005e+06	_DQYELLC[Carbamidomethyl (C)]LDNTR_.2	0.000378028	380500
1	20210218AT_cell1_DIA_400_1200Da_01	1	sp|P02787|TRFE_HUMAN	sp|P02787|TRFE_HUMAN	0%|0%|0%	FALSE	3.67909e-06	2.09005e+06	_KDSGFQMNQLR_.3	0.000136854	94904
1	20210218AT_cell1_DIA_400_1200Da_01	1	sp|P02787|TRFE_HUMAN	sp|P02787|TRFE_HUMAN	0%|0%|0%	FALSE	3.67909e-06	2.09005e+06	_KDSGFQMNQLR_.2	0.000579799	43860.4
1	20210218AT_cell1_DIA_400_1200Da_01	1	sp|P02787|TRFE_HUMAN	sp|P02787|TRFE_HUMAN	0%|0%|0%	FALSE	3.67909e-06	2.09005e+06	_APNHAVVTR_.2	0.000792692	5344.4
1	20210218AT_cell1_DIA_400_1200Da_01	1	sp|P02787|TRFE_HUMAN	sp|P02787|TRFE_HUMAN	0%|0%|0%	FALSE	3.67909e-06	2.09005e+06	_PVEEYANC[Carbamidomethyl (C)]HLAR_.2	0.00886445	10191.3
1	20210218AT_cell1_DIA_400_1200Da_01	1	sp|P02787|TRFE_HUMAN	sp|P02787|TRFE_HUMAN	0%|0%|0%	FALSE	3.67909e-06	2.09005e+06	_HQTVPQNTGGK_.2	0.00469436	110.301
1	20210218AT_cell1_DIA_400_1200Da_02	2	sp|P02787|TRFE_HUMAN	sp|P02787|TRFE_HUMAN	0%|0%|0%	FALSE	3.67909e-06	2157967	_EGYYGYTGAFR_.2	0.000371161	2.59552e+06
1	20210218AT_cell1_DIA_400_1200Da_02	2	sp|P02787|TRFE_HUMAN	sp|P02787|TRFE_HUMAN	0%|0%|0%	FALSE	3.67909e-06	2157967	_SVIPSDGPSVAC[Carbamidomethyl (C)]VK_.2	0.000371401	2.14049e+06
1	20210218AT_cell1_DIA_400_1200Da_02	2	sp|P02787|TRFE_HUMAN	sp|P02787|TRFE_HUMAN	0%|0%|0%	FALSE	3.67909e-06	2157967	_FDEFFSEGC[Carbamidomethyl (C)]APGSK_.2	0.000259948	1.73789e+06
1	20210218AT_cell1_DIA_400_1200Da_02	2	sp|P02787|TRFE_HUMAN	sp|P02787|TRFE_HUMAN	0%|0%|0%	FALSE	3.67909e-06	2157967	_ADRDQYELLC[Carbamidomethyl (C)]LDNTR_.3	0.000256723	1.34309e+06
1	20210218AT_cell1_DIA_400_1200Da_02	2	sp|P02787|TRFE_HUMAN	sp|P02787|TRFE_HUMAN	0%|0%|0%	FALSE	3.67909e-06	2157967	_ADRDQYELLC[Carbamidomethyl (C)]LDNTR_.2	0.000371138	58552.6
1	20210218AT_cell1_DIA_400_1200Da_02	2	sp|P02787|TRFE_HUMAN	sp|P02787|TRFE_HUMAN	0%|0%|0%	FALSE	3.67909e-06	2157967	_DGAGDVAFVK_.2	0.000297883	1.16765e+06
1	20210218AT_cell1_DIA_400_1200Da_02	2	sp|P02787|TRFE_HUMAN	sp|P02787|TRFE_HUMAN	0%|0%|0%	FALSE	3.67909e-06	2157967	_DGAGDVAFVK_.1	0.000371552	66850.8
1	20210218AT_cell1_DIA_400_1200Da_02	2	sp|P02787|TRFE_HUMAN	sp|P02787|TRFE_HUMAN	0%|0%|0%	FALSE	3.67909e-06	2157967	_KPVEEYANC[Carbamidomethyl (C)]HLAR_.3	0.000371338	1114992
1	20210218AT_cell1_DIA_400_1200Da_02	2	sp|P02787|TRFE_HUMAN	sp|P02787|TRFE_HUMAN	0%|0%|0%	FALSE	3.67909e-06	2157967	_KPVEEYANC[Carbamidomethyl (C)]HLAR_.2	0.000371536	62970.6
1	20210218AT_cell1_DIA_400_1200Da_02	2	sp|P02787|TRFE_HUMAN	sp|P02787|TRFE_HUMAN	0%|0%|0%	FALSE	3.67909e-06	2157967	_ASYLDC[Carbamidomethyl (C)]IR_.2	0.000371303	923244
1	20210218AT_cell1_DIA_400_1200Da_02	2	sp|P02787|TRFE_HUMAN	sp|P02787|TRFE_HUMAN	0%|0%|0%	FALSE	3.67909e-06	2157967	_ASYLDC[Carbamidomethyl (C)]IR_.1	0.000956896	20273.6
1	20210218AT_cell1_DIA_400_1200Da_02	2	sp|P02787|TRFE_HUMAN	sp|P02787|TRFE_HUMAN	0%|0%|0%	FALSE	3.67909e-06	2157967	_EGTC[Carbamidomethyl (C)]PEAPTDEC[Carbamidomethyl (C)]KPVK_.3	0.00056443	712539
1	20210218AT_cell1_DIA_400_1200Da_02	2	sp|P02787|TRFE_HUMAN	sp|P02787|TRFE_HUMAN	0%|0%|0%	FALSE	3.67909e-06	2157967	_EGTC[Carbamidomethyl (C)]PEAPTDEC[Carbamidomethyl (C)]KPVK_.2	0.000382063	182327
1	20210218AT_cell1_DIA_400_1200Da_02	2	sp|P02787|TRFE_HUMAN	sp|P02787|TRFE_HUMAN	0%|0%|0%	FALSE	3.67909e-06	2157967	_DDTVC[Carbamidomethyl (C)]LAK_.1	0.000564528	99595.8
1	20210218AT_cell1_DIA_400_1200Da_02	2	sp|P02787|TRFE_HUMAN	sp|P02787|TRFE_HUMAN	0%|0%|0%	FALSE	3.67909e-06	2157967	_DDTVC[Carbamidomethyl (C)]LAK_.2	0.00227536	714799
1	20210218AT_cell1_DIA_400_1200Da_02	2	sp|P02787|TRFE_HUMAN	sp|P02787|TRFE_HUMAN	0%|0%|0%	FALSE	3.67909e-06	2157967	_YLGEEYVK_.1	0.000371504	49671.1
1	20210218AT_cell1_DIA_400_1200Da_02	2	sp|P02787|TRFE_HUMAN	sp|P02787|TRFE_HUMAN	0%|0%|0%	FALSE	3.67909e-06	2157967	_YLGEEYVK_.2	0.000371025	732804
1	20210218AT_cell1_DIA_400_1200Da_02	2	sp|P02787|TRFE_HUMAN	sp|P02787|TRFE_HUMAN	0%|0%|0%	FALSE	3.67909e-06	2157967	_DYELLC[Carbamidomethyl (C)]LDGTR_.2	0.000371431	651005
1	20210218AT_cell1_DIA_400_1200Da_02	2	sp|P02787|TRFE_HUMAN	sp|P02787|TRFE_HUMAN	0%|0%|0%	FALSE	3.67909e-06	2157967	_LC[Carbamidomethyl (C)]MGSGLNLC[Carbamidomethyl (C)]EPNNK_.2	0.000371162	462203
1	20210218AT_cell1_DIA_400_1200Da_02	2	sp|P02787|TRFE_HUMAN	sp|P02787|TRFE_HUMAN	0%|0%|0%	FALSE	3.67909e-06	2157967	_LC[Carbamidomethyl (C)]M[Oxidation (M)]GSGLNLC[Carbamidomethyl (C)]EPNNK_.2	0.000371284	97779.4
1	20210218AT_cell1_DIA_400_1200Da_02	2	sp|P02787|TRFE_HUMAN	sp|P02787|TRFE_HUMAN	0%|0%|0%	FALSE	3.67909e-06	2157967	_NLNEKDYELLC[Carbamidomethyl (C)]LDGTR_.2	0.000564329	58005
1	20210218AT_cell1_DIA_400_1200Da_02	2	sp|P02787|TRFE_HUMAN	sp|P02787|TRFE_HUMAN	0%|0%|0%	FALSE	3.67909e-06	2157967	_NLNEKDYELLC[Carbamidomethyl (C)]LDGTR_.3	0.0003711	297172
1	20210218AT_cell1_DIA_400_1200Da_02	2	sp|P02787|TRFE_HUMAN	sp|P02787|TRFE_HUMAN	0%|0%|0%	FALSE	3.67909e-06	2157967	_C[Carbamidomethyl (C)]DEWSVNSVGK_.2	0.000371684	359793
1	20210218AT_cell1_DIA_400_1200Da_02	2	sp|P02787|TRFE_HUMAN	sp|P02787|TRFE_HUMAN	0%|0%|0%	FALSE	3.67909e-06	2157967	_DC[Carbamidomethyl (C)]HLAQVPSHTVVAR_.4	0.000371126	428639
1	20210218AT_cell1_DIA_400_1200Da_02	2	sp|P02787|TRFE_HUMAN	sp|P02787|TRFE_HUMAN	0%|0%|0%	FALSE	3.67909e-06	2157967	_DC[Carbamidomethyl (C)]HLAQVPSHTVVAR_.2	0.000371476	33075.3
1	20210218AT_cell1_DIA_400_1200Da_02	2	sp|P02787|TRFE_HUMAN	sp|P02787|TRFE_HUMAN	0%|0%|0%	FALSE	3.67909e-06	2157967	_DC[Carbamidomethyl (C)]HLAQVPSHTVVAR_.3	0.000371489	259538
1	20210218AT_cell1_DIA_400_1200Da_02	2	sp|P02787|TRFE_HUMAN	sp|P02787|TRFE_HUMAN	0%|0%|0%	FALSE	3.67909e-06	2157967	_SASDLTWDNLK_.2	0.000564331	503605
1	20210218AT_cell1_DIA_400_1200Da_02	2	sp|P02787|TRFE_HUMAN	sp|P02787|TRFE_HUMAN	0%|0%|0%	FALSE	3.67909e-06	2157967	_GDVAFVK_.1	0.00583223	121397
1	20210218AT_cell1_DIA_400_1200Da_02	2	sp|P02787|TRFE_HUMAN	sp|P02787|TRFE_HUMAN	0%|0%|0%	FALSE	3.67909e-06	2157967	_DSGFQMNQLR_.2	0.000370991	1167469
1	20210218AT_cell1_DIA_400_1200Da_02	2	sp|P02787|TRFE_HUMAN	sp|P02787|TRFE_HUMAN	0%|0%|0%	FALSE	3.67909e-06	2157967	_DSGFQM[Oxidation (M)]NQLR_.2	0.000622934	26432
1	20210218AT_cell1_DIA_400_1200Da_02	2	sp|P02787|TRFE_HUMAN	sp|P02787|TRFE_HUMAN	0%|0%|0%	FALSE	3.67909e-06	2157967	_KPVDEYKDC[Carbamidomethyl (C)]HLAQVPSHTVVAR_.5	0.000432496	865070
1	20210218AT_cell1_DIA_400_1200Da_02	2	sp|P02787|TRFE_HUMAN	sp|P02787|TRFE_HUMAN	0%|0%|0%	FALSE	3.67909e-06	2157967	_KPVDEYKDC[Carbamidomethyl (C)]HLAQVPSHTVVAR_.4	0.000371359	272168
1	20210218AT_cell1_DIA_400_1200Da_02	2	sp|P02787|TRFE_HUMAN	sp|P02787|TRFE_HUMAN	0%|0%|0%	FALSE	3.67909e-06	2157967	_KPVDEYKDC[Carbamidomethyl (C)]HLAQVPSHTVVAR_.3	0.00185036	6733.84
1	20210218AT_cell1_DIA_400_1200Da_02	2	sp|P02787|TRFE_HUMAN	sp|P02787|TRFE_HUMAN	0%|0%|0%	FALSE	3.67909e-06	2157967	_EFQLFSSPHGK_.2	0.00037145	700911
1	20210218AT_cell1_DIA_400_1200Da_02	2	sp|P02787|TRFE_HUMAN	sp|P02787|TRFE_HUMAN	0%|0%|0%	FALSE	3.67909e-06	2157967	_EFQLFSSPHGK_.3	0.00116463	135712
1	20210218AT_cell1_DIA_400_1200Da_02	2	sp|P02787|TRFE_HUMAN	sp|P02787|TRFE_HUMAN	0%|0%|0%	FALSE	3.67909e-06	2157967	_WC[Carbamidomethyl (C)]AVSEHEATK_.2	0.00037128	211067
1	20210218AT_cell1_DIA_400_1200Da_02	2	sp|P02787|TRFE_HUMAN	sp|P02787|TRFE_HUMAN	0%|0%|0%	FALSE	3.67909e-06	2157967	_WC[Carbamidomethyl (C)]AVSEHEATK_.3	0.000564467	258668
1	20210218AT_cell1_DIA_400_1200Da_02	2	sp|P02787|TRFE_HUMAN	sp|P02787|TRFE_HUMAN	0%|0%|0%	FALSE	3.67909e-06	2157967	_KASYLDC[Carbamidomethyl (C)]IR_.2	0.000371349	349460
1	20210218AT_cell1_DIA_400_1200Da_02	2	sp|P02787|TRFE_HUMAN	sp|P02787|TRFE_HUMAN	0%|0%|0%	FALSE	3.67909e-06	2157967	_LKC[Carbamidomethyl (C)]DEWSVNSVGK_.3	0.000566773	141619
1	20210218AT_cell1_DIA_400_1200Da_02	2	sp|P02787|TRFE_HUMAN	sp|P02787|TRFE_HUMAN	0%|0%|0%	FALSE	3.67909e-06	2157967	_LKC[Carbamidomethyl (C)]DEWSVNSVGK_.2	0.000564615	34040.3
1	20210218AT_cell1_DIA_400_1200Da_02	2	sp|P02787|TRFE_HUMAN	sp|P02787|TRFE_HUMAN	0%|0%|0%	FALSE	3.67909e-06	2157967	_NPDPWAK_.1	0.000371469	154735
1	20210218AT_cell1_DIA_400_1200Da_02	2	sp|P02787|TRFE_HUMAN	sp|P02787|TRFE_HUMAN	0%|0%|0%	FALSE	3.67909e-06	2157967	_IEC[Carbamidomethyl (C)]VSAETTEDC[Carbamidomethyl (C)]IAK_.2	0.000371009	1.29088e+06
1	20210218AT_cell1_DIA_400_1200Da_02	2	sp|P02787|TRFE_HUMAN	sp|P02787|TRFE_HUMAN	0%|0%|0%	FALSE	3.67909e-06	2157967	_MYLGYEYVTAIR_.2	0.000283922	1.08478e+06
1	20210218AT_cell1_DIA_400_1200Da_02	2	sp|P02787|TRFE_HUMAN	sp|P02787|TRFE_HUMAN	0%|0%|0%	FALSE	3.67909e-06	2157967	_M[Oxidation (M)]YLGYEYVTAIR_.2	0.000957576	100043
1	20210218AT_cell1_DIA_400_1200Da_02	2	sp|P02787|TRFE_HUMAN	sp|P02787|TRFE_HUMAN	0%|0%|0%	FALSE	3.67909e-06	2157967	_C[Carbamidomethyl (C)]STSSLLEAC[Carbamidomethyl (C)]TFR_.2	0.000370976	1.13551e+06
1	20210218AT_cell1_DIA_400_1200Da_02	2	sp|P02787|TRFE_HUMAN	sp|P02787|TRFE_HUMAN	0%|0%|0%	FALSE	3.67909e-06	2157967	_HSTIFENLANK_.2	0.000424346	863785
1	20210218AT_cell1_DIA_400_1200Da_02	2	sp|P02787|TRFE_HUMAN	sp|P02787|TRFE_HUMAN	0%|0%|0%	FALSE	3.67909e-06	2157967	_EDPQTFYYAVAVVK_.2	0.000358862	375860
1	20210218AT_cell1_DIA_400_1200Da_02	2	sp|P02787|TRFE_HUMAN	sp|P02787|TRFE_HUMAN	0%|0%|0%	FALSE	3.67909e-06	2157967	_KC[Carbamidomethyl (C)]STSSLLEAC[Carbamidomethyl (C)]TFR_.2	0.000371553	20093.8
1	20210218AT_cell1_DIA_400_1200Da_02	2	sp|P02787|TRFE_HUMAN	sp|P02787|TRFE_HUMAN	0%|0%|0%	FALSE	3.67909e-06	2157967	_DQYELLC[Carbamidomethyl (C)]LDNTR_.2	0.000371491	429606
1	20210218AT_cell1_DIA_400_1200Da_02	2	sp|P02787|TRFE_HUMAN	sp|P02787|TRFE_HUMAN	0%|0%|0%	FALSE	3.67909e-06	2157967	_AVGNLRKC[Carbamidomethyl (C)]STSSLLEAC[Carbamidomethyl (C)]TFR_.3	0.000546901	914666
1	20210218AT_cell1_DIA_400_1200Da_02	2	sp|P02787|TRFE_HUMAN	sp|P02787|TRFE_HUMAN	0%|0%|0%	FALSE	3.67909e-06	2157967	_KDSGFQMNQLR_.3	0.000564335	90848.4
1	20210218AT_cell1_DIA_400_1200Da_02	2	sp|P02787|TRFE_HUMAN	sp|P02787|TRFE_HUMAN	0%|0%|0%	FALSE	3.67909e-06	2157967	_KDSGFQMNQLR_.2	0.000564551	36303.1
1	20210218AT_cell1_DIA_400_1200Da_02	2	sp|P02787|TRFE_HUMAN	sp|P02787|TRFE_HUMAN	0%|0%|0%	FALSE	3.67909e-06	2157967	_TAGWNIPMGLLYNK_.2	7.3564e-05	173330
1	20210218AT_cell1_DIA_400_1200Da_03	3	sp|P02787|TRFE_HUMAN	sp|P02787|TRFE_HUMAN	0%|0%|0%	FALSE	3.67909e-06	2.13303e+06	_EGYYGYTGAFR_.2	0.000122557	2557216
1	20210218AT_cell1_DIA_400_1200Da_03	3	sp|P02787|TRFE_HUMAN	sp|P02787|TRFE_HUMAN	0%|0%|0%	FALSE	3.67909e-06	2.13303e+06	_SVIPSDGPSVAC[Carbamidomethyl (C)]VK_.2	0.000122662	2.1489e+06
1	20210218AT_cell1_DIA_400_1200Da_03	3	sp|P02787|TRFE_HUMAN	sp|P02787|TRFE_HUMAN	0%|0%|0%	FALSE	3.67909e-06	2.13303e+06	_FDEFFSEGC[Carbamidomethyl (C)]APGSK_.2	3.06077e-11	1.69297e+06
1	20210218AT_cell1_DIA_400_1200Da_03	3	sp|P02787|TRFE_HUMAN	sp|P02787|TRFE_HUMAN	0%|0%|0%	FALSE	3.67909e-06	2.13303e+06	_ADRDQYELLC[Carbamidomethyl (C)]LDNTR_.3	1.52333e-10	1.32948e+06
1	20210218AT_cell1_DIA_400_1200Da_03	3	sp|P02787|TRFE_HUMAN	sp|P02787|TRFE_HUMAN	0%|0%|0%	FALSE	3.67909e-06	2.13303e+06	_ADRDQYELLC[Carbamidomethyl (C)]LDNTR_.2	0.000122555	51567.5
1	20210218AT_cell1_DIA_400_1200Da_03	3	sp|P02787|TRFE_HUMAN	sp|P02787|TRFE_HUMAN	0%|0%|0%	FALSE	3.67909e-06	2.13303e+06	_DGAGDVAFVK_.2	3.55079e-07	1.10221e+06
1	20210218AT_cell1_DIA_400_1200Da_03	3	sp|P02787|TRFE_HUMAN	sp|P02787|TRFE_HUMAN	0%|0%|0%	FALSE	3.67909e-06	2.13303e+06	_DGAGDVAFVK_.1	0.000122679	66563.6
1	20210218AT_cell1_DIA_400_1200Da_03	3	sp|P02787|TRFE_HUMAN	sp|P02787|TRFE_HUMAN	0%|0%|0%	FALSE	3.67909e-06	2.13303e+06	_KPVEEYANC[Carbamidomethyl (C)]HLAR_.3	0.000122501	1083813
1	20210218AT_cell1_DIA_400_1200Da_03	3	sp|P02787|TRFE_HUMAN	sp|P02787|TRFE_HUMAN	0%|0%|0%	FALSE	3.67909e-06	2.13303e+06	_KPVEEYANC[Carbamidomethyl (C)]HLAR_.2	0.000123689	65677.7
1	20210218AT_cell1_DIA_400_1200Da_03	3	sp|P02787|TRFE_HUMAN	sp|P02787|TRFE_HUMAN	0%|0%|0%	FALSE	3.67909e-06	2.13303e+06	_ASYLDC[Carbamidomethyl (C)]IR_.2	0.000122504	977537
1	20210218AT_cell1_DIA_400_1200Da_03	3	sp|P02787|TRFE_HUMAN	sp|P02787|TRFE_HUMAN	0%|0%|0%	FALSE	3.67909e-06	2.13303e+06	_ASYLDC[Carbamidomethyl (C)]IR_.1	0.00072578	21743.2
1	20210218AT_cell1_DIA_400_1200Da_03	3	sp|P02787|TRFE_HUMAN	sp|P02787|TRFE_HUMAN	0%|0%|0%	FALSE	3.67909e-06	2.13303e+06	_EGTC[Carbamidomethyl (C)]PEAPTDEC[Carbamidomethyl (C)]KPVK_.3	0.000324909	701944
1	20210218AT_cell1_DIA_400_1200Da_03	3	sp|P02787|TRFE_HUMAN	sp|P02787|TRFE_HUMAN	0%|0%|0%	FALSE	3.67909e-06	2.13303e+06	_EGTC[Carbamidomethyl (C)]PEAPTDEC[Carbamidomethyl (C)]KPVK_.2	0.000274863	167175
1	20210218AT_cell1_DIA_400_1200Da_03	3	sp|P02787|TRFE_HUMAN	sp|P02787|TRFE_HUMAN	0%|0%|0%	FALSE	3.67909e-06	2.13303e+06	_DDTVC[Carbamidomethyl (C)]LAK_.1	0.000646371	98460.1
1	20210218AT_cell1_DIA_400_1200Da_03	3	sp|P02787|TRFE_HUMAN	sp|P02787|TRFE_HUMAN	0%|0%|0%	FALSE	3.67909e-06	2.13303e+06	_DDTVC[Carbamidomethyl (C)]LAK_.2	0.000759308	750231
1	20210218AT_cell1_DIA_400_1200Da_03	3	sp|P02787|TRFE_HUMAN	sp|P02787|TRFE_HUMAN	0%|0%|0%	FALSE	3.67909e-06	2.13303e+06	_YLGEEYVK_.1	0.00012267	49824.4
1	20210218AT_cell1_DIA_400_1200Da_03	3	sp|P02787|TRFE_HUMAN	sp|P02787|TRFE_HUMAN	0%|0%|0%	FALSE	3.67909e-06	2.13303e+06	_YLGEEYVK_.2	3.1008e-08	701533
1	20210218AT_cell1_DIA_400_1200Da_03	3	sp|P02787|TRFE_HUMAN	sp|P02787|TRFE_HUMAN	0%|0%|0%	FALSE	3.67909e-06	2.13303e+06	_DYELLC[Carbamidomethyl (C)]LDGTR_.2	0.000122654	674754
1	20210218AT_cell1_DIA_400_1200Da_03	3	sp|P02787|TRFE_HUMAN	sp|P02787|TRFE_HUMAN	0%|0%|0%	FALSE	3.67909e-06	2.13303e+06	_LC[Carbamidomethyl (C)]MGSGLNLC[Carbamidomethyl (C)]EPNNK_.2	3.19356e-05	457557
1	20210218AT_cell1_DIA_400_1200Da_03	3	sp|P02787|TRFE_HUMAN	sp|P02787|TRFE_HUMAN	0%|0%|0%	FALSE	3.67909e-06	2.13303e+06	_LC[Carbamidomethyl (C)]M[Oxidation (M)]GSGLNLC[Carbamidomethyl (C)]EPNNK_.2	0.000122612	95454.9
1	20210218AT_cell1_DIA_400_1200Da_03	3	sp|P02787|TRFE_HUMAN	sp|P02787|TRFE_HUMAN	0%|0%|0%	FALSE	3.67909e-06	2.13303e+06	_NLNEKDYELLC[Carbamidomethyl (C)]LDGTR_.2	0.00041103	47369.2
1	20210218AT_cell1_DIA_400_1200Da_03	3	sp|P02787|TRFE_HUMAN	sp|P02787|TRFE_HUMAN	0%|0%|0%	FALSE	3.67909e-06	2.13303e+06	_NLNEKDYELLC[Carbamidomethyl (C)]LDGTR_.3	3.57162e-06	307438
1	20210218AT_cell1_DIA_400_1200Da_03	3	sp|P02787|TRFE_HUMAN	sp|P02787|TRFE_HUMAN	0%|0%|0%	FALSE	3.67909e-06	2.13303e+06	_C[Carbamidomethyl (C)]DEWSVNSVGK_.2	0.000122662	351238
1	20210218AT_cell1_DIA_400_1200Da_03	3	sp|P02787|TRFE_HUMAN	sp|P02787|TRFE_HUMAN	0%|0%|0%	FALSE	3.67909e-06	2.13303e+06	_DC[Carbamidomethyl (C)]HLAQVPSHTVVAR_.4	2.59038e-06	475259
1	20210218AT_cell1_DIA_400_1200Da_03	3	sp|P02787|TRFE_HUMAN	sp|P02787|TRFE_HUMAN	0%|0%|0%	FALSE	3.67909e-06	2.13303e+06	_DC[Carbamidomethyl (C)]HLAQVPSHTVVAR_.2	0.00012262	36589.3
1	20210218AT_cell1_DIA_400_1200Da_03	3	sp|P02787|TRFE_HUMAN	sp|P02787|TRFE_HUMAN	0%|0%|0%	FALSE	3.67909e-06	2.13303e+06	_DC[Carbamidomethyl (C)]HLAQVPSHTVVAR_.3	0.000122596	234869
1	20210218AT_cell1_DIA_400_1200Da_03	3	sp|P02787|TRFE_HUMAN	sp|P02787|TRFE_HUMAN	0%|0%|0%	FALSE	3.67909e-06	2.13303e+06	_SASDLTWDNLK_.2	0.000319871	406242
1	20210218AT_cell1_DIA_400_1200Da_03	3	sp|P02787|TRFE_HUMAN	sp|P02787|TRFE_HUMAN	0%|0%|0%	FALSE	3.67909e-06	2.13303e+06	_GDVAFVK_.1	0.00494562	129519
1	20210218AT_cell1_DIA_400_1200Da_03	3	sp|P02787|TRFE_HUMAN	sp|P02787|TRFE_HUMAN	0%|0%|0%	FALSE	3.67909e-06	2.13303e+06	_DSGFQMNQLR_.2	8.9177e-06	1.2218e+06
1	20210218AT_cell1_DIA_400_1200Da_03	3	sp|P02787|TRFE_HUMAN	sp|P02787|TRFE_HUMAN	0%|0%|0%	FALSE	3.67909e-06	2.13303e+06	_DSGFQM[Oxidation (M)]NQLR_.2	0.00283371	30261.9
1	20210218AT_cell1_DIA_400_1200Da_03	3	sp|P02787|TRFE_HUMAN	sp|P02787|TRFE_HUMAN	0%|0%|0%	FALSE	3.67909e-06	2.13303e+06	_KPVDEYKDC[Carbamidomethyl (C)]HLAQVPSHTVVAR_.5	0.000169998	863070
1	20210218AT_cell1_DIA_400_1200Da_03	3	sp|P02787|TRFE_HUMAN	sp|P02787|TRFE_HUMAN	0%|0%|0%	FALSE	3.67909e-06	2.13303e+06	_KPVDEYKDC[Carbamidomethyl (C)]HLAQVPSHTVVAR_.4	2.20593e-05	262237
1	20210218AT_cell1_DIA_400_1200Da_03	3	sp|P02787|TRFE_HUMAN	sp|P02787|TRFE_HUMAN	0%|0%|0%	FALSE	3.67909e-06	2.13303e+06	_KPVDEYKDC[Carbamidomethyl (C)]HLAQVPSHTVVAR_.3	0.00216969	7179.93
1	20210218AT_cell1_DIA_400_1200Da_03	3	sp|P02787|TRFE_HUMAN	sp|P02787|TRFE_HUMAN	0%|0%|0%	FALSE	3.67909e-06	2.13303e+06	_EFQLFSSPHGK_.2	0.000122546	635334
1	20210218AT_cell1_DIA_400_1200Da_03	3	sp|P02787|TRFE_HUMAN	sp|P02787|TRFE_HUMAN	0%|0%|0%	FALSE	3.67909e-06	2.13303e+06	_EFQLFSSPHGK_.3	0.000945422	191479
1	20210218AT_cell1_DIA_400_1200Da_03	3	sp|P02787|TRFE_HUMAN	sp|P02787|TRFE_HUMAN	0%|0%|0%	FALSE	3.67909e-06	2.13303e+06	_WC[Carbamidomethyl (C)]AVSEHEATK_.2	0.000122498	185735
1	20210218AT_cell1_DIA_400_1200Da_03	3	sp|P02787|TRFE_HUMAN	sp|P02787|TRFE_HUMAN	0%|0%|0%	FALSE	3.67909e-06	2.13303e+06	_WC[Carbamidomethyl (C)]AVSEHEATK_.3	0.000190725	241115
1	20210218AT_cell1_DIA_400_1200Da_03	3	sp|P02787|TRFE_HUMAN	sp|P02787|TRFE_HUMAN	0%|0%|0%	FALSE	3.67909e-06	2.13303e+06	_KASYLDC[Carbamidomethyl (C)]IR_.2	0.000122527	332235
1	20210218AT_cell1_DIA_400_1200Da_03	3	sp|P02787|TRFE_HUMAN	sp|P02787|TRFE_HUMAN	0%|0%|0%	FALSE	3.67909e-06	2.13303e+06	_LKC[Carbamidomethyl (C)]DEWSVNSVGK_.3	0.000122723	129001
1	20210218AT_cell1_DIA_400_1200Da_03	3	sp|P02787|TRFE_HUMAN	sp|P02787|TRFE_HUMAN	0%|0%|0%	FALSE	3.67909e-06	2.13303e+06	_LKC[Carbamidomethyl (C)]DEWSVNSVGK_.2	0.000333409	29836.1
1	20210218AT_cell1_DIA_400_1200Da_03	3	sp|P02787|TRFE_HUMAN	sp|P02787|TRFE_HUMAN	0%|0%|0%	FALSE	3.67909e-06	2.13303e+06	_NPDPWAK_.1	0.00012254	166985
1	20210218AT_cell1_DIA_400_1200Da_03	3	sp|P02787|TRFE_HUMAN	sp|P02787|TRFE_HUMAN	0%|0%|0%	FALSE	3.67909e-06	2.13303e+06	_IEC[Carbamidomethyl (C)]VSAETTEDC[Carbamidomethyl (C)]IAK_.2	2.09531e-08	1.28839e+06
1	20210218AT_cell1_DIA_400_1200Da_03	3	sp|P02787|TRFE_HUMAN	sp|P02787|TRFE_HUMAN	0%|0%|0%	FALSE	3.67909e-06	2.13303e+06	_MYLGYEYVTAIR_.2	2.08693e-07	1.12055e+06
1	20210218AT_cell1_DIA_400_1200Da_03	3	sp|P02787|TRFE_HUMAN	sp|P02787|TRFE_HUMAN	0%|0%|0%	FALSE	3.67909e-06	2.13303e+06	_M[Oxidation (M)]YLGYEYVTAIR_.2	0.000328444	112196
1	20210218AT_cell1_DIA_400_1200Da_03	3	sp|P02787|TRFE_HUMAN	sp|P02787|TRFE_HUMAN	0%|0%|0%	FALSE	3.67909e-06	2.13303e+06	_C[Carbamidomethyl (C)]STSSLLEAC[Carbamidomethyl (C)]TFR_.2	2.05757e-09	1.14171e+06
1	20210218AT_cell1_DIA_400_1200Da_03	3	sp|P02787|TRFE_HUMAN	sp|P02787|TRFE_HUMAN	0%|0%|0%	FALSE	3.67909e-06	2.13303e+06	_HSTIFENLANK_.2	0.000122694	848466
1	20210218AT_cell1_DIA_400_1200Da_03	3	sp|P02787|TRFE_HUMAN	sp|P02787|TRFE_HUMAN	0%|0%|0%	FALSE	3.67909e-06	2.13303e+06	_EDPQTFYYAVAVVK_.2	5.71316e-09	420592
1	20210218AT_cell1_DIA_400_1200Da_03	3	sp|P02787|TRFE_HUMAN	sp|P02787|TRFE_HUMAN	0%|0%|0%	FALSE	3.67909e-06	2.13303e+06	_DSAHGFLK_.1	0.00029412	24414.5
1	20210218AT_cell1_DIA_400_1200Da_03	3	sp|P02787|TRFE_HUMAN	sp|P02787|TRFE_HUMAN	0%|0%|0%	FALSE	3.67909e-06	2.13303e+06	_DSAHGFLK_.2	0.000148881	319316
1	20210218AT_cell1_DIA_400_1200Da_03	3	sp|P02787|TRFE_HUMAN	sp|P02787|TRFE_HUMAN	0%|0%|0%	FALSE	3.67909e-06	2.13303e+06	_WC[Carbamidomethyl (C)]ALSHHER_.2	0.000830151	19864.5
1	20210218AT_cell1_DIA_400_1200Da_03	3	sp|P02787|TRFE_HUMAN	sp|P02787|TRFE_HUMAN	0%|0%|0%	FALSE	3.67909e-06	2.13303e+06	_KC[Carbamidomethyl (C)]STSSLLEAC[Carbamidomethyl (C)]TFR_.2	0.000300014	16701
1	20210218AT_cell1_DIA_400_1200Da_03	3	sp|P02787|TRFE_HUMAN	sp|P02787|TRFE_HUMAN	0%|0%|0%	FALSE	3.67909e-06	2.13303e+06	_DQYELLC[Carbamidomethyl (C)]LDNTR_.2	0.000122887	476876
1	20210218AT_cell1_DIA_400_1200Da_03	3	sp|P02787|TRFE_HUMAN	sp|P02787|TRFE_HUMAN	0%|0%|0%	FALSE	3.67909e-06	2.13303e+06	_KDSGFQMNQLR_.3	0.0001227	97899.3
1	20210218AT_cell1_DIA_400_1200Da_03	3	sp|P02787|TRFE_HUMAN	sp|P02787|TRFE_HUMAN	0%|0%|0%	FALSE	3.67909e-06	2.13303e+06	_KDSGFQMNQLR_.2	0.00056915	39809.8
1	20210218AT_cell1_DIA_400_1200Da_03	3	sp|P02787|TRFE_HUMAN	sp|P02787|TRFE_HUMAN	0%|0%|0%	FALSE	3.67909e-06	2.13303e+06	_KSASDLTWDNLK_.2	0.00129009	28220.6
1	20210218AT_cell1_DIA_400_1200Da_03	3	sp|P02787|TRFE_HUMAN	sp|P02787|TRFE_HUMAN	0%|0%|0%	FALSE	3.67909e-06	2.13303e+06	_KSASDLTWDNLK_.3	0.00853303	10545.1
1	20210218AT_cell1_DIA_400_1200Da_03	3	sp|P02787|TRFE_HUMAN	sp|P02787|TRFE_HUMAN	0%|0%|0%	FALSE	3.67909e-06	2.13303e+06	_APNHAVVTR_.2	0.000977932	1623.57
1	20210218AT_cell1_DIA_400_1200Da_03	3	sp|P02787|TRFE_HUMAN	sp|P02787|TRFE_HUMAN	0%|0%|0%	FALSE	3.67909e-06	2.13303e+06	_TAGWNIPMGLLYNK_.2	0.00601315	122489
1	20210218AT_cell1_DIA_400_1200Da_03	3	sp|P02787|TRFE_HUMAN	sp|P02787|TRFE_HUMAN	0%|0%|0%	FALSE	3.67909e-06	2.13303e+06	_PVEEYANC[Carbamidomethyl (C)]HLAR_.3	0.00977935	37931.7
1	20210218AT_cell1_DIA_400_1200Da_03	3	sp|P02787|TRFE_HUMAN	sp|P02787|TRFE_HUMAN	0%|0%|0%	FALSE	3.67909e-06	2.13303e+06	_EGTC[Carbamidomethyl (C)]PEAPTDEC[Carbamidomethyl (C)]K_.2	0.00366406	14518.7
2	20210218AT_cell2_DIA_400_1200Da_01	1	sp|P02787|TRFE_HUMAN	sp|P02787|TRFE_HUMAN	0%|0%|0%	FALSE	3.67909e-06	310702	_EGYYGYTGAFR_.2	9.73978e-05	384394
2	20210218AT_cell2_DIA_400_1200Da_01	1	sp|P02787|TRFE_HUMAN	sp|P02787|TRFE_HUMAN	0%|0%|0%	FALSE	3.67909e-06	310702	_SVIPSDGPSVAC[Carbamidomethyl (C)]VK_.2	9.74345e-05	302007
2	20210218AT_cell2_DIA_400_1200Da_01	1	sp|P02787|TRFE_HUMAN	sp|P02787|TRFE_HUMAN	0%|0%|0%	FALSE	3.67909e-06	310702	_FDEFFSEGC[Carbamidomethyl (C)]APGSK_.2	9.73597e-05	245705
2	20210218AT_cell2_DIA_400_1200Da_01	1	sp|P02787|TRFE_HUMAN	sp|P02787|TRFE_HUMAN	0%|0%|0%	FALSE	3.67909e-06	310702	_ADRDQYELLC[Carbamidomethyl (C)]LDNTR_.3	1.81031e-05	183852
2	20210218AT_cell2_DIA_400_1200Da_01	1	sp|P02787|TRFE_HUMAN	sp|P02787|TRFE_HUMAN	0%|0%|0%	FALSE	3.67909e-06	310702	_ADRDQYELLC[Carbamidomethyl (C)]LDNTR_.2	0.000325697	10204.1
2	20210218AT_cell2_DIA_400_1200Da_01	1	sp|P02787|TRFE_HUMAN	sp|P02787|TRFE_HUMAN	0%|0%|0%	FALSE	3.67909e-06	310702	_DGAGDVAFVK_.2	0.000336097	101500
2	20210218AT_cell2_DIA_400_1200Da_01	1	sp|P02787|TRFE_HUMAN	sp|P02787|TRFE_HUMAN	0%|0%|0%	FALSE	3.67909e-06	310702	_DGAGDVAFVK_.1	9.74364e-05	11668.2
2	20210218AT_cell2_DIA_400_1200Da_01	1	sp|P02787|TRFE_HUMAN	sp|P02787|TRFE_HUMAN	0%|0%|0%	FALSE	3.67909e-06	310702	_KPVEEYANC[Carbamidomethyl (C)]HLAR_.3	9.90695e-05	126195
2	20210218AT_cell2_DIA_400_1200Da_01	1	sp|P02787|TRFE_HUMAN	sp|P02787|TRFE_HUMAN	0%|0%|0%	FALSE	3.67909e-06	310702	_KPVEEYANC[Carbamidomethyl (C)]HLAR_.2	0.00155562	10456.1
2	20210218AT_cell2_DIA_400_1200Da_01	1	sp|P02787|TRFE_HUMAN	sp|P02787|TRFE_HUMAN	0%|0%|0%	FALSE	3.67909e-06	310702	_ASYLDC[Carbamidomethyl (C)]IR_.2	0.000107645	75785.8
2	20210218AT_cell2_DIA_400_1200Da_01	1	sp|P02787|TRFE_HUMAN	sp|P02787|TRFE_HUMAN	0%|0%|0%	FALSE	3.67909e-06	310702	_ASYLDC[Carbamidomethyl (C)]IR_.1	0.00953652	3931.01
2	20210218AT_cell2_DIA_400_1200Da_01	1	sp|P02787|TRFE_HUMAN	sp|P02787|TRFE_HUMAN	0%|0%|0%	FALSE	3.67909e-06	310702	_EGTC[Carbamidomethyl (C)]PEAPTDEC[Carbamidomethyl (C)]KPVK_.3	0.000547231	80648.3
2	20210218AT_cell2_DIA_400_1200Da_01	1	sp|P02787|TRFE_HUMAN	sp|P02787|TRFE_HUMAN	0%|0%|0%	FALSE	3.67909e-06	310702	_EGTC[Carbamidomethyl (C)]PEAPTDEC[Carbamidomethyl (C)]KPVK_.2	0.000479458	28915.1
2	20210218AT_cell2_DIA_400_1200Da_01	1	sp|P02787|TRFE_HUMAN	sp|P02787|TRFE_HUMAN	0%|0%|0%	FALSE	3.67909e-06	310702	_DDTVC[Carbamidomethyl (C)]LAK_.1	0.00103069	12640.8
2	20210218AT_cell2_DIA_400_1200Da_01	1	sp|P02787|TRFE_HUMAN	sp|P02787|TRFE_HUMAN	0%|0%|0%	FALSE	3.67909e-06	310702	_DDTVC[Carbamidomethyl (C)]LAK_.2	0.00360877	35959.9
2	20210218AT_cell2_DIA_400_1200Da_01	1	sp|P02787|TRFE_HUMAN	sp|P02787|TRFE_HUMAN	0%|0%|0%	FALSE	3.67909e-06	310702	_YLGEEYVK_.1	0.000366323	7390.99
2	20210218AT_cell2_DIA_400_1200Da_01	1	sp|P02787|TRFE_HUMAN	sp|P02787|TRFE_HUMAN	0%|0%|0%	FALSE	3.67909e-06	310702	_YLGEEYVK_.2	0.000670955	73714.3
2	20210218AT_cell2_DIA_400_1200Da_01	1	sp|P02787|TRFE_HUMAN	sp|P02787|TRFE_HUMAN	0%|0%|0%	FALSE	3.67909e-06	310702	_DYELLC[Carbamidomethyl (C)]LDGTR_.2	0.00115146	66250.6
2	20210218AT_cell2_DIA_400_1200Da_01	1	sp|P02787|TRFE_HUMAN	sp|P02787|TRFE_HUMAN	0%|0%|0%	FALSE	3.67909e-06	310702	_LC[Carbamidomethyl (C)]MGSGLNLC[Carbamidomethyl (C)]EPNNK_.2	0.000309278	57106.1
2	20210218AT_cell2_DIA_400_1200Da_01	1	sp|P02787|TRFE_HUMAN	sp|P02787|TRFE_HUMAN	0%|0%|0%	FALSE	3.67909e-06	310702	_LC[Carbamidomethyl (C)]M[Oxidation (M)]GSGLNLC[Carbamidomethyl (C)]EPNNK_.2	0.000359826	10111.8
2	20210218AT_cell2_DIA_400_1200Da_01	1	sp|P02787|TRFE_HUMAN	sp|P02787|TRFE_HUMAN	0%|0%|0%	FALSE	3.67909e-06	310702	_NLNEKDYELLC[Carbamidomethyl (C)]LDGTR_.2	0.0023904	12983
2	20210218AT_cell2_DIA_400_1200Da_01	1	sp|P02787|TRFE_HUMAN	sp|P02787|TRFE_HUMAN	0%|0%|0%	FALSE	3.67909e-06	310702	_C[Carbamidomethyl (C)]DEWSVNSVGK_.2	0.000352307	49620.8
2	20210218AT_cell2_DIA_400_1200Da_01	1	sp|P02787|TRFE_HUMAN	sp|P02787|TRFE_HUMAN	0%|0%|0%	FALSE	3.67909e-06	310702	_DC[Carbamidomethyl (C)]HLAQVPSHTVVAR_.4	0.000148104	35852.8
2	20210218AT_cell2_DIA_400_1200Da_01	1	sp|P02787|TRFE_HUMAN	sp|P02787|TRFE_HUMAN	0%|0%|0%	FALSE	3.67909e-06	310702	_DC[Carbamidomethyl (C)]HLAQVPSHTVVAR_.2	0.00185818	2376.44
2	20210218AT_cell2_DIA_400_1200Da_01	1	sp|P02787|TRFE_HUMAN	sp|P02787|TRFE_HUMAN	0%|0%|0%	FALSE	3.67909e-06	310702	_GDVAFVK_.1	0.000604854	30641.4
2	20210218AT_cell2_DIA_400_1200Da_01	1	sp|P02787|TRFE_HUMAN	sp|P02787|TRFE_HUMAN	0%|0%|0%	FALSE	3.67909e-06	310702	_DSGFQMNQLR_.2	0.00014066	128483
2	20210218AT_cell2_DIA_400_1200Da_01	1	sp|P02787|TRFE_HUMAN	sp|P02787|TRFE_HUMAN	0%|0%|0%	FALSE	3.67909e-06	310702	_KPVDEYKDC[Carbamidomethyl (C)]HLAQVPSHTVVAR_.4	9.97649e-05	30805.7
2	20210218AT_cell2_DIA_400_1200Da_01	1	sp|P02787|TRFE_HUMAN	sp|P02787|TRFE_HUMAN	0%|0%|0%	FALSE	3.67909e-06	310702	_EFQLFSSPHGK_.2	0.00150623	64187.3
2	20210218AT_cell2_DIA_400_1200Da_01	1	sp|P02787|TRFE_HUMAN	sp|P02787|TRFE_HUMAN	0%|0%|0%	FALSE	3.67909e-06	310702	_WC[Carbamidomethyl (C)]AVSEHEATK_.2	0.00026359	30856.5
2	20210218AT_cell2_DIA_400_1200Da_01	1	sp|P02787|TRFE_HUMAN	sp|P02787|TRFE_HUMAN	0%|0%|0%	FALSE	3.67909e-06	310702	_KASYLDC[Carbamidomethyl (C)]IR_.2	0.00356207	41969.5
2	20210218AT_cell2_DIA_400_1200Da_01	1	sp|P02787|TRFE_HUMAN	sp|P02787|TRFE_HUMAN	0%|0%|0%	FALSE	3.67909e-06	310702	_IEC[Carbamidomethyl (C)]VSAETTEDC[Carbamidomethyl (C)]IAK_.2	5.53026e-05	177404
2	20210218AT_cell2_DIA_400_1200Da_01	1	sp|P02787|TRFE_HUMAN	sp|P02787|TRFE_HUMAN	0%|0%|0%	FALSE	3.67909e-06	310702	_MYLGYEYVTAIR_.2	0.000359618	182166
2	20210218AT_cell2_DIA_400_1200Da_01	1	sp|P02787|TRFE_HUMAN	sp|P02787|TRFE_HUMAN	0%|0%|0%	FALSE	3.67909e-06	310702	_C[Carbamidomethyl (C)]STSSLLEAC[Carbamidomethyl (C)]TFR_.2	9.73503e-05	192940
2	20210218AT_cell2_DIA_400_1200Da_01	1	sp|P02787|TRFE_HUMAN	sp|P02787|TRFE_HUMAN	0%|0%|0%	FALSE	3.67909e-06	310702	_HSTIFENLANK_.2	0.000328411	117617
2	20210218AT_cell2_DIA_400_1200Da_01	1	sp|P02787|TRFE_HUMAN	sp|P02787|TRFE_HUMAN	0%|0%|0%	FALSE	3.67909e-06	310702	_EDPQTFYYAVAVVK_.2	0.0045846	19713
2	20210218AT_cell2_DIA_400_1200Da_01	1	sp|P02787|TRFE_HUMAN	sp|P02787|TRFE_HUMAN	0%|0%|0%	FALSE	3.67909e-06	310702	_DSAHGFLK_.1	0.00103051	4549.75
2	20210218AT_cell2_DIA_400_1200Da_01	1	sp|P02787|TRFE_HUMAN	sp|P02787|TRFE_HUMAN	0%|0%|0%	FALSE	3.67909e-06	310702	_DQYELLC[Carbamidomethyl (C)]LDNTR_.2	0.00325632	84462.8
2	20210218AT_cell2_DIA_400_1200Da_01	1	sp|P02787|TRFE_HUMAN	sp|P02787|TRFE_HUMAN	0%|0%|0%	FALSE	3.67909e-06	310702	_AVGNLRKC[Carbamidomethyl (C)]STSSLLEAC[Carbamidomethyl (C)]TFR_.3	6.13059e-05	137748
2	20210218AT_cell2_DIA_400_1200Da_01	1	sp|P02787|TRFE_HUMAN	sp|P02787|TRFE_HUMAN	0%|0%|0%	FALSE	3.67909e-06	310702	_APNHAVVTR_.2	0.0012819	2276.83
2	20210218AT_cell2_DIA_400_1200Da_02	2	sp|P02787|TRFE_HUMAN	sp|P02787|TRFE_HUMAN	0%|0%|0%	FALSE	3.67909e-06	305888	_EGYYGYTGAFR_.2	9.7983e-05	369226
2	20210218AT_cell2_DIA_400_1200Da_02	2	sp|P02787|TRFE_HUMAN	sp|P02787|TRFE_HUMAN	0%|0%|0%	FALSE	3.67909e-06	305888	_SVIPSDGPSVAC[Carbamidomethyl (C)]VK_.2	0.000102449	298741
2	20210218AT_cell2_DIA_400_1200Da_02	2	sp|P02787|TRFE_HUMAN	sp|P02787|TRFE_HUMAN	0%|0%|0%	FALSE	3.67909e-06	305888	_FDEFFSEGC[Carbamidomethyl (C)]APGSK_.2	0.000336009	249696
2	20210218AT_cell2_DIA_400_1200Da_02	2	sp|P02787|TRFE_HUMAN	sp|P02787|TRFE_HUMAN	0%|0%|0%	FALSE	3.67909e-06	305888	_ADRDQYELLC[Carbamidomethyl (C)]LDNTR_.3	2.76432e-05	194537
2	20210218AT_cell2_DIA_400_1200Da_02	2	sp|P02787|TRFE_HUMAN	sp|P02787|TRFE_HUMAN	0%|0%|0%	FALSE	3.67909e-06	305888	_ADRDQYELLC[Carbamidomethyl (C)]LDNTR_.2	9.80347e-05	8821.54
2	20210218AT_cell2_DIA_400_1200Da_02	2	sp|P02787|TRFE_HUMAN	sp|P02787|TRFE_HUMAN	0%|0%|0%	FALSE	3.67909e-06	305888	_DGAGDVAFVK_.2	9.79945e-05	119488
2	20210218AT_cell2_DIA_400_1200Da_02	2	sp|P02787|TRFE_HUMAN	sp|P02787|TRFE_HUMAN	0%|0%|0%	FALSE	3.67909e-06	305888	_DGAGDVAFVK_.1	0.000258017	8929.05
2	20210218AT_cell2_DIA_400_1200Da_02	2	sp|P02787|TRFE_HUMAN	sp|P02787|TRFE_HUMAN	0%|0%|0%	FALSE	3.67909e-06	305888	_KPVEEYANC[Carbamidomethyl (C)]HLAR_.3	9.80121e-05	128839
2	20210218AT_cell2_DIA_400_1200Da_02	2	sp|P02787|TRFE_HUMAN	sp|P02787|TRFE_HUMAN	0%|0%|0%	FALSE	3.67909e-06	305888	_KPVEEYANC[Carbamidomethyl (C)]HLAR_.2	0.000281347	8105.36
2	20210218AT_cell2_DIA_400_1200Da_02	2	sp|P02787|TRFE_HUMAN	sp|P02787|TRFE_HUMAN	0%|0%|0%	FALSE	3.67909e-06	305888	_ASYLDC[Carbamidomethyl (C)]IR_.2	0.000457402	86718
2	20210218AT_cell2_DIA_400_1200Da_02	2	sp|P02787|TRFE_HUMAN	sp|P02787|TRFE_HUMAN	0%|0%|0%	FALSE	3.67909e-06	305888	_ASYLDC[Carbamidomethyl (C)]IR_.1	0.00588372	2368.41
2	20210218AT_cell2_DIA_400_1200Da_02	2	sp|P02787|TRFE_HUMAN	sp|P02787|TRFE_HUMAN	0%|0%|0%	FALSE	3.67909e-06	305888	_EGTC[Carbamidomethyl (C)]PEAPTDEC[Carbamidomethyl (C)]KPVK_.3	0.000504911	82911.5
2	20210218AT_cell2_DIA_400_1200Da_02	2	sp|P02787|TRFE_HUMAN	sp|P02787|TRFE_HUMAN	0%|0%|0%	FALSE	3.67909e-06	305888	_EGTC[Carbamidomethyl (C)]PEAPTDEC[Carbamidomethyl (C)]KPVK_.2	0.000418338	25724.1
2	20210218AT_cell2_DIA_400_1200Da_02	2	sp|P02787|TRFE_HUMAN	sp|P02787|TRFE_HUMAN	0%|0%|0%	FALSE	3.67909e-06	305888	_DDTVC[Carbamidomethyl (C)]LAK_.1	0.000707061	12416.6
2	20210218AT_cell2_DIA_400_1200Da_02	2	sp|P02787|TRFE_HUMAN	sp|P02787|TRFE_HUMAN	0%|0%|0%	FALSE	3.67909e-06	305888	_YLGEEYVK_.1	0.000405379	7439.73
2	20210218AT_cell2_DIA_400_1200Da_02	2	sp|P02787|TRFE_HUMAN	sp|P02787|TRFE_HUMAN	0%|0%|0%	FALSE	3.67909e-06	305888	_DYELLC[Carbamidomethyl (C)]LDGTR_.2	0.000558156	69194.1
2	20210218AT_cell2_DIA_400_1200Da_02	2	sp|P02787|TRFE_HUMAN	sp|P02787|TRFE_HUMAN	0%|0%|0%	FALSE	3.67909e-06	305888	_LC[Carbamidomethyl (C)]MGSGLNLC[Carbamidomethyl (C)]EPNNK_.2	9.80362e-05	64674.8
2	20210218AT_cell2_DIA_400_1200Da_02	2	sp|P02787|TRFE_HUMAN	sp|P02787|TRFE_HUMAN	0%|0%|0%	FALSE	3.67909e-06	305888	_LC[Carbamidomethyl (C)]M[Oxidation (M)]GSGLNLC[Carbamidomethyl (C)]EPNNK_.2	0.000332436	10953.1
2	20210218AT_cell2_DIA_400_1200Da_02	2	sp|P02787|TRFE_HUMAN	sp|P02787|TRFE_HUMAN	0%|0%|0%	FALSE	3.67909e-06	305888	_NLNEKDYELLC[Carbamidomethyl (C)]LDGTR_.2	0.00225689	10583.4
2	20210218AT_cell2_DIA_400_1200Da_02	2	sp|P02787|TRFE_HUMAN	sp|P02787|TRFE_HUMAN	0%|0%|0%	FALSE	3.67909e-06	305888	_NLNEKDYELLC[Carbamidomethyl (C)]LDGTR_.3	0.00128144	37209.6
2	20210218AT_cell2_DIA_400_1200Da_02	2	sp|P02787|TRFE_HUMAN	sp|P02787|TRFE_HUMAN	0%|0%|0%	FALSE	3.67909e-06	305888	_C[Carbamidomethyl (C)]DEWSVNSVGK_.2	0.00192639	41274.6
2	20210218AT_cell2_DIA_400_1200Da_02	2	sp|P02787|TRFE_HUMAN	sp|P02787|TRFE_HUMAN	0%|0%|0%	FALSE	3.67909e-06	305888	_DC[Carbamidomethyl (C)]HLAQVPSHTVVAR_.4	0.00129837	39397.5
2	20210218AT_cell2_DIA_400_1200Da_02	2	sp|P02787|TRFE_HUMAN	sp|P02787|TRFE_HUMAN	0%|0%|0%	FALSE	3.67909e-06	305888	_DC[Carbamidomethyl (C)]HLAQVPSHTVVAR_.2	0.00484305	3528.73
2	20210218AT_cell2_DIA_400_1200Da_02	2	sp|P02787|TRFE_HUMAN	sp|P02787|TRFE_HUMAN	0%|0%|0%	FALSE	3.67909e-06	305888	_DC[Carbamidomethyl (C)]HLAQVPSHTVVAR_.3	0.00556387	30805
2	20210218AT_cell2_DIA_400_1200Da_02	2	sp|P02787|TRFE_HUMAN	sp|P02787|TRFE_HUMAN	0%|0%|0%	FALSE	3.67909e-06	305888	_SASDLTWDNLK_.2	0.0017105	53026.8
2	20210218AT_cell2_DIA_400_1200Da_02	2	sp|P02787|TRFE_HUMAN	sp|P02787|TRFE_HUMAN	0%|0%|0%	FALSE	3.67909e-06	305888	_GDVAFVK_.1	0.00143057	27767
2	20210218AT_cell2_DIA_400_1200Da_02	2	sp|P02787|TRFE_HUMAN	sp|P02787|TRFE_HUMAN	0%|0%|0%	FALSE	3.67909e-06	305888	_DSGFQMNQLR_.2	9.80193e-05	135131
2	20210218AT_cell2_DIA_400_1200Da_02	2	sp|P02787|TRFE_HUMAN	sp|P02787|TRFE_HUMAN	0%|0%|0%	FALSE	3.67909e-06	305888	_KPVDEYKDC[Carbamidomethyl (C)]HLAQVPSHTVVAR_.5	0.000293399	105461
2	20210218AT_cell2_DIA_400_1200Da_02	2	sp|P02787|TRFE_HUMAN	sp|P02787|TRFE_HUMAN	0%|0%|0%	FALSE	3.67909e-06	305888	_KPVDEYKDC[Carbamidomethyl (C)]HLAQVPSHTVVAR_.4	0.00537481	27861.3
2	20210218AT_cell2_DIA_400_1200Da_02	2	sp|P02787|TRFE_HUMAN	sp|P02787|TRFE_HUMAN	0%|0%|0%	FALSE	3.67909e-06	305888	_EFQLFSSPHGK_.2	0.000375771	93774.1
2	20210218AT_cell2_DIA_400_1200Da_02	2	sp|P02787|TRFE_HUMAN	sp|P02787|TRFE_HUMAN	0%|0%|0%	FALSE	3.67909e-06	305888	_WC[Carbamidomethyl (C)]AVSEHEATK_.2	9.80256e-05	31293.7
2	20210218AT_cell2_DIA_400_1200Da_02	2	sp|P02787|TRFE_HUMAN	sp|P02787|TRFE_HUMAN	0%|0%|0%	FALSE	3.67909e-06	305888	_IEC[Carbamidomethyl (C)]VSAETTEDC[Carbamidomethyl (C)]IAK_.2	9.79517e-05	172279
2	20210218AT_cell2_DIA_400_1200Da_02	2	sp|P02787|TRFE_HUMAN	sp|P02787|TRFE_HUMAN	0%|0%|0%	FALSE	3.67909e-06	305888	_MYLGYEYVTAIR_.2	0.000401182	177915
2	20210218AT_cell2_DIA_400_1200Da_02	2	sp|P02787|TRFE_HUMAN	sp|P02787|TRFE_HUMAN	0%|0%|0%	FALSE	3.67909e-06	305888	_C[Carbamidomethyl (C)]STSSLLEAC[Carbamidomethyl (C)]TFR_.2	9.79804e-05	177730
2	20210218AT_cell2_DIA_400_1200Da_02	2	sp|P02787|TRFE_HUMAN	sp|P02787|TRFE_HUMAN	0%|0%|0%	FALSE	3.67909e-06	305888	_HSTIFENLANK_.2	0.000884144	130512
2	20210218AT_cell2_DIA_400_1200Da_02	2	sp|P02787|TRFE_HUMAN	sp|P02787|TRFE_HUMAN	0%|0%|0%	FALSE	3.67909e-06	305888	_EDPQTFYYAVAVVK_.2	0.000276494	34870.6
2	20210218AT_cell2_DIA_400_1200Da_02	2	sp|P02787|TRFE_HUMAN	sp|P02787|TRFE_HUMAN	0%|0%|0%	FALSE	3.67909e-06	305888	_DSAHGFLK_.1	0.00109784	2698.03
2	20210218AT_cell2_DIA_400_1200Da_02	2	sp|P02787|TRFE_HUMAN	sp|P02787|TRFE_HUMAN	0%|0%|0%	FALSE	3.67909e-06	305888	_WC[Carbamidomethyl (C)]ALSHHER_.2	0.00928017	8215.97
2	20210218AT_cell2_DIA_400_1200Da_02	2	sp|P02787|TRFE_HUMAN	sp|P02787|TRFE_HUMAN	0%|0%|0%	FALSE	3.67909e-06	305888	_KSASDLTWDNLK_.2	0.00845021	14918.4
2	20210218AT_cell2_DIA_400_1200Da_03	3	sp|P02787|TRFE_HUMAN	sp|P02787|TRFE_HUMAN	0%|0%|0%	FALSE	3.67909e-06	314522	_EGYYGYTGAFR_.2	0.000112044	387510
2	20210218AT_cell2_DIA_400_1200Da_03	3	sp|P02787|TRFE_HUMAN	sp|P02787|TRFE_HUMAN	0%|0%|0%	FALSE	3.67909e-06	314522	_SVIPSDGPSVAC[Carbamidomethyl (C)]VK_.2	0.000161518	320073
2	20210218AT_cell2_DIA_400_1200Da_03	3	sp|P02787|TRFE_HUMAN	sp|P02787|TRFE_HUMAN	0%|0%|0%	FALSE	3.67909e-06	314522	_FDEFFSEGC[Carbamidomethyl (C)]APGSK_.2	0.000123149	235982
2	20210218AT_cell2_DIA_400_1200Da_03	3	sp|P02787|TRFE_HUMAN	sp|P02787|TRFE_HUMAN	0%|0%|0%	FALSE	3.67909e-06	314522	_ADRDQYELLC[Carbamidomethyl (C)]LDNTR_.3	0.000109392	200199
2	20210218AT_cell2_DIA_400_1200Da_03	3	sp|P02787|TRFE_HUMAN	sp|P02787|TRFE_HUMAN	0%|0%|0%	FALSE	3.67909e-06	314522	_ADRDQYELLC[Carbamidomethyl (C)]LDNTR_.2	0.000565349	7901.82
2	20210218AT_cell2_DIA_400_1200Da_03	3	sp|P02787|TRFE_HUMAN	sp|P02787|TRFE_HUMAN	0%|0%|0%	FALSE	3.67909e-06	314522	_DGAGDVAFVK_.2	0.000356198	131265
2	20210218AT_cell2_DIA_400_1200Da_03	3	sp|P02787|TRFE_HUMAN	sp|P02787|TRFE_HUMAN	0%|0%|0%	FALSE	3.67909e-06	314522	_DGAGDVAFVK_.1	0.000109427	9655.35
2	20210218AT_cell2_DIA_400_1200Da_03	3	sp|P02787|TRFE_HUMAN	sp|P02787|TRFE_HUMAN	0%|0%|0%	FALSE	3.67909e-06	314522	_KPVEEYANC[Carbamidomethyl (C)]HLAR_.3	0.000109426	145299
2	20210218AT_cell2_DIA_400_1200Da_03	3	sp|P02787|TRFE_HUMAN	sp|P02787|TRFE_HUMAN	0%|0%|0%	FALSE	3.67909e-06	314522	_KPVEEYANC[Carbamidomethyl (C)]HLAR_.2	0.00056096	5189.91
2	20210218AT_cell2_DIA_400_1200Da_03	3	sp|P02787|TRFE_HUMAN	sp|P02787|TRFE_HUMAN	0%|0%|0%	FALSE	3.67909e-06	314522	_ASYLDC[Carbamidomethyl (C)]IR_.2	0.00011713	105836
2	20210218AT_cell2_DIA_400_1200Da_03	3	sp|P02787|TRFE_HUMAN	sp|P02787|TRFE_HUMAN	0%|0%|0%	FALSE	3.67909e-06	314522	_ASYLDC[Carbamidomethyl (C)]IR_.1	0.00571405	3069.64
2	20210218AT_cell2_DIA_400_1200Da_03	3	sp|P02787|TRFE_HUMAN	sp|P02787|TRFE_HUMAN	0%|0%|0%	FALSE	3.67909e-06	314522	_EGTC[Carbamidomethyl (C)]PEAPTDEC[Carbamidomethyl (C)]KPVK_.3	0.000641861	83896.1
2	20210218AT_cell2_DIA_400_1200Da_03	3	sp|P02787|TRFE_HUMAN	sp|P02787|TRFE_HUMAN	0%|0%|0%	FALSE	3.67909e-06	314522	_EGTC[Carbamidomethyl (C)]PEAPTDEC[Carbamidomethyl (C)]KPVK_.2	0.000596343	23058.2
2	20210218AT_cell2_DIA_400_1200Da_03	3	sp|P02787|TRFE_HUMAN	sp|P02787|TRFE_HUMAN	0%|0%|0%	FALSE	3.67909e-06	314522	_DDTVC[Carbamidomethyl (C)]LAK_.1	0.00170936	13418.4
2	20210218AT_cell2_DIA_400_1200Da_03	3	sp|P02787|TRFE_HUMAN	sp|P02787|TRFE_HUMAN	0%|0%|0%	FALSE	3.67909e-06	314522	_DDTVC[Carbamidomethyl (C)]LAK_.2	0.00654332	154430
2	20210218AT_cell2_DIA_400_1200Da_03	3	sp|P02787|TRFE_HUMAN	sp|P02787|TRFE_HUMAN	0%|0%|0%	FALSE	3.67909e-06	314522	_YLGEEYVK_.1	0.000321903	7293.26
2	20210218AT_cell2_DIA_400_1200Da_03	3	sp|P02787|TRFE_HUMAN	sp|P02787|TRFE_HUMAN	0%|0%|0%	FALSE	3.67909e-06	314522	_YLGEEYVK_.2	0.00175888	72352.7
2	20210218AT_cell2_DIA_400_1200Da_03	3	sp|P02787|TRFE_HUMAN	sp|P02787|TRFE_HUMAN	0%|0%|0%	FALSE	3.67909e-06	314522	_DYELLC[Carbamidomethyl (C)]LDGTR_.2	0.00119996	52102
2	20210218AT_cell2_DIA_400_1200Da_03	3	sp|P02787|TRFE_HUMAN	sp|P02787|TRFE_HUMAN	0%|0%|0%	FALSE	3.67909e-06	314522	_LC[Carbamidomethyl (C)]MGSGLNLC[Carbamidomethyl (C)]EPNNK_.2	0.000109418	70326.9
2	20210218AT_cell2_DIA_400_1200Da_03	3	sp|P02787|TRFE_HUMAN	sp|P02787|TRFE_HUMAN	0%|0%|0%	FALSE	3.67909e-06	314522	_LC[Carbamidomethyl (C)]M[Oxidation (M)]GSGLNLC[Carbamidomethyl (C)]EPNNK_.2	0.000477134	12834.3
2	20210218AT_cell2_DIA_400_1200Da_03	3	sp|P02787|TRFE_HUMAN	sp|P02787|TRFE_HUMAN	0%|0%|0%	FALSE	3.67909e-06	314522	_NLNEKDYELLC[Carbamidomethyl (C)]LDGTR_.2	0.00133051	8499.58
2	20210218AT_cell2_DIA_400_1200Da_03	3	sp|P02787|TRFE_HUMAN	sp|P02787|TRFE_HUMAN	0%|0%|0%	FALSE	3.67909e-06	314522	_NLNEKDYELLC[Carbamidomethyl (C)]LDGTR_.3	0.000357358	43486.1
2	20210218AT_cell2_DIA_400_1200Da_03	3	sp|P02787|TRFE_HUMAN	sp|P02787|TRFE_HUMAN	0%|0%|0%	FALSE	3.67909e-06	314522	_C[Carbamidomethyl (C)]DEWSVNSVGK_.2	0.00115838	39303.4
2	20210218AT_cell2_DIA_400_1200Da_03	3	sp|P02787|TRFE_HUMAN	sp|P02787|TRFE_HUMAN	0%|0%|0%	FALSE	3.67909e-06	314522	_DC[Carbamidomethyl (C)]HLAQVPSHTVVAR_.4	0.00226244	32180.9
2	20210218AT_cell2_DIA_400_1200Da_03	3	sp|P02787|TRFE_HUMAN	sp|P02787|TRFE_HUMAN	0%|0%|0%	FALSE	3.67909e-06	314522	_SASDLTWDNLK_.2	0.00582242	55326.8
2	20210218AT_cell2_DIA_400_1200Da_03	3	sp|P02787|TRFE_HUMAN	sp|P02787|TRFE_HUMAN	0%|0%|0%	FALSE	3.67909e-06	314522	_DSGFQMNQLR_.2	0.00127954	99404.6
2	20210218AT_cell2_DIA_400_1200Da_03	3	sp|P02787|TRFE_HUMAN	sp|P02787|TRFE_HUMAN	0%|0%|0%	FALSE	3.67909e-06	314522	_KPVDEYKDC[Carbamidomethyl (C)]HLAQVPSHTVVAR_.5	0.00118357	93779.3
2	20210218AT_cell2_DIA_400_1200Da_03	3	sp|P02787|TRFE_HUMAN	sp|P02787|TRFE_HUMAN	0%|0%|0%	FALSE	3.67909e-06	314522	_EFQLFSSPHGK_.2	0.000349354	84910.8
2	20210218AT_cell2_DIA_400_1200Da_03	3	sp|P02787|TRFE_HUMAN	sp|P02787|TRFE_HUMAN	0%|0%|0%	FALSE	3.67909e-06	314522	_WC[Carbamidomethyl (C)]AVSEHEATK_.2	0.000225831	26382.4
2	20210218AT_cell2_DIA_400_1200Da_03	3	sp|P02787|TRFE_HUMAN	sp|P02787|TRFE_HUMAN	0%|0%|0%	FALSE	3.67909e-06	314522	_LKC[Carbamidomethyl (C)]DEWSVNSVGK_.3	0.00547166	57770.1
2	20210218AT_cell2_DIA_400_1200Da_03	3	sp|P02787|TRFE_HUMAN	sp|P02787|TRFE_HUMAN	0%|0%|0%	FALSE	3.67909e-06	314522	_NPDPWAK_.1	0.00353707	20434.8
2	20210218AT_cell2_DIA_400_1200Da_03	3	sp|P02787|TRFE_HUMAN	sp|P02787|TRFE_HUMAN	0%|0%|0%	FALSE	3.67909e-06	314522	_IEC[Carbamidomethyl (C)]VSAETTEDC[Carbamidomethyl (C)]IAK_.2	0.000109406	190760
2	20210218AT_cell2_DIA_400_1200Da_03	3	sp|P02787|TRFE_HUMAN	sp|P02787|TRFE_HUMAN	0%|0%|0%	FALSE	3.67909e-06	314522	_MYLGYEYVTAIR_.2	0.000510928	163273
2	20210218AT_cell2_DIA_400_1200Da_03	3	sp|P02787|TRFE_HUMAN	sp|P02787|TRFE_HUMAN	0%|0%|0%	FALSE	3.67909e-06	314522	_C[Carbamidomethyl (C)]STSSLLEAC[Carbamidomethyl (C)]TFR_.2	0.00010942	157208
2	20210218AT_cell2_DIA_400_1200Da_03	3	sp|P02787|TRFE_HUMAN	sp|P02787|TRFE_HUMAN	0%|0%|0%	FALSE	3.67909e-06	314522	_HSTIFENLANK_.2	0.0003879	127258
2	20210218AT_cell2_DIA_400_1200Da_03	3	sp|P02787|TRFE_HUMAN	sp|P02787|TRFE_HUMAN	0%|0%|0%	FALSE	3.67909e-06	314522	_EDPQTFYYAVAVVK_.2	0.000531225	28255.7
2	20210218AT_cell2_DIA_400_1200Da_03	3	sp|P02787|TRFE_HUMAN	sp|P02787|TRFE_HUMAN	0%|0%|0%	FALSE	3.67909e-06	314522	_DQYELLC[Carbamidomethyl (C)]LDNTR_.2	0.00242718	147612
1	20210218AT_cell1_DIA_400_1200Da_01	1	sp|P02769|ALBU_BOVIN	sp|P02769|ALBU_BOVIN	0%|0%|0%	FALSE	4.69423e-06	1.05798e+06	_YLYEIAR_.2	0.00010228	2.43808e+06
1	20210218AT_cell1_DIA_400_1200Da_01	1	sp|P02769|ALBU_BOVIN	sp|P02769|ALBU_BOVIN	0%|0%|0%	FALSE	4.69423e-06	1.05798e+06	_YLYEIAR_.1	0.000227557	47399.7
1	20210218AT_cell1_DIA_400_1200Da_01	1	sp|P02769|ALBU_BOVIN	sp|P02769|ALBU_BOVIN	0%|0%|0%	FALSE	4.69423e-06	1.05798e+06	_KVPQVSTPTLVEVSR_.3	0.000127794	1.69701e+06
1	20210218AT_cell1_DIA_400_1200Da_01	1	sp|P02769|ALBU_BOVIN	sp|P02769|ALBU_BOVIN	0%|0%|0%	FALSE	4.69423e-06	1.05798e+06	_KVPQVSTPTLVEVSR_.2	0.000106089	498064
1	20210218AT_cell1_DIA_400_1200Da_01	1	sp|P02769|ALBU_BOVIN	sp|P02769|ALBU_BOVIN	0%|0%|0%	FALSE	4.69423e-06	1.05798e+06	_LVNELTEFAK_.2	0.000102266	1.64599e+06
1	20210218AT_cell1_DIA_400_1200Da_01	1	sp|P02769|ALBU_BOVIN	sp|P02769|ALBU_BOVIN	0%|0%|0%	FALSE	4.69423e-06	1.05798e+06	_LVNELTEFAK_.1	0.000381961	21312.7
1	20210218AT_cell1_DIA_400_1200Da_01	1	sp|P02769|ALBU_BOVIN	sp|P02769|ALBU_BOVIN	0%|0%|0%	FALSE	4.69423e-06	1.05798e+06	_EYEATLEEC[Carbamidomethyl (C)]C[Carbamidomethyl (C)]AK_.2	0.000102344	1.48935e+06
1	20210218AT_cell1_DIA_400_1200Da_01	1	sp|P02769|ALBU_BOVIN	sp|P02769|ALBU_BOVIN	0%|0%|0%	FALSE	4.69423e-06	1.05798e+06	_ETYGDMADC[Carbamidomethyl (C)]C[Carbamidomethyl (C)]EK_.2	0.00010236	1.45479e+06
1	20210218AT_cell1_DIA_400_1200Da_01	1	sp|P02769|ALBU_BOVIN	sp|P02769|ALBU_BOVIN	0%|0%|0%	FALSE	4.69423e-06	1.05798e+06	_ETYGDM[Oxidation (M)]ADC[Carbamidomethyl (C)]C[Carbamidomethyl (C)]EK_.2	0.000387037	31461.8
1	20210218AT_cell1_DIA_400_1200Da_01	1	sp|P02769|ALBU_BOVIN	sp|P02769|ALBU_BOVIN	0%|0%|0%	FALSE	4.69423e-06	1.05798e+06	_EC[Carbamidomethyl (C)]C[Carbamidomethyl (C)]HGDLLEC[Carbamidomethyl (C)]ADDR_.3	0.00010237	1.08396e+06
1	20210218AT_cell1_DIA_400_1200Da_01	1	sp|P02769|ALBU_BOVIN	sp|P02769|ALBU_BOVIN	0%|0%|0%	FALSE	4.69423e-06	1.05798e+06	_EC[Carbamidomethyl (C)]C[Carbamidomethyl (C)]HGDLLEC[Carbamidomethyl (C)]ADDR_.2	0.000114358	150393
1	20210218AT_cell1_DIA_400_1200Da_01	1	sp|P02769|ALBU_BOVIN	sp|P02769|ALBU_BOVIN	0%|0%|0%	FALSE	4.69423e-06	1.05798e+06	_YIC[Carbamidomethyl (C)]DNQDTISSK_.2	0.000136847	1.16954e+06
1	20210218AT_cell1_DIA_400_1200Da_01	1	sp|P02769|ALBU_BOVIN	sp|P02769|ALBU_BOVIN	0%|0%|0%	FALSE	4.69423e-06	1.05798e+06	_DDPHAC[Carbamidomethyl (C)]YSTVFDK_.3	0.000136854	495932
1	20210218AT_cell1_DIA_400_1200Da_01	1	sp|P02769|ALBU_BOVIN	sp|P02769|ALBU_BOVIN	0%|0%|0%	FALSE	4.69423e-06	1.05798e+06	_DDPHAC[Carbamidomethyl (C)]YSTVFDK_.2	0.000108044	444832
1	20210218AT_cell1_DIA_400_1200Da_01	1	sp|P02769|ALBU_BOVIN	sp|P02769|ALBU_BOVIN	0%|0%|0%	FALSE	4.69423e-06	1.05798e+06	_TC[Carbamidomethyl (C)]VADESHAGC[Carbamidomethyl (C)]EK_.3	0.000107253	957716
1	20210218AT_cell1_DIA_400_1200Da_01	1	sp|P02769|ALBU_BOVIN	sp|P02769|ALBU_BOVIN	0%|0%|0%	FALSE	4.69423e-06	1.05798e+06	_TC[Carbamidomethyl (C)]VADESHAGC[Carbamidomethyl (C)]EK_.2	0.000116243	333967
1	20210218AT_cell1_DIA_400_1200Da_01	1	sp|P02769|ALBU_BOVIN	sp|P02769|ALBU_BOVIN	0%|0%|0%	FALSE	4.69423e-06	1.05798e+06	_C[Carbamidomethyl (C)]C[Carbamidomethyl (C)]AADDKEAC[Carbamidomethyl (C)]FAVEGPK_.3	0.000116789	455245
1	20210218AT_cell1_DIA_400_1200Da_01	1	sp|P02769|ALBU_BOVIN	sp|P02769|ALBU_BOVIN	0%|0%|0%	FALSE	4.69423e-06	1.05798e+06	_C[Carbamidomethyl (C)]C[Carbamidomethyl (C)]AADDKEAC[Carbamidomethyl (C)]FAVEGPK_.2	0.000353806	123857
1	20210218AT_cell1_DIA_400_1200Da_01	1	sp|P02769|ALBU_BOVIN	sp|P02769|ALBU_BOVIN	0%|0%|0%	FALSE	4.69423e-06	1.05798e+06	_QTALVELLK_.2	0.000105449	556612
1	20210218AT_cell1_DIA_400_1200Da_01	1	sp|P02769|ALBU_BOVIN	sp|P02769|ALBU_BOVIN	0%|0%|0%	FALSE	4.69423e-06	1.05798e+06	_QTALVELLK_.1	0.000178626	18250.4
1	20210218AT_cell1_DIA_400_1200Da_01	1	sp|P02769|ALBU_BOVIN	sp|P02769|ALBU_BOVIN	0%|0%|0%	FALSE	4.69423e-06	1.05798e+06	_YNGVFQEC[Carbamidomethyl (C)]C[Carbamidomethyl (C)]QAEDK_.2	0.000372153	362128
1	20210218AT_cell1_DIA_400_1200Da_01	1	sp|P02769|ALBU_BOVIN	sp|P02769|ALBU_BOVIN	0%|0%|0%	FALSE	4.69423e-06	1.05798e+06	_LVTDLTK_.1	0.000136847	111165
1	20210218AT_cell1_DIA_400_1200Da_01	1	sp|P02769|ALBU_BOVIN	sp|P02769|ALBU_BOVIN	0%|0%|0%	FALSE	4.69423e-06	1.05798e+06	_C[Carbamidomethyl (C)]C[Carbamidomethyl (C)]TESLVNR_.2	0.000135916	1.97984e+06
1	20210218AT_cell1_DIA_400_1200Da_01	1	sp|P02769|ALBU_BOVIN	sp|P02769|ALBU_BOVIN	0%|0%|0%	FALSE	4.69423e-06	1.05798e+06	_C[Carbamidomethyl (C)]C[Carbamidomethyl (C)]TESLVNR_.1	0.000354838	6854.19
1	20210218AT_cell1_DIA_400_1200Da_01	1	sp|P02769|ALBU_BOVIN	sp|P02769|ALBU_BOVIN	0%|0%|0%	FALSE	4.69423e-06	1.05798e+06	_AEFVEVTK_.2	0.000136845	999213
1	20210218AT_cell1_DIA_400_1200Da_01	1	sp|P02769|ALBU_BOVIN	sp|P02769|ALBU_BOVIN	0%|0%|0%	FALSE	4.69423e-06	1.05798e+06	_AEFVEVTK_.1	0.00276831	84093.6
1	20210218AT_cell1_DIA_400_1200Da_01	1	sp|P02769|ALBU_BOVIN	sp|P02769|ALBU_BOVIN	0%|0%|0%	FALSE	4.69423e-06	1.05798e+06	_LKPDPNTLC[Carbamidomethyl (C)]DEFK_.2	0.000136859	183518
1	20210218AT_cell1_DIA_400_1200Da_01	1	sp|P02769|ALBU_BOVIN	sp|P02769|ALBU_BOVIN	0%|0%|0%	FALSE	4.69423e-06	1.05798e+06	_LKPDPNTLC[Carbamidomethyl (C)]DEFK_.3	0.000136863	141210
1	20210218AT_cell1_DIA_400_1200Da_01	1	sp|P02769|ALBU_BOVIN	sp|P02769|ALBU_BOVIN	0%|0%|0%	FALSE	4.69423e-06	1.05798e+06	_DDSPDLPK_.1	0.000222126	66202.6
1	20210218AT_cell1_DIA_400_1200Da_01	1	sp|P02769|ALBU_BOVIN	sp|P02769|ALBU_BOVIN	0%|0%|0%	FALSE	4.69423e-06	1.05798e+06	_DDSPDLPK_.2	0.000121924	303758
1	20210218AT_cell1_DIA_400_1200Da_01	1	sp|P02769|ALBU_BOVIN	sp|P02769|ALBU_BOVIN	0%|0%|0%	FALSE	4.69423e-06	1.05798e+06	_DAIPENLPPLTADFAEDKDVC[Carbamidomethyl (C)]K_.3	0.000136858	345456
1	20210218AT_cell1_DIA_400_1200Da_01	1	sp|P02769|ALBU_BOVIN	sp|P02769|ALBU_BOVIN	0%|0%|0%	FALSE	4.69423e-06	1.05798e+06	_HLVDEPQNLIK_.2	0.000120261	1.95395e+06
1	20210218AT_cell1_DIA_400_1200Da_01	1	sp|P02769|ALBU_BOVIN	sp|P02769|ALBU_BOVIN	0%|0%|0%	FALSE	4.69423e-06	1.05798e+06	_HLVDEPQNLIK_.3	0.0035981	11715.4
1	20210218AT_cell1_DIA_400_1200Da_01	1	sp|P02769|ALBU_BOVIN	sp|P02769|ALBU_BOVIN	0%|0%|0%	FALSE	4.69423e-06	1.05798e+06	_SLHTLFGDELC[Carbamidomethyl (C)]K_.3	0.000132683	1.08488e+06
1	20210218AT_cell1_DIA_400_1200Da_01	1	sp|P02769|ALBU_BOVIN	sp|P02769|ALBU_BOVIN	0%|0%|0%	FALSE	4.69423e-06	1.05798e+06	_SLHTLFGDELC[Carbamidomethyl (C)]K_.2	0.000399628	173827
1	20210218AT_cell1_DIA_400_1200Da_01	1	sp|P02769|ALBU_BOVIN	sp|P02769|ALBU_BOVIN	0%|0%|0%	FALSE	4.69423e-06	1.05798e+06	_RPC[Carbamidomethyl (C)]FSALTPDETYVPK_.3	0.000116325	947185
1	20210218AT_cell1_DIA_400_1200Da_01	1	sp|P02769|ALBU_BOVIN	sp|P02769|ALBU_BOVIN	0%|0%|0%	FALSE	4.69423e-06	1.05798e+06	_RPC[Carbamidomethyl (C)]FSALTPDETYVPK_.2	0.00110574	257648
1	20210218AT_cell1_DIA_400_1200Da_01	1	sp|P02769|ALBU_BOVIN	sp|P02769|ALBU_BOVIN	0%|0%|0%	FALSE	4.69423e-06	1.05798e+06	_DLGEEHFK_.2	0.000106484	611000
1	20210218AT_cell1_DIA_400_1200Da_01	1	sp|P02769|ALBU_BOVIN	sp|P02769|ALBU_BOVIN	0%|0%|0%	FALSE	4.69423e-06	1.05798e+06	_DLGEEHFK_.1	0.00248698	7454.71
1	20210218AT_cell1_DIA_400_1200Da_01	1	sp|P02769|ALBU_BOVIN	sp|P02769|ALBU_BOVIN	0%|0%|0%	FALSE	4.69423e-06	1.05798e+06	_RHPYFYAPELLYYANK_.3	0.000107463	414128
1	20210218AT_cell1_DIA_400_1200Da_01	1	sp|P02769|ALBU_BOVIN	sp|P02769|ALBU_BOVIN	0%|0%|0%	FALSE	4.69423e-06	1.05798e+06	_RHPYFYAPELLYYANK_.2	0.00013146	39174.1
1	20210218AT_cell1_DIA_400_1200Da_01	1	sp|P02769|ALBU_BOVIN	sp|P02769|ALBU_BOVIN	0%|0%|0%	FALSE	4.69423e-06	1.05798e+06	_RHPYFYAPELLYYANK_.4	0.000819004	80401.4
1	20210218AT_cell1_DIA_400_1200Da_01	1	sp|P02769|ALBU_BOVIN	sp|P02769|ALBU_BOVIN	0%|0%|0%	FALSE	4.69423e-06	1.05798e+06	_EAC[Carbamidomethyl (C)]FAVEGPK_.2	0.000150675	280196
1	20210218AT_cell1_DIA_400_1200Da_01	1	sp|P02769|ALBU_BOVIN	sp|P02769|ALBU_BOVIN	0%|0%|0%	FALSE	4.69423e-06	1.05798e+06	_EAC[Carbamidomethyl (C)]FAVEGPK_.1	0.000408061	6722.49
1	20210218AT_cell1_DIA_400_1200Da_01	1	sp|P02769|ALBU_BOVIN	sp|P02769|ALBU_BOVIN	0%|0%|0%	FALSE	4.69423e-06	1.05798e+06	_FKDLGEEHFK_.3	0.000124004	244662
1	20210218AT_cell1_DIA_400_1200Da_01	1	sp|P02769|ALBU_BOVIN	sp|P02769|ALBU_BOVIN	0%|0%|0%	FALSE	4.69423e-06	1.05798e+06	_FKDLGEEHFK_.2	0.000400126	45253.5
1	20210218AT_cell1_DIA_400_1200Da_01	1	sp|P02769|ALBU_BOVIN	sp|P02769|ALBU_BOVIN	0%|0%|0%	FALSE	4.69423e-06	1.05798e+06	_LKEC[Carbamidomethyl (C)]C[Carbamidomethyl (C)]DKPLLEK_.2	0.000136854	29498.6
1	20210218AT_cell1_DIA_400_1200Da_01	1	sp|P02769|ALBU_BOVIN	sp|P02769|ALBU_BOVIN	0%|0%|0%	FALSE	4.69423e-06	1.05798e+06	_LKEC[Carbamidomethyl (C)]C[Carbamidomethyl (C)]DKPLLEK_.3	0.000136852	297613
1	20210218AT_cell1_DIA_400_1200Da_01	1	sp|P02769|ALBU_BOVIN	sp|P02769|ALBU_BOVIN	0%|0%|0%	FALSE	4.69423e-06	1.05798e+06	_EC[Carbamidomethyl (C)]C[Carbamidomethyl (C)]DKPLLEK_.2	0.000136848	61579.2
1	20210218AT_cell1_DIA_400_1200Da_01	1	sp|P02769|ALBU_BOVIN	sp|P02769|ALBU_BOVIN	0%|0%|0%	FALSE	4.69423e-06	1.05798e+06	_EC[Carbamidomethyl (C)]C[Carbamidomethyl (C)]DKPLLEK_.3	0.00222821	195648
1	20210218AT_cell1_DIA_400_1200Da_01	1	sp|P02769|ALBU_BOVIN	sp|P02769|ALBU_BOVIN	0%|0%|0%	FALSE	4.69423e-06	1.05798e+06	_SHC[Carbamidomethyl (C)]IAEVEK_.2	0.000107169	407264
1	20210218AT_cell1_DIA_400_1200Da_01	1	sp|P02769|ALBU_BOVIN	sp|P02769|ALBU_BOVIN	0%|0%|0%	FALSE	4.69423e-06	1.05798e+06	_SHC[Carbamidomethyl (C)]IAEVEK_.1	0.000163833	24046
1	20210218AT_cell1_DIA_400_1200Da_01	1	sp|P02769|ALBU_BOVIN	sp|P02769|ALBU_BOVIN	0%|0%|0%	FALSE	4.69423e-06	1.05798e+06	_RHPEYAVSVLLR_.3	0.00201967	926392
1	20210218AT_cell1_DIA_400_1200Da_01	1	sp|P02769|ALBU_BOVIN	sp|P02769|ALBU_BOVIN	0%|0%|0%	FALSE	4.69423e-06	1.05798e+06	_LFTFHADIC[Carbamidomethyl (C)]TLPDTEK_.3	0.000398725	154569
1	20210218AT_cell1_DIA_400_1200Da_01	1	sp|P02769|ALBU_BOVIN	sp|P02769|ALBU_BOVIN	0%|0%|0%	FALSE	4.69423e-06	1.05798e+06	_VPQVSTPTLVEVSR_.2	0.00104149	116030
1	20210218AT_cell1_DIA_400_1200Da_01	1	sp|P02769|ALBU_BOVIN	sp|P02769|ALBU_BOVIN	0%|0%|0%	FALSE	4.69423e-06	1.05798e+06	_TVMENFVAFVDK_.2	0.000136848	128672
1	20210218AT_cell1_DIA_400_1200Da_01	1	sp|P02769|ALBU_BOVIN	sp|P02769|ALBU_BOVIN	0%|0%|0%	FALSE	4.69423e-06	1.05798e+06	_HPYFYAPELLYYANK_.3	0.000217199	89736.1
1	20210218AT_cell1_DIA_400_1200Da_01	1	sp|P02769|ALBU_BOVIN	sp|P02769|ALBU_BOVIN	0%|0%|0%	FALSE	4.69423e-06	1.05798e+06	_HPYFYAPELLYYANK_.2	0.00916223	18180.6
1	20210218AT_cell1_DIA_400_1200Da_01	1	sp|P02769|ALBU_BOVIN	sp|P02769|ALBU_BOVIN	0%|0%|0%	FALSE	4.69423e-06	1.05798e+06	_NEC[Carbamidomethyl (C)]FLSHK_.2	0.000388931	128823
1	20210218AT_cell1_DIA_400_1200Da_01	1	sp|P02769|ALBU_BOVIN	sp|P02769|ALBU_BOVIN	0%|0%|0%	FALSE	4.69423e-06	1.05798e+06	_NEC[Carbamidomethyl (C)]FLSHK_.1	0.000533031	3722.93
1	20210218AT_cell1_DIA_400_1200Da_01	1	sp|P02769|ALBU_BOVIN	sp|P02769|ALBU_BOVIN	0%|0%|0%	FALSE	4.69423e-06	1.05798e+06	_DAIPENLPPLTADFAEDK_.2	0.00491043	60271.5
1	20210218AT_cell1_DIA_400_1200Da_01	1	sp|P02769|ALBU_BOVIN	sp|P02769|ALBU_BOVIN	0%|0%|0%	FALSE	4.69423e-06	1.05798e+06	_QEPERNEC[Carbamidomethyl (C)]FLSHK_.2	0.00141166	4013.84
1	20210218AT_cell1_DIA_400_1200Da_01	1	sp|P02769|ALBU_BOVIN	sp|P02769|ALBU_BOVIN	0%|0%|0%	FALSE	4.69423e-06	1.05798e+06	_QEPERNEC[Carbamidomethyl (C)]FLSHK_.3	0.00732302	18774.3
1	20210218AT_cell1_DIA_400_1200Da_01	1	sp|P02769|ALBU_BOVIN	sp|P02769|ALBU_BOVIN	0%|0%|0%	FALSE	4.69423e-06	1.05798e+06	_LVVSTQTALA_.1	0.00164961	23121.8
1	20210218AT_cell1_DIA_400_1200Da_01	1	sp|P02769|ALBU_BOVIN	sp|P02769|ALBU_BOVIN	0%|0%|0%	FALSE	4.69423e-06	1.05798e+06	_LC[Carbamidomethyl (C)]VLHEK_.1	0.000552283	20797.6
1	20210218AT_cell1_DIA_400_1200Da_01	1	sp|P02769|ALBU_BOVIN	sp|P02769|ALBU_BOVIN	0%|0%|0%	FALSE	4.69423e-06	1.05798e+06	_QNC[Carbamidomethyl (C)]DQFEK_.1	0.000380736	2791.33
1	20210218AT_cell1_DIA_400_1200Da_01	1	sp|P02769|ALBU_BOVIN	sp|P02769|ALBU_BOVIN	0%|0%|0%	FALSE	4.69423e-06	1.05798e+06	_QNC[Carbamidomethyl (C)]DQFEK_.2	0.000148828	27052.9
1	20210218AT_cell1_DIA_400_1200Da_01	1	sp|P02769|ALBU_BOVIN	sp|P02769|ALBU_BOVIN	0%|0%|0%	FALSE	4.69423e-06	1.05798e+06	_ATEEQLK_.2	0.000392866	11546.4
1	20210218AT_cell1_DIA_400_1200Da_01	1	sp|P02769|ALBU_BOVIN	sp|P02769|ALBU_BOVIN	0%|0%|0%	FALSE	4.69423e-06	1.05798e+06	_ATEEQLK_.1	0.000397866	1808.19
1	20210218AT_cell1_DIA_400_1200Da_01	1	sp|P02769|ALBU_BOVIN	sp|P02769|ALBU_BOVIN	0%|0%|0%	FALSE	4.69423e-06	1.05798e+06	_NEC[Carbamidomethyl (C)]FLSHKDDSPDLPK_.3	0.000399846	205607
1	20210218AT_cell1_DIA_400_1200Da_01	1	sp|P02769|ALBU_BOVIN	sp|P02769|ALBU_BOVIN	0%|0%|0%	FALSE	4.69423e-06	1.05798e+06	_LKPDPNTLC[Carbamidomethyl (C)]DEFKADEK_.3	0.00022168	82325.7
1	20210218AT_cell1_DIA_400_1200Da_01	1	sp|P02769|ALBU_BOVIN	sp|P02769|ALBU_BOVIN	0%|0%|0%	FALSE	4.69423e-06	1.05798e+06	_HPEYAVSVLLR_.2	0.00418303	64161
1	20210218AT_cell1_DIA_400_1200Da_01	1	sp|P02769|ALBU_BOVIN	sp|P02769|ALBU_BOVIN	0%|0%|0%	FALSE	4.69423e-06	1.05798e+06	_EC[Carbamidomethyl (C)]C[Carbamidomethyl (C)]HGDLLEC[Carbamidomethyl (C)]ADDRADLAK_.4	0.000409516	22561.7
1	20210218AT_cell1_DIA_400_1200Da_01	1	sp|P02769|ALBU_BOVIN	sp|P02769|ALBU_BOVIN	0%|0%|0%	FALSE	4.69423e-06	1.05798e+06	_QEPERNEC[Carbamidomethyl (C)]FLSHKDDSPDLPK_.4	0.00573172	101901
1	20210218AT_cell1_DIA_400_1200Da_02	2	sp|P02769|ALBU_BOVIN	sp|P02769|ALBU_BOVIN	0%|0%|0%	FALSE	4.69423e-06	1.05809e+06	_YLYEIAR_.2	0.000260002	2.37307e+06
1	20210218AT_cell1_DIA_400_1200Da_02	2	sp|P02769|ALBU_BOVIN	sp|P02769|ALBU_BOVIN	0%|0%|0%	FALSE	4.69423e-06	1.05809e+06	_YLYEIAR_.1	0.000564316	47045.4
1	20210218AT_cell1_DIA_400_1200Da_02	2	sp|P02769|ALBU_BOVIN	sp|P02769|ALBU_BOVIN	0%|0%|0%	FALSE	4.69423e-06	1.05809e+06	_KVPQVSTPTLVEVSR_.3	0.000371362	1.82957e+06
1	20210218AT_cell1_DIA_400_1200Da_02	2	sp|P02769|ALBU_BOVIN	sp|P02769|ALBU_BOVIN	0%|0%|0%	FALSE	4.69423e-06	1.05809e+06	_KVPQVSTPTLVEVSR_.2	0.000371018	463999
1	20210218AT_cell1_DIA_400_1200Da_02	2	sp|P02769|ALBU_BOVIN	sp|P02769|ALBU_BOVIN	0%|0%|0%	FALSE	4.69423e-06	1.05809e+06	_LVNELTEFAK_.2	0.000300127	1.61483e+06
1	20210218AT_cell1_DIA_400_1200Da_02	2	sp|P02769|ALBU_BOVIN	sp|P02769|ALBU_BOVIN	0%|0%|0%	FALSE	4.69423e-06	1.05809e+06	_LVNELTEFAK_.1	0.000490998	20002.1
1	20210218AT_cell1_DIA_400_1200Da_02	2	sp|P02769|ALBU_BOVIN	sp|P02769|ALBU_BOVIN	0%|0%|0%	FALSE	4.69423e-06	1.05809e+06	_EYEATLEEC[Carbamidomethyl (C)]C[Carbamidomethyl (C)]AK_.2	0.000355372	1600650
1	20210218AT_cell1_DIA_400_1200Da_02	2	sp|P02769|ALBU_BOVIN	sp|P02769|ALBU_BOVIN	0%|0%|0%	FALSE	4.69423e-06	1.05809e+06	_ETYGDMADC[Carbamidomethyl (C)]C[Carbamidomethyl (C)]EK_.2	0.000370999	1.4897e+06
1	20210218AT_cell1_DIA_400_1200Da_02	2	sp|P02769|ALBU_BOVIN	sp|P02769|ALBU_BOVIN	0%|0%|0%	FALSE	4.69423e-06	1.05809e+06	_ETYGDM[Oxidation (M)]ADC[Carbamidomethyl (C)]C[Carbamidomethyl (C)]EK_.2	0.000371579	48086.4
1	20210218AT_cell1_DIA_400_1200Da_02	2	sp|P02769|ALBU_BOVIN	sp|P02769|ALBU_BOVIN	0%|0%|0%	FALSE	4.69423e-06	1.05809e+06	_EC[Carbamidomethyl (C)]C[Carbamidomethyl (C)]HGDLLEC[Carbamidomethyl (C)]ADDR_.3	0.000354861	1.19246e+06
1	20210218AT_cell1_DIA_400_1200Da_02	2	sp|P02769|ALBU_BOVIN	sp|P02769|ALBU_BOVIN	0%|0%|0%	FALSE	4.69423e-06	1.05809e+06	_EC[Carbamidomethyl (C)]C[Carbamidomethyl (C)]HGDLLEC[Carbamidomethyl (C)]ADDR_.2	0.000371176	133267
1	20210218AT_cell1_DIA_400_1200Da_02	2	sp|P02769|ALBU_BOVIN	sp|P02769|ALBU_BOVIN	0%|0%|0%	FALSE	4.69423e-06	1.05809e+06	_YIC[Carbamidomethyl (C)]DNQDTISSK_.2	0.000371515	1.26195e+06
1	20210218AT_cell1_DIA_400_1200Da_02	2	sp|P02769|ALBU_BOVIN	sp|P02769|ALBU_BOVIN	0%|0%|0%	FALSE	4.69423e-06	1.05809e+06	_DDPHAC[Carbamidomethyl (C)]YSTVFDK_.3	0.000371272	552049
1	20210218AT_cell1_DIA_400_1200Da_02	2	sp|P02769|ALBU_BOVIN	sp|P02769|ALBU_BOVIN	0%|0%|0%	FALSE	4.69423e-06	1.05809e+06	_DDPHAC[Carbamidomethyl (C)]YSTVFDK_.2	0.000371129	440276
1	20210218AT_cell1_DIA_400_1200Da_02	2	sp|P02769|ALBU_BOVIN	sp|P02769|ALBU_BOVIN	0%|0%|0%	FALSE	4.69423e-06	1.05809e+06	_TC[Carbamidomethyl (C)]VADESHAGC[Carbamidomethyl (C)]EK_.3	0.00037165	18202.5
1	20210218AT_cell1_DIA_400_1200Da_02	2	sp|P02769|ALBU_BOVIN	sp|P02769|ALBU_BOVIN	0%|0%|0%	FALSE	4.69423e-06	1.05809e+06	_TC[Carbamidomethyl (C)]VADESHAGC[Carbamidomethyl (C)]EK_.2	0.000564348	5933.91
1	20210218AT_cell1_DIA_400_1200Da_02	2	sp|P02769|ALBU_BOVIN	sp|P02769|ALBU_BOVIN	0%|0%|0%	FALSE	4.69423e-06	1.05809e+06	_C[Carbamidomethyl (C)]C[Carbamidomethyl (C)]AADDKEAC[Carbamidomethyl (C)]FAVEGPK_.3	0.000371006	469204
1	20210218AT_cell1_DIA_400_1200Da_02	2	sp|P02769|ALBU_BOVIN	sp|P02769|ALBU_BOVIN	0%|0%|0%	FALSE	4.69423e-06	1.05809e+06	_C[Carbamidomethyl (C)]C[Carbamidomethyl (C)]AADDKEAC[Carbamidomethyl (C)]FAVEGPK_.2	0.000564357	116558
1	20210218AT_cell1_DIA_400_1200Da_02	2	sp|P02769|ALBU_BOVIN	sp|P02769|ALBU_BOVIN	0%|0%|0%	FALSE	4.69423e-06	1.05809e+06	_QTALVELLK_.2	0.000371072	588021
1	20210218AT_cell1_DIA_400_1200Da_02	2	sp|P02769|ALBU_BOVIN	sp|P02769|ALBU_BOVIN	0%|0%|0%	FALSE	4.69423e-06	1.05809e+06	_QTALVELLK_.1	0.000564387	16632.9
1	20210218AT_cell1_DIA_400_1200Da_02	2	sp|P02769|ALBU_BOVIN	sp|P02769|ALBU_BOVIN	0%|0%|0%	FALSE	4.69423e-06	1.05809e+06	_YNGVFQEC[Carbamidomethyl (C)]C[Carbamidomethyl (C)]QAEDK_.2	0.000564507	382919
1	20210218AT_cell1_DIA_400_1200Da_02	2	sp|P02769|ALBU_BOVIN	sp|P02769|ALBU_BOVIN	0%|0%|0%	FALSE	4.69423e-06	1.05809e+06	_LVTDLTK_.1	0.00037137	107385
1	20210218AT_cell1_DIA_400_1200Da_02	2	sp|P02769|ALBU_BOVIN	sp|P02769|ALBU_BOVIN	0%|0%|0%	FALSE	4.69423e-06	1.05809e+06	_C[Carbamidomethyl (C)]C[Carbamidomethyl (C)]TESLVNR_.2	0.000371496	2203425
1	20210218AT_cell1_DIA_400_1200Da_02	2	sp|P02769|ALBU_BOVIN	sp|P02769|ALBU_BOVIN	0%|0%|0%	FALSE	4.69423e-06	1.05809e+06	_C[Carbamidomethyl (C)]C[Carbamidomethyl (C)]TESLVNR_.1	0.000493017	7169.45
1	20210218AT_cell1_DIA_400_1200Da_02	2	sp|P02769|ALBU_BOVIN	sp|P02769|ALBU_BOVIN	0%|0%|0%	FALSE	4.69423e-06	1.05809e+06	_AEFVEVTK_.2	0.000371556	1.01561e+06
1	20210218AT_cell1_DIA_400_1200Da_02	2	sp|P02769|ALBU_BOVIN	sp|P02769|ALBU_BOVIN	0%|0%|0%	FALSE	4.69423e-06	1.05809e+06	_AEFVEVTK_.1	0.00277282	83270.5
1	20210218AT_cell1_DIA_400_1200Da_02	2	sp|P02769|ALBU_BOVIN	sp|P02769|ALBU_BOVIN	0%|0%|0%	FALSE	4.69423e-06	1.05809e+06	_LKPDPNTLC[Carbamidomethyl (C)]DEFK_.2	0.000371641	268501
1	20210218AT_cell1_DIA_400_1200Da_02	2	sp|P02769|ALBU_BOVIN	sp|P02769|ALBU_BOVIN	0%|0%|0%	FALSE	4.69423e-06	1.05809e+06	_LKPDPNTLC[Carbamidomethyl (C)]DEFK_.3	0.000371659	167906
1	20210218AT_cell1_DIA_400_1200Da_02	2	sp|P02769|ALBU_BOVIN	sp|P02769|ALBU_BOVIN	0%|0%|0%	FALSE	4.69423e-06	1.05809e+06	_DDSPDLPK_.1	0.000564421	61585.8
1	20210218AT_cell1_DIA_400_1200Da_02	2	sp|P02769|ALBU_BOVIN	sp|P02769|ALBU_BOVIN	0%|0%|0%	FALSE	4.69423e-06	1.05809e+06	_DDSPDLPK_.2	0.000371169	306104
1	20210218AT_cell1_DIA_400_1200Da_02	2	sp|P02769|ALBU_BOVIN	sp|P02769|ALBU_BOVIN	0%|0%|0%	FALSE	4.69423e-06	1.05809e+06	_DAIPENLPPLTADFAEDKDVC[Carbamidomethyl (C)]K_.3	0.000371247	325798
1	20210218AT_cell1_DIA_400_1200Da_02	2	sp|P02769|ALBU_BOVIN	sp|P02769|ALBU_BOVIN	0%|0%|0%	FALSE	4.69423e-06	1.05809e+06	_HLVDEPQNLIK_.2	0.000371713	1934089
1	20210218AT_cell1_DIA_400_1200Da_02	2	sp|P02769|ALBU_BOVIN	sp|P02769|ALBU_BOVIN	0%|0%|0%	FALSE	4.69423e-06	1.05809e+06	_HLVDEPQNLIK_.3	0.0059693	20592
1	20210218AT_cell1_DIA_400_1200Da_02	2	sp|P02769|ALBU_BOVIN	sp|P02769|ALBU_BOVIN	0%|0%|0%	FALSE	4.69423e-06	1.05809e+06	_SLHTLFGDELC[Carbamidomethyl (C)]K_.3	0.000371468	1.08601e+06
1	20210218AT_cell1_DIA_400_1200Da_02	2	sp|P02769|ALBU_BOVIN	sp|P02769|ALBU_BOVIN	0%|0%|0%	FALSE	4.69423e-06	1.05809e+06	_SLHTLFGDELC[Carbamidomethyl (C)]K_.2	0.000988681	181179
1	20210218AT_cell1_DIA_400_1200Da_02	2	sp|P02769|ALBU_BOVIN	sp|P02769|ALBU_BOVIN	0%|0%|0%	FALSE	4.69423e-06	1.05809e+06	_RPC[Carbamidomethyl (C)]FSALTPDETYVPK_.3	0.000371057	974140
1	20210218AT_cell1_DIA_400_1200Da_02	2	sp|P02769|ALBU_BOVIN	sp|P02769|ALBU_BOVIN	0%|0%|0%	FALSE	4.69423e-06	1.05809e+06	_RPC[Carbamidomethyl (C)]FSALTPDETYVPK_.2	0.00111963	249608
1	20210218AT_cell1_DIA_400_1200Da_02	2	sp|P02769|ALBU_BOVIN	sp|P02769|ALBU_BOVIN	0%|0%|0%	FALSE	4.69423e-06	1.05809e+06	_DLGEEHFK_.2	0.000283822	650648
1	20210218AT_cell1_DIA_400_1200Da_02	2	sp|P02769|ALBU_BOVIN	sp|P02769|ALBU_BOVIN	0%|0%|0%	FALSE	4.69423e-06	1.05809e+06	_DLGEEHFK_.1	0.00316073	8071
1	20210218AT_cell1_DIA_400_1200Da_02	2	sp|P02769|ALBU_BOVIN	sp|P02769|ALBU_BOVIN	0%|0%|0%	FALSE	4.69423e-06	1.05809e+06	_RHPYFYAPELLYYANK_.3	0.00037112	445184
1	20210218AT_cell1_DIA_400_1200Da_02	2	sp|P02769|ALBU_BOVIN	sp|P02769|ALBU_BOVIN	0%|0%|0%	FALSE	4.69423e-06	1.05809e+06	_RHPYFYAPELLYYANK_.2	0.000371508	43259.2
1	20210218AT_cell1_DIA_400_1200Da_02	2	sp|P02769|ALBU_BOVIN	sp|P02769|ALBU_BOVIN	0%|0%|0%	FALSE	4.69423e-06	1.05809e+06	_RHPYFYAPELLYYANK_.4	0.000564506	111338
1	20210218AT_cell1_DIA_400_1200Da_02	2	sp|P02769|ALBU_BOVIN	sp|P02769|ALBU_BOVIN	0%|0%|0%	FALSE	4.69423e-06	1.05809e+06	_EAC[Carbamidomethyl (C)]FAVEGPK_.2	0.000371399	304746
1	20210218AT_cell1_DIA_400_1200Da_02	2	sp|P02769|ALBU_BOVIN	sp|P02769|ALBU_BOVIN	0%|0%|0%	FALSE	4.69423e-06	1.05809e+06	_EAC[Carbamidomethyl (C)]FAVEGPK_.1	0.000881639	8127.84
1	20210218AT_cell1_DIA_400_1200Da_02	2	sp|P02769|ALBU_BOVIN	sp|P02769|ALBU_BOVIN	0%|0%|0%	FALSE	4.69423e-06	1.05809e+06	_FKDLGEEHFK_.3	0.000371245	257668
1	20210218AT_cell1_DIA_400_1200Da_02	2	sp|P02769|ALBU_BOVIN	sp|P02769|ALBU_BOVIN	0%|0%|0%	FALSE	4.69423e-06	1.05809e+06	_FKDLGEEHFK_.2	0.000759677	44059.6
1	20210218AT_cell1_DIA_400_1200Da_02	2	sp|P02769|ALBU_BOVIN	sp|P02769|ALBU_BOVIN	0%|0%|0%	FALSE	4.69423e-06	1.05809e+06	_LKEC[Carbamidomethyl (C)]C[Carbamidomethyl (C)]DKPLLEK_.2	0.000371395	22654.3
1	20210218AT_cell1_DIA_400_1200Da_02	2	sp|P02769|ALBU_BOVIN	sp|P02769|ALBU_BOVIN	0%|0%|0%	FALSE	4.69423e-06	1.05809e+06	_LKEC[Carbamidomethyl (C)]C[Carbamidomethyl (C)]DKPLLEK_.3	0.000371488	266314
1	20210218AT_cell1_DIA_400_1200Da_02	2	sp|P02769|ALBU_BOVIN	sp|P02769|ALBU_BOVIN	0%|0%|0%	FALSE	4.69423e-06	1.05809e+06	_EC[Carbamidomethyl (C)]C[Carbamidomethyl (C)]DKPLLEK_.2	0.00037139	64416
1	20210218AT_cell1_DIA_400_1200Da_02	2	sp|P02769|ALBU_BOVIN	sp|P02769|ALBU_BOVIN	0%|0%|0%	FALSE	4.69423e-06	1.05809e+06	_EC[Carbamidomethyl (C)]C[Carbamidomethyl (C)]DKPLLEK_.3	0.00189252	193285
1	20210218AT_cell1_DIA_400_1200Da_02	2	sp|P02769|ALBU_BOVIN	sp|P02769|ALBU_BOVIN	0%|0%|0%	FALSE	4.69423e-06	1.05809e+06	_SHC[Carbamidomethyl (C)]IAEVEK_.2	0.0032253	2301.76
1	20210218AT_cell1_DIA_400_1200Da_02	2	sp|P02769|ALBU_BOVIN	sp|P02769|ALBU_BOVIN	0%|0%|0%	FALSE	4.69423e-06	1.05809e+06	_RHPEYAVSVLLR_.3	0.00150241	1.78941e+06
1	20210218AT_cell1_DIA_400_1200Da_02	2	sp|P02769|ALBU_BOVIN	sp|P02769|ALBU_BOVIN	0%|0%|0%	FALSE	4.69423e-06	1.05809e+06	_RHPEYAVSVLLR_.2	0.00795206	6492.53
1	20210218AT_cell1_DIA_400_1200Da_02	2	sp|P02769|ALBU_BOVIN	sp|P02769|ALBU_BOVIN	0%|0%|0%	FALSE	4.69423e-06	1.05809e+06	_LFTFHADIC[Carbamidomethyl (C)]TLPDTEK_.3	0.00161082	173348
1	20210218AT_cell1_DIA_400_1200Da_02	2	sp|P02769|ALBU_BOVIN	sp|P02769|ALBU_BOVIN	0%|0%|0%	FALSE	4.69423e-06	1.05809e+06	_LFTFHADIC[Carbamidomethyl (C)]TLPDTEK_.2	0.00671698	33842.5
1	20210218AT_cell1_DIA_400_1200Da_02	2	sp|P02769|ALBU_BOVIN	sp|P02769|ALBU_BOVIN	0%|0%|0%	FALSE	4.69423e-06	1.05809e+06	_VPQVSTPTLVEVSR_.2	0.00272365	126020
1	20210218AT_cell1_DIA_400_1200Da_02	2	sp|P02769|ALBU_BOVIN	sp|P02769|ALBU_BOVIN	0%|0%|0%	FALSE	4.69423e-06	1.05809e+06	_HPYFYAPELLYYANK_.3	0.000564397	94656.5
1	20210218AT_cell1_DIA_400_1200Da_02	2	sp|P02769|ALBU_BOVIN	sp|P02769|ALBU_BOVIN	0%|0%|0%	FALSE	4.69423e-06	1.05809e+06	_DAIPENLPPLTADFAEDK_.2	0.0032239	78270.6
1	20210218AT_cell1_DIA_400_1200Da_02	2	sp|P02769|ALBU_BOVIN	sp|P02769|ALBU_BOVIN	0%|0%|0%	FALSE	4.69423e-06	1.05809e+06	_QEPERNEC[Carbamidomethyl (C)]FLSHK_.2	0.000957794	4292.13
1	20210218AT_cell1_DIA_400_1200Da_02	2	sp|P02769|ALBU_BOVIN	sp|P02769|ALBU_BOVIN	0%|0%|0%	FALSE	4.69423e-06	1.05809e+06	_QEPERNEC[Carbamidomethyl (C)]FLSHK_.3	0.00104071	49207.3
1	20210218AT_cell1_DIA_400_1200Da_02	2	sp|P02769|ALBU_BOVIN	sp|P02769|ALBU_BOVIN	0%|0%|0%	FALSE	4.69423e-06	1.05809e+06	_LVVSTQTALA_.1	0.00435558	19790.9
1	20210218AT_cell1_DIA_400_1200Da_02	2	sp|P02769|ALBU_BOVIN	sp|P02769|ALBU_BOVIN	0%|0%|0%	FALSE	4.69423e-06	1.05809e+06	_NEC[Carbamidomethyl (C)]FLSHKDDSPDLPK_.3	0.000371483	211623
1	20210218AT_cell1_DIA_400_1200Da_02	2	sp|P02769|ALBU_BOVIN	sp|P02769|ALBU_BOVIN	0%|0%|0%	FALSE	4.69423e-06	1.05809e+06	_LKPDPNTLC[Carbamidomethyl (C)]DEFKADEK_.3	0.00056428	82485
1	20210218AT_cell1_DIA_400_1200Da_03	3	sp|P02769|ALBU_BOVIN	sp|P02769|ALBU_BOVIN	0%|0%|0%	FALSE	4.69423e-06	1.02419e+06	_YLYEIAR_.2	2.1831e-10	2364748
1	20210218AT_cell1_DIA_400_1200Da_03	3	sp|P02769|ALBU_BOVIN	sp|P02769|ALBU_BOVIN	0%|0%|0%	FALSE	4.69423e-06	1.02419e+06	_YLYEIAR_.1	0.000245135	51162.8
1	20210218AT_cell1_DIA_400_1200Da_03	3	sp|P02769|ALBU_BOVIN	sp|P02769|ALBU_BOVIN	0%|0%|0%	FALSE	4.69423e-06	1.02419e+06	_KVPQVSTPTLVEVSR_.3	0.0001226	1744607
1	20210218AT_cell1_DIA_400_1200Da_03	3	sp|P02769|ALBU_BOVIN	sp|P02769|ALBU_BOVIN	0%|0%|0%	FALSE	4.69423e-06	1.02419e+06	_KVPQVSTPTLVEVSR_.2	1.22312e-07	407725
1	20210218AT_cell1_DIA_400_1200Da_03	3	sp|P02769|ALBU_BOVIN	sp|P02769|ALBU_BOVIN	0%|0%|0%	FALSE	4.69423e-06	1.02419e+06	_LVNELTEFAK_.2	4.72204e-05	1.56166e+06
1	20210218AT_cell1_DIA_400_1200Da_03	3	sp|P02769|ALBU_BOVIN	sp|P02769|ALBU_BOVIN	0%|0%|0%	FALSE	4.69423e-06	1.02419e+06	_LVNELTEFAK_.1	0.00048296	15249.4
1	20210218AT_cell1_DIA_400_1200Da_03	3	sp|P02769|ALBU_BOVIN	sp|P02769|ALBU_BOVIN	0%|0%|0%	FALSE	4.69423e-06	1.02419e+06	_EYEATLEEC[Carbamidomethyl (C)]C[Carbamidomethyl (C)]AK_.2	2.54906e-07	1.60782e+06
1	20210218AT_cell1_DIA_400_1200Da_03	3	sp|P02769|ALBU_BOVIN	sp|P02769|ALBU_BOVIN	0%|0%|0%	FALSE	4.69423e-06	1.02419e+06	_ETYGDMADC[Carbamidomethyl (C)]C[Carbamidomethyl (C)]EK_.2	1.89048e-06	1.41159e+06
1	20210218AT_cell1_DIA_400_1200Da_03	3	sp|P02769|ALBU_BOVIN	sp|P02769|ALBU_BOVIN	0%|0%|0%	FALSE	4.69423e-06	1.02419e+06	_ETYGDM[Oxidation (M)]ADC[Carbamidomethyl (C)]C[Carbamidomethyl (C)]EK_.2	0.000213832	37906.4
1	20210218AT_cell1_DIA_400_1200Da_03	3	sp|P02769|ALBU_BOVIN	sp|P02769|ALBU_BOVIN	0%|0%|0%	FALSE	4.69423e-06	1.02419e+06	_EC[Carbamidomethyl (C)]C[Carbamidomethyl (C)]HGDLLEC[Carbamidomethyl (C)]ADDR_.3	3.29723e-07	1.19281e+06
1	20210218AT_cell1_DIA_400_1200Da_03	3	sp|P02769|ALBU_BOVIN	sp|P02769|ALBU_BOVIN	0%|0%|0%	FALSE	4.69423e-06	1.02419e+06	_EC[Carbamidomethyl (C)]C[Carbamidomethyl (C)]HGDLLEC[Carbamidomethyl (C)]ADDR_.2	0.000122493	117333
1	20210218AT_cell1_DIA_400_1200Da_03	3	sp|P02769|ALBU_BOVIN	sp|P02769|ALBU_BOVIN	0%|0%|0%	FALSE	4.69423e-06	1.02419e+06	_YIC[Carbamidomethyl (C)]DNQDTISSK_.2	0.000122647	1.21673e+06
1	20210218AT_cell1_DIA_400_1200Da_03	3	sp|P02769|ALBU_BOVIN	sp|P02769|ALBU_BOVIN	0%|0%|0%	FALSE	4.69423e-06	1.02419e+06	_DDPHAC[Carbamidomethyl (C)]YSTVFDK_.3	0.00012244	520318
1	20210218AT_cell1_DIA_400_1200Da_03	3	sp|P02769|ALBU_BOVIN	sp|P02769|ALBU_BOVIN	0%|0%|0%	FALSE	4.69423e-06	1.02419e+06	_DDPHAC[Carbamidomethyl (C)]YSTVFDK_.2	2.44157e-05	392762
1	20210218AT_cell1_DIA_400_1200Da_03	3	sp|P02769|ALBU_BOVIN	sp|P02769|ALBU_BOVIN	0%|0%|0%	FALSE	4.69423e-06	1.02419e+06	_TC[Carbamidomethyl (C)]VADESHAGC[Carbamidomethyl (C)]EK_.3	0.000122512	471869
1	20210218AT_cell1_DIA_400_1200Da_03	3	sp|P02769|ALBU_BOVIN	sp|P02769|ALBU_BOVIN	0%|0%|0%	FALSE	4.69423e-06	1.02419e+06	_TC[Carbamidomethyl (C)]VADESHAGC[Carbamidomethyl (C)]EK_.2	0.000122628	153735
1	20210218AT_cell1_DIA_400_1200Da_03	3	sp|P02769|ALBU_BOVIN	sp|P02769|ALBU_BOVIN	0%|0%|0%	FALSE	4.69423e-06	1.02419e+06	_C[Carbamidomethyl (C)]C[Carbamidomethyl (C)]AADDKEAC[Carbamidomethyl (C)]FAVEGPK_.3	1.91258e-06	463939
1	20210218AT_cell1_DIA_400_1200Da_03	3	sp|P02769|ALBU_BOVIN	sp|P02769|ALBU_BOVIN	0%|0%|0%	FALSE	4.69423e-06	1.02419e+06	_C[Carbamidomethyl (C)]C[Carbamidomethyl (C)]AADDKEAC[Carbamidomethyl (C)]FAVEGPK_.2	0.000255596	107951
1	20210218AT_cell1_DIA_400_1200Da_03	3	sp|P02769|ALBU_BOVIN	sp|P02769|ALBU_BOVIN	0%|0%|0%	FALSE	4.69423e-06	1.02419e+06	_QTALVELLK_.2	7.49814e-06	553187
1	20210218AT_cell1_DIA_400_1200Da_03	3	sp|P02769|ALBU_BOVIN	sp|P02769|ALBU_BOVIN	0%|0%|0%	FALSE	4.69423e-06	1.02419e+06	_QTALVELLK_.1	0.000415174	18632
1	20210218AT_cell1_DIA_400_1200Da_03	3	sp|P02769|ALBU_BOVIN	sp|P02769|ALBU_BOVIN	0%|0%|0%	FALSE	4.69423e-06	1.02419e+06	_YNGVFQEC[Carbamidomethyl (C)]C[Carbamidomethyl (C)]QAEDK_.2	0.000250853	386860
1	20210218AT_cell1_DIA_400_1200Da_03	3	sp|P02769|ALBU_BOVIN	sp|P02769|ALBU_BOVIN	0%|0%|0%	FALSE	4.69423e-06	1.02419e+06	_LVTDLTK_.1	0.000122571	102294
1	20210218AT_cell1_DIA_400_1200Da_03	3	sp|P02769|ALBU_BOVIN	sp|P02769|ALBU_BOVIN	0%|0%|0%	FALSE	4.69423e-06	1.02419e+06	_C[Carbamidomethyl (C)]C[Carbamidomethyl (C)]TESLVNR_.2	0.00012629	2252859
1	20210218AT_cell1_DIA_400_1200Da_03	3	sp|P02769|ALBU_BOVIN	sp|P02769|ALBU_BOVIN	0%|0%|0%	FALSE	4.69423e-06	1.02419e+06	_C[Carbamidomethyl (C)]C[Carbamidomethyl (C)]TESLVNR_.1	0.000244893	6905.31
1	20210218AT_cell1_DIA_400_1200Da_03	3	sp|P02769|ALBU_BOVIN	sp|P02769|ALBU_BOVIN	0%|0%|0%	FALSE	4.69423e-06	1.02419e+06	_AEFVEVTK_.2	0.000143468	1.02021e+06
1	20210218AT_cell1_DIA_400_1200Da_03	3	sp|P02769|ALBU_BOVIN	sp|P02769|ALBU_BOVIN	0%|0%|0%	FALSE	4.69423e-06	1.02419e+06	_AEFVEVTK_.1	0.001861	81071.8
1	20210218AT_cell1_DIA_400_1200Da_03	3	sp|P02769|ALBU_BOVIN	sp|P02769|ALBU_BOVIN	0%|0%|0%	FALSE	4.69423e-06	1.02419e+06	_LKPDPNTLC[Carbamidomethyl (C)]DEFK_.2	0.00025616	257442
1	20210218AT_cell1_DIA_400_1200Da_03	3	sp|P02769|ALBU_BOVIN	sp|P02769|ALBU_BOVIN	0%|0%|0%	FALSE	4.69423e-06	1.02419e+06	_LKPDPNTLC[Carbamidomethyl (C)]DEFK_.3	0.000198848	159717
1	20210218AT_cell1_DIA_400_1200Da_03	3	sp|P02769|ALBU_BOVIN	sp|P02769|ALBU_BOVIN	0%|0%|0%	FALSE	4.69423e-06	1.02419e+06	_DDSPDLPK_.1	0.000239075	59615.4
1	20210218AT_cell1_DIA_400_1200Da_03	3	sp|P02769|ALBU_BOVIN	sp|P02769|ALBU_BOVIN	0%|0%|0%	FALSE	4.69423e-06	1.02419e+06	_DDSPDLPK_.2	0.000118374	299826
1	20210218AT_cell1_DIA_400_1200Da_03	3	sp|P02769|ALBU_BOVIN	sp|P02769|ALBU_BOVIN	0%|0%|0%	FALSE	4.69423e-06	1.02419e+06	_DAIPENLPPLTADFAEDKDVC[Carbamidomethyl (C)]K_.3	0.000122488	346518
1	20210218AT_cell1_DIA_400_1200Da_03	3	sp|P02769|ALBU_BOVIN	sp|P02769|ALBU_BOVIN	0%|0%|0%	FALSE	4.69423e-06	1.02419e+06	_HLVDEPQNLIK_.2	0.000313171	1.76006e+06
1	20210218AT_cell1_DIA_400_1200Da_03	3	sp|P02769|ALBU_BOVIN	sp|P02769|ALBU_BOVIN	0%|0%|0%	FALSE	4.69423e-06	1.02419e+06	_HLVDEPQNLIK_.3	0.00951794	36114.9
1	20210218AT_cell1_DIA_400_1200Da_03	3	sp|P02769|ALBU_BOVIN	sp|P02769|ALBU_BOVIN	0%|0%|0%	FALSE	4.69423e-06	1.02419e+06	_SLHTLFGDELC[Carbamidomethyl (C)]K_.3	0.000122675	1.08085e+06
1	20210218AT_cell1_DIA_400_1200Da_03	3	sp|P02769|ALBU_BOVIN	sp|P02769|ALBU_BOVIN	0%|0%|0%	FALSE	4.69423e-06	1.02419e+06	_SLHTLFGDELC[Carbamidomethyl (C)]K_.2	0.00090611	116226
1	20210218AT_cell1_DIA_400_1200Da_03	3	sp|P02769|ALBU_BOVIN	sp|P02769|ALBU_BOVIN	0%|0%|0%	FALSE	4.69423e-06	1.02419e+06	_RPC[Carbamidomethyl (C)]FSALTPDETYVPK_.3	9.59929e-05	1.02018e+06
1	20210218AT_cell1_DIA_400_1200Da_03	3	sp|P02769|ALBU_BOVIN	sp|P02769|ALBU_BOVIN	0%|0%|0%	FALSE	4.69423e-06	1.02419e+06	_RPC[Carbamidomethyl (C)]FSALTPDETYVPK_.2	0.00128531	219434
1	20210218AT_cell1_DIA_400_1200Da_03	3	sp|P02769|ALBU_BOVIN	sp|P02769|ALBU_BOVIN	0%|0%|0%	FALSE	4.69423e-06	1.02419e+06	_DLGEEHFK_.2	1.99677e-08	570853
1	20210218AT_cell1_DIA_400_1200Da_03	3	sp|P02769|ALBU_BOVIN	sp|P02769|ALBU_BOVIN	0%|0%|0%	FALSE	4.69423e-06	1.02419e+06	_RHPYFYAPELLYYANK_.3	9.87883e-05	470732
1	20210218AT_cell1_DIA_400_1200Da_03	3	sp|P02769|ALBU_BOVIN	sp|P02769|ALBU_BOVIN	0%|0%|0%	FALSE	4.69423e-06	1.02419e+06	_RHPYFYAPELLYYANK_.2	0.00019404	34946.6
1	20210218AT_cell1_DIA_400_1200Da_03	3	sp|P02769|ALBU_BOVIN	sp|P02769|ALBU_BOVIN	0%|0%|0%	FALSE	4.69423e-06	1.02419e+06	_RHPYFYAPELLYYANK_.4	0.000284702	105851
1	20210218AT_cell1_DIA_400_1200Da_03	3	sp|P02769|ALBU_BOVIN	sp|P02769|ALBU_BOVIN	0%|0%|0%	FALSE	4.69423e-06	1.02419e+06	_EAC[Carbamidomethyl (C)]FAVEGPK_.2	0.000122692	286209
1	20210218AT_cell1_DIA_400_1200Da_03	3	sp|P02769|ALBU_BOVIN	sp|P02769|ALBU_BOVIN	0%|0%|0%	FALSE	4.69423e-06	1.02419e+06	_EAC[Carbamidomethyl (C)]FAVEGPK_.1	0.000330772	7772.97
1	20210218AT_cell1_DIA_400_1200Da_03	3	sp|P02769|ALBU_BOVIN	sp|P02769|ALBU_BOVIN	0%|0%|0%	FALSE	4.69423e-06	1.02419e+06	_FKDLGEEHFK_.3	0.000122514	259016
1	20210218AT_cell1_DIA_400_1200Da_03	3	sp|P02769|ALBU_BOVIN	sp|P02769|ALBU_BOVIN	0%|0%|0%	FALSE	4.69423e-06	1.02419e+06	_FKDLGEEHFK_.2	0.000314107	37170.5
1	20210218AT_cell1_DIA_400_1200Da_03	3	sp|P02769|ALBU_BOVIN	sp|P02769|ALBU_BOVIN	0%|0%|0%	FALSE	4.69423e-06	1.02419e+06	_LKEC[Carbamidomethyl (C)]C[Carbamidomethyl (C)]DKPLLEK_.2	0.000122722	23871.9
1	20210218AT_cell1_DIA_400_1200Da_03	3	sp|P02769|ALBU_BOVIN	sp|P02769|ALBU_BOVIN	0%|0%|0%	FALSE	4.69423e-06	1.02419e+06	_LKEC[Carbamidomethyl (C)]C[Carbamidomethyl (C)]DKPLLEK_.3	0.000122628	246089
1	20210218AT_cell1_DIA_400_1200Da_03	3	sp|P02769|ALBU_BOVIN	sp|P02769|ALBU_BOVIN	0%|0%|0%	FALSE	4.69423e-06	1.02419e+06	_EC[Carbamidomethyl (C)]C[Carbamidomethyl (C)]DKPLLEK_.2	0.000122566	56782.3
1	20210218AT_cell1_DIA_400_1200Da_03	3	sp|P02769|ALBU_BOVIN	sp|P02769|ALBU_BOVIN	0%|0%|0%	FALSE	4.69423e-06	1.02419e+06	_EC[Carbamidomethyl (C)]C[Carbamidomethyl (C)]DKPLLEK_.3	0.000269004	229820
1	20210218AT_cell1_DIA_400_1200Da_03	3	sp|P02769|ALBU_BOVIN	sp|P02769|ALBU_BOVIN	0%|0%|0%	FALSE	4.69423e-06	1.02419e+06	_SHC[Carbamidomethyl (C)]IAEVEK_.2	6.75152e-08	110818
1	20210218AT_cell1_DIA_400_1200Da_03	3	sp|P02769|ALBU_BOVIN	sp|P02769|ALBU_BOVIN	0%|0%|0%	FALSE	4.69423e-06	1.02419e+06	_SHC[Carbamidomethyl (C)]IAEVEK_.1	0.000138285	4662.75
1	20210218AT_cell1_DIA_400_1200Da_03	3	sp|P02769|ALBU_BOVIN	sp|P02769|ALBU_BOVIN	0%|0%|0%	FALSE	4.69423e-06	1.02419e+06	_RHPEYAVSVLLR_.3	0.000622351	1.873e+06
1	20210218AT_cell1_DIA_400_1200Da_03	3	sp|P02769|ALBU_BOVIN	sp|P02769|ALBU_BOVIN	0%|0%|0%	FALSE	4.69423e-06	1.02419e+06	_LFTFHADIC[Carbamidomethyl (C)]TLPDTEK_.3	0.00218867	188684
1	20210218AT_cell1_DIA_400_1200Da_03	3	sp|P02769|ALBU_BOVIN	sp|P02769|ALBU_BOVIN	0%|0%|0%	FALSE	4.69423e-06	1.02419e+06	_VPQVSTPTLVEVSR_.2	0.000868901	94856.2
1	20210218AT_cell1_DIA_400_1200Da_03	3	sp|P02769|ALBU_BOVIN	sp|P02769|ALBU_BOVIN	0%|0%|0%	FALSE	4.69423e-06	1.02419e+06	_TVMENFVAFVDK_.2	0.000122667	187472
1	20210218AT_cell1_DIA_400_1200Da_03	3	sp|P02769|ALBU_BOVIN	sp|P02769|ALBU_BOVIN	0%|0%|0%	FALSE	4.69423e-06	1.02419e+06	_HPYFYAPELLYYANK_.3	0.0010426	83353.6
1	20210218AT_cell1_DIA_400_1200Da_03	3	sp|P02769|ALBU_BOVIN	sp|P02769|ALBU_BOVIN	0%|0%|0%	FALSE	4.69423e-06	1.02419e+06	_NEC[Carbamidomethyl (C)]FLSHK_.2	0.000632413	104797
1	20210218AT_cell1_DIA_400_1200Da_03	3	sp|P02769|ALBU_BOVIN	sp|P02769|ALBU_BOVIN	0%|0%|0%	FALSE	4.69423e-06	1.02419e+06	_NEC[Carbamidomethyl (C)]FLSHK_.1	0.000563533	4936.53
1	20210218AT_cell1_DIA_400_1200Da_03	3	sp|P02769|ALBU_BOVIN	sp|P02769|ALBU_BOVIN	0%|0%|0%	FALSE	4.69423e-06	1.02419e+06	_DAIPENLPPLTADFAEDK_.2	0.0038335	53312.4
1	20210218AT_cell1_DIA_400_1200Da_03	3	sp|P02769|ALBU_BOVIN	sp|P02769|ALBU_BOVIN	0%|0%|0%	FALSE	4.69423e-06	1.02419e+06	_QEPERNEC[Carbamidomethyl (C)]FLSHK_.2	0.00540596	4762.48
1	20210218AT_cell1_DIA_400_1200Da_03	3	sp|P02769|ALBU_BOVIN	sp|P02769|ALBU_BOVIN	0%|0%|0%	FALSE	4.69423e-06	1.02419e+06	_LVVSTQTALA_.1	0.00591608	19288.3
1	20210218AT_cell1_DIA_400_1200Da_03	3	sp|P02769|ALBU_BOVIN	sp|P02769|ALBU_BOVIN	0%|0%|0%	FALSE	4.69423e-06	1.02419e+06	_LC[Carbamidomethyl (C)]VLHEK_.1	0.000300051	25022.5
1	20210218AT_cell1_DIA_400_1200Da_03	3	sp|P02769|ALBU_BOVIN	sp|P02769|ALBU_BOVIN	0%|0%|0%	FALSE	4.69423e-06	1.02419e+06	_QNC[Carbamidomethyl (C)]DQFEK_.1	0.000584647	779.39
1	20210218AT_cell1_DIA_400_1200Da_03	3	sp|P02769|ALBU_BOVIN	sp|P02769|ALBU_BOVIN	0%|0%|0%	FALSE	4.69423e-06	1.02419e+06	_QNC[Carbamidomethyl (C)]DQFEK_.2	0.000320986	9098.91
1	20210218AT_cell1_DIA_400_1200Da_03	3	sp|P02769|ALBU_BOVIN	sp|P02769|ALBU_BOVIN	0%|0%|0%	FALSE	4.69423e-06	1.02419e+06	_ATEEQLK_.2	0.00122667	6259.45
1	20210218AT_cell1_DIA_400_1200Da_03	3	sp|P02769|ALBU_BOVIN	sp|P02769|ALBU_BOVIN	0%|0%|0%	FALSE	4.69423e-06	1.02419e+06	_NEC[Carbamidomethyl (C)]FLSHKDDSPDLPK_.3	0.000274789	187785
1	20210218AT_cell1_DIA_400_1200Da_03	3	sp|P02769|ALBU_BOVIN	sp|P02769|ALBU_BOVIN	0%|0%|0%	FALSE	4.69423e-06	1.02419e+06	_LKPDPNTLC[Carbamidomethyl (C)]DEFKADEK_.3	0.000122801	76468.5
1	20210218AT_cell1_DIA_400_1200Da_03	3	sp|P02769|ALBU_BOVIN	sp|P02769|ALBU_BOVIN	0%|0%|0%	FALSE	4.69423e-06	1.02419e+06	_HPEYAVSVLLR_.2	0.00629307	74629.5
1	20210218AT_cell1_DIA_400_1200Da_03	3	sp|P02769|ALBU_BOVIN	sp|P02769|ALBU_BOVIN	0%|0%|0%	FALSE	4.69423e-06	1.02419e+06	_EC[Carbamidomethyl (C)]C[Carbamidomethyl (C)]HGDLLEC[Carbamidomethyl (C)]ADDRADLAK_.4	0.00045895	24528.8
2	20210218AT_cell2_DIA_400_1200Da_01	1	sp|P02769|ALBU_BOVIN	sp|P02769|ALBU_BOVIN	0%|0%|0%	FALSE	4.69423e-06	162227	_YLYEIAR_.2	9.73364e-05	343726
2	20210218AT_cell2_DIA_400_1200Da_01	1	sp|P02769|ALBU_BOVIN	sp|P02769|ALBU_BOVIN	0%|0%|0%	FALSE	4.69423e-06	162227	_YLYEIAR_.1	0.00180418	11297.8
2	20210218AT_cell2_DIA_400_1200Da_01	1	sp|P02769|ALBU_BOVIN	sp|P02769|ALBU_BOVIN	0%|0%|0%	FALSE	4.69423e-06	162227	_KVPQVSTPTLVEVSR_.3	0.000100002	226644
2	20210218AT_cell2_DIA_400_1200Da_01	1	sp|P02769|ALBU_BOVIN	sp|P02769|ALBU_BOVIN	0%|0%|0%	FALSE	4.69423e-06	162227	_KVPQVSTPTLVEVSR_.2	9.73713e-05	92031.6
2	20210218AT_cell2_DIA_400_1200Da_01	1	sp|P02769|ALBU_BOVIN	sp|P02769|ALBU_BOVIN	0%|0%|0%	FALSE	4.69423e-06	162227	_LVNELTEFAK_.2	0.000288558	295276
2	20210218AT_cell2_DIA_400_1200Da_01	1	sp|P02769|ALBU_BOVIN	sp|P02769|ALBU_BOVIN	0%|0%|0%	FALSE	4.69423e-06	162227	_LVNELTEFAK_.1	0.000637116	4389.72
2	20210218AT_cell2_DIA_400_1200Da_01	1	sp|P02769|ALBU_BOVIN	sp|P02769|ALBU_BOVIN	0%|0%|0%	FALSE	4.69423e-06	162227	_EYEATLEEC[Carbamidomethyl (C)]C[Carbamidomethyl (C)]AK_.2	5.30771e-05	190452
2	20210218AT_cell2_DIA_400_1200Da_01	1	sp|P02769|ALBU_BOVIN	sp|P02769|ALBU_BOVIN	0%|0%|0%	FALSE	4.69423e-06	162227	_ETYGDMADC[Carbamidomethyl (C)]C[Carbamidomethyl (C)]EK_.2	8.6859e-05	204661
2	20210218AT_cell2_DIA_400_1200Da_01	1	sp|P02769|ALBU_BOVIN	sp|P02769|ALBU_BOVIN	0%|0%|0%	FALSE	4.69423e-06	162227	_EC[Carbamidomethyl (C)]C[Carbamidomethyl (C)]HGDLLEC[Carbamidomethyl (C)]ADDR_.3	9.73879e-05	136670
2	20210218AT_cell2_DIA_400_1200Da_01	1	sp|P02769|ALBU_BOVIN	sp|P02769|ALBU_BOVIN	0%|0%|0%	FALSE	4.69423e-06	162227	_EC[Carbamidomethyl (C)]C[Carbamidomethyl (C)]HGDLLEC[Carbamidomethyl (C)]ADDR_.2	0.000459072	24016.8
2	20210218AT_cell2_DIA_400_1200Da_01	1	sp|P02769|ALBU_BOVIN	sp|P02769|ALBU_BOVIN	0%|0%|0%	FALSE	4.69423e-06	162227	_YIC[Carbamidomethyl (C)]DNQDTISSK_.2	9.74294e-05	163927
2	20210218AT_cell2_DIA_400_1200Da_01	1	sp|P02769|ALBU_BOVIN	sp|P02769|ALBU_BOVIN	0%|0%|0%	FALSE	4.69423e-06	162227	_DDPHAC[Carbamidomethyl (C)]YSTVFDK_.3	0.000351965	76179.7
2	20210218AT_cell2_DIA_400_1200Da_01	1	sp|P02769|ALBU_BOVIN	sp|P02769|ALBU_BOVIN	0%|0%|0%	FALSE	4.69423e-06	162227	_DDPHAC[Carbamidomethyl (C)]YSTVFDK_.2	9.73431e-05	65834.6
2	20210218AT_cell2_DIA_400_1200Da_01	1	sp|P02769|ALBU_BOVIN	sp|P02769|ALBU_BOVIN	0%|0%|0%	FALSE	4.69423e-06	162227	_TC[Carbamidomethyl (C)]VADESHAGC[Carbamidomethyl (C)]EK_.3	9.74411e-05	130222
2	20210218AT_cell2_DIA_400_1200Da_01	1	sp|P02769|ALBU_BOVIN	sp|P02769|ALBU_BOVIN	0%|0%|0%	FALSE	4.69423e-06	162227	_TC[Carbamidomethyl (C)]VADESHAGC[Carbamidomethyl (C)]EK_.2	9.74058e-05	51207.9
2	20210218AT_cell2_DIA_400_1200Da_01	1	sp|P02769|ALBU_BOVIN	sp|P02769|ALBU_BOVIN	0%|0%|0%	FALSE	4.69423e-06	162227	_C[Carbamidomethyl (C)]C[Carbamidomethyl (C)]AADDKEAC[Carbamidomethyl (C)]FAVEGPK_.3	0.000293035	47714.6
2	20210218AT_cell2_DIA_400_1200Da_01	1	sp|P02769|ALBU_BOVIN	sp|P02769|ALBU_BOVIN	0%|0%|0%	FALSE	4.69423e-06	162227	_C[Carbamidomethyl (C)]C[Carbamidomethyl (C)]AADDKEAC[Carbamidomethyl (C)]FAVEGPK_.2	0.000438472	24937.9
2	20210218AT_cell2_DIA_400_1200Da_01	1	sp|P02769|ALBU_BOVIN	sp|P02769|ALBU_BOVIN	0%|0%|0%	FALSE	4.69423e-06	162227	_QTALVELLK_.2	9.73834e-05	85784.7
2	20210218AT_cell2_DIA_400_1200Da_01	1	sp|P02769|ALBU_BOVIN	sp|P02769|ALBU_BOVIN	0%|0%|0%	FALSE	4.69423e-06	162227	_QTALVELLK_.1	0.00158171	2382.59
2	20210218AT_cell2_DIA_400_1200Da_01	1	sp|P02769|ALBU_BOVIN	sp|P02769|ALBU_BOVIN	0%|0%|0%	FALSE	4.69423e-06	162227	_YNGVFQEC[Carbamidomethyl (C)]C[Carbamidomethyl (C)]QAEDK_.2	0.000345018	53137.2
2	20210218AT_cell2_DIA_400_1200Da_01	1	sp|P02769|ALBU_BOVIN	sp|P02769|ALBU_BOVIN	0%|0%|0%	FALSE	4.69423e-06	162227	_LVTDLTK_.1	0.000574077	16340.6
2	20210218AT_cell2_DIA_400_1200Da_01	1	sp|P02769|ALBU_BOVIN	sp|P02769|ALBU_BOVIN	0%|0%|0%	FALSE	4.69423e-06	162227	_C[Carbamidomethyl (C)]C[Carbamidomethyl (C)]TESLVNR_.2	0.000406118	271568
2	20210218AT_cell2_DIA_400_1200Da_01	1	sp|P02769|ALBU_BOVIN	sp|P02769|ALBU_BOVIN	0%|0%|0%	FALSE	4.69423e-06	162227	_C[Carbamidomethyl (C)]C[Carbamidomethyl (C)]TESLVNR_.1	0.00415153	603.103
2	20210218AT_cell2_DIA_400_1200Da_01	1	sp|P02769|ALBU_BOVIN	sp|P02769|ALBU_BOVIN	0%|0%|0%	FALSE	4.69423e-06	162227	_AEFVEVTK_.2	0.00127567	146412
2	20210218AT_cell2_DIA_400_1200Da_01	1	sp|P02769|ALBU_BOVIN	sp|P02769|ALBU_BOVIN	0%|0%|0%	FALSE	4.69423e-06	162227	_LKPDPNTLC[Carbamidomethyl (C)]DEFK_.2	0.00559358	43648.1
2	20210218AT_cell2_DIA_400_1200Da_01	1	sp|P02769|ALBU_BOVIN	sp|P02769|ALBU_BOVIN	0%|0%|0%	FALSE	4.69423e-06	162227	_LKPDPNTLC[Carbamidomethyl (C)]DEFK_.3	0.00787687	8355.69
2	20210218AT_cell2_DIA_400_1200Da_01	1	sp|P02769|ALBU_BOVIN	sp|P02769|ALBU_BOVIN	0%|0%|0%	FALSE	4.69423e-06	162227	_DDSPDLPK_.1	0.000880342	10815.4
2	20210218AT_cell2_DIA_400_1200Da_01	1	sp|P02769|ALBU_BOVIN	sp|P02769|ALBU_BOVIN	0%|0%|0%	FALSE	4.69423e-06	162227	_DAIPENLPPLTADFAEDKDVC[Carbamidomethyl (C)]K_.3	0.00852726	30047.6
2	20210218AT_cell2_DIA_400_1200Da_01	1	sp|P02769|ALBU_BOVIN	sp|P02769|ALBU_BOVIN	0%|0%|0%	FALSE	4.69423e-06	162227	_HLVDEPQNLIK_.2	9.73602e-05	307603
2	20210218AT_cell2_DIA_400_1200Da_01	1	sp|P02769|ALBU_BOVIN	sp|P02769|ALBU_BOVIN	0%|0%|0%	FALSE	4.69423e-06	162227	_SLHTLFGDELC[Carbamidomethyl (C)]K_.3	9.73794e-05	169270
2	20210218AT_cell2_DIA_400_1200Da_01	1	sp|P02769|ALBU_BOVIN	sp|P02769|ALBU_BOVIN	0%|0%|0%	FALSE	4.69423e-06	162227	_RPC[Carbamidomethyl (C)]FSALTPDETYVPK_.3	0.00064032	112797
2	20210218AT_cell2_DIA_400_1200Da_01	1	sp|P02769|ALBU_BOVIN	sp|P02769|ALBU_BOVIN	0%|0%|0%	FALSE	4.69423e-06	162227	_RPC[Carbamidomethyl (C)]FSALTPDETYVPK_.2	0.00242328	42096
2	20210218AT_cell2_DIA_400_1200Da_01	1	sp|P02769|ALBU_BOVIN	sp|P02769|ALBU_BOVIN	0%|0%|0%	FALSE	4.69423e-06	162227	_DLGEEHFK_.2	0.00109283	57529.8
2	20210218AT_cell2_DIA_400_1200Da_01	1	sp|P02769|ALBU_BOVIN	sp|P02769|ALBU_BOVIN	0%|0%|0%	FALSE	4.69423e-06	162227	_RHPYFYAPELLYYANK_.3	0.000589575	65952.3
2	20210218AT_cell2_DIA_400_1200Da_01	1	sp|P02769|ALBU_BOVIN	sp|P02769|ALBU_BOVIN	0%|0%|0%	FALSE	4.69423e-06	162227	_LKEC[Carbamidomethyl (C)]C[Carbamidomethyl (C)]DKPLLEK_.2	0.000473464	6259.49
2	20210218AT_cell2_DIA_400_1200Da_01	1	sp|P02769|ALBU_BOVIN	sp|P02769|ALBU_BOVIN	0%|0%|0%	FALSE	4.69423e-06	162227	_SHC[Carbamidomethyl (C)]IAEVEK_.2	0.000757513	52481.3
2	20210218AT_cell2_DIA_400_1200Da_01	1	sp|P02769|ALBU_BOVIN	sp|P02769|ALBU_BOVIN	0%|0%|0%	FALSE	4.69423e-06	162227	_SHC[Carbamidomethyl (C)]IAEVEK_.1	0.000333216	3834.72
2	20210218AT_cell2_DIA_400_1200Da_01	1	sp|P02769|ALBU_BOVIN	sp|P02769|ALBU_BOVIN	0%|0%|0%	FALSE	4.69423e-06	162227	_NEC[Carbamidomethyl (C)]FLSHK_.2	0.00659909	19984.8
2	20210218AT_cell2_DIA_400_1200Da_01	1	sp|P02769|ALBU_BOVIN	sp|P02769|ALBU_BOVIN	0%|0%|0%	FALSE	4.69423e-06	162227	_LC[Carbamidomethyl (C)]VLHEK_.1	0.0003952	3417.92
2	20210218AT_cell2_DIA_400_1200Da_01	1	sp|P02769|ALBU_BOVIN	sp|P02769|ALBU_BOVIN	0%|0%|0%	FALSE	4.69423e-06	162227	_QNC[Carbamidomethyl (C)]DQFEK_.1	0.000708708	404.684
2	20210218AT_cell2_DIA_400_1200Da_01	1	sp|P02769|ALBU_BOVIN	sp|P02769|ALBU_BOVIN	0%|0%|0%	FALSE	4.69423e-06	162227	_ATEEQLK_.1	0.00501205	472.522
2	20210218AT_cell2_DIA_400_1200Da_02	2	sp|P02769|ALBU_BOVIN	sp|P02769|ALBU_BOVIN	0%|0%|0%	FALSE	4.69423e-06	156917	_YLYEIAR_.2	9.79326e-05	337552
2	20210218AT_cell2_DIA_400_1200Da_02	2	sp|P02769|ALBU_BOVIN	sp|P02769|ALBU_BOVIN	0%|0%|0%	FALSE	4.69423e-06	156917	_YLYEIAR_.1	0.00739032	9575.37
2	20210218AT_cell2_DIA_400_1200Da_02	2	sp|P02769|ALBU_BOVIN	sp|P02769|ALBU_BOVIN	0%|0%|0%	FALSE	4.69423e-06	156917	_KVPQVSTPTLVEVSR_.3	0.000260674	255195
2	20210218AT_cell2_DIA_400_1200Da_02	2	sp|P02769|ALBU_BOVIN	sp|P02769|ALBU_BOVIN	0%|0%|0%	FALSE	4.69423e-06	156917	_KVPQVSTPTLVEVSR_.2	9.79987e-05	74905.9
2	20210218AT_cell2_DIA_400_1200Da_02	2	sp|P02769|ALBU_BOVIN	sp|P02769|ALBU_BOVIN	0%|0%|0%	FALSE	4.69423e-06	156917	_LVNELTEFAK_.2	9.80038e-05	261123
2	20210218AT_cell2_DIA_400_1200Da_02	2	sp|P02769|ALBU_BOVIN	sp|P02769|ALBU_BOVIN	0%|0%|0%	FALSE	4.69423e-06	156917	_LVNELTEFAK_.1	0.00220693	3148.38
2	20210218AT_cell2_DIA_400_1200Da_02	2	sp|P02769|ALBU_BOVIN	sp|P02769|ALBU_BOVIN	0%|0%|0%	FALSE	4.69423e-06	156917	_EYEATLEEC[Carbamidomethyl (C)]C[Carbamidomethyl (C)]AK_.2	9.79319e-05	209203
2	20210218AT_cell2_DIA_400_1200Da_02	2	sp|P02769|ALBU_BOVIN	sp|P02769|ALBU_BOVIN	0%|0%|0%	FALSE	4.69423e-06	156917	_ETYGDMADC[Carbamidomethyl (C)]C[Carbamidomethyl (C)]EK_.2	9.7944e-05	204887
2	20210218AT_cell2_DIA_400_1200Da_02	2	sp|P02769|ALBU_BOVIN	sp|P02769|ALBU_BOVIN	0%|0%|0%	FALSE	4.69423e-06	156917	_ETYGDM[Oxidation (M)]ADC[Carbamidomethyl (C)]C[Carbamidomethyl (C)]EK_.2	0.00355916	5850.77
2	20210218AT_cell2_DIA_400_1200Da_02	2	sp|P02769|ALBU_BOVIN	sp|P02769|ALBU_BOVIN	0%|0%|0%	FALSE	4.69423e-06	156917	_EC[Carbamidomethyl (C)]C[Carbamidomethyl (C)]HGDLLEC[Carbamidomethyl (C)]ADDR_.3	9.79631e-05	134227
2	20210218AT_cell2_DIA_400_1200Da_02	2	sp|P02769|ALBU_BOVIN	sp|P02769|ALBU_BOVIN	0%|0%|0%	FALSE	4.69423e-06	156917	_EC[Carbamidomethyl (C)]C[Carbamidomethyl (C)]HGDLLEC[Carbamidomethyl (C)]ADDR_.2	0.000380823	19778.2
2	20210218AT_cell2_DIA_400_1200Da_02	2	sp|P02769|ALBU_BOVIN	sp|P02769|ALBU_BOVIN	0%|0%|0%	FALSE	4.69423e-06	156917	_YIC[Carbamidomethyl (C)]DNQDTISSK_.2	0.000125754	163173
2	20210218AT_cell2_DIA_400_1200Da_02	2	sp|P02769|ALBU_BOVIN	sp|P02769|ALBU_BOVIN	0%|0%|0%	FALSE	4.69423e-06	156917	_DDPHAC[Carbamidomethyl (C)]YSTVFDK_.3	0.00113311	95157
2	20210218AT_cell2_DIA_400_1200Da_02	2	sp|P02769|ALBU_BOVIN	sp|P02769|ALBU_BOVIN	0%|0%|0%	FALSE	4.69423e-06	156917	_DDPHAC[Carbamidomethyl (C)]YSTVFDK_.2	9.79944e-05	58502
2	20210218AT_cell2_DIA_400_1200Da_02	2	sp|P02769|ALBU_BOVIN	sp|P02769|ALBU_BOVIN	0%|0%|0%	FALSE	4.69423e-06	156917	_TC[Carbamidomethyl (C)]VADESHAGC[Carbamidomethyl (C)]EK_.3	9.79746e-05	143733
2	20210218AT_cell2_DIA_400_1200Da_02	2	sp|P02769|ALBU_BOVIN	sp|P02769|ALBU_BOVIN	0%|0%|0%	FALSE	4.69423e-06	156917	_TC[Carbamidomethyl (C)]VADESHAGC[Carbamidomethyl (C)]EK_.2	9.80098e-05	54215.5
2	20210218AT_cell2_DIA_400_1200Da_02	2	sp|P02769|ALBU_BOVIN	sp|P02769|ALBU_BOVIN	0%|0%|0%	FALSE	4.69423e-06	156917	_C[Carbamidomethyl (C)]C[Carbamidomethyl (C)]AADDKEAC[Carbamidomethyl (C)]FAVEGPK_.3	0.00208858	75977
2	20210218AT_cell2_DIA_400_1200Da_02	2	sp|P02769|ALBU_BOVIN	sp|P02769|ALBU_BOVIN	0%|0%|0%	FALSE	4.69423e-06	156917	_C[Carbamidomethyl (C)]C[Carbamidomethyl (C)]AADDKEAC[Carbamidomethyl (C)]FAVEGPK_.2	0.000457108	20594.3
2	20210218AT_cell2_DIA_400_1200Da_02	2	sp|P02769|ALBU_BOVIN	sp|P02769|ALBU_BOVIN	0%|0%|0%	FALSE	4.69423e-06	156917	_QTALVELLK_.2	0.000104193	38527.8
2	20210218AT_cell2_DIA_400_1200Da_02	2	sp|P02769|ALBU_BOVIN	sp|P02769|ALBU_BOVIN	0%|0%|0%	FALSE	4.69423e-06	156917	_YNGVFQEC[Carbamidomethyl (C)]C[Carbamidomethyl (C)]QAEDK_.2	0.00285697	52261.4
2	20210218AT_cell2_DIA_400_1200Da_02	2	sp|P02769|ALBU_BOVIN	sp|P02769|ALBU_BOVIN	0%|0%|0%	FALSE	4.69423e-06	156917	_LVTDLTK_.1	0.000496121	13827.2
2	20210218AT_cell2_DIA_400_1200Da_02	2	sp|P02769|ALBU_BOVIN	sp|P02769|ALBU_BOVIN	0%|0%|0%	FALSE	4.69423e-06	156917	_C[Carbamidomethyl (C)]C[Carbamidomethyl (C)]TESLVNR_.2	0.000120105	313720
2	20210218AT_cell2_DIA_400_1200Da_02	2	sp|P02769|ALBU_BOVIN	sp|P02769|ALBU_BOVIN	0%|0%|0%	FALSE	4.69423e-06	156917	_AEFVEVTK_.2	0.000384467	143956
2	20210218AT_cell2_DIA_400_1200Da_02	2	sp|P02769|ALBU_BOVIN	sp|P02769|ALBU_BOVIN	0%|0%|0%	FALSE	4.69423e-06	156917	_LKPDPNTLC[Carbamidomethyl (C)]DEFK_.2	0.00772527	35100.5
2	20210218AT_cell2_DIA_400_1200Da_02	2	sp|P02769|ALBU_BOVIN	sp|P02769|ALBU_BOVIN	0%|0%|0%	FALSE	4.69423e-06	156917	_DDSPDLPK_.1	0.000365895	8845.27
2	20210218AT_cell2_DIA_400_1200Da_02	2	sp|P02769|ALBU_BOVIN	sp|P02769|ALBU_BOVIN	0%|0%|0%	FALSE	4.69423e-06	156917	_HLVDEPQNLIK_.2	9.80036e-05	331449
2	20210218AT_cell2_DIA_400_1200Da_02	2	sp|P02769|ALBU_BOVIN	sp|P02769|ALBU_BOVIN	0%|0%|0%	FALSE	4.69423e-06	156917	_SLHTLFGDELC[Carbamidomethyl (C)]K_.3	9.80372e-05	169375
2	20210218AT_cell2_DIA_400_1200Da_02	2	sp|P02769|ALBU_BOVIN	sp|P02769|ALBU_BOVIN	0%|0%|0%	FALSE	4.69423e-06	156917	_RPC[Carbamidomethyl (C)]FSALTPDETYVPK_.3	0.000956012	119616
2	20210218AT_cell2_DIA_400_1200Da_02	2	sp|P02769|ALBU_BOVIN	sp|P02769|ALBU_BOVIN	0%|0%|0%	FALSE	4.69423e-06	156917	_EAC[Carbamidomethyl (C)]FAVEGPK_.2	0.000478625	150042
2	20210218AT_cell2_DIA_400_1200Da_02	2	sp|P02769|ALBU_BOVIN	sp|P02769|ALBU_BOVIN	0%|0%|0%	FALSE	4.69423e-06	156917	_LKEC[Carbamidomethyl (C)]C[Carbamidomethyl (C)]DKPLLEK_.2	0.000467066	5231.23
2	20210218AT_cell2_DIA_400_1200Da_02	2	sp|P02769|ALBU_BOVIN	sp|P02769|ALBU_BOVIN	0%|0%|0%	FALSE	4.69423e-06	156917	_EC[Carbamidomethyl (C)]C[Carbamidomethyl (C)]DKPLLEK_.2	0.000788279	5085.93
2	20210218AT_cell2_DIA_400_1200Da_02	2	sp|P02769|ALBU_BOVIN	sp|P02769|ALBU_BOVIN	0%|0%|0%	FALSE	4.69423e-06	156917	_SHC[Carbamidomethyl (C)]IAEVEK_.2	9.80074e-05	45181
2	20210218AT_cell2_DIA_400_1200Da_02	2	sp|P02769|ALBU_BOVIN	sp|P02769|ALBU_BOVIN	0%|0%|0%	FALSE	4.69423e-06	156917	_SHC[Carbamidomethyl (C)]IAEVEK_.1	0.000202278	3195.17
2	20210218AT_cell2_DIA_400_1200Da_02	2	sp|P02769|ALBU_BOVIN	sp|P02769|ALBU_BOVIN	0%|0%|0%	FALSE	4.69423e-06	156917	_LVVSTQTALA_.1	0.00269271	4070.44
2	20210218AT_cell2_DIA_400_1200Da_02	2	sp|P02769|ALBU_BOVIN	sp|P02769|ALBU_BOVIN	0%|0%|0%	FALSE	4.69423e-06	156917	_LC[Carbamidomethyl (C)]VLHEK_.1	0.000503897	2762.01
2	20210218AT_cell2_DIA_400_1200Da_02	2	sp|P02769|ALBU_BOVIN	sp|P02769|ALBU_BOVIN	0%|0%|0%	FALSE	4.69423e-06	156917	_GAC[Carbamidomethyl (C)]LLPK_.1	0.00674027	5654.04
2	20210218AT_cell2_DIA_400_1200Da_03	3	sp|P02769|ALBU_BOVIN	sp|P02769|ALBU_BOVIN	0%|0%|0%	FALSE	4.69423e-06	157905	_YLYEIAR_.2	0.000109397	347832
2	20210218AT_cell2_DIA_400_1200Da_03	3	sp|P02769|ALBU_BOVIN	sp|P02769|ALBU_BOVIN	0%|0%|0%	FALSE	4.69423e-06	157905	_YLYEIAR_.1	0.00407652	10773.3
2	20210218AT_cell2_DIA_400_1200Da_03	3	sp|P02769|ALBU_BOVIN	sp|P02769|ALBU_BOVIN	0%|0%|0%	FALSE	4.69423e-06	157905	_KVPQVSTPTLVEVSR_.3	0.000599642	219523
2	20210218AT_cell2_DIA_400_1200Da_03	3	sp|P02769|ALBU_BOVIN	sp|P02769|ALBU_BOVIN	0%|0%|0%	FALSE	4.69423e-06	157905	_KVPQVSTPTLVEVSR_.2	0.000109416	61821.7
2	20210218AT_cell2_DIA_400_1200Da_03	3	sp|P02769|ALBU_BOVIN	sp|P02769|ALBU_BOVIN	0%|0%|0%	FALSE	4.69423e-06	157905	_LVNELTEFAK_.2	0.000457249	305200
2	20210218AT_cell2_DIA_400_1200Da_03	3	sp|P02769|ALBU_BOVIN	sp|P02769|ALBU_BOVIN	0%|0%|0%	FALSE	4.69423e-06	157905	_LVNELTEFAK_.1	0.00268568	2282.23
2	20210218AT_cell2_DIA_400_1200Da_03	3	sp|P02769|ALBU_BOVIN	sp|P02769|ALBU_BOVIN	0%|0%|0%	FALSE	4.69423e-06	157905	_EYEATLEEC[Carbamidomethyl (C)]C[Carbamidomethyl (C)]AK_.2	0.000109403	230795
2	20210218AT_cell2_DIA_400_1200Da_03	3	sp|P02769|ALBU_BOVIN	sp|P02769|ALBU_BOVIN	0%|0%|0%	FALSE	4.69423e-06	157905	_ETYGDMADC[Carbamidomethyl (C)]C[Carbamidomethyl (C)]EK_.2	0.000109401	201437
2	20210218AT_cell2_DIA_400_1200Da_03	3	sp|P02769|ALBU_BOVIN	sp|P02769|ALBU_BOVIN	0%|0%|0%	FALSE	4.69423e-06	157905	_ETYGDM[Oxidation (M)]ADC[Carbamidomethyl (C)]C[Carbamidomethyl (C)]EK_.2	0.0011252	6842.18
2	20210218AT_cell2_DIA_400_1200Da_03	3	sp|P02769|ALBU_BOVIN	sp|P02769|ALBU_BOVIN	0%|0%|0%	FALSE	4.69423e-06	157905	_EC[Carbamidomethyl (C)]C[Carbamidomethyl (C)]HGDLLEC[Carbamidomethyl (C)]ADDR_.3	0.000109418	166822
2	20210218AT_cell2_DIA_400_1200Da_03	3	sp|P02769|ALBU_BOVIN	sp|P02769|ALBU_BOVIN	0%|0%|0%	FALSE	4.69423e-06	157905	_EC[Carbamidomethyl (C)]C[Carbamidomethyl (C)]HGDLLEC[Carbamidomethyl (C)]ADDR_.2	0.000352042	18772.3
2	20210218AT_cell2_DIA_400_1200Da_03	3	sp|P02769|ALBU_BOVIN	sp|P02769|ALBU_BOVIN	0%|0%|0%	FALSE	4.69423e-06	157905	_YIC[Carbamidomethyl (C)]DNQDTISSK_.2	0.000109433	173065
2	20210218AT_cell2_DIA_400_1200Da_03	3	sp|P02769|ALBU_BOVIN	sp|P02769|ALBU_BOVIN	0%|0%|0%	FALSE	4.69423e-06	157905	_DDPHAC[Carbamidomethyl (C)]YSTVFDK_.3	0.00170071	78140.1
2	20210218AT_cell2_DIA_400_1200Da_03	3	sp|P02769|ALBU_BOVIN	sp|P02769|ALBU_BOVIN	0%|0%|0%	FALSE	4.69423e-06	157905	_DDPHAC[Carbamidomethyl (C)]YSTVFDK_.2	0.000109432	62196
2	20210218AT_cell2_DIA_400_1200Da_03	3	sp|P02769|ALBU_BOVIN	sp|P02769|ALBU_BOVIN	0%|0%|0%	FALSE	4.69423e-06	157905	_TC[Carbamidomethyl (C)]VADESHAGC[Carbamidomethyl (C)]EK_.3	0.000674699	4408.25
2	20210218AT_cell2_DIA_400_1200Da_03	3	sp|P02769|ALBU_BOVIN	sp|P02769|ALBU_BOVIN	0%|0%|0%	FALSE	4.69423e-06	157905	_TC[Carbamidomethyl (C)]VADESHAGC[Carbamidomethyl (C)]EK_.2	0.00676625	928.188
2	20210218AT_cell2_DIA_400_1200Da_03	3	sp|P02769|ALBU_BOVIN	sp|P02769|ALBU_BOVIN	0%|0%|0%	FALSE	4.69423e-06	157905	_C[Carbamidomethyl (C)]C[Carbamidomethyl (C)]AADDKEAC[Carbamidomethyl (C)]FAVEGPK_.3	0.000575481	75812.7
2	20210218AT_cell2_DIA_400_1200Da_03	3	sp|P02769|ALBU_BOVIN	sp|P02769|ALBU_BOVIN	0%|0%|0%	FALSE	4.69423e-06	157905	_C[Carbamidomethyl (C)]C[Carbamidomethyl (C)]AADDKEAC[Carbamidomethyl (C)]FAVEGPK_.2	0.000636434	19902.4
2	20210218AT_cell2_DIA_400_1200Da_03	3	sp|P02769|ALBU_BOVIN	sp|P02769|ALBU_BOVIN	0%|0%|0%	FALSE	4.69423e-06	157905	_QTALVELLK_.2	0.000109422	75849.2
2	20210218AT_cell2_DIA_400_1200Da_03	3	sp|P02769|ALBU_BOVIN	sp|P02769|ALBU_BOVIN	0%|0%|0%	FALSE	4.69423e-06	157905	_QTALVELLK_.1	0.00742608	1043.43
2	20210218AT_cell2_DIA_400_1200Da_03	3	sp|P02769|ALBU_BOVIN	sp|P02769|ALBU_BOVIN	0%|0%|0%	FALSE	4.69423e-06	157905	_YNGVFQEC[Carbamidomethyl (C)]C[Carbamidomethyl (C)]QAEDK_.2	0.00185652	51037
2	20210218AT_cell2_DIA_400_1200Da_03	3	sp|P02769|ALBU_BOVIN	sp|P02769|ALBU_BOVIN	0%|0%|0%	FALSE	4.69423e-06	157905	_LVTDLTK_.1	0.00182377	11810.1
2	20210218AT_cell2_DIA_400_1200Da_03	3	sp|P02769|ALBU_BOVIN	sp|P02769|ALBU_BOVIN	0%|0%|0%	FALSE	4.69423e-06	157905	_C[Carbamidomethyl (C)]C[Carbamidomethyl (C)]TESLVNR_.2	0.000121254	341343
2	20210218AT_cell2_DIA_400_1200Da_03	3	sp|P02769|ALBU_BOVIN	sp|P02769|ALBU_BOVIN	0%|0%|0%	FALSE	4.69423e-06	157905	_AEFVEVTK_.2	0.000512584	151179
2	20210218AT_cell2_DIA_400_1200Da_03	3	sp|P02769|ALBU_BOVIN	sp|P02769|ALBU_BOVIN	0%|0%|0%	FALSE	4.69423e-06	157905	_AEFVEVTK_.1	0.0048636	12525.7
2	20210218AT_cell2_DIA_400_1200Da_03	3	sp|P02769|ALBU_BOVIN	sp|P02769|ALBU_BOVIN	0%|0%|0%	FALSE	4.69423e-06	157905	_LKPDPNTLC[Carbamidomethyl (C)]DEFK_.2	0.00284122	29111.7
2	20210218AT_cell2_DIA_400_1200Da_03	3	sp|P02769|ALBU_BOVIN	sp|P02769|ALBU_BOVIN	0%|0%|0%	FALSE	4.69423e-06	157905	_DDSPDLPK_.1	0.00170217	8513.88
2	20210218AT_cell2_DIA_400_1200Da_03	3	sp|P02769|ALBU_BOVIN	sp|P02769|ALBU_BOVIN	0%|0%|0%	FALSE	4.69423e-06	157905	_DDSPDLPK_.2	0.00117554	41946
2	20210218AT_cell2_DIA_400_1200Da_03	3	sp|P02769|ALBU_BOVIN	sp|P02769|ALBU_BOVIN	0%|0%|0%	FALSE	4.69423e-06	157905	_DAIPENLPPLTADFAEDKDVC[Carbamidomethyl (C)]K_.3	0.00603564	30071.9
2	20210218AT_cell2_DIA_400_1200Da_03	3	sp|P02769|ALBU_BOVIN	sp|P02769|ALBU_BOVIN	0%|0%|0%	FALSE	4.69423e-06	157905	_HLVDEPQNLIK_.2	0.00121631	218293
2	20210218AT_cell2_DIA_400_1200Da_03	3	sp|P02769|ALBU_BOVIN	sp|P02769|ALBU_BOVIN	0%|0%|0%	FALSE	4.69423e-06	157905	_SLHTLFGDELC[Carbamidomethyl (C)]K_.3	0.00015961	183497
2	20210218AT_cell2_DIA_400_1200Da_03	3	sp|P02769|ALBU_BOVIN	sp|P02769|ALBU_BOVIN	0%|0%|0%	FALSE	4.69423e-06	157905	_DLGEEHFK_.2	0.00229913	78051.4
2	20210218AT_cell2_DIA_400_1200Da_03	3	sp|P02769|ALBU_BOVIN	sp|P02769|ALBU_BOVIN	0%|0%|0%	FALSE	4.69423e-06	157905	_RHPYFYAPELLYYANK_.3	0.00256499	48683
2	20210218AT_cell2_DIA_400_1200Da_03	3	sp|P02769|ALBU_BOVIN	sp|P02769|ALBU_BOVIN	0%|0%|0%	FALSE	4.69423e-06	157905	_RHPYFYAPELLYYANK_.2	0.0035012	4684.37
2	20210218AT_cell2_DIA_400_1200Da_03	3	sp|P02769|ALBU_BOVIN	sp|P02769|ALBU_BOVIN	0%|0%|0%	FALSE	4.69423e-06	157905	_EAC[Carbamidomethyl (C)]FAVEGPK_.2	0.000664831	113830
2	20210218AT_cell2_DIA_400_1200Da_03	3	sp|P02769|ALBU_BOVIN	sp|P02769|ALBU_BOVIN	0%|0%|0%	FALSE	4.69423e-06	157905	_FKDLGEEHFK_.3	0.00560047	19700.1
2	20210218AT_cell2_DIA_400_1200Da_03	3	sp|P02769|ALBU_BOVIN	sp|P02769|ALBU_BOVIN	0%|0%|0%	FALSE	4.69423e-06	157905	_LKEC[Carbamidomethyl (C)]C[Carbamidomethyl (C)]DKPLLEK_.2	0.000767449	3167.9
2	20210218AT_cell2_DIA_400_1200Da_03	3	sp|P02769|ALBU_BOVIN	sp|P02769|ALBU_BOVIN	0%|0%|0%	FALSE	4.69423e-06	157905	_EC[Carbamidomethyl (C)]C[Carbamidomethyl (C)]DKPLLEK_.2	0.0021729	6507.05
2	20210218AT_cell2_DIA_400_1200Da_03	3	sp|P02769|ALBU_BOVIN	sp|P02769|ALBU_BOVIN	0%|0%|0%	FALSE	4.69423e-06	157905	_RHPEYAVSVLLR_.3	0.0013813	380880
2	20210218AT_cell2_DIA_400_1200Da_03	3	sp|P02769|ALBU_BOVIN	sp|P02769|ALBU_BOVIN	0%|0%|0%	FALSE	4.69423e-06	157905	_LFTFHADIC[Carbamidomethyl (C)]TLPDTEK_.3	0.00570498	41411
2	20210218AT_cell2_DIA_400_1200Da_03	3	sp|P02769|ALBU_BOVIN	sp|P02769|ALBU_BOVIN	0%|0%|0%	FALSE	4.69423e-06	157905	_GAC[Carbamidomethyl (C)]LLPK_.1	0.00463775	6040.4
1	20210218AT_cell1_DIA_400_1200Da_01	1	sp|P01012|OVAL_CHICK	sp|P01012|OVAL_CHICK	0%|0%|0%	FALSE	2.3773e-14	1.25724e+06	_ISQAVHAAHAEINEAGR_.3	0.000102266	3278892
1	20210218AT_cell1_DIA_400_1200Da_01	1	sp|P01012|OVAL_CHICK	sp|P01012|OVAL_CHICK	0%|0%|0%	FALSE	2.3773e-14	1.25724e+06	_ISQAVHAAHAEINEAGR_.4	0.000136848	1.24117e+06
1	20210218AT_cell1_DIA_400_1200Da_01	1	sp|P01012|OVAL_CHICK	sp|P01012|OVAL_CHICK	0%|0%|0%	FALSE	2.3773e-14	1.25724e+06	_ISQAVHAAHAEINEAGR_.2	0.000114703	736989
1	20210218AT_cell1_DIA_400_1200Da_01	1	sp|P01012|OVAL_CHICK	sp|P01012|OVAL_CHICK	0%|0%|0%	FALSE	2.3773e-14	1.25724e+06	_ELINSWVESQTNGIIR_.2	0.000102266	2053493
1	20210218AT_cell1_DIA_400_1200Da_01	1	sp|P01012|OVAL_CHICK	sp|P01012|OVAL_CHICK	0%|0%|0%	FALSE	2.3773e-14	1.25724e+06	_ELINSWVESQTNGIIR_.3	0.000136861	326539
1	20210218AT_cell1_DIA_400_1200Da_01	1	sp|P01012|OVAL_CHICK	sp|P01012|OVAL_CHICK	0%|0%|0%	FALSE	2.3773e-14	1.25724e+06	_ADHPFLFC[Carbamidomethyl (C)]IK_.3	0.000136849	998721
1	20210218AT_cell1_DIA_400_1200Da_01	1	sp|P01012|OVAL_CHICK	sp|P01012|OVAL_CHICK	0%|0%|0%	FALSE	2.3773e-14	1.25724e+06	_ADHPFLFC[Carbamidomethyl (C)]IK_.2	0.000136863	659965
1	20210218AT_cell1_DIA_400_1200Da_01	1	sp|P01012|OVAL_CHICK	sp|P01012|OVAL_CHICK	0%|0%|0%	FALSE	2.3773e-14	1.25724e+06	_HIATNAVLFFGR_.2	0.00426275	70424.1
1	20210218AT_cell1_DIA_400_1200Da_01	1	sp|P01012|OVAL_CHICK	sp|P01012|OVAL_CHICK	0%|0%|0%	FALSE	2.3773e-14	1.25724e+06	_HIATNAVLFFGR_.3	0.000392866	446002
1	20210218AT_cell1_DIA_400_1200Da_01	1	sp|P01012|OVAL_CHICK	sp|P01012|OVAL_CHICK	0%|0%|0%	FALSE	2.3773e-14	1.25724e+06	_FDKLPGFGDSIEAQC[Carbamidomethyl (C)]GTSVNVHSSLR_.4	0.000136854	55917.6
1	20210218AT_cell1_DIA_400_1200Da_01	1	sp|P01012|OVAL_CHICK	sp|P01012|OVAL_CHICK	0%|0%|0%	FALSE	2.3773e-14	1.25724e+06	_FDKLPGFGDSIEAQC[Carbamidomethyl (C)]GTSVNVHSSLR_.3	0.000789476	3928.61
1	20210218AT_cell1_DIA_400_1200Da_01	1	sp|P01012|OVAL_CHICK	sp|P01012|OVAL_CHICK	0%|0%|0%	FALSE	2.3773e-14	1.25724e+06	_PVQMMYQIGLFR_.2	0.000400981	59725.9
1	20210218AT_cell1_DIA_400_1200Da_01	1	sp|P01012|OVAL_CHICK	sp|P01012|OVAL_CHICK	0%|0%|0%	FALSE	2.3773e-14	1.25724e+06	_LPGFGDSIEAQC[Carbamidomethyl (C)]GTSVNVHSSLR_.3	0.000406412	45384.4
1	20210218AT_cell1_DIA_400_1200Da_01	1	sp|P01012|OVAL_CHICK	sp|P01012|OVAL_CHICK	0%|0%|0%	FALSE	2.3773e-14	1.25724e+06	_PNDVYSFSLASR_.2	0.00159177	19193.5
1	20210218AT_cell1_DIA_400_1200Da_01	1	sp|P01012|OVAL_CHICK	sp|P01012|OVAL_CHICK	0%|0%|0%	FALSE	2.3773e-14	1.25724e+06	_GGLEPINFQTAADQAR_.2	0.000102266	8169283
1	20210218AT_cell1_DIA_400_1200Da_01	1	sp|P01012|OVAL_CHICK	sp|P01012|OVAL_CHICK	0%|0%|0%	FALSE	2.3773e-14	1.25724e+06	_AFKDEDTQAMPFR_.3	0.000102266	3826759
1	20210218AT_cell1_DIA_400_1200Da_01	1	sp|P01012|OVAL_CHICK	sp|P01012|OVAL_CHICK	0%|0%|0%	FALSE	2.3773e-14	1.25724e+06	_AFKDEDTQAMPFR_.2	0.000106455	945227
1	20210218AT_cell1_DIA_400_1200Da_01	1	sp|P01012|OVAL_CHICK	sp|P01012|OVAL_CHICK	0%|0%|0%	FALSE	2.3773e-14	1.25724e+06	_LTEWTSSNVMEER_.2	0.000102266	4322120
1	20210218AT_cell1_DIA_400_1200Da_01	1	sp|P01012|OVAL_CHICK	sp|P01012|OVAL_CHICK	0%|0%|0%	FALSE	2.3773e-14	1.25724e+06	_LTEWTSSNVM[Oxidation (M)]EER_.2	0.000415807	70555.1
1	20210218AT_cell1_DIA_400_1200Da_01	1	sp|P01012|OVAL_CHICK	sp|P01012|OVAL_CHICK	0%|0%|0%	FALSE	2.3773e-14	1.25724e+06	_DILNQITKPNDVYSFSLASR_.3	0.000102266	2.60998e+06
1	20210218AT_cell1_DIA_400_1200Da_01	1	sp|P01012|OVAL_CHICK	sp|P01012|OVAL_CHICK	0%|0%|0%	FALSE	2.3773e-14	1.25724e+06	_DILNQITKPNDVYSFSLASR_.2	0.000288885	621369
1	20210218AT_cell1_DIA_400_1200Da_01	1	sp|P01012|OVAL_CHICK	sp|P01012|OVAL_CHICK	0%|0%|0%	FALSE	2.3773e-14	1.25724e+06	_VTEQESKPVQMMYQIGLFR_.3	0.000102266	2.14453e+06
1	20210218AT_cell1_DIA_400_1200Da_01	1	sp|P01012|OVAL_CHICK	sp|P01012|OVAL_CHICK	0%|0%|0%	FALSE	2.3773e-14	1.25724e+06	_VTEQESKPVQMMYQIGLFR_.2	0.000115848	476084
1	20210218AT_cell1_DIA_400_1200Da_01	1	sp|P01012|OVAL_CHICK	sp|P01012|OVAL_CHICK	0%|0%|0%	FALSE	2.3773e-14	1.25724e+06	_EVVGSAEAGVDAASVSEEFR_.2	0.00011275	483261
1	20210218AT_cell1_DIA_400_1200Da_01	1	sp|P01012|OVAL_CHICK	sp|P01012|OVAL_CHICK	0%|0%|0%	FALSE	2.3773e-14	1.25724e+06	_YPILPEYLQC[Carbamidomethyl (C)]VK_.2	0.000102266	7173178
1	20210218AT_cell1_DIA_400_1200Da_01	1	sp|P01012|OVAL_CHICK	sp|P01012|OVAL_CHICK	0%|0%|0%	FALSE	2.3773e-14	1.25724e+06	_VASMASEK_.2	0.000183385	16665.6
1	20210218AT_cell1_DIA_400_1200Da_01	1	sp|P01012|OVAL_CHICK	sp|P01012|OVAL_CHICK	0%|0%|0%	FALSE	2.3773e-14	1.25724e+06	_VASMASEK_.1	0.00461833	2433.46
1	20210218AT_cell1_DIA_400_1200Da_02	2	sp|P01012|OVAL_CHICK	sp|P01012|OVAL_CHICK	0%|0%|0%	FALSE	2.3773e-14	1.33675e+06	_ISQAVHAAHAEINEAGR_.3	0.000371032	3.46278e+06
1	20210218AT_cell1_DIA_400_1200Da_02	2	sp|P01012|OVAL_CHICK	sp|P01012|OVAL_CHICK	0%|0%|0%	FALSE	2.3773e-14	1.33675e+06	_ISQAVHAAHAEINEAGR_.4	0.000371574	1.44689e+06
1	20210218AT_cell1_DIA_400_1200Da_02	2	sp|P01012|OVAL_CHICK	sp|P01012|OVAL_CHICK	0%|0%|0%	FALSE	2.3773e-14	1.33675e+06	_ISQAVHAAHAEINEAGR_.2	0.0003711	599146
1	20210218AT_cell1_DIA_400_1200Da_02	2	sp|P01012|OVAL_CHICK	sp|P01012|OVAL_CHICK	0%|0%|0%	FALSE	2.3773e-14	1.33675e+06	_ELINSWVESQTNGIIR_.2	0.000269589	2219132
1	20210218AT_cell1_DIA_400_1200Da_02	2	sp|P01012|OVAL_CHICK	sp|P01012|OVAL_CHICK	0%|0%|0%	FALSE	2.3773e-14	1.33675e+06	_ELINSWVESQTNGIIR_.3	0.000371571	415062
1	20210218AT_cell1_DIA_400_1200Da_02	2	sp|P01012|OVAL_CHICK	sp|P01012|OVAL_CHICK	0%|0%|0%	FALSE	2.3773e-14	1.33675e+06	_ADHPFLFC[Carbamidomethyl (C)]IK_.3	0.000371584	1.08671e+06
1	20210218AT_cell1_DIA_400_1200Da_02	2	sp|P01012|OVAL_CHICK	sp|P01012|OVAL_CHICK	0%|0%|0%	FALSE	2.3773e-14	1.33675e+06	_ADHPFLFC[Carbamidomethyl (C)]IK_.2	0.000371767	627079
1	20210218AT_cell1_DIA_400_1200Da_02	2	sp|P01012|OVAL_CHICK	sp|P01012|OVAL_CHICK	0%|0%|0%	FALSE	2.3773e-14	1.33675e+06	_HIATNAVLFFGR_.2	0.000564525	891930
1	20210218AT_cell1_DIA_400_1200Da_02	2	sp|P01012|OVAL_CHICK	sp|P01012|OVAL_CHICK	0%|0%|0%	FALSE	2.3773e-14	1.33675e+06	_FDKLPGFGDSIEAQC[Carbamidomethyl (C)]GTSVNVHSSLR_.4	0.000371638	67555.1
1	20210218AT_cell1_DIA_400_1200Da_02	2	sp|P01012|OVAL_CHICK	sp|P01012|OVAL_CHICK	0%|0%|0%	FALSE	2.3773e-14	1.33675e+06	_FDKLPGFGDSIEAQC[Carbamidomethyl (C)]GTSVNVHSSLR_.3	0.00450801	3981.93
1	20210218AT_cell1_DIA_400_1200Da_02	2	sp|P01012|OVAL_CHICK	sp|P01012|OVAL_CHICK	0%|0%|0%	FALSE	2.3773e-14	1.33675e+06	_PVQMMYQIGLFR_.2	0.000619952	67992.9
1	20210218AT_cell1_DIA_400_1200Da_02	2	sp|P01012|OVAL_CHICK	sp|P01012|OVAL_CHICK	0%|0%|0%	FALSE	2.3773e-14	1.33675e+06	_LPGFGDSIEAQC[Carbamidomethyl (C)]GTSVNVHSSLR_.3	0.000835502	55507.3
1	20210218AT_cell1_DIA_400_1200Da_02	2	sp|P01012|OVAL_CHICK	sp|P01012|OVAL_CHICK	0%|0%|0%	FALSE	2.3773e-14	1.33675e+06	_PNDVYSFSLASR_.2	0.000995426	17933.7
1	20210218AT_cell1_DIA_400_1200Da_02	2	sp|P01012|OVAL_CHICK	sp|P01012|OVAL_CHICK	0%|0%|0%	FALSE	2.3773e-14	1.33675e+06	_GGLEPINFQTAADQAR_.2	0.000256723	8221409
1	20210218AT_cell1_DIA_400_1200Da_02	2	sp|P01012|OVAL_CHICK	sp|P01012|OVAL_CHICK	0%|0%|0%	FALSE	2.3773e-14	1.33675e+06	_DEDTQAMPFR_.2	0.00269281	135434
1	20210218AT_cell1_DIA_400_1200Da_02	2	sp|P01012|OVAL_CHICK	sp|P01012|OVAL_CHICK	0%|0%|0%	FALSE	2.3773e-14	1.33675e+06	_AFKDEDTQAMPFR_.3	0.000256723	4026333
1	20210218AT_cell1_DIA_400_1200Da_02	2	sp|P01012|OVAL_CHICK	sp|P01012|OVAL_CHICK	0%|0%|0%	FALSE	2.3773e-14	1.33675e+06	_AFKDEDTQAMPFR_.2	0.000370997	894818
1	20210218AT_cell1_DIA_400_1200Da_02	2	sp|P01012|OVAL_CHICK	sp|P01012|OVAL_CHICK	0%|0%|0%	FALSE	2.3773e-14	1.33675e+06	_LTEWTSSNVMEER_.2	0.000256723	4.48269e+06
1	20210218AT_cell1_DIA_400_1200Da_02	2	sp|P01012|OVAL_CHICK	sp|P01012|OVAL_CHICK	0%|0%|0%	FALSE	2.3773e-14	1.33675e+06	_LTEWTSSNVM[Oxidation (M)]EER_.2	0.000715499	72089.7
1	20210218AT_cell1_DIA_400_1200Da_02	2	sp|P01012|OVAL_CHICK	sp|P01012|OVAL_CHICK	0%|0%|0%	FALSE	2.3773e-14	1.33675e+06	_DILNQITKPNDVYSFSLASR_.3	0.000256723	2.68013e+06
1	20210218AT_cell1_DIA_400_1200Da_02	2	sp|P01012|OVAL_CHICK	sp|P01012|OVAL_CHICK	0%|0%|0%	FALSE	2.3773e-14	1.33675e+06	_DILNQITKPNDVYSFSLASR_.2	0.000564375	602874
1	20210218AT_cell1_DIA_400_1200Da_02	2	sp|P01012|OVAL_CHICK	sp|P01012|OVAL_CHICK	0%|0%|0%	FALSE	2.3773e-14	1.33675e+06	_VTEQESKPVQMMYQIGLFR_.3	0.000256723	2.35678e+06
1	20210218AT_cell1_DIA_400_1200Da_02	2	sp|P01012|OVAL_CHICK	sp|P01012|OVAL_CHICK	0%|0%|0%	FALSE	2.3773e-14	1.33675e+06	_VTEQESKPVQMMYQIGLFR_.2	0.000371051	440572
1	20210218AT_cell1_DIA_400_1200Da_02	2	sp|P01012|OVAL_CHICK	sp|P01012|OVAL_CHICK	0%|0%|0%	FALSE	2.3773e-14	1.33675e+06	_EVVGSAEAGVDAASVSEEFR_.2	0.00037103	502436
1	20210218AT_cell1_DIA_400_1200Da_02	2	sp|P01012|OVAL_CHICK	sp|P01012|OVAL_CHICK	0%|0%|0%	FALSE	2.3773e-14	1.33675e+06	_YPILPEYLQC[Carbamidomethyl (C)]VK_.2	0.000256723	6619386
1	20210218AT_cell1_DIA_400_1200Da_03	3	sp|P01012|OVAL_CHICK	sp|P01012|OVAL_CHICK	0%|0%|0%	FALSE	2.3773e-14	1.27571e+06	_ISQAVHAAHAEINEAGR_.3	8.86225e-08	3223894
1	20210218AT_cell1_DIA_400_1200Da_03	3	sp|P01012|OVAL_CHICK	sp|P01012|OVAL_CHICK	0%|0%|0%	FALSE	2.3773e-14	1.27571e+06	_ISQAVHAAHAEINEAGR_.4	0.000122713	1319095
1	20210218AT_cell1_DIA_400_1200Da_03	3	sp|P01012|OVAL_CHICK	sp|P01012|OVAL_CHICK	0%|0%|0%	FALSE	2.3773e-14	1.27571e+06	_ISQAVHAAHAEINEAGR_.2	7.49212e-05	621947
1	20210218AT_cell1_DIA_400_1200Da_03	3	sp|P01012|OVAL_CHICK	sp|P01012|OVAL_CHICK	0%|0%|0%	FALSE	2.3773e-14	1.27571e+06	_ELINSWVESQTNGIIR_.2	2.90993e-08	2100353
1	20210218AT_cell1_DIA_400_1200Da_03	3	sp|P01012|OVAL_CHICK	sp|P01012|OVAL_CHICK	0%|0%|0%	FALSE	2.3773e-14	1.27571e+06	_ELINSWVESQTNGIIR_.3	0.000122681	432854
1	20210218AT_cell1_DIA_400_1200Da_03	3	sp|P01012|OVAL_CHICK	sp|P01012|OVAL_CHICK	0%|0%|0%	FALSE	2.3773e-14	1.27571e+06	_ADHPFLFC[Carbamidomethyl (C)]IK_.3	0.000122723	1.08148e+06
1	20210218AT_cell1_DIA_400_1200Da_03	3	sp|P01012|OVAL_CHICK	sp|P01012|OVAL_CHICK	0%|0%|0%	FALSE	2.3773e-14	1.27571e+06	_ADHPFLFC[Carbamidomethyl (C)]IK_.2	0.000139734	596260
1	20210218AT_cell1_DIA_400_1200Da_03	3	sp|P01012|OVAL_CHICK	sp|P01012|OVAL_CHICK	0%|0%|0%	FALSE	2.3773e-14	1.27571e+06	_HIATNAVLFFGR_.2	0.000334501	1.56793e+06
1	20210218AT_cell1_DIA_400_1200Da_03	3	sp|P01012|OVAL_CHICK	sp|P01012|OVAL_CHICK	0%|0%|0%	FALSE	2.3773e-14	1.27571e+06	_HIATNAVLFFGR_.3	0.00505016	37793.9
1	20210218AT_cell1_DIA_400_1200Da_03	3	sp|P01012|OVAL_CHICK	sp|P01012|OVAL_CHICK	0%|0%|0%	FALSE	2.3773e-14	1.27571e+06	_FDKLPGFGDSIEAQC[Carbamidomethyl (C)]GTSVNVHSSLR_.4	0.000122675	59011.5
1	20210218AT_cell1_DIA_400_1200Da_03	3	sp|P01012|OVAL_CHICK	sp|P01012|OVAL_CHICK	0%|0%|0%	FALSE	2.3773e-14	1.27571e+06	_FDKLPGFGDSIEAQC[Carbamidomethyl (C)]GTSVNVHSSLR_.3	0.00961649	3920.7
1	20210218AT_cell1_DIA_400_1200Da_03	3	sp|P01012|OVAL_CHICK	sp|P01012|OVAL_CHICK	0%|0%|0%	FALSE	2.3773e-14	1.27571e+06	_PVQMMYQIGLFR_.2	0.000226889	56146.7
1	20210218AT_cell1_DIA_400_1200Da_03	3	sp|P01012|OVAL_CHICK	sp|P01012|OVAL_CHICK	0%|0%|0%	FALSE	2.3773e-14	1.27571e+06	_LPGFGDSIEAQC[Carbamidomethyl (C)]GTSVNVHSSLR_.3	0.000403895	55167.9
1	20210218AT_cell1_DIA_400_1200Da_03	3	sp|P01012|OVAL_CHICK	sp|P01012|OVAL_CHICK	0%|0%|0%	FALSE	2.3773e-14	1.27571e+06	_PNDVYSFSLASR_.2	0.000625835	15250.4
1	20210218AT_cell1_DIA_400_1200Da_03	3	sp|P01012|OVAL_CHICK	sp|P01012|OVAL_CHICK	0%|0%|0%	FALSE	2.3773e-14	1.27571e+06	_GGLEPINFQTAADQAR_.2	6.2925e-14	7.50458e+06
1	20210218AT_cell1_DIA_400_1200Da_03	3	sp|P01012|OVAL_CHICK	sp|P01012|OVAL_CHICK	0%|0%|0%	FALSE	2.3773e-14	1.27571e+06	_GGLEPINFQTAADQAR_.3	0.00281207	120225
1	20210218AT_cell1_DIA_400_1200Da_03	3	sp|P01012|OVAL_CHICK	sp|P01012|OVAL_CHICK	0%|0%|0%	FALSE	2.3773e-14	1.27571e+06	_DEDTQAMPFR_.2	0.000572047	206116
1	20210218AT_cell1_DIA_400_1200Da_03	3	sp|P01012|OVAL_CHICK	sp|P01012|OVAL_CHICK	0%|0%|0%	FALSE	2.3773e-14	1.27571e+06	_AFKDEDTQAMPFR_.3	2.27462e-12	3.84174e+06
1	20210218AT_cell1_DIA_400_1200Da_03	3	sp|P01012|OVAL_CHICK	sp|P01012|OVAL_CHICK	0%|0%|0%	FALSE	2.3773e-14	1.27571e+06	_AFKDEDTQAMPFR_.2	3.63094e-07	807582
1	20210218AT_cell1_DIA_400_1200Da_03	3	sp|P01012|OVAL_CHICK	sp|P01012|OVAL_CHICK	0%|0%|0%	FALSE	2.3773e-14	1.27571e+06	_LTEWTSSNVMEER_.2	3.49569e-12	4645745
1	20210218AT_cell1_DIA_400_1200Da_03	3	sp|P01012|OVAL_CHICK	sp|P01012|OVAL_CHICK	0%|0%|0%	FALSE	2.3773e-14	1.27571e+06	_LTEWTSSNVM[Oxidation (M)]EER_.2	0.000380748	74809.1
1	20210218AT_cell1_DIA_400_1200Da_03	3	sp|P01012|OVAL_CHICK	sp|P01012|OVAL_CHICK	0%|0%|0%	FALSE	2.3773e-14	1.27571e+06	_DILNQITKPNDVYSFSLASR_.3	4.56959e-10	2.80253e+06
1	20210218AT_cell1_DIA_400_1200Da_03	3	sp|P01012|OVAL_CHICK	sp|P01012|OVAL_CHICK	0%|0%|0%	FALSE	2.3773e-14	1.27571e+06	_DILNQITKPNDVYSFSLASR_.2	0.000173152	554820
1	20210218AT_cell1_DIA_400_1200Da_03	3	sp|P01012|OVAL_CHICK	sp|P01012|OVAL_CHICK	0%|0%|0%	FALSE	2.3773e-14	1.27571e+06	_VTEQESKPVQMMYQIGLFR_.3	3.05063e-06	2164973
1	20210218AT_cell1_DIA_400_1200Da_03	3	sp|P01012|OVAL_CHICK	sp|P01012|OVAL_CHICK	0%|0%|0%	FALSE	2.3773e-14	1.27571e+06	_VTEQESKPVQMMYQIGLFR_.2	0.000116398	398047
1	20210218AT_cell1_DIA_400_1200Da_03	3	sp|P01012|OVAL_CHICK	sp|P01012|OVAL_CHICK	0%|0%|0%	FALSE	2.3773e-14	1.27571e+06	_EVVGSAEAGVDAASVSEEFR_.2	3.56504e-06	459410
1	20210218AT_cell1_DIA_400_1200Da_03	3	sp|P01012|OVAL_CHICK	sp|P01012|OVAL_CHICK	0%|0%|0%	FALSE	2.3773e-14	1.27571e+06	_YPILPEYLQC[Carbamidomethyl (C)]VK_.2	7.82592e-18	7.08016e+06
1	20210218AT_cell1_DIA_400_1200Da_03	3	sp|P01012|OVAL_CHICK	sp|P01012|OVAL_CHICK	0%|0%|0%	FALSE	2.3773e-14	1.27571e+06	_VASMASEK_.2	0.000214515	10690
2	20210218AT_cell2_DIA_400_1200Da_01	1	sp|P01012|OVAL_CHICK	sp|P01012|OVAL_CHICK	0%|0%|0%	FALSE	2.3773e-14	7199529	_ISQAVHAAHAEINEAGR_.3	1.1427e-10	19190088
2	20210218AT_cell2_DIA_400_1200Da_01	1	sp|P01012|OVAL_CHICK	sp|P01012|OVAL_CHICK	0%|0%|0%	FALSE	2.3773e-14	7199529	_ISQAVHAAHAEINEAGR_.4	9.73451e-05	5.52497e+06
2	20210218AT_cell2_DIA_400_1200Da_01	1	sp|P01012|OVAL_CHICK	sp|P01012|OVAL_CHICK	0%|0%|0%	FALSE	2.3773e-14	7199529	_ISQAVHAAHAEINEAGR_.2	6.45427e-07	6302894
2	20210218AT_cell2_DIA_400_1200Da_01	1	sp|P01012|OVAL_CHICK	sp|P01012|OVAL_CHICK	0%|0%|0%	FALSE	2.3773e-14	7199529	_ELINSWVESQTNGIIR_.2	1.07501e-09	10807221
2	20210218AT_cell2_DIA_400_1200Da_01	1	sp|P01012|OVAL_CHICK	sp|P01012|OVAL_CHICK	0%|0%|0%	FALSE	2.3773e-14	7199529	_ELINSWVESQTNGIIR_.3	2.61193e-06	1.42014e+06
2	20210218AT_cell2_DIA_400_1200Da_01	1	sp|P01012|OVAL_CHICK	sp|P01012|OVAL_CHICK	0%|0%|0%	FALSE	2.3773e-14	7199529	_ADHPFLFC[Carbamidomethyl (C)]IK_.3	0.000152194	6143487
2	20210218AT_cell2_DIA_400_1200Da_01	1	sp|P01012|OVAL_CHICK	sp|P01012|OVAL_CHICK	0%|0%|0%	FALSE	2.3773e-14	7199529	_ADHPFLFC[Carbamidomethyl (C)]IK_.2	0.000372581	4.14769e+06
2	20210218AT_cell2_DIA_400_1200Da_01	1	sp|P01012|OVAL_CHICK	sp|P01012|OVAL_CHICK	0%|0%|0%	FALSE	2.3773e-14	7199529	_HIATNAVLFFGR_.2	0.000732548	852275
2	20210218AT_cell2_DIA_400_1200Da_01	1	sp|P01012|OVAL_CHICK	sp|P01012|OVAL_CHICK	0%|0%|0%	FALSE	2.3773e-14	7199529	_HIATNAVLFFGR_.3	0.000583921	312775
2	20210218AT_cell2_DIA_400_1200Da_01	1	sp|P01012|OVAL_CHICK	sp|P01012|OVAL_CHICK	0%|0%|0%	FALSE	2.3773e-14	7199529	_FDKLPGFGDSIEAQC[Carbamidomethyl (C)]GTSVNVHSSLR_.4	6.10807e-05	315848
2	20210218AT_cell2_DIA_400_1200Da_01	1	sp|P01012|OVAL_CHICK	sp|P01012|OVAL_CHICK	0%|0%|0%	FALSE	2.3773e-14	7199529	_FDKLPGFGDSIEAQC[Carbamidomethyl (C)]GTSVNVHSSLR_.3	0.000115748	40846.2
2	20210218AT_cell2_DIA_400_1200Da_01	1	sp|P01012|OVAL_CHICK	sp|P01012|OVAL_CHICK	0%|0%|0%	FALSE	2.3773e-14	7199529	_PVQMMYQIGLFR_.2	9.73407e-05	337331
2	20210218AT_cell2_DIA_400_1200Da_01	1	sp|P01012|OVAL_CHICK	sp|P01012|OVAL_CHICK	0%|0%|0%	FALSE	2.3773e-14	7199529	_LPGFGDSIEAQC[Carbamidomethyl (C)]GTSVNVHSSLR_.3	9.74441e-05	352210
2	20210218AT_cell2_DIA_400_1200Da_01	1	sp|P01012|OVAL_CHICK	sp|P01012|OVAL_CHICK	0%|0%|0%	FALSE	2.3773e-14	7199529	_PNDVYSFSLASR_.2	9.74265e-05	184122
2	20210218AT_cell2_DIA_400_1200Da_01	1	sp|P01012|OVAL_CHICK	sp|P01012|OVAL_CHICK	0%|0%|0%	FALSE	2.3773e-14	7199529	_GGLEPINFQTAADQAR_.2	2.22038e-10	46022476
2	20210218AT_cell2_DIA_400_1200Da_01	1	sp|P01012|OVAL_CHICK	sp|P01012|OVAL_CHICK	0%|0%|0%	FALSE	2.3773e-14	7199529	_GGLEPINFQTAADQAR_.3	0.000485994	130077
2	20210218AT_cell2_DIA_400_1200Da_01	1	sp|P01012|OVAL_CHICK	sp|P01012|OVAL_CHICK	0%|0%|0%	FALSE	2.3773e-14	7199529	_DEDTQAMPFR_.2	0.00599391	109764
2	20210218AT_cell2_DIA_400_1200Da_01	1	sp|P01012|OVAL_CHICK	sp|P01012|OVAL_CHICK	0%|0%|0%	FALSE	2.3773e-14	7199529	_AFKDEDTQAMPFR_.3	3.48009e-10	21618922
2	20210218AT_cell2_DIA_400_1200Da_01	1	sp|P01012|OVAL_CHICK	sp|P01012|OVAL_CHICK	0%|0%|0%	FALSE	2.3773e-14	7199529	_AFKDEDTQAMPFR_.2	2.16532e-08	6.88647e+06
2	20210218AT_cell2_DIA_400_1200Da_01	1	sp|P01012|OVAL_CHICK	sp|P01012|OVAL_CHICK	0%|0%|0%	FALSE	2.3773e-14	7199529	_AFKDEDTQAM[Oxidation (M)]PFR_.2	0.000374548	61969.9
2	20210218AT_cell2_DIA_400_1200Da_01	1	sp|P01012|OVAL_CHICK	sp|P01012|OVAL_CHICK	0%|0%|0%	FALSE	2.3773e-14	7199529	_LTEWTSSNVMEER_.2	5.34507e-10	26182850
2	20210218AT_cell2_DIA_400_1200Da_01	1	sp|P01012|OVAL_CHICK	sp|P01012|OVAL_CHICK	0%|0%|0%	FALSE	2.3773e-14	7199529	_LTEWTSSNVM[Oxidation (M)]EER_.2	9.74309e-05	349438
2	20210218AT_cell2_DIA_400_1200Da_01	1	sp|P01012|OVAL_CHICK	sp|P01012|OVAL_CHICK	0%|0%|0%	FALSE	2.3773e-14	7199529	_DILNQITKPNDVYSFSLASR_.3	4.88224e-10	10590868
2	20210218AT_cell2_DIA_400_1200Da_01	1	sp|P01012|OVAL_CHICK	sp|P01012|OVAL_CHICK	0%|0%|0%	FALSE	2.3773e-14	7199529	_DILNQITKPNDVYSFSLASR_.2	9.82572e-05	3.97187e+06
2	20210218AT_cell2_DIA_400_1200Da_01	1	sp|P01012|OVAL_CHICK	sp|P01012|OVAL_CHICK	0%|0%|0%	FALSE	2.3773e-14	7199529	_VTEQESKPVQMMYQIGLFR_.3	9.63911e-11	11141941
2	20210218AT_cell2_DIA_400_1200Da_01	1	sp|P01012|OVAL_CHICK	sp|P01012|OVAL_CHICK	0%|0%|0%	FALSE	2.3773e-14	7199529	_VTEQESKPVQMMYQIGLFR_.2	1.22055e-07	3.26601e+06
2	20210218AT_cell2_DIA_400_1200Da_01	1	sp|P01012|OVAL_CHICK	sp|P01012|OVAL_CHICK	0%|0%|0%	FALSE	2.3773e-14	7199529	_VTEQESKPVQMM[Oxidation (M)]YQIGLFR_.3	0.000114492	84106.6
2	20210218AT_cell2_DIA_400_1200Da_01	1	sp|P01012|OVAL_CHICK	sp|P01012|OVAL_CHICK	0%|0%|0%	FALSE	2.3773e-14	7199529	_VTEQESKPVQM[Oxidation (M)]MYQIGLFR_.3	0.000389216	22572.1
2	20210218AT_cell2_DIA_400_1200Da_01	1	sp|P01012|OVAL_CHICK	sp|P01012|OVAL_CHICK	0%|0%|0%	FALSE	2.3773e-14	7199529	_VTEQESKPVQMM[Oxidation (M)]YQIGLFR_.2	0.00100575	8199.9
2	20210218AT_cell2_DIA_400_1200Da_01	1	sp|P01012|OVAL_CHICK	sp|P01012|OVAL_CHICK	0%|0%|0%	FALSE	2.3773e-14	7199529	_EVVGSAEAGVDAASVSEEFR_.2	4.76132e-05	2.67415e+06
2	20210218AT_cell2_DIA_400_1200Da_01	1	sp|P01012|OVAL_CHICK	sp|P01012|OVAL_CHICK	0%|0%|0%	FALSE	2.3773e-14	7199529	_EVVGSAEAGVDAASVSEEFR_.3	0.000586466	128097
2	20210218AT_cell2_DIA_400_1200Da_01	1	sp|P01012|OVAL_CHICK	sp|P01012|OVAL_CHICK	0%|0%|0%	FALSE	2.3773e-14	7199529	_YPILPEYLQC[Carbamidomethyl (C)]VK_.2	3.19006e-14	36808524
2	20210218AT_cell2_DIA_400_1200Da_01	1	sp|P01012|OVAL_CHICK	sp|P01012|OVAL_CHICK	0%|0%|0%	FALSE	2.3773e-14	7199529	_VASMASEK_.2	9.73556e-05	275668
2	20210218AT_cell2_DIA_400_1200Da_01	1	sp|P01012|OVAL_CHICK	sp|P01012|OVAL_CHICK	0%|0%|0%	FALSE	2.3773e-14	7199529	_VASMASEK_.1	9.7399e-05	41044.8
2	20210218AT_cell2_DIA_400_1200Da_01	1	sp|P01012|OVAL_CHICK	sp|P01012|OVAL_CHICK	0%|0%|0%	FALSE	2.3773e-14	7199529	_LYAEERYPILPEYLQC[Carbamidomethyl (C)]VK_.2	0.00360015	8814.02
2	20210218AT_cell2_DIA_400_1200Da_01	1	sp|P01012|OVAL_CHICK	sp|P01012|OVAL_CHICK	0%|0%|0%	FALSE	2.3773e-14	7199529	_DILNQITK_.2	0.000443006	139367
2	20210218AT_cell2_DIA_400_1200Da_02	2	sp|P01012|OVAL_CHICK	sp|P01012|OVAL_CHICK	0%|0%|0%	FALSE	2.3773e-14	7.11422e+06	_ISQAVHAAHAEINEAGR_.3	3.05937e-15	18620484
2	20210218AT_cell2_DIA_400_1200Da_02	2	sp|P01012|OVAL_CHICK	sp|P01012|OVAL_CHICK	0%|0%|0%	FALSE	2.3773e-14	7.11422e+06	_ISQAVHAAHAEINEAGR_.4	9.79631e-05	6772022
2	20210218AT_cell2_DIA_400_1200Da_02	2	sp|P01012|OVAL_CHICK	sp|P01012|OVAL_CHICK	0%|0%|0%	FALSE	2.3773e-14	7.11422e+06	_ISQAVHAAHAEINEAGR_.2	4.28222e-10	4.16259e+06
2	20210218AT_cell2_DIA_400_1200Da_02	2	sp|P01012|OVAL_CHICK	sp|P01012|OVAL_CHICK	0%|0%|0%	FALSE	2.3773e-14	7.11422e+06	_ELINSWVESQTNGIIR_.2	1.95732e-16	11558298
2	20210218AT_cell2_DIA_400_1200Da_02	2	sp|P01012|OVAL_CHICK	sp|P01012|OVAL_CHICK	0%|0%|0%	FALSE	2.3773e-14	7.11422e+06	_ELINSWVESQTNGIIR_.3	2.17813e-06	1.51367e+06
2	20210218AT_cell2_DIA_400_1200Da_02	2	sp|P01012|OVAL_CHICK	sp|P01012|OVAL_CHICK	0%|0%|0%	FALSE	2.3773e-14	7.11422e+06	_ADHPFLFC[Carbamidomethyl (C)]IK_.3	9.79528e-05	5.6419e+06
2	20210218AT_cell2_DIA_400_1200Da_02	2	sp|P01012|OVAL_CHICK	sp|P01012|OVAL_CHICK	0%|0%|0%	FALSE	2.3773e-14	7.11422e+06	_ADHPFLFC[Carbamidomethyl (C)]IK_.2	9.80024e-05	4.26804e+06
2	20210218AT_cell2_DIA_400_1200Da_02	2	sp|P01012|OVAL_CHICK	sp|P01012|OVAL_CHICK	0%|0%|0%	FALSE	2.3773e-14	7.11422e+06	_HIATNAVLFFGR_.2	0.0021784	704392
2	20210218AT_cell2_DIA_400_1200Da_02	2	sp|P01012|OVAL_CHICK	sp|P01012|OVAL_CHICK	0%|0%|0%	FALSE	2.3773e-14	7.11422e+06	_HIATNAVLFFGR_.3	0.00190074	331403
2	20210218AT_cell2_DIA_400_1200Da_02	2	sp|P01012|OVAL_CHICK	sp|P01012|OVAL_CHICK	0%|0%|0%	FALSE	2.3773e-14	7.11422e+06	_FDKLPGFGDSIEAQC[Carbamidomethyl (C)]GTSVNVHSSLR_.4	9.79983e-05	334425
2	20210218AT_cell2_DIA_400_1200Da_02	2	sp|P01012|OVAL_CHICK	sp|P01012|OVAL_CHICK	0%|0%|0%	FALSE	2.3773e-14	7.11422e+06	_FDKLPGFGDSIEAQC[Carbamidomethyl (C)]GTSVNVHSSLR_.3	0.000432716	34124.4
2	20210218AT_cell2_DIA_400_1200Da_02	2	sp|P01012|OVAL_CHICK	sp|P01012|OVAL_CHICK	0%|0%|0%	FALSE	2.3773e-14	7.11422e+06	_PVQMMYQIGLFR_.2	9.79752e-05	343410
2	20210218AT_cell2_DIA_400_1200Da_02	2	sp|P01012|OVAL_CHICK	sp|P01012|OVAL_CHICK	0%|0%|0%	FALSE	2.3773e-14	7.11422e+06	_LPGFGDSIEAQC[Carbamidomethyl (C)]GTSVNVHSSLR_.3	9.79911e-05	343218
2	20210218AT_cell2_DIA_400_1200Da_02	2	sp|P01012|OVAL_CHICK	sp|P01012|OVAL_CHICK	0%|0%|0%	FALSE	2.3773e-14	7.11422e+06	_PNDVYSFSLASR_.2	9.80262e-05	164391
2	20210218AT_cell2_DIA_400_1200Da_02	2	sp|P01012|OVAL_CHICK	sp|P01012|OVAL_CHICK	0%|0%|0%	FALSE	2.3773e-14	7.11422e+06	_GGLEPINFQTAADQAR_.2	3.09659e-14	45365700
2	20210218AT_cell2_DIA_400_1200Da_02	2	sp|P01012|OVAL_CHICK	sp|P01012|OVAL_CHICK	0%|0%|0%	FALSE	2.3773e-14	7.11422e+06	_GGLEPINFQTAADQAR_.3	0.000849274	149260
2	20210218AT_cell2_DIA_400_1200Da_02	2	sp|P01012|OVAL_CHICK	sp|P01012|OVAL_CHICK	0%|0%|0%	FALSE	2.3773e-14	7.11422e+06	_DEDTQAMPFR_.2	0.000405794	1.06615e+06
2	20210218AT_cell2_DIA_400_1200Da_02	2	sp|P01012|OVAL_CHICK	sp|P01012|OVAL_CHICK	0%|0%|0%	FALSE	2.3773e-14	7.11422e+06	_AFKDEDTQAMPFR_.3	2.75528e-19	22098086
2	20210218AT_cell2_DIA_400_1200Da_02	2	sp|P01012|OVAL_CHICK	sp|P01012|OVAL_CHICK	0%|0%|0%	FALSE	2.3773e-14	7.11422e+06	_AFKDEDTQAMPFR_.2	5.64304e-11	6.23317e+06
2	20210218AT_cell2_DIA_400_1200Da_02	2	sp|P01012|OVAL_CHICK	sp|P01012|OVAL_CHICK	0%|0%|0%	FALSE	2.3773e-14	7.11422e+06	_AFKDEDTQAM[Oxidation (M)]PFR_.2	0.0011996	49461.4
2	20210218AT_cell2_DIA_400_1200Da_02	2	sp|P01012|OVAL_CHICK	sp|P01012|OVAL_CHICK	0%|0%|0%	FALSE	2.3773e-14	7.11422e+06	_AFKDEDTQAM[Oxidation (M)]PFR_.3	0.00136161	180295
2	20210218AT_cell2_DIA_400_1200Da_02	2	sp|P01012|OVAL_CHICK	sp|P01012|OVAL_CHICK	0%|0%|0%	FALSE	2.3773e-14	7.11422e+06	_LTEWTSSNVMEER_.2	8.56807e-21	26406880
2	20210218AT_cell2_DIA_400_1200Da_02	2	sp|P01012|OVAL_CHICK	sp|P01012|OVAL_CHICK	0%|0%|0%	FALSE	2.3773e-14	7.11422e+06	_LTEWTSSNVM[Oxidation (M)]EER_.2	0.000212602	355851
2	20210218AT_cell2_DIA_400_1200Da_02	2	sp|P01012|OVAL_CHICK	sp|P01012|OVAL_CHICK	0%|0%|0%	FALSE	2.3773e-14	7.11422e+06	_DILNQITKPNDVYSFSLASR_.3	2.02687e-18	12600281
2	20210218AT_cell2_DIA_400_1200Da_02	2	sp|P01012|OVAL_CHICK	sp|P01012|OVAL_CHICK	0%|0%|0%	FALSE	2.3773e-14	7.11422e+06	_DILNQITKPNDVYSFSLASR_.2	9.80394e-05	3474296
2	20210218AT_cell2_DIA_400_1200Da_02	2	sp|P01012|OVAL_CHICK	sp|P01012|OVAL_CHICK	0%|0%|0%	FALSE	2.3773e-14	7.11422e+06	_VTEQESKPVQMMYQIGLFR_.3	1.21651e-20	12023633
2	20210218AT_cell2_DIA_400_1200Da_02	2	sp|P01012|OVAL_CHICK	sp|P01012|OVAL_CHICK	0%|0%|0%	FALSE	2.3773e-14	7.11422e+06	_VTEQESKPVQMMYQIGLFR_.2	9.13959e-10	2697082
2	20210218AT_cell2_DIA_400_1200Da_02	2	sp|P01012|OVAL_CHICK	sp|P01012|OVAL_CHICK	0%|0%|0%	FALSE	2.3773e-14	7.11422e+06	_VTEQESKPVQMM[Oxidation (M)]YQIGLFR_.3	0.000291754	71296.8
2	20210218AT_cell2_DIA_400_1200Da_02	2	sp|P01012|OVAL_CHICK	sp|P01012|OVAL_CHICK	0%|0%|0%	FALSE	2.3773e-14	7.11422e+06	_VTEQESKPVQM[Oxidation (M)]MYQIGLFR_.3	0.000648442	28454.4
2	20210218AT_cell2_DIA_400_1200Da_02	2	sp|P01012|OVAL_CHICK	sp|P01012|OVAL_CHICK	0%|0%|0%	FALSE	2.3773e-14	7.11422e+06	_VTEQESKPVQMM[Oxidation (M)]YQIGLFR_.2	0.00233084	9926.53
2	20210218AT_cell2_DIA_400_1200Da_02	2	sp|P01012|OVAL_CHICK	sp|P01012|OVAL_CHICK	0%|0%|0%	FALSE	2.3773e-14	7.11422e+06	_VTEQESKPVQM[Oxidation (M)]MYQIGLFR_.2	0.00332301	5249.7
2	20210218AT_cell2_DIA_400_1200Da_02	2	sp|P01012|OVAL_CHICK	sp|P01012|OVAL_CHICK	0%|0%|0%	FALSE	2.3773e-14	7.11422e+06	_EVVGSAEAGVDAASVSEEFR_.2	7.56746e-06	2777906
2	20210218AT_cell2_DIA_400_1200Da_02	2	sp|P01012|OVAL_CHICK	sp|P01012|OVAL_CHICK	0%|0%|0%	FALSE	2.3773e-14	7.11422e+06	_EVVGSAEAGVDAASVSEEFR_.3	0.000822741	122248
2	20210218AT_cell2_DIA_400_1200Da_02	2	sp|P01012|OVAL_CHICK	sp|P01012|OVAL_CHICK	0%|0%|0%	FALSE	2.3773e-14	7.11422e+06	_YPILPEYLQC[Carbamidomethyl (C)]VK_.2	8.89294e-29	37546408
2	20210218AT_cell2_DIA_400_1200Da_02	2	sp|P01012|OVAL_CHICK	sp|P01012|OVAL_CHICK	0%|0%|0%	FALSE	2.3773e-14	7.11422e+06	_VASMASEK_.2	9.79725e-05	107042
2	20210218AT_cell2_DIA_400_1200Da_02	2	sp|P01012|OVAL_CHICK	sp|P01012|OVAL_CHICK	0%|0%|0%	FALSE	2.3773e-14	7.11422e+06	_VASMASEK_.1	9.80283e-05	15735.8
2	20210218AT_cell2_DIA_400_1200Da_02	2	sp|P01012|OVAL_CHICK	sp|P01012|OVAL_CHICK	0%|0%|0%	FALSE	2.3773e-14	7.11422e+06	_LYAEERYPILPEYLQC[Carbamidomethyl (C)]VK_.2	0.00281293	13392.1
2	20210218AT_cell2_DIA_400_1200Da_02	2	sp|P01012|OVAL_CHICK	sp|P01012|OVAL_CHICK	0%|0%|0%	FALSE	2.3773e-14	7.11422e+06	_LYAEERYPILPEYLQC[Carbamidomethyl (C)]VK_.3	0.0033417	22797.2
2	20210218AT_cell2_DIA_400_1200Da_03	3	sp|P01012|OVAL_CHICK	sp|P01012|OVAL_CHICK	0%|0%|0%	FALSE	2.3773e-14	7.07397e+06	_ISQAVHAAHAEINEAGR_.3	2.62393e-06	17865766
2	20210218AT_cell2_DIA_400_1200Da_03	3	sp|P01012|OVAL_CHICK	sp|P01012|OVAL_CHICK	0%|0%|0%	FALSE	2.3773e-14	7.07397e+06	_ISQAVHAAHAEINEAGR_.4	0.000109401	7.1177e+06
2	20210218AT_cell2_DIA_400_1200Da_03	3	sp|P01012|OVAL_CHICK	sp|P01012|OVAL_CHICK	0%|0%|0%	FALSE	2.3773e-14	7.07397e+06	_ISQAVHAAHAEINEAGR_.2	0.00010939	3.38004e+06
2	20210218AT_cell2_DIA_400_1200Da_03	3	sp|P01012|OVAL_CHICK	sp|P01012|OVAL_CHICK	0%|0%|0%	FALSE	2.3773e-14	7.07397e+06	_ELINSWVESQTNGIIR_.2	1.87712e-05	12186621
2	20210218AT_cell2_DIA_400_1200Da_03	3	sp|P01012|OVAL_CHICK	sp|P01012|OVAL_CHICK	0%|0%|0%	FALSE	2.3773e-14	7.07397e+06	_ELINSWVESQTNGIIR_.3	5.98197e-05	1937817
2	20210218AT_cell2_DIA_400_1200Da_03	3	sp|P01012|OVAL_CHICK	sp|P01012|OVAL_CHICK	0%|0%|0%	FALSE	2.3773e-14	7.07397e+06	_ADHPFLFC[Carbamidomethyl (C)]IK_.3	0.000109415	5687554
2	20210218AT_cell2_DIA_400_1200Da_03	3	sp|P01012|OVAL_CHICK	sp|P01012|OVAL_CHICK	0%|0%|0%	FALSE	2.3773e-14	7.07397e+06	_ADHPFLFC[Carbamidomethyl (C)]IK_.2	0.000109428	3722796
2	20210218AT_cell2_DIA_400_1200Da_03	3	sp|P01012|OVAL_CHICK	sp|P01012|OVAL_CHICK	0%|0%|0%	FALSE	2.3773e-14	7.07397e+06	_HIATNAVLFFGR_.2	0.00114023	856691
2	20210218AT_cell2_DIA_400_1200Da_03	3	sp|P01012|OVAL_CHICK	sp|P01012|OVAL_CHICK	0%|0%|0%	FALSE	2.3773e-14	7.07397e+06	_HIATNAVLFFGR_.3	0.000482075	2.0838e+06
2	20210218AT_cell2_DIA_400_1200Da_03	3	sp|P01012|OVAL_CHICK	sp|P01012|OVAL_CHICK	0%|0%|0%	FALSE	2.3773e-14	7.07397e+06	_FDKLPGFGDSIEAQC[Carbamidomethyl (C)]GTSVNVHSSLR_.4	0.000109402	378194
2	20210218AT_cell2_DIA_400_1200Da_03	3	sp|P01012|OVAL_CHICK	sp|P01012|OVAL_CHICK	0%|0%|0%	FALSE	2.3773e-14	7.07397e+06	_FDKLPGFGDSIEAQC[Carbamidomethyl (C)]GTSVNVHSSLR_.3	0.000109439	30986.6
2	20210218AT_cell2_DIA_400_1200Da_03	3	sp|P01012|OVAL_CHICK	sp|P01012|OVAL_CHICK	0%|0%|0%	FALSE	2.3773e-14	7.07397e+06	_PVQMMYQIGLFR_.2	0.000109408	420985
2	20210218AT_cell2_DIA_400_1200Da_03	3	sp|P01012|OVAL_CHICK	sp|P01012|OVAL_CHICK	0%|0%|0%	FALSE	2.3773e-14	7.07397e+06	_LPGFGDSIEAQC[Carbamidomethyl (C)]GTSVNVHSSLR_.3	0.000109414	359229
2	20210218AT_cell2_DIA_400_1200Da_03	3	sp|P01012|OVAL_CHICK	sp|P01012|OVAL_CHICK	0%|0%|0%	FALSE	2.3773e-14	7.07397e+06	_PNDVYSFSLASR_.2	0.000109436	175852
2	20210218AT_cell2_DIA_400_1200Da_03	3	sp|P01012|OVAL_CHICK	sp|P01012|OVAL_CHICK	0%|0%|0%	FALSE	2.3773e-14	7.07397e+06	_GGLEPINFQTAADQAR_.2	7.86963e-07	44035304
2	20210218AT_cell2_DIA_400_1200Da_03	3	sp|P01012|OVAL_CHICK	sp|P01012|OVAL_CHICK	0%|0%|0%	FALSE	2.3773e-14	7.07397e+06	_GGLEPINFQTAADQAR_.3	0.000681428	232278
2	20210218AT_cell2_DIA_400_1200Da_03	3	sp|P01012|OVAL_CHICK	sp|P01012|OVAL_CHICK	0%|0%|0%	FALSE	2.3773e-14	7.07397e+06	_DEDTQAMPFR_.2	0.000259315	1.24888e+06
2	20210218AT_cell2_DIA_400_1200Da_03	3	sp|P01012|OVAL_CHICK	sp|P01012|OVAL_CHICK	0%|0%|0%	FALSE	2.3773e-14	7.07397e+06	_AFKDEDTQAMPFR_.3	4.49215e-06	22213356
2	20210218AT_cell2_DIA_400_1200Da_03	3	sp|P01012|OVAL_CHICK	sp|P01012|OVAL_CHICK	0%|0%|0%	FALSE	2.3773e-14	7.07397e+06	_AFKDEDTQAMPFR_.2	6.57635e-05	5643600
2	20210218AT_cell2_DIA_400_1200Da_03	3	sp|P01012|OVAL_CHICK	sp|P01012|OVAL_CHICK	0%|0%|0%	FALSE	2.3773e-14	7.07397e+06	_AFKDEDTQAM[Oxidation (M)]PFR_.2	0.00124283	48705.8
2	20210218AT_cell2_DIA_400_1200Da_03	3	sp|P01012|OVAL_CHICK	sp|P01012|OVAL_CHICK	0%|0%|0%	FALSE	2.3773e-14	7.07397e+06	_LTEWTSSNVMEER_.2	6.18959e-06	26376994
2	20210218AT_cell2_DIA_400_1200Da_03	3	sp|P01012|OVAL_CHICK	sp|P01012|OVAL_CHICK	0%|0%|0%	FALSE	2.3773e-14	7.07397e+06	_LTEWTSSNVM[Oxidation (M)]EER_.2	0.000109432	381410
2	20210218AT_cell2_DIA_400_1200Da_03	3	sp|P01012|OVAL_CHICK	sp|P01012|OVAL_CHICK	0%|0%|0%	FALSE	2.3773e-14	7.07397e+06	_DILNQITKPNDVYSFSLASR_.3	2.66304e-06	14150627
2	20210218AT_cell2_DIA_400_1200Da_03	3	sp|P01012|OVAL_CHICK	sp|P01012|OVAL_CHICK	0%|0%|0%	FALSE	2.3773e-14	7.07397e+06	_DILNQITKPNDVYSFSLASR_.2	0.000109931	3265012
2	20210218AT_cell2_DIA_400_1200Da_03	3	sp|P01012|OVAL_CHICK	sp|P01012|OVAL_CHICK	0%|0%|0%	FALSE	2.3773e-14	7.07397e+06	_VTEQESKPVQMMYQIGLFR_.3	4.03904e-06	13033877
2	20210218AT_cell2_DIA_400_1200Da_03	3	sp|P01012|OVAL_CHICK	sp|P01012|OVAL_CHICK	0%|0%|0%	FALSE	2.3773e-14	7.07397e+06	_VTEQESKPVQMMYQIGLFR_.2	0.000109389	2.60222e+06
2	20210218AT_cell2_DIA_400_1200Da_03	3	sp|P01012|OVAL_CHICK	sp|P01012|OVAL_CHICK	0%|0%|0%	FALSE	2.3773e-14	7.07397e+06	_VTEQESKPVQMM[Oxidation (M)]YQIGLFR_.3	0.000326406	86994
2	20210218AT_cell2_DIA_400_1200Da_03	3	sp|P01012|OVAL_CHICK	sp|P01012|OVAL_CHICK	0%|0%|0%	FALSE	2.3773e-14	7.07397e+06	_VTEQESKPVQM[Oxidation (M)]MYQIGLFR_.3	0.00167529	22530.8
2	20210218AT_cell2_DIA_400_1200Da_03	3	sp|P01012|OVAL_CHICK	sp|P01012|OVAL_CHICK	0%|0%|0%	FALSE	2.3773e-14	7.07397e+06	_VTEQESKPVQMM[Oxidation (M)]YQIGLFR_.2	0.00322827	6064.09
2	20210218AT_cell2_DIA_400_1200Da_03	3	sp|P01012|OVAL_CHICK	sp|P01012|OVAL_CHICK	0%|0%|0%	FALSE	2.3773e-14	7.07397e+06	_EVVGSAEAGVDAASVSEEFR_.2	6.87718e-05	2.77504e+06
2	20210218AT_cell2_DIA_400_1200Da_03	3	sp|P01012|OVAL_CHICK	sp|P01012|OVAL_CHICK	0%|0%|0%	FALSE	2.3773e-14	7.07397e+06	_EVVGSAEAGVDAASVSEEFR_.3	0.000109416	145577
2	20210218AT_cell2_DIA_400_1200Da_03	3	sp|P01012|OVAL_CHICK	sp|P01012|OVAL_CHICK	0%|0%|0%	FALSE	2.3773e-14	7.07397e+06	_YPILPEYLQC[Carbamidomethyl (C)]VK_.2	3.27387e-07	39529496
2	20210218AT_cell2_DIA_400_1200Da_03	3	sp|P01012|OVAL_CHICK	sp|P01012|OVAL_CHICK	0%|0%|0%	FALSE	2.3773e-14	7.07397e+06	_VASMASEK_.2	0.00150031	1520.17
2	20210218AT_cell2_DIA_400_1200Da_03	3	sp|P01012|OVAL_CHICK	sp|P01012|OVAL_CHICK	0%|0%|0%	FALSE	2.3773e-14	7.07397e+06	_LYAEERYPILPEYLQC[Carbamidomethyl (C)]VK_.2	0.00400001	11212.7
1	20210218AT_cell1_DIA_400_1200Da_01	1	sp|P00974|BPT1_BOVIN	sp|P00974|BPT1_BOVIN	0%|0%|0%	FALSE	2.89198e-11	12360104	_AGLC[Carbamidomethyl (C)]QTFVYGGC[Carbamidomethyl (C)]R_.2	0.000102266	12360104
1	20210218AT_cell1_DIA_400_1200Da_02	2	sp|P00974|BPT1_BOVIN	sp|P00974|BPT1_BOVIN	0%|0%|0%	FALSE	2.89198e-11	12408222	_AGLC[Carbamidomethyl (C)]QTFVYGGC[Carbamidomethyl (C)]R_.2	0.000256723	12408222
1	20210218AT_cell1_DIA_400_1200Da_03	3	sp|P00974|BPT1_BOVIN	sp|P00974|BPT1_BOVIN	0%|0%|0%	FALSE	2.89198e-11	12285496	_AGLC[Carbamidomethyl (C)]QTFVYGGC[Carbamidomethyl (C)]R_.2	1.17922e-19	12285496
2	20210218AT_cell2_DIA_400_1200Da_01	1	sp|P00974|BPT1_BOVIN	sp|P00974|BPT1_BOVIN	0%|0%|0%	FALSE	2.89198e-11	13009095	_AGLC[Carbamidomethyl (C)]QTFVYGGC[Carbamidomethyl (C)]R_.2	9.32979e-11	13009095
2	20210218AT_cell2_DIA_400_1200Da_02	2	sp|P00974|BPT1_BOVIN	sp|P00974|BPT1_BOVIN	0%|0%|0%	FALSE	2.89198e-11	6523331	_AGLC[Carbamidomethyl (C)]QTFVYGGC[Carbamidomethyl (C)]R_.2	2.51232e-20	13032387
2	20210218AT_cell2_DIA_400_1200Da_02	2	sp|P00974|BPT1_BOVIN	sp|P00974|BPT1_BOVIN	0%|0%|0%	FALSE	2.89198e-11	6523331	_SAEDC[Carbamidomethyl (C)]M[Oxidation (M)]R_.2	0.000299699	14274.8
2	20210218AT_cell2_DIA_400_1200Da_03	3	sp|P00974|BPT1_BOVIN	sp|P00974|BPT1_BOVIN	0%|0%|0%	FALSE	2.89198e-11	12329735	_AGLC[Carbamidomethyl (C)]QTFVYGGC[Carbamidomethyl (C)]R_.2	6.36256e-06	12329735
1	20210218AT_cell1_DIA_400_1200Da_01	1	sp|P00698|LYSC_CHICK	sp|P00698|LYSC_CHICK	0%|0%|0%	FALSE	1.43415e-13	6300007	_GTDVQAWIR_.2	0.000102266	12005340
1	20210218AT_cell1_DIA_400_1200Da_01	1	sp|P00698|LYSC_CHICK	sp|P00698|LYSC_CHICK	0%|0%|0%	FALSE	1.43415e-13	6300007	_GTDVQAWIR_.1	0.00013578	194298
1	20210218AT_cell1_DIA_400_1200Da_01	1	sp|P00698|LYSC_CHICK	sp|P00698|LYSC_CHICK	0%|0%|0%	FALSE	1.43415e-13	6300007	_NTDGSTDYGILQINSR_.2	0.000102266	10334487
1	20210218AT_cell1_DIA_400_1200Da_01	1	sp|P00698|LYSC_CHICK	sp|P00698|LYSC_CHICK	0%|0%|0%	FALSE	1.43415e-13	6300007	_NTDGSTDYGILQINSR_.3	0.000177306	268203
1	20210218AT_cell1_DIA_400_1200Da_01	1	sp|P00698|LYSC_CHICK	sp|P00698|LYSC_CHICK	0%|0%|0%	FALSE	1.43415e-13	6300007	_GYSLGNWVC[Carbamidomethyl (C)]AAK_.2	0.000102266	7.49886e+06
1	20210218AT_cell1_DIA_400_1200Da_01	1	sp|P00698|LYSC_CHICK	sp|P00698|LYSC_CHICK	0%|0%|0%	FALSE	1.43415e-13	6300007	_WWC[Carbamidomethyl (C)]NDGR_.2	0.000136847	4986797
1	20210218AT_cell1_DIA_400_1200Da_01	1	sp|P00698|LYSC_CHICK	sp|P00698|LYSC_CHICK	0%|0%|0%	FALSE	1.43415e-13	6300007	_WWC[Carbamidomethyl (C)]NDGR_.1	0.000136852	43532.5
1	20210218AT_cell1_DIA_400_1200Da_01	1	sp|P00698|LYSC_CHICK	sp|P00698|LYSC_CHICK	0%|0%|0%	FALSE	1.43415e-13	6300007	_NLC[Carbamidomethyl (C)]NIPC[Carbamidomethyl (C)]SALLSSDITASVNC[Carbamidomethyl (C)]AK_.3	0.000102373	1.12983e+06
1	20210218AT_cell1_DIA_400_1200Da_01	1	sp|P00698|LYSC_CHICK	sp|P00698|LYSC_CHICK	0%|0%|0%	FALSE	1.43415e-13	6300007	_C[Carbamidomethyl (C)]KGTDVQAWIR_.3	0.000136847	174531
1	20210218AT_cell1_DIA_400_1200Da_01	1	sp|P00698|LYSC_CHICK	sp|P00698|LYSC_CHICK	0%|0%|0%	FALSE	1.43415e-13	6300007	_C[Carbamidomethyl (C)]KGTDVQAWIR_.2	0.000392867	117808
1	20210218AT_cell1_DIA_400_1200Da_01	1	sp|P00698|LYSC_CHICK	sp|P00698|LYSC_CHICK	0%|0%|0%	FALSE	1.43415e-13	6300007	_C[Carbamidomethyl (C)]ELAAAMK_.2	0.000136848	2118486
1	20210218AT_cell1_DIA_400_1200Da_01	1	sp|P00698|LYSC_CHICK	sp|P00698|LYSC_CHICK	0%|0%|0%	FALSE	1.43415e-13	6300007	_C[Carbamidomethyl (C)]ELAAAMK_.1	0.000123893	310149
1	20210218AT_cell1_DIA_400_1200Da_01	1	sp|P00698|LYSC_CHICK	sp|P00698|LYSC_CHICK	0%|0%|0%	FALSE	1.43415e-13	6300007	_C[Carbamidomethyl (C)]ELAAAM[Oxidation (M)]K_.2	0.000390668	33006.5
1	20210218AT_cell1_DIA_400_1200Da_01	1	sp|P00698|LYSC_CHICK	sp|P00698|LYSC_CHICK	0%|0%|0%	FALSE	1.43415e-13	6300007	_C[Carbamidomethyl (C)]ELAAAM[Oxidation (M)]K_.1	0.000392539	3956.36
1	20210218AT_cell1_DIA_400_1200Da_01	1	sp|P00698|LYSC_CHICK	sp|P00698|LYSC_CHICK	0%|0%|0%	FALSE	1.43415e-13	6300007	_FESNFNTQATNR_.2	0.000956689	3.41302e+06
1	20210218AT_cell1_DIA_400_1200Da_01	1	sp|P00698|LYSC_CHICK	sp|P00698|LYSC_CHICK	0%|0%|0%	FALSE	1.43415e-13	6300007	_IVSDGNGMNAWVAWR_.2	0.000102266	3.79674e+06
1	20210218AT_cell1_DIA_400_1200Da_01	1	sp|P00698|LYSC_CHICK	sp|P00698|LYSC_CHICK	0%|0%|0%	FALSE	1.43415e-13	6300007	_IVSDGNGMNAWVAWR_.3	0.00112564	17461
1	20210218AT_cell1_DIA_400_1200Da_01	1	sp|P00698|LYSC_CHICK	sp|P00698|LYSC_CHICK	0%|0%|0%	FALSE	1.43415e-13	6300007	_HGLDNYR_.2	0.000130493	566422
1	20210218AT_cell1_DIA_400_1200Da_01	1	sp|P00698|LYSC_CHICK	sp|P00698|LYSC_CHICK	0%|0%|0%	FALSE	1.43415e-13	6300007	_HGLDNYR_.1	0.00262012	2856.98
1	20210218AT_cell1_DIA_400_1200Da_01	1	sp|P00698|LYSC_CHICK	sp|P00698|LYSC_CHICK	0%|0%|0%	FALSE	1.43415e-13	6300007	_KIVSDGNGMNAWVAWR_.3	0.000137527	309661
1	20210218AT_cell1_DIA_400_1200Da_01	1	sp|P00698|LYSC_CHICK	sp|P00698|LYSC_CHICK	0%|0%|0%	FALSE	1.43415e-13	6300007	_KIVSDGNGMNAWVAWR_.2	0.000136853	85758.3
1	20210218AT_cell1_DIA_400_1200Da_02	2	sp|P00698|LYSC_CHICK	sp|P00698|LYSC_CHICK	0%|0%|0%	FALSE	1.43415e-13	6.32202e+06	_GTDVQAWIR_.2	0.000256723	12429807
1	20210218AT_cell1_DIA_400_1200Da_02	2	sp|P00698|LYSC_CHICK	sp|P00698|LYSC_CHICK	0%|0%|0%	FALSE	1.43415e-13	6.32202e+06	_GTDVQAWIR_.1	0.000371368	197807
1	20210218AT_cell1_DIA_400_1200Da_02	2	sp|P00698|LYSC_CHICK	sp|P00698|LYSC_CHICK	0%|0%|0%	FALSE	1.43415e-13	6.32202e+06	_NTDGSTDYGILQINSR_.2	0.000256723	10574527
1	20210218AT_cell1_DIA_400_1200Da_02	2	sp|P00698|LYSC_CHICK	sp|P00698|LYSC_CHICK	0%|0%|0%	FALSE	1.43415e-13	6.32202e+06	_NTDGSTDYGILQINSR_.3	0.000372137	282962
1	20210218AT_cell1_DIA_400_1200Da_02	2	sp|P00698|LYSC_CHICK	sp|P00698|LYSC_CHICK	0%|0%|0%	FALSE	1.43415e-13	6.32202e+06	_GYSLGNWVC[Carbamidomethyl (C)]AAK_.2	0.000256723	7223519
1	20210218AT_cell1_DIA_400_1200Da_02	2	sp|P00698|LYSC_CHICK	sp|P00698|LYSC_CHICK	0%|0%|0%	FALSE	1.43415e-13	6.32202e+06	_WWC[Carbamidomethyl (C)]NDGR_.2	0.000371413	5.32566e+06
1	20210218AT_cell1_DIA_400_1200Da_02	2	sp|P00698|LYSC_CHICK	sp|P00698|LYSC_CHICK	0%|0%|0%	FALSE	1.43415e-13	6.32202e+06	_WWC[Carbamidomethyl (C)]NDGR_.1	0.000371357	41118.4
1	20210218AT_cell1_DIA_400_1200Da_02	2	sp|P00698|LYSC_CHICK	sp|P00698|LYSC_CHICK	0%|0%|0%	FALSE	1.43415e-13	6.32202e+06	_NLC[Carbamidomethyl (C)]NIPC[Carbamidomethyl (C)]SALLSSDITASVNC[Carbamidomethyl (C)]AK_.3	0.00026823	1411202
1	20210218AT_cell1_DIA_400_1200Da_02	2	sp|P00698|LYSC_CHICK	sp|P00698|LYSC_CHICK	0%|0%|0%	FALSE	1.43415e-13	6.32202e+06	_C[Carbamidomethyl (C)]KGTDVQAWIR_.3	0.000371642	170661
1	20210218AT_cell1_DIA_400_1200Da_02	2	sp|P00698|LYSC_CHICK	sp|P00698|LYSC_CHICK	0%|0%|0%	FALSE	1.43415e-13	6.32202e+06	_C[Carbamidomethyl (C)]KGTDVQAWIR_.2	0.000564469	108103
1	20210218AT_cell1_DIA_400_1200Da_02	2	sp|P00698|LYSC_CHICK	sp|P00698|LYSC_CHICK	0%|0%|0%	FALSE	1.43415e-13	6.32202e+06	_C[Carbamidomethyl (C)]ELAAAMK_.2	0.00037141	2.23889e+06
1	20210218AT_cell1_DIA_400_1200Da_02	2	sp|P00698|LYSC_CHICK	sp|P00698|LYSC_CHICK	0%|0%|0%	FALSE	1.43415e-13	6.32202e+06	_C[Carbamidomethyl (C)]ELAAAMK_.1	0.000371181	352218
1	20210218AT_cell1_DIA_400_1200Da_02	2	sp|P00698|LYSC_CHICK	sp|P00698|LYSC_CHICK	0%|0%|0%	FALSE	1.43415e-13	6.32202e+06	_FESNFNTQATNRNTDGSTDYGILQINSR_.3	0.000564305	17790.7
1	20210218AT_cell1_DIA_400_1200Da_02	2	sp|P00698|LYSC_CHICK	sp|P00698|LYSC_CHICK	0%|0%|0%	FALSE	1.43415e-13	6.32202e+06	_FESNFNTQATNR_.2	0.00182367	1.09996e+06
1	20210218AT_cell1_DIA_400_1200Da_02	2	sp|P00698|LYSC_CHICK	sp|P00698|LYSC_CHICK	0%|0%|0%	FALSE	1.43415e-13	6.32202e+06	_IVSDGNGMNAWVAWR_.2	0.000256723	4.13332e+06
1	20210218AT_cell1_DIA_400_1200Da_02	2	sp|P00698|LYSC_CHICK	sp|P00698|LYSC_CHICK	0%|0%|0%	FALSE	1.43415e-13	6.32202e+06	_HGLDNYR_.2	0.00683318	5573.16
1	20210218AT_cell1_DIA_400_1200Da_02	2	sp|P00698|LYSC_CHICK	sp|P00698|LYSC_CHICK	0%|0%|0%	FALSE	1.43415e-13	6.32202e+06	_KIVSDGNGMNAWVAWR_.3	0.000564256	362535
1	20210218AT_cell1_DIA_400_1200Da_02	2	sp|P00698|LYSC_CHICK	sp|P00698|LYSC_CHICK	0%|0%|0%	FALSE	1.43415e-13	6.32202e+06	_KIVSDGNGMNAWVAWR_.2	0.000371756	79780.6
1	20210218AT_cell1_DIA_400_1200Da_03	3	sp|P00698|LYSC_CHICK	sp|P00698|LYSC_CHICK	0%|0%|0%	FALSE	1.43415e-13	6378650	_GTDVQAWIR_.2	1.07489e-21	12380126
1	20210218AT_cell1_DIA_400_1200Da_03	3	sp|P00698|LYSC_CHICK	sp|P00698|LYSC_CHICK	0%|0%|0%	FALSE	1.43415e-13	6378650	_GTDVQAWIR_.1	0.000122673	173582
1	20210218AT_cell1_DIA_400_1200Da_03	3	sp|P00698|LYSC_CHICK	sp|P00698|LYSC_CHICK	0%|0%|0%	FALSE	1.43415e-13	6378650	_NTDGSTDYGILQINSR_.2	1.2975e-21	10145070
1	20210218AT_cell1_DIA_400_1200Da_03	3	sp|P00698|LYSC_CHICK	sp|P00698|LYSC_CHICK	0%|0%|0%	FALSE	1.43415e-13	6378650	_NTDGSTDYGILQINSR_.3	0.000122586	352882
1	20210218AT_cell1_DIA_400_1200Da_03	3	sp|P00698|LYSC_CHICK	sp|P00698|LYSC_CHICK	0%|0%|0%	FALSE	1.43415e-13	6378650	_GYSLGNWVC[Carbamidomethyl (C)]AAK_.2	1.48281e-20	7610120
1	20210218AT_cell1_DIA_400_1200Da_03	3	sp|P00698|LYSC_CHICK	sp|P00698|LYSC_CHICK	0%|0%|0%	FALSE	1.43415e-13	6378650	_WWC[Carbamidomethyl (C)]NDGR_.2	0.000122539	5016488
1	20210218AT_cell1_DIA_400_1200Da_03	3	sp|P00698|LYSC_CHICK	sp|P00698|LYSC_CHICK	0%|0%|0%	FALSE	1.43415e-13	6378650	_WWC[Carbamidomethyl (C)]NDGR_.1	0.00012256	40476.6
1	20210218AT_cell1_DIA_400_1200Da_03	3	sp|P00698|LYSC_CHICK	sp|P00698|LYSC_CHICK	0%|0%|0%	FALSE	1.43415e-13	6378650	_NLC[Carbamidomethyl (C)]NIPC[Carbamidomethyl (C)]SALLSSDITASVNC[Carbamidomethyl (C)]AK_.3	9.18965e-09	1.36212e+06
1	20210218AT_cell1_DIA_400_1200Da_03	3	sp|P00698|LYSC_CHICK	sp|P00698|LYSC_CHICK	0%|0%|0%	FALSE	1.43415e-13	6378650	_C[Carbamidomethyl (C)]KGTDVQAWIR_.3	0.000122455	199704
1	20210218AT_cell1_DIA_400_1200Da_03	3	sp|P00698|LYSC_CHICK	sp|P00698|LYSC_CHICK	0%|0%|0%	FALSE	1.43415e-13	6378650	_C[Carbamidomethyl (C)]KGTDVQAWIR_.2	0.000685589	101169
1	20210218AT_cell1_DIA_400_1200Da_03	3	sp|P00698|LYSC_CHICK	sp|P00698|LYSC_CHICK	0%|0%|0%	FALSE	1.43415e-13	6378650	_C[Carbamidomethyl (C)]ELAAAMK_.2	0.000122619	2.22282e+06
1	20210218AT_cell1_DIA_400_1200Da_03	3	sp|P00698|LYSC_CHICK	sp|P00698|LYSC_CHICK	0%|0%|0%	FALSE	1.43415e-13	6378650	_C[Carbamidomethyl (C)]ELAAAMK_.1	0.000121682	362695
1	20210218AT_cell1_DIA_400_1200Da_03	3	sp|P00698|LYSC_CHICK	sp|P00698|LYSC_CHICK	0%|0%|0%	FALSE	1.43415e-13	6378650	_FESNFNTQATNRNTDGSTDYGILQINSR_.3	0.000210475	19929
1	20210218AT_cell1_DIA_400_1200Da_03	3	sp|P00698|LYSC_CHICK	sp|P00698|LYSC_CHICK	0%|0%|0%	FALSE	1.43415e-13	6378650	_FESNFNTQATNR_.2	0.00101056	3.52872e+06
1	20210218AT_cell1_DIA_400_1200Da_03	3	sp|P00698|LYSC_CHICK	sp|P00698|LYSC_CHICK	0%|0%|0%	FALSE	1.43415e-13	6378650	_IVSDGNGMNAWVAWR_.2	2.03318e-12	3.21954e+06
1	20210218AT_cell1_DIA_400_1200Da_03	3	sp|P00698|LYSC_CHICK	sp|P00698|LYSC_CHICK	0%|0%|0%	FALSE	1.43415e-13	6378650	_IVSDGNGMNAWVAWR_.3	0.00205944	26329.9
1	20210218AT_cell1_DIA_400_1200Da_03	3	sp|P00698|LYSC_CHICK	sp|P00698|LYSC_CHICK	0%|0%|0%	FALSE	1.43415e-13	6378650	_HGLDNYR_.2	0.000122462	299316
1	20210218AT_cell1_DIA_400_1200Da_03	3	sp|P00698|LYSC_CHICK	sp|P00698|LYSC_CHICK	0%|0%|0%	FALSE	1.43415e-13	6378650	_KIVSDGNGMNAWVAWR_.3	0.000122496	337270
1	20210218AT_cell1_DIA_400_1200Da_03	3	sp|P00698|LYSC_CHICK	sp|P00698|LYSC_CHICK	0%|0%|0%	FALSE	1.43415e-13	6378650	_KIVSDGNGMNAWVAWR_.2	0.000189739	72103.3
2	20210218AT_cell2_DIA_400_1200Da_01	1	sp|P00698|LYSC_CHICK	sp|P00698|LYSC_CHICK	0%|0%|0%	FALSE	1.43415e-13	35913536	_GTDVQAWIR_.2	8.25586e-10	74200896
2	20210218AT_cell2_DIA_400_1200Da_01	1	sp|P00698|LYSC_CHICK	sp|P00698|LYSC_CHICK	0%|0%|0%	FALSE	1.43415e-13	35913536	_GTDVQAWIR_.1	9.73316e-05	1.52631e+06
2	20210218AT_cell2_DIA_400_1200Da_01	1	sp|P00698|LYSC_CHICK	sp|P00698|LYSC_CHICK	0%|0%|0%	FALSE	1.43415e-13	35913536	_NTDGSTDYGILQINSR_.2	5.55684e-11	57151016
2	20210218AT_cell2_DIA_400_1200Da_01	1	sp|P00698|LYSC_CHICK	sp|P00698|LYSC_CHICK	0%|0%|0%	FALSE	1.43415e-13	35913536	_NTDGSTDYGILQINSR_.3	5.71019e-05	1.23196e+06
2	20210218AT_cell2_DIA_400_1200Da_01	1	sp|P00698|LYSC_CHICK	sp|P00698|LYSC_CHICK	0%|0%|0%	FALSE	1.43415e-13	35913536	_GYSLGNWVC[Carbamidomethyl (C)]AAK_.2	9.74115e-05	40685516
2	20210218AT_cell2_DIA_400_1200Da_01	1	sp|P00698|LYSC_CHICK	sp|P00698|LYSC_CHICK	0%|0%|0%	FALSE	1.43415e-13	35913536	_WWC[Carbamidomethyl (C)]NDGR_.2	9.73485e-05	30820090
2	20210218AT_cell2_DIA_400_1200Da_01	1	sp|P00698|LYSC_CHICK	sp|P00698|LYSC_CHICK	0%|0%|0%	FALSE	1.43415e-13	35913536	_WWC[Carbamidomethyl (C)]NDGR_.1	2.48174e-05	288376
2	20210218AT_cell2_DIA_400_1200Da_01	1	sp|P00698|LYSC_CHICK	sp|P00698|LYSC_CHICK	0%|0%|0%	FALSE	1.43415e-13	35913536	_NLC[Carbamidomethyl (C)]NIPC[Carbamidomethyl (C)]SALLSSDITASVNC[Carbamidomethyl (C)]AK_.3	7.88114e-10	4496390
2	20210218AT_cell2_DIA_400_1200Da_01	1	sp|P00698|LYSC_CHICK	sp|P00698|LYSC_CHICK	0%|0%|0%	FALSE	1.43415e-13	35913536	_C[Carbamidomethyl (C)]KGTDVQAWIR_.3	1.41624e-06	1.0635e+06
2	20210218AT_cell2_DIA_400_1200Da_01	1	sp|P00698|LYSC_CHICK	sp|P00698|LYSC_CHICK	0%|0%|0%	FALSE	1.43415e-13	35913536	_C[Carbamidomethyl (C)]KGTDVQAWIR_.2	7.95123e-06	855688
2	20210218AT_cell2_DIA_400_1200Da_01	1	sp|P00698|LYSC_CHICK	sp|P00698|LYSC_CHICK	0%|0%|0%	FALSE	1.43415e-13	35913536	_C[Carbamidomethyl (C)]ELAAAMK_.2	9.73722e-05	11774115
2	20210218AT_cell2_DIA_400_1200Da_01	1	sp|P00698|LYSC_CHICK	sp|P00698|LYSC_CHICK	0%|0%|0%	FALSE	1.43415e-13	35913536	_C[Carbamidomethyl (C)]ELAAAMK_.1	4.0217e-07	2.5918e+06
2	20210218AT_cell2_DIA_400_1200Da_01	1	sp|P00698|LYSC_CHICK	sp|P00698|LYSC_CHICK	0%|0%|0%	FALSE	1.43415e-13	35913536	_C[Carbamidomethyl (C)]ELAAAM[Oxidation (M)]K_.2	9.73542e-05	217604
2	20210218AT_cell2_DIA_400_1200Da_01	1	sp|P00698|LYSC_CHICK	sp|P00698|LYSC_CHICK	0%|0%|0%	FALSE	1.43415e-13	35913536	_C[Carbamidomethyl (C)]ELAAAM[Oxidation (M)]K_.1	9.7367e-05	19157.2
2	20210218AT_cell2_DIA_400_1200Da_01	1	sp|P00698|LYSC_CHICK	sp|P00698|LYSC_CHICK	0%|0%|0%	FALSE	1.43415e-13	35913536	_FESNFNTQATNRNTDGSTDYGILQINSR_.3	9.74377e-05	105788
2	20210218AT_cell2_DIA_400_1200Da_01	1	sp|P00698|LYSC_CHICK	sp|P00698|LYSC_CHICK	0%|0%|0%	FALSE	1.43415e-13	35913536	_FESNFNTQATNR_.2	3.02001e-13	72986312
2	20210218AT_cell2_DIA_400_1200Da_01	1	sp|P00698|LYSC_CHICK	sp|P00698|LYSC_CHICK	0%|0%|0%	FALSE	1.43415e-13	35913536	_FESNFNTQATNR_.3	0.00826356	40569.3
2	20210218AT_cell2_DIA_400_1200Da_01	1	sp|P00698|LYSC_CHICK	sp|P00698|LYSC_CHICK	0%|0%|0%	FALSE	1.43415e-13	35913536	_IVSDGNGMNAWVAWR_.2	1.53135e-12	20205806
2	20210218AT_cell2_DIA_400_1200Da_01	1	sp|P00698|LYSC_CHICK	sp|P00698|LYSC_CHICK	0%|0%|0%	FALSE	1.43415e-13	35913536	_IVSDGNGMNAWVAWR_.3	9.74303e-05	58716
2	20210218AT_cell2_DIA_400_1200Da_01	1	sp|P00698|LYSC_CHICK	sp|P00698|LYSC_CHICK	0%|0%|0%	FALSE	1.43415e-13	35913536	_IVSDGNGM[Oxidation (M)]NAWVAWR_.2	0.00246275	64676.5
2	20210218AT_cell2_DIA_400_1200Da_01	1	sp|P00698|LYSC_CHICK	sp|P00698|LYSC_CHICK	0%|0%|0%	FALSE	1.43415e-13	35913536	_HGLDNYR_.2	7.14327e-08	7.8816e+06
2	20210218AT_cell2_DIA_400_1200Da_01	1	sp|P00698|LYSC_CHICK	sp|P00698|LYSC_CHICK	0%|0%|0%	FALSE	1.43415e-13	35913536	_HGLDNYR_.1	9.74413e-05	26447.5
2	20210218AT_cell2_DIA_400_1200Da_01	1	sp|P00698|LYSC_CHICK	sp|P00698|LYSC_CHICK	0%|0%|0%	FALSE	1.43415e-13	35913536	_KIVSDGNGMNAWVAWR_.3	1.16674e-06	2144161
2	20210218AT_cell2_DIA_400_1200Da_01	1	sp|P00698|LYSC_CHICK	sp|P00698|LYSC_CHICK	0%|0%|0%	FALSE	1.43415e-13	35913536	_KIVSDGNGMNAWVAWR_.2	2.43885e-06	582737
2	20210218AT_cell2_DIA_400_1200Da_01	1	sp|P00698|LYSC_CHICK	sp|P00698|LYSC_CHICK	0%|0%|0%	FALSE	1.43415e-13	35913536	_KIVSDGNGM[Oxidation (M)]NAWVAWR_.3	4.69955e-05	258900
2	20210218AT_cell2_DIA_400_1200Da_01	1	sp|P00698|LYSC_CHICK	sp|P00698|LYSC_CHICK	0%|0%|0%	FALSE	1.43415e-13	35913536	_KIVSDGNGM[Oxidation (M)]NAWVAWR_.2	0.000363047	23735.8
2	20210218AT_cell2_DIA_400_1200Da_01	1	sp|P00698|LYSC_CHICK	sp|P00698|LYSC_CHICK	0%|0%|0%	FALSE	1.43415e-13	35913536	_RHGLDNYR_.2	0.000373623	10910.8
2	20210218AT_cell2_DIA_400_1200Da_01	1	sp|P00698|LYSC_CHICK	sp|P00698|LYSC_CHICK	0%|0%|0%	FALSE	1.43415e-13	35913536	_C[Carbamidomethyl (C)]ELAAAM[Oxidation (M)]KR_.2	9.73671e-05	17203.6
2	20210218AT_cell2_DIA_400_1200Da_02	2	sp|P00698|LYSC_CHICK	sp|P00698|LYSC_CHICK	0%|0%|0%	FALSE	1.43415e-13	37517596	_GTDVQAWIR_.2	6.38826e-20	69861776
2	20210218AT_cell2_DIA_400_1200Da_02	2	sp|P00698|LYSC_CHICK	sp|P00698|LYSC_CHICK	0%|0%|0%	FALSE	1.43415e-13	37517596	_GTDVQAWIR_.1	6.96053e-05	1.24784e+06
2	20210218AT_cell2_DIA_400_1200Da_02	2	sp|P00698|LYSC_CHICK	sp|P00698|LYSC_CHICK	0%|0%|0%	FALSE	1.43415e-13	37517596	_NTDGSTDYGILQINSR_.2	1.78519e-25	61010832
2	20210218AT_cell2_DIA_400_1200Da_02	2	sp|P00698|LYSC_CHICK	sp|P00698|LYSC_CHICK	0%|0%|0%	FALSE	1.43415e-13	37517596	_NTDGSTDYGILQINSR_.3	9.79348e-05	1.24629e+06
2	20210218AT_cell2_DIA_400_1200Da_02	2	sp|P00698|LYSC_CHICK	sp|P00698|LYSC_CHICK	0%|0%|0%	FALSE	1.43415e-13	37517596	_GYSLGNWVC[Carbamidomethyl (C)]AAK_.2	6.83619e-18	45869424
2	20210218AT_cell2_DIA_400_1200Da_02	2	sp|P00698|LYSC_CHICK	sp|P00698|LYSC_CHICK	0%|0%|0%	FALSE	1.43415e-13	37517596	_WWC[Carbamidomethyl (C)]NDGR_.2	9.79575e-05	29857010
2	20210218AT_cell2_DIA_400_1200Da_02	2	sp|P00698|LYSC_CHICK	sp|P00698|LYSC_CHICK	0%|0%|0%	FALSE	1.43415e-13	37517596	_WWC[Carbamidomethyl (C)]NDGR_.1	6.36972e-05	243191
2	20210218AT_cell2_DIA_400_1200Da_02	2	sp|P00698|LYSC_CHICK	sp|P00698|LYSC_CHICK	0%|0%|0%	FALSE	1.43415e-13	37517596	_NLC[Carbamidomethyl (C)]NIPC[Carbamidomethyl (C)]SALLSSDITASVNC[Carbamidomethyl (C)]AK_.3	9.06389e-18	4.59917e+06
2	20210218AT_cell2_DIA_400_1200Da_02	2	sp|P00698|LYSC_CHICK	sp|P00698|LYSC_CHICK	0%|0%|0%	FALSE	1.43415e-13	37517596	_C[Carbamidomethyl (C)]KGTDVQAWIR_.3	2.1169e-07	1.09213e+06
2	20210218AT_cell2_DIA_400_1200Da_02	2	sp|P00698|LYSC_CHICK	sp|P00698|LYSC_CHICK	0%|0%|0%	FALSE	1.43415e-13	37517596	_C[Carbamidomethyl (C)]KGTDVQAWIR_.2	9.793e-05	729171
2	20210218AT_cell2_DIA_400_1200Da_02	2	sp|P00698|LYSC_CHICK	sp|P00698|LYSC_CHICK	0%|0%|0%	FALSE	1.43415e-13	37517596	_C[Carbamidomethyl (C)]ELAAAMK_.2	9.79406e-05	12900653
2	20210218AT_cell2_DIA_400_1200Da_02	2	sp|P00698|LYSC_CHICK	sp|P00698|LYSC_CHICK	0%|0%|0%	FALSE	1.43415e-13	37517596	_C[Carbamidomethyl (C)]ELAAAMK_.1	1.88954e-09	2.23602e+06
2	20210218AT_cell2_DIA_400_1200Da_02	2	sp|P00698|LYSC_CHICK	sp|P00698|LYSC_CHICK	0%|0%|0%	FALSE	1.43415e-13	37517596	_C[Carbamidomethyl (C)]ELAAAM[Oxidation (M)]K_.2	9.79389e-05	139435
2	20210218AT_cell2_DIA_400_1200Da_02	2	sp|P00698|LYSC_CHICK	sp|P00698|LYSC_CHICK	0%|0%|0%	FALSE	1.43415e-13	37517596	_C[Carbamidomethyl (C)]ELAAAM[Oxidation (M)]K_.1	9.80026e-05	16550.7
2	20210218AT_cell2_DIA_400_1200Da_02	2	sp|P00698|LYSC_CHICK	sp|P00698|LYSC_CHICK	0%|0%|0%	FALSE	1.43415e-13	37517596	_FESNFNTQATNRNTDGSTDYGILQINSR_.3	9.79921e-05	106844
2	20210218AT_cell2_DIA_400_1200Da_02	2	sp|P00698|LYSC_CHICK	sp|P00698|LYSC_CHICK	0%|0%|0%	FALSE	1.43415e-13	37517596	_FESNFNTQATNR_.2	0.000253434	33116966
2	20210218AT_cell2_DIA_400_1200Da_02	2	sp|P00698|LYSC_CHICK	sp|P00698|LYSC_CHICK	0%|0%|0%	FALSE	1.43415e-13	37517596	_IVSDGNGMNAWVAWR_.2	9.73817e-24	21608708
2	20210218AT_cell2_DIA_400_1200Da_02	2	sp|P00698|LYSC_CHICK	sp|P00698|LYSC_CHICK	0%|0%|0%	FALSE	1.43415e-13	37517596	_IVSDGNGMNAWVAWR_.3	0.00028451	48025.8
2	20210218AT_cell2_DIA_400_1200Da_02	2	sp|P00698|LYSC_CHICK	sp|P00698|LYSC_CHICK	0%|0%|0%	FALSE	1.43415e-13	37517596	_IVSDGNGM[Oxidation (M)]NAWVAWR_.2	0.00117213	153669
2	20210218AT_cell2_DIA_400_1200Da_02	2	sp|P00698|LYSC_CHICK	sp|P00698|LYSC_CHICK	0%|0%|0%	FALSE	1.43415e-13	37517596	_HGLDNYR_.2	2.12936e-07	2.93456e+06
2	20210218AT_cell2_DIA_400_1200Da_02	2	sp|P00698|LYSC_CHICK	sp|P00698|LYSC_CHICK	0%|0%|0%	FALSE	1.43415e-13	37517596	_HGLDNYR_.1	0.000203521	11456
2	20210218AT_cell2_DIA_400_1200Da_02	2	sp|P00698|LYSC_CHICK	sp|P00698|LYSC_CHICK	0%|0%|0%	FALSE	1.43415e-13	37517596	_KIVSDGNGMNAWVAWR_.3	6.05628e-07	2.15069e+06
2	20210218AT_cell2_DIA_400_1200Da_02	2	sp|P00698|LYSC_CHICK	sp|P00698|LYSC_CHICK	0%|0%|0%	FALSE	1.43415e-13	37517596	_KIVSDGNGMNAWVAWR_.2	5.69675e-05	503264
2	20210218AT_cell2_DIA_400_1200Da_02	2	sp|P00698|LYSC_CHICK	sp|P00698|LYSC_CHICK	0%|0%|0%	FALSE	1.43415e-13	37517596	_KIVSDGNGM[Oxidation (M)]NAWVAWR_.3	0.000678023	272985
2	20210218AT_cell2_DIA_400_1200Da_02	2	sp|P00698|LYSC_CHICK	sp|P00698|LYSC_CHICK	0%|0%|0%	FALSE	1.43415e-13	37517596	_KIVSDGNGM[Oxidation (M)]NAWVAWR_.2	0.000679506	20043.1
2	20210218AT_cell2_DIA_400_1200Da_02	2	sp|P00698|LYSC_CHICK	sp|P00698|LYSC_CHICK	0%|0%|0%	FALSE	1.43415e-13	37517596	_RHGLDNYR_.2	0.00691789	2233.62
2	20210218AT_cell2_DIA_400_1200Da_03	3	sp|P00698|LYSC_CHICK	sp|P00698|LYSC_CHICK	0%|0%|0%	FALSE	1.43415e-13	35841788	_GTDVQAWIR_.2	5.4071e-07	69911248
2	20210218AT_cell2_DIA_400_1200Da_03	3	sp|P00698|LYSC_CHICK	sp|P00698|LYSC_CHICK	0%|0%|0%	FALSE	1.43415e-13	35841788	_GTDVQAWIR_.1	0.000109409	1.12011e+06
2	20210218AT_cell2_DIA_400_1200Da_03	3	sp|P00698|LYSC_CHICK	sp|P00698|LYSC_CHICK	0%|0%|0%	FALSE	1.43415e-13	35841788	_NTDGSTDYGILQINSR_.2	3.07616e-07	60585276
2	20210218AT_cell2_DIA_400_1200Da_03	3	sp|P00698|LYSC_CHICK	sp|P00698|LYSC_CHICK	0%|0%|0%	FALSE	1.43415e-13	35841788	_NTDGSTDYGILQINSR_.3	7.83707e-05	1.52623e+06
2	20210218AT_cell2_DIA_400_1200Da_03	3	sp|P00698|LYSC_CHICK	sp|P00698|LYSC_CHICK	0%|0%|0%	FALSE	1.43415e-13	35841788	_GYSLGNWVC[Carbamidomethyl (C)]AAK_.2	3.522e-05	40953932
2	20210218AT_cell2_DIA_400_1200Da_03	3	sp|P00698|LYSC_CHICK	sp|P00698|LYSC_CHICK	0%|0%|0%	FALSE	1.43415e-13	35841788	_WWC[Carbamidomethyl (C)]NDGR_.2	0.00010941	30887534
2	20210218AT_cell2_DIA_400_1200Da_03	3	sp|P00698|LYSC_CHICK	sp|P00698|LYSC_CHICK	0%|0%|0%	FALSE	1.43415e-13	35841788	_WWC[Carbamidomethyl (C)]NDGR_.1	0.000109396	236645
2	20210218AT_cell2_DIA_400_1200Da_03	3	sp|P00698|LYSC_CHICK	sp|P00698|LYSC_CHICK	0%|0%|0%	FALSE	1.43415e-13	35841788	_NLC[Carbamidomethyl (C)]NIPC[Carbamidomethyl (C)]SALLSSDITASVNC[Carbamidomethyl (C)]AK_.3	5.97154e-06	6.05566e+06
2	20210218AT_cell2_DIA_400_1200Da_03	3	sp|P00698|LYSC_CHICK	sp|P00698|LYSC_CHICK	0%|0%|0%	FALSE	1.43415e-13	35841788	_C[Carbamidomethyl (C)]KGTDVQAWIR_.3	0.000109389	1.04464e+06
2	20210218AT_cell2_DIA_400_1200Da_03	3	sp|P00698|LYSC_CHICK	sp|P00698|LYSC_CHICK	0%|0%|0%	FALSE	1.43415e-13	35841788	_C[Carbamidomethyl (C)]KGTDVQAWIR_.2	0.000109398	644822
2	20210218AT_cell2_DIA_400_1200Da_03	3	sp|P00698|LYSC_CHICK	sp|P00698|LYSC_CHICK	0%|0%|0%	FALSE	1.43415e-13	35841788	_C[Carbamidomethyl (C)]ELAAAMK_.2	0.000109424	13499102
2	20210218AT_cell2_DIA_400_1200Da_03	3	sp|P00698|LYSC_CHICK	sp|P00698|LYSC_CHICK	0%|0%|0%	FALSE	1.43415e-13	35841788	_C[Carbamidomethyl (C)]ELAAAMK_.1	0.000109397	2.1246e+06
2	20210218AT_cell2_DIA_400_1200Da_03	3	sp|P00698|LYSC_CHICK	sp|P00698|LYSC_CHICK	0%|0%|0%	FALSE	1.43415e-13	35841788	_C[Carbamidomethyl (C)]ELAAAM[Oxidation (M)]K_.2	0.000911526	5062.88
2	20210218AT_cell2_DIA_400_1200Da_03	3	sp|P00698|LYSC_CHICK	sp|P00698|LYSC_CHICK	0%|0%|0%	FALSE	1.43415e-13	35841788	_FESNFNTQATNRNTDGSTDYGILQINSR_.3	0.000109431	96963.9
2	20210218AT_cell2_DIA_400_1200Da_03	3	sp|P00698|LYSC_CHICK	sp|P00698|LYSC_CHICK	0%|0%|0%	FALSE	1.43415e-13	35841788	_FESNFNTQATNR_.2	0.000120739	40197748
2	20210218AT_cell2_DIA_400_1200Da_03	3	sp|P00698|LYSC_CHICK	sp|P00698|LYSC_CHICK	0%|0%|0%	FALSE	1.43415e-13	35841788	_IVSDGNGMNAWVAWR_.2	3.14008e-07	23231530
2	20210218AT_cell2_DIA_400_1200Da_03	3	sp|P00698|LYSC_CHICK	sp|P00698|LYSC_CHICK	0%|0%|0%	FALSE	1.43415e-13	35841788	_IVSDGNGMNAWVAWR_.3	0.000398204	80696
2	20210218AT_cell2_DIA_400_1200Da_03	3	sp|P00698|LYSC_CHICK	sp|P00698|LYSC_CHICK	0%|0%|0%	FALSE	1.43415e-13	35841788	_IVSDGNGM[Oxidation (M)]NAWVAWR_.2	0.00368016	62049.1
2	20210218AT_cell2_DIA_400_1200Da_03	3	sp|P00698|LYSC_CHICK	sp|P00698|LYSC_CHICK	0%|0%|0%	FALSE	1.43415e-13	35841788	_HGLDNYR_.2	0.00010943	89949.2
2	20210218AT_cell2_DIA_400_1200Da_03	3	sp|P00698|LYSC_CHICK	sp|P00698|LYSC_CHICK	0%|0%|0%	FALSE	1.43415e-13	35841788	_KIVSDGNGMNAWVAWR_.3	0.000109401	2.13137e+06
2	20210218AT_cell2_DIA_400_1200Da_03	3	sp|P00698|LYSC_CHICK	sp|P00698|LYSC_CHICK	0%|0%|0%	FALSE	1.43415e-13	35841788	_KIVSDGNGMNAWVAWR_.2	0.000631329	194744
2	20210218AT_cell2_DIA_400_1200Da_03	3	sp|P00698|LYSC_CHICK	sp|P00698|LYSC_CHICK	0%|0%|0%	FALSE	1.43415e-13	35841788	_KIVSDGNGM[Oxidation (M)]NAWVAWR_.3	0.000109432	283049
