# Supplementary material for: Narrow Precursor Mass Range for DIA–MS Enhances Protein Identification and Quantification in Arabidopsis
Source: Life (Basel). 2021 Sep 18;11(9):982. doi: 10.3390/life11090982 (PMC8469718; doi:10.3390/life11090982)
Supplement: Supplementary file 1 [file life-11-00982-s001.zip › Supplemental_materials/Table S8. Peptide identification and quantitation of spike-in proteins by cGPF-DIA-MS.xls]

## Sheet: Sheet1
R.Condition	R.FileName	R.Replicate	PG.ProteinAccessions	PG.ProteinNames	PG.Qvalue	PG.Quantity	EG.PrecursorId	EG.Qvalue	EG.TotalQuantity (Settings)
3w_S1	20210218AT_cell1_DIA_400_650Da_02	2	sp|Q58D62|FETUB_BOVIN	sp|Q58D62|FETUB_BOVIN	1.38809e-09	9185.1	_VVVLPFPSK_.2	0.0029172	9185.1
3w_S1	20210218AT_cell1_DIA_400_650Da_03	3	sp|Q58D62|FETUB_BOVIN	sp|Q58D62|FETUB_BOVIN	1.38809e-09	11215.6	_VVVLPFPSK_.2	0.0085601	11215.6
3w_S1	20210218AT_cell1_DIA_650_900Da_01	1	sp|Q58D62|FETUB_BOVIN	sp|Q58D62|FETUB_BOVIN	1.38809e-09	1	_IFHESVYGQC[Carbamidomethyl (C)]K_.2	0.00277895	1
3w_S1	20210218AT_cell1_DIA_900_1200Da_01	1	sp|Q58D62|FETUB_BOVIN	sp|Q58D62|FETUB_BOVIN	1.38809e-09	1232.04	_SEGSSC[Carbamidomethyl (C)]ALESPGSVPVGIC[Carbamidomethyl (C)]HGSLGEPQGNQGK_.3	8.12153e-48	1232.04
3w_S1	20210218AT_cell1_DIA_900_1200Da_02	2	sp|Q58D62|FETUB_BOVIN	sp|Q58D62|FETUB_BOVIN	1.38809e-09	1216.49	_SEGSSC[Carbamidomethyl (C)]ALESPGSVPVGIC[Carbamidomethyl (C)]HGSLGEPQGNQGK_.3	4.27661e-43	1416.67
3w_S1	20210218AT_cell1_DIA_900_1200Da_02	2	sp|Q58D62|FETUB_BOVIN	sp|Q58D62|FETUB_BOVIN	1.38809e-09	1216.49	_IISVTC[Carbamidomethyl (C)]SFFNSQAPTPR_.2	0.000809032	1016.32
3w_S1	20210218AT_cell1_DIA_900_1200Da_03	3	sp|Q58D62|FETUB_BOVIN	sp|Q58D62|FETUB_BOVIN	1.38809e-09	1272.75	_SEGSSC[Carbamidomethyl (C)]ALESPGSVPVGIC[Carbamidomethyl (C)]HGSLGEPQGNQGK_.3	7.73243e-18	1312.66
3w_S1	20210218AT_cell1_DIA_900_1200Da_03	3	sp|Q58D62|FETUB_BOVIN	sp|Q58D62|FETUB_BOVIN	1.38809e-09	1272.75	_IISVTC[Carbamidomethyl (C)]SFFNSQAPTPR_.2	0.00510519	1232.83
3w_S2	20210218AT_cell2_DIA_400_650Da_01	1	sp|Q58D62|FETUB_BOVIN	sp|Q58D62|FETUB_BOVIN	1.38809e-09	33696.4	_VVVLPFPSK_.2	9.57907e-05	63026.5
3w_S2	20210218AT_cell2_DIA_400_650Da_01	1	sp|Q58D62|FETUB_BOVIN	sp|Q58D62|FETUB_BOVIN	1.38809e-09	33696.4	_FMETATESLAK_.2	0.000525213	23429.4
3w_S2	20210218AT_cell2_DIA_400_650Da_01	1	sp|Q58D62|FETUB_BOVIN	sp|Q58D62|FETUB_BOVIN	1.38809e-09	33696.4	_IFHESVYGQC[Carbamidomethyl (C)]K_.3	9.27694e-05	14633.2
3w_S2	20210218AT_cell2_DIA_400_650Da_01	1	sp|Q58D62|FETUB_BOVIN	sp|Q58D62|FETUB_BOVIN	1.38809e-09	33696.4	_DGYVLSLNR_.2	0.00189395	2420.3
3w_S2	20210218AT_cell2_DIA_400_650Da_02	2	sp|Q58D62|FETUB_BOVIN	sp|Q58D62|FETUB_BOVIN	1.38809e-09	34480.7	_VVVLPFPSK_.2	0.000110252	65428
3w_S2	20210218AT_cell2_DIA_400_650Da_02	2	sp|Q58D62|FETUB_BOVIN	sp|Q58D62|FETUB_BOVIN	1.38809e-09	34480.7	_FMETATESLAK_.2	0.000541953	25036.4
3w_S2	20210218AT_cell2_DIA_400_650Da_02	2	sp|Q58D62|FETUB_BOVIN	sp|Q58D62|FETUB_BOVIN	1.38809e-09	34480.7	_IFHESVYGQC[Carbamidomethyl (C)]K_.3	0.000200601	12977.7
3w_S2	20210218AT_cell2_DIA_400_650Da_02	2	sp|Q58D62|FETUB_BOVIN	sp|Q58D62|FETUB_BOVIN	1.38809e-09	34480.7	_DGYVLSLNR_.2	0.00363581	4148.38
3w_S2	20210218AT_cell2_DIA_400_650Da_03	3	sp|Q58D62|FETUB_BOVIN	sp|Q58D62|FETUB_BOVIN	1.38809e-09	30639.5	_VVVLPFPSK_.2	0.000172536	59621.7
3w_S2	20210218AT_cell2_DIA_400_650Da_03	3	sp|Q58D62|FETUB_BOVIN	sp|Q58D62|FETUB_BOVIN	1.38809e-09	30639.5	_FMETATESLAK_.2	1.77848e-05	20766.4
3w_S2	20210218AT_cell2_DIA_400_650Da_03	3	sp|Q58D62|FETUB_BOVIN	sp|Q58D62|FETUB_BOVIN	1.38809e-09	30639.5	_IFHESVYGQC[Carbamidomethyl (C)]K_.3	0.000598383	11530.3
3w_S2	20210218AT_cell2_DIA_650_900Da_01	1	sp|Q58D62|FETUB_BOVIN	sp|Q58D62|FETUB_BOVIN	1.38809e-09	4057.95	_IFHESVYGQC[Carbamidomethyl (C)]K_.2	5.46603e-14	4057.95
3w_S2	20210218AT_cell2_DIA_650_900Da_02	2	sp|Q58D62|FETUB_BOVIN	sp|Q58D62|FETUB_BOVIN	1.38809e-09	3542.24	_IFHESVYGQC[Carbamidomethyl (C)]K_.2	2.89998e-05	3542.24
3w_S2	20210218AT_cell2_DIA_650_900Da_03	3	sp|Q58D62|FETUB_BOVIN	sp|Q58D62|FETUB_BOVIN	1.38809e-09	3340.86	_IFHESVYGQC[Carbamidomethyl (C)]K_.2	0.000385891	3340.86
3w_S2	20210218AT_cell2_DIA_900_1200Da_01	1	sp|Q58D62|FETUB_BOVIN	sp|Q58D62|FETUB_BOVIN	1.38809e-09	12087.4	_SEGSSC[Carbamidomethyl (C)]ALESPGSVPVGIC[Carbamidomethyl (C)]HGSLGEPQGNQGK_.3	3.47717e-20	9722.61
3w_S2	20210218AT_cell2_DIA_900_1200Da_01	1	sp|Q58D62|FETUB_BOVIN	sp|Q58D62|FETUB_BOVIN	1.38809e-09	12087.4	_IISVTC[Carbamidomethyl (C)]SFFNSQAPTPR_.2	2.79112e-14	14452.1
3w_S2	20210218AT_cell2_DIA_900_1200Da_02	2	sp|Q58D62|FETUB_BOVIN	sp|Q58D62|FETUB_BOVIN	1.38809e-09	14208.9	_SEGSSC[Carbamidomethyl (C)]ALESPGSVPVGIC[Carbamidomethyl (C)]HGSLGEPQGNQGK_.3	5.42381e-89	10896.9
3w_S2	20210218AT_cell2_DIA_900_1200Da_02	2	sp|Q58D62|FETUB_BOVIN	sp|Q58D62|FETUB_BOVIN	1.38809e-09	14208.9	_IISVTC[Carbamidomethyl (C)]SFFNSQAPTPR_.2	1.0929e-61	17520.9
3w_S2	20210218AT_cell2_DIA_900_1200Da_03	3	sp|Q58D62|FETUB_BOVIN	sp|Q58D62|FETUB_BOVIN	1.38809e-09	12436.9	_SEGSSC[Carbamidomethyl (C)]ALESPGSVPVGIC[Carbamidomethyl (C)]HGSLGEPQGNQGK_.3	5.99016e-28	9598.28
3w_S2	20210218AT_cell2_DIA_900_1200Da_03	3	sp|Q58D62|FETUB_BOVIN	sp|Q58D62|FETUB_BOVIN	1.38809e-09	12436.9	_IISVTC[Carbamidomethyl (C)]SFFNSQAPTPR_.2	1.7278e-15	15275.4
3w_S1	20210218AT_cell1_DIA_400_650Da_01	1	sp|Q3SZR3|A1AG_BOVIN	sp|Q3SZR3|A1AG_BOVIN	4.67039e-23	507169	_WFYIGSAFR_.2	8.79408e-25	524295
3w_S1	20210218AT_cell1_DIA_400_650Da_01	1	sp|Q3SZR3|A1AG_BOVIN	sp|Q3SZR3|A1AG_BOVIN	4.67039e-23	507169	_EYQTIEDK_.2	3.96493e-45	517527
3w_S1	20210218AT_cell1_DIA_400_650Da_01	1	sp|Q3SZR3|A1AG_BOVIN	sp|Q3SZR3|A1AG_BOVIN	4.67039e-23	507169	_DAC[Carbamidomethyl (C)]GPLEK_.2	8.66801e-15	479685
3w_S1	20210218AT_cell1_DIA_400_650Da_01	1	sp|Q3SZR3|A1AG_BOVIN	sp|Q3SZR3|A1AG_BOVIN	4.67039e-23	507169	_VESDREHFVDLLLSK_.3	2.50992e-24	322858
3w_S1	20210218AT_cell1_DIA_400_650Da_01	1	sp|Q3SZR3|A1AG_BOVIN	sp|Q3SZR3|A1AG_BOVIN	4.67039e-23	507169	_VESDREHFVDLLLSK_.4	1.44936e-21	57409.5
3w_S1	20210218AT_cell1_DIA_400_650Da_01	1	sp|Q3SZR3|A1AG_BOVIN	sp|Q3SZR3|A1AG_BOVIN	4.67039e-23	507169	_EFLDVIK_.2	2.3295e-37	349203
3w_S1	20210218AT_cell1_DIA_400_650Da_01	1	sp|Q3SZR3|A1AG_BOVIN	sp|Q3SZR3|A1AG_BOVIN	4.67039e-23	507169	_EHFVDLLLSK_.2	3.61324e-18	180449
3w_S1	20210218AT_cell1_DIA_400_650Da_01	1	sp|Q3SZR3|A1AG_BOVIN	sp|Q3SZR3|A1AG_BOVIN	4.67039e-23	507169	_EHFVDLLLSK_.3	4.99156e-15	31082.9
3w_S1	20210218AT_cell1_DIA_400_650Da_01	1	sp|Q3SZR3|A1AG_BOVIN	sp|Q3SZR3|A1AG_BOVIN	4.67039e-23	507169	_C[Carbamidomethyl (C)]IGIQESEIIYTDEKK_.3	0.000136708	104247
3w_S1	20210218AT_cell1_DIA_400_650Da_01	1	sp|Q3SZR3|A1AG_BOVIN	sp|Q3SZR3|A1AG_BOVIN	4.67039e-23	507169	_KEFLDVIK_.2	4.53518e-08	27699
3w_S1	20210218AT_cell1_DIA_400_650Da_01	1	sp|Q3SZR3|A1AG_BOVIN	sp|Q3SZR3|A1AG_BOVIN	4.67039e-23	507169	_KDAC[Carbamidomethyl (C)]GPLEK_.2	0.00679095	4916.85
3w_S1	20210218AT_cell1_DIA_400_650Da_01	1	sp|Q3SZR3|A1AG_BOVIN	sp|Q3SZR3|A1AG_BOVIN	4.67039e-23	507169	_AIQAAFFYLEPR_.3	0.00406322	9193.2
3w_S1	20210218AT_cell1_DIA_400_650Da_02	2	sp|Q3SZR3|A1AG_BOVIN	sp|Q3SZR3|A1AG_BOVIN	4.67039e-23	440464	_WFYIGSAFR_.2	3.51874e-09	443626
3w_S1	20210218AT_cell1_DIA_400_650Da_02	2	sp|Q3SZR3|A1AG_BOVIN	sp|Q3SZR3|A1AG_BOVIN	4.67039e-23	440464	_EYQTIEDK_.2	5.61102e-11	457525
3w_S1	20210218AT_cell1_DIA_400_650Da_02	2	sp|Q3SZR3|A1AG_BOVIN	sp|Q3SZR3|A1AG_BOVIN	4.67039e-23	440464	_DAC[Carbamidomethyl (C)]GPLEK_.2	6.62011e-07	420241
3w_S1	20210218AT_cell1_DIA_400_650Da_02	2	sp|Q3SZR3|A1AG_BOVIN	sp|Q3SZR3|A1AG_BOVIN	4.67039e-23	440464	_VESDREHFVDLLLSK_.3	2.21397e-09	329448
3w_S1	20210218AT_cell1_DIA_400_650Da_02	2	sp|Q3SZR3|A1AG_BOVIN	sp|Q3SZR3|A1AG_BOVIN	4.67039e-23	440464	_VESDREHFVDLLLSK_.4	9.70501e-06	38135.5
3w_S1	20210218AT_cell1_DIA_400_650Da_02	2	sp|Q3SZR3|A1AG_BOVIN	sp|Q3SZR3|A1AG_BOVIN	4.67039e-23	440464	_EFLDVIK_.2	1.63896e-10	293887
3w_S1	20210218AT_cell1_DIA_400_650Da_02	2	sp|Q3SZR3|A1AG_BOVIN	sp|Q3SZR3|A1AG_BOVIN	4.67039e-23	440464	_EHFVDLLLSK_.2	2.78235e-06	191263
3w_S1	20210218AT_cell1_DIA_400_650Da_02	2	sp|Q3SZR3|A1AG_BOVIN	sp|Q3SZR3|A1AG_BOVIN	4.67039e-23	440464	_EHFVDLLLSK_.3	1.32136e-05	19961.9
3w_S1	20210218AT_cell1_DIA_400_650Da_02	2	sp|Q3SZR3|A1AG_BOVIN	sp|Q3SZR3|A1AG_BOVIN	4.67039e-23	440464	_C[Carbamidomethyl (C)]IGIQESEIIYTDEKK_.3	0.000615215	104072
3w_S1	20210218AT_cell1_DIA_400_650Da_02	2	sp|Q3SZR3|A1AG_BOVIN	sp|Q3SZR3|A1AG_BOVIN	4.67039e-23	440464	_KEFLDVIK_.2	0.000180075	26619.5
3w_S1	20210218AT_cell1_DIA_400_650Da_02	2	sp|Q3SZR3|A1AG_BOVIN	sp|Q3SZR3|A1AG_BOVIN	4.67039e-23	440464	_KDAC[Carbamidomethyl (C)]GPLEK_.2	0.00427039	4603.25
3w_S1	20210218AT_cell1_DIA_400_650Da_03	3	sp|Q3SZR3|A1AG_BOVIN	sp|Q3SZR3|A1AG_BOVIN	4.67039e-23	556134	_WFYIGSAFR_.2	8.61539e-09	580306
3w_S1	20210218AT_cell1_DIA_400_650Da_03	3	sp|Q3SZR3|A1AG_BOVIN	sp|Q3SZR3|A1AG_BOVIN	4.67039e-23	556134	_EYQTIEDK_.2	1.61746e-09	558436
3w_S1	20210218AT_cell1_DIA_400_650Da_03	3	sp|Q3SZR3|A1AG_BOVIN	sp|Q3SZR3|A1AG_BOVIN	4.67039e-23	556134	_DAC[Carbamidomethyl (C)]GPLEK_.2	1.05227e-05	529660
3w_S1	20210218AT_cell1_DIA_400_650Da_03	3	sp|Q3SZR3|A1AG_BOVIN	sp|Q3SZR3|A1AG_BOVIN	4.67039e-23	556134	_VESDREHFVDLLLSK_.3	4.30298e-07	385897
3w_S1	20210218AT_cell1_DIA_400_650Da_03	3	sp|Q3SZR3|A1AG_BOVIN	sp|Q3SZR3|A1AG_BOVIN	4.67039e-23	556134	_VESDREHFVDLLLSK_.4	1.29842e-05	50074.5
3w_S1	20210218AT_cell1_DIA_400_650Da_03	3	sp|Q3SZR3|A1AG_BOVIN	sp|Q3SZR3|A1AG_BOVIN	4.67039e-23	556134	_EFLDVIK_.2	1.79925e-08	333765
3w_S1	20210218AT_cell1_DIA_400_650Da_03	3	sp|Q3SZR3|A1AG_BOVIN	sp|Q3SZR3|A1AG_BOVIN	4.67039e-23	556134	_EHFVDLLLSK_.2	6.34759e-06	227883
3w_S1	20210218AT_cell1_DIA_400_650Da_03	3	sp|Q3SZR3|A1AG_BOVIN	sp|Q3SZR3|A1AG_BOVIN	4.67039e-23	556134	_EHFVDLLLSK_.3	2.59042e-05	26420.8
3w_S1	20210218AT_cell1_DIA_400_650Da_03	3	sp|Q3SZR3|A1AG_BOVIN	sp|Q3SZR3|A1AG_BOVIN	4.67039e-23	556134	_C[Carbamidomethyl (C)]IGIQESEIIYTDEKK_.3	5.40028e-05	121782
3w_S1	20210218AT_cell1_DIA_400_650Da_03	3	sp|Q3SZR3|A1AG_BOVIN	sp|Q3SZR3|A1AG_BOVIN	4.67039e-23	556134	_KEFLDVIK_.2	5.39904e-05	29902.7
3w_S1	20210218AT_cell1_DIA_650_900Da_01	1	sp|Q3SZR3|A1AG_BOVIN	sp|Q3SZR3|A1AG_BOVIN	4.67039e-23	355875	_C[Carbamidomethyl (C)]IGIQESEIIYTDEK_.2	2.84738e-05	38554.6
3w_S1	20210218AT_cell1_DIA_650_900Da_01	1	sp|Q3SZR3|A1AG_BOVIN	sp|Q3SZR3|A1AG_BOVIN	4.67039e-23	355875	_AIQAAFFYLEPR_.2	3.42854e-07	681258
3w_S1	20210218AT_cell1_DIA_650_900Da_01	1	sp|Q3SZR3|A1AG_BOVIN	sp|Q3SZR3|A1AG_BOVIN	4.67039e-23	355875	_NVGVSFYADKPEVTQEQK_.3	8.44225e-08	347812
3w_S1	20210218AT_cell1_DIA_650_900Da_01	1	sp|Q3SZR3|A1AG_BOVIN	sp|Q3SZR3|A1AG_BOVIN	4.67039e-23	355875	_DAC[Carbamidomethyl (C)]GPLEK_.1	1.924e-07	40828.3
3w_S1	20210218AT_cell1_DIA_650_900Da_01	1	sp|Q3SZR3|A1AG_BOVIN	sp|Q3SZR3|A1AG_BOVIN	4.67039e-23	355875	_EFLDVIK_.1	3.539e-06	25337.6
3w_S1	20210218AT_cell1_DIA_650_900Da_01	1	sp|Q3SZR3|A1AG_BOVIN	sp|Q3SZR3|A1AG_BOVIN	4.67039e-23	355875	_VESDREHFVDLLLSK_.2	9.81677e-05	41249.6
3w_S1	20210218AT_cell1_DIA_650_900Da_02	2	sp|Q3SZR3|A1AG_BOVIN	sp|Q3SZR3|A1AG_BOVIN	4.67039e-23	349048	_C[Carbamidomethyl (C)]IGIQESEIIYTDEK_.2	5.10837e-15	40045
3w_S1	20210218AT_cell1_DIA_650_900Da_02	2	sp|Q3SZR3|A1AG_BOVIN	sp|Q3SZR3|A1AG_BOVIN	4.67039e-23	349048	_AIQAAFFYLEPR_.2	1.74345e-96	674872
3w_S1	20210218AT_cell1_DIA_650_900Da_02	2	sp|Q3SZR3|A1AG_BOVIN	sp|Q3SZR3|A1AG_BOVIN	4.67039e-23	349048	_NVGVSFYADKPEVTQEQK_.3	7.10675e-136	332227
3w_S1	20210218AT_cell1_DIA_650_900Da_02	2	sp|Q3SZR3|A1AG_BOVIN	sp|Q3SZR3|A1AG_BOVIN	4.67039e-23	349048	_DAC[Carbamidomethyl (C)]GPLEK_.1	1.97255e-116	42284.7
3w_S1	20210218AT_cell1_DIA_650_900Da_02	2	sp|Q3SZR3|A1AG_BOVIN	sp|Q3SZR3|A1AG_BOVIN	4.67039e-23	349048	_EFLDVIK_.1	5.97675e-85	25900.6
3w_S1	20210218AT_cell1_DIA_650_900Da_03	3	sp|Q3SZR3|A1AG_BOVIN	sp|Q3SZR3|A1AG_BOVIN	4.67039e-23	443656	_C[Carbamidomethyl (C)]IGIQESEIIYTDEK_.2	6.97982e-14	53575.6
3w_S1	20210218AT_cell1_DIA_650_900Da_03	3	sp|Q3SZR3|A1AG_BOVIN	sp|Q3SZR3|A1AG_BOVIN	4.67039e-23	443656	_AIQAAFFYLEPR_.2	2.59605e-105	838479
3w_S1	20210218AT_cell1_DIA_650_900Da_03	3	sp|Q3SZR3|A1AG_BOVIN	sp|Q3SZR3|A1AG_BOVIN	4.67039e-23	443656	_NVGVSFYADKPEVTQEQK_.3	4.9968e-123	438915
3w_S1	20210218AT_cell1_DIA_650_900Da_03	3	sp|Q3SZR3|A1AG_BOVIN	sp|Q3SZR3|A1AG_BOVIN	4.67039e-23	443656	_DAC[Carbamidomethyl (C)]GPLEK_.1	5.65834e-108	57104.2
3w_S1	20210218AT_cell1_DIA_650_900Da_03	3	sp|Q3SZR3|A1AG_BOVIN	sp|Q3SZR3|A1AG_BOVIN	4.67039e-23	443656	_EFLDVIK_.1	3.36492e-64	38392.6
3w_S1	20210218AT_cell1_DIA_650_900Da_03	3	sp|Q3SZR3|A1AG_BOVIN	sp|Q3SZR3|A1AG_BOVIN	4.67039e-23	443656	_VESDREHFVDLLLSK_.2	3.58196e-09	52026.7
3w_S1	20210218AT_cell1_DIA_900_1200Da_01	1	sp|Q3SZR3|A1AG_BOVIN	sp|Q3SZR3|A1AG_BOVIN	4.67039e-23	55572.2	_C[Carbamidomethyl (C)]IGIQESEIIYTDEK_.2	5.16398e-17	33074
3w_S1	20210218AT_cell1_DIA_900_1200Da_01	1	sp|Q3SZR3|A1AG_BOVIN	sp|Q3SZR3|A1AG_BOVIN	4.67039e-23	55572.2	_EYQTIEDK_.1	1.60815e-102	95472.8
3w_S1	20210218AT_cell1_DIA_900_1200Da_01	1	sp|Q3SZR3|A1AG_BOVIN	sp|Q3SZR3|A1AG_BOVIN	4.67039e-23	55572.2	_NVGVSFYADKPEVTQEQK_.2	2.18239e-101	38169.7
3w_S1	20210218AT_cell1_DIA_900_1200Da_01	1	sp|Q3SZR3|A1AG_BOVIN	sp|Q3SZR3|A1AG_BOVIN	4.67039e-23	55572.2	_C[Carbamidomethyl (C)]IGIQESEIIYTDEKK_.2	9.43767e-26	6407.21
3w_S1	20210218AT_cell1_DIA_900_1200Da_02	2	sp|Q3SZR3|A1AG_BOVIN	sp|Q3SZR3|A1AG_BOVIN	4.67039e-23	60303.6	_C[Carbamidomethyl (C)]IGIQESEIIYTDEK_.2	2.15349e-31	30816.1
3w_S1	20210218AT_cell1_DIA_900_1200Da_02	2	sp|Q3SZR3|A1AG_BOVIN	sp|Q3SZR3|A1AG_BOVIN	4.67039e-23	60303.6	_EYQTIEDK_.1	1.16126e-107	108401
3w_S1	20210218AT_cell1_DIA_900_1200Da_02	2	sp|Q3SZR3|A1AG_BOVIN	sp|Q3SZR3|A1AG_BOVIN	4.67039e-23	60303.6	_NVGVSFYADKPEVTQEQK_.2	4.5681e-105	41693.5
3w_S1	20210218AT_cell1_DIA_900_1200Da_02	2	sp|Q3SZR3|A1AG_BOVIN	sp|Q3SZR3|A1AG_BOVIN	4.67039e-23	60303.6	_C[Carbamidomethyl (C)]IGIQESEIIYTDEKK_.2	6.36295e-18	6297.36
3w_S1	20210218AT_cell1_DIA_900_1200Da_03	3	sp|Q3SZR3|A1AG_BOVIN	sp|Q3SZR3|A1AG_BOVIN	4.67039e-23	71753.2	_C[Carbamidomethyl (C)]IGIQESEIIYTDEK_.2	8.2757e-18	40880.6
3w_S1	20210218AT_cell1_DIA_900_1200Da_03	3	sp|Q3SZR3|A1AG_BOVIN	sp|Q3SZR3|A1AG_BOVIN	4.67039e-23	71753.2	_EYQTIEDK_.1	5.52284e-24	124040
3w_S1	20210218AT_cell1_DIA_900_1200Da_03	3	sp|Q3SZR3|A1AG_BOVIN	sp|Q3SZR3|A1AG_BOVIN	4.67039e-23	71753.2	_NVGVSFYADKPEVTQEQK_.2	1.39497e-24	50338.5
3w_S1	20210218AT_cell1_DIA_900_1200Da_03	3	sp|Q3SZR3|A1AG_BOVIN	sp|Q3SZR3|A1AG_BOVIN	4.67039e-23	71753.2	_C[Carbamidomethyl (C)]IGIQESEIIYTDEKK_.2	1.07499e-16	9326.67
3w_S2	20210218AT_cell2_DIA_400_650Da_01	1	sp|Q3SZR3|A1AG_BOVIN	sp|Q3SZR3|A1AG_BOVIN	4.67039e-23	57166.3	_WFYIGSAFR_.2	6.44304e-28	67324.3
3w_S2	20210218AT_cell2_DIA_400_650Da_01	1	sp|Q3SZR3|A1AG_BOVIN	sp|Q3SZR3|A1AG_BOVIN	4.67039e-23	57166.3	_EYQTIEDK_.2	9.93833e-08	49006.7
3w_S2	20210218AT_cell2_DIA_400_650Da_01	1	sp|Q3SZR3|A1AG_BOVIN	sp|Q3SZR3|A1AG_BOVIN	4.67039e-23	57166.3	_DAC[Carbamidomethyl (C)]GPLEK_.2	1.32192e-09	55168
3w_S2	20210218AT_cell2_DIA_400_650Da_01	1	sp|Q3SZR3|A1AG_BOVIN	sp|Q3SZR3|A1AG_BOVIN	4.67039e-23	57166.3	_VESDREHFVDLLLSK_.3	6.60404e-05	49522
3w_S2	20210218AT_cell2_DIA_400_650Da_01	1	sp|Q3SZR3|A1AG_BOVIN	sp|Q3SZR3|A1AG_BOVIN	4.67039e-23	57166.3	_VESDREHFVDLLLSK_.4	0.000367536	4186.41
3w_S2	20210218AT_cell2_DIA_400_650Da_01	1	sp|Q3SZR3|A1AG_BOVIN	sp|Q3SZR3|A1AG_BOVIN	4.67039e-23	57166.3	_EFLDVIK_.2	0.000209111	37135.9
3w_S2	20210218AT_cell2_DIA_400_650Da_01	1	sp|Q3SZR3|A1AG_BOVIN	sp|Q3SZR3|A1AG_BOVIN	4.67039e-23	57166.3	_EHFVDLLLSK_.2	6.37167e-05	21753.4
3w_S2	20210218AT_cell2_DIA_400_650Da_01	1	sp|Q3SZR3|A1AG_BOVIN	sp|Q3SZR3|A1AG_BOVIN	4.67039e-23	57166.3	_EHFVDLLLSK_.3	0.000440686	2012.24
3w_S2	20210218AT_cell2_DIA_400_650Da_02	2	sp|Q3SZR3|A1AG_BOVIN	sp|Q3SZR3|A1AG_BOVIN	4.67039e-23	65496.3	_WFYIGSAFR_.2	1.30429e-09	78780.5
3w_S2	20210218AT_cell2_DIA_400_650Da_02	2	sp|Q3SZR3|A1AG_BOVIN	sp|Q3SZR3|A1AG_BOVIN	4.67039e-23	65496.3	_EYQTIEDK_.2	3.70276e-05	60175.2
3w_S2	20210218AT_cell2_DIA_400_650Da_02	2	sp|Q3SZR3|A1AG_BOVIN	sp|Q3SZR3|A1AG_BOVIN	4.67039e-23	65496.3	_DAC[Carbamidomethyl (C)]GPLEK_.2	2.81392e-05	57533.2
3w_S2	20210218AT_cell2_DIA_400_650Da_02	2	sp|Q3SZR3|A1AG_BOVIN	sp|Q3SZR3|A1AG_BOVIN	4.67039e-23	65496.3	_VESDREHFVDLLLSK_.3	1.45201e-06	50253.6
3w_S2	20210218AT_cell2_DIA_400_650Da_02	2	sp|Q3SZR3|A1AG_BOVIN	sp|Q3SZR3|A1AG_BOVIN	4.67039e-23	65496.3	_VESDREHFVDLLLSK_.4	0.00125596	4997.88
3w_S2	20210218AT_cell2_DIA_400_650Da_02	2	sp|Q3SZR3|A1AG_BOVIN	sp|Q3SZR3|A1AG_BOVIN	4.67039e-23	65496.3	_EFLDVIK_.2	1.45689e-05	33287.3
3w_S2	20210218AT_cell2_DIA_400_650Da_02	2	sp|Q3SZR3|A1AG_BOVIN	sp|Q3SZR3|A1AG_BOVIN	4.67039e-23	65496.3	_EHFVDLLLSK_.2	3.70277e-05	25197.9
3w_S2	20210218AT_cell2_DIA_400_650Da_02	2	sp|Q3SZR3|A1AG_BOVIN	sp|Q3SZR3|A1AG_BOVIN	4.67039e-23	65496.3	_EHFVDLLLSK_.3	0.000259615	1888.88
3w_S2	20210218AT_cell2_DIA_400_650Da_03	3	sp|Q3SZR3|A1AG_BOVIN	sp|Q3SZR3|A1AG_BOVIN	4.67039e-23	68710.7	_WFYIGSAFR_.2	3.18463e-42	88517.9
3w_S2	20210218AT_cell2_DIA_400_650Da_03	3	sp|Q3SZR3|A1AG_BOVIN	sp|Q3SZR3|A1AG_BOVIN	4.67039e-23	68710.7	_EYQTIEDK_.2	1.82118e-31	54878.4
3w_S2	20210218AT_cell2_DIA_400_650Da_03	3	sp|Q3SZR3|A1AG_BOVIN	sp|Q3SZR3|A1AG_BOVIN	4.67039e-23	68710.7	_DAC[Carbamidomethyl (C)]GPLEK_.2	7.3638e-23	62735.9
3w_S2	20210218AT_cell2_DIA_400_650Da_03	3	sp|Q3SZR3|A1AG_BOVIN	sp|Q3SZR3|A1AG_BOVIN	4.67039e-23	68710.7	_VESDREHFVDLLLSK_.3	1.30812e-24	51339.7
3w_S2	20210218AT_cell2_DIA_400_650Da_03	3	sp|Q3SZR3|A1AG_BOVIN	sp|Q3SZR3|A1AG_BOVIN	4.67039e-23	68710.7	_VESDREHFVDLLLSK_.4	0.000775494	6219.64
3w_S2	20210218AT_cell2_DIA_400_650Da_03	3	sp|Q3SZR3|A1AG_BOVIN	sp|Q3SZR3|A1AG_BOVIN	4.67039e-23	68710.7	_EFLDVIK_.2	2.53123e-40	39195.7
3w_S2	20210218AT_cell2_DIA_400_650Da_03	3	sp|Q3SZR3|A1AG_BOVIN	sp|Q3SZR3|A1AG_BOVIN	4.67039e-23	68710.7	_EHFVDLLLSK_.2	6.32681e-05	23913.2
3w_S2	20210218AT_cell2_DIA_400_650Da_03	3	sp|Q3SZR3|A1AG_BOVIN	sp|Q3SZR3|A1AG_BOVIN	4.67039e-23	68710.7	_EHFVDLLLSK_.3	0.000227906	2958.14
3w_S2	20210218AT_cell2_DIA_650_900Da_01	1	sp|Q3SZR3|A1AG_BOVIN	sp|Q3SZR3|A1AG_BOVIN	4.67039e-23	53217.1	_C[Carbamidomethyl (C)]IGIQESEIIYTDEK_.2	0.00325704	3260.06
3w_S2	20210218AT_cell2_DIA_650_900Da_01	1	sp|Q3SZR3|A1AG_BOVIN	sp|Q3SZR3|A1AG_BOVIN	4.67039e-23	53217.1	_AIQAAFFYLEPR_.2	1.24065e-10	110244
3w_S2	20210218AT_cell2_DIA_650_900Da_01	1	sp|Q3SZR3|A1AG_BOVIN	sp|Q3SZR3|A1AG_BOVIN	4.67039e-23	53217.1	_NVGVSFYADKPEVTQEQK_.3	1.06784e-30	46147
3w_S2	20210218AT_cell2_DIA_650_900Da_01	1	sp|Q3SZR3|A1AG_BOVIN	sp|Q3SZR3|A1AG_BOVIN	4.67039e-23	53217.1	_DAC[Carbamidomethyl (C)]GPLEK_.1	5.80441e-17	5649.06
3w_S2	20210218AT_cell2_DIA_650_900Da_01	1	sp|Q3SZR3|A1AG_BOVIN	sp|Q3SZR3|A1AG_BOVIN	4.67039e-23	53217.1	_EFLDVIK_.1	0.00110266	2247.94
3w_S2	20210218AT_cell2_DIA_650_900Da_02	2	sp|Q3SZR3|A1AG_BOVIN	sp|Q3SZR3|A1AG_BOVIN	4.67039e-23	53943.7	_C[Carbamidomethyl (C)]IGIQESEIIYTDEK_.2	0.000152842	4622.93
3w_S2	20210218AT_cell2_DIA_650_900Da_02	2	sp|Q3SZR3|A1AG_BOVIN	sp|Q3SZR3|A1AG_BOVIN	4.67039e-23	53943.7	_AIQAAFFYLEPR_.2	1.63817e-68	112498
3w_S2	20210218AT_cell2_DIA_650_900Da_02	2	sp|Q3SZR3|A1AG_BOVIN	sp|Q3SZR3|A1AG_BOVIN	4.67039e-23	53943.7	_NVGVSFYADKPEVTQEQK_.3	1.65114e-73	44710.5
3w_S2	20210218AT_cell2_DIA_650_900Da_02	2	sp|Q3SZR3|A1AG_BOVIN	sp|Q3SZR3|A1AG_BOVIN	4.67039e-23	53943.7	_DAC[Carbamidomethyl (C)]GPLEK_.1	2.36157e-56	5173.2
3w_S2	20210218AT_cell2_DIA_650_900Da_02	2	sp|Q3SZR3|A1AG_BOVIN	sp|Q3SZR3|A1AG_BOVIN	4.67039e-23	53943.7	_EFLDVIK_.1	0.000739191	1191.93
3w_S2	20210218AT_cell2_DIA_650_900Da_03	3	sp|Q3SZR3|A1AG_BOVIN	sp|Q3SZR3|A1AG_BOVIN	4.67039e-23	57259.5	_C[Carbamidomethyl (C)]IGIQESEIIYTDEK_.2	4.3884e-08	5192.31
3w_S2	20210218AT_cell2_DIA_650_900Da_03	3	sp|Q3SZR3|A1AG_BOVIN	sp|Q3SZR3|A1AG_BOVIN	4.67039e-23	57259.5	_AIQAAFFYLEPR_.2	3.17187e-58	113817
3w_S2	20210218AT_cell2_DIA_650_900Da_03	3	sp|Q3SZR3|A1AG_BOVIN	sp|Q3SZR3|A1AG_BOVIN	4.67039e-23	57259.5	_NVGVSFYADKPEVTQEQK_.3	4.09501e-58	52768.9
3w_S2	20210218AT_cell2_DIA_650_900Da_03	3	sp|Q3SZR3|A1AG_BOVIN	sp|Q3SZR3|A1AG_BOVIN	4.67039e-23	57259.5	_DAC[Carbamidomethyl (C)]GPLEK_.1	9.95821e-44	6626.24
3w_S2	20210218AT_cell2_DIA_650_900Da_03	3	sp|Q3SZR3|A1AG_BOVIN	sp|Q3SZR3|A1AG_BOVIN	4.67039e-23	57259.5	_EFLDVIK_.1	1.74133e-15	3310.95
3w_S2	20210218AT_cell2_DIA_900_1200Da_01	1	sp|Q3SZR3|A1AG_BOVIN	sp|Q3SZR3|A1AG_BOVIN	4.67039e-23	7776.63	_C[Carbamidomethyl (C)]IGIQESEIIYTDEK_.2	0.000155494	4524.45
3w_S2	20210218AT_cell2_DIA_900_1200Da_01	1	sp|Q3SZR3|A1AG_BOVIN	sp|Q3SZR3|A1AG_BOVIN	4.67039e-23	7776.63	_EYQTIEDK_.1	5.39072e-09	14893.2
3w_S2	20210218AT_cell2_DIA_900_1200Da_01	1	sp|Q3SZR3|A1AG_BOVIN	sp|Q3SZR3|A1AG_BOVIN	4.67039e-23	7776.63	_NVGVSFYADKPEVTQEQK_.2	5.79032e-06	3912.26
3w_S2	20210218AT_cell2_DIA_900_1200Da_02	2	sp|Q3SZR3|A1AG_BOVIN	sp|Q3SZR3|A1AG_BOVIN	4.67039e-23	8714.23	_C[Carbamidomethyl (C)]IGIQESEIIYTDEK_.2	8.54612e-06	5023.38
3w_S2	20210218AT_cell2_DIA_900_1200Da_02	2	sp|Q3SZR3|A1AG_BOVIN	sp|Q3SZR3|A1AG_BOVIN	4.67039e-23	8714.23	_EYQTIEDK_.1	1.57693e-35	16156.3
3w_S2	20210218AT_cell2_DIA_900_1200Da_02	2	sp|Q3SZR3|A1AG_BOVIN	sp|Q3SZR3|A1AG_BOVIN	4.67039e-23	8714.23	_NVGVSFYADKPEVTQEQK_.2	6.00816e-60	4962.96
3w_S2	20210218AT_cell2_DIA_900_1200Da_03	3	sp|Q3SZR3|A1AG_BOVIN	sp|Q3SZR3|A1AG_BOVIN	4.67039e-23	8415.93	_C[Carbamidomethyl (C)]IGIQESEIIYTDEK_.2	2.56681e-07	3969.52
3w_S2	20210218AT_cell2_DIA_900_1200Da_03	3	sp|Q3SZR3|A1AG_BOVIN	sp|Q3SZR3|A1AG_BOVIN	4.67039e-23	8415.93	_EYQTIEDK_.1	1.29165e-08	16654.9
3w_S2	20210218AT_cell2_DIA_900_1200Da_03	3	sp|Q3SZR3|A1AG_BOVIN	sp|Q3SZR3|A1AG_BOVIN	4.67039e-23	8415.93	_NVGVSFYADKPEVTQEQK_.2	3.70556e-07	4623.37
3w_S1	20210218AT_cell1_DIA_400_650Da_01	1	sp|P02787|TRFE_HUMAN	sp|P02787|TRFE_HUMAN	6.80188e-35	1.38264e+06	_NLNEKDYELLC[Carbamidomethyl (C)]LDGTR_.3	5.35337e-47	255683
3w_S1	20210218AT_cell1_DIA_400_650Da_01	1	sp|P02787|TRFE_HUMAN	sp|P02787|TRFE_HUMAN	6.80188e-35	1.38264e+06	_EGYYGYTGAFR_.2	1.00689e-42	2.1483e+06
3w_S1	20210218AT_cell1_DIA_400_650Da_01	1	sp|P02787|TRFE_HUMAN	sp|P02787|TRFE_HUMAN	6.80188e-35	1.38264e+06	_ASYLDC[Carbamidomethyl (C)]IR_.2	2.38513e-56	1.74394e+06
3w_S1	20210218AT_cell1_DIA_400_650Da_01	1	sp|P02787|TRFE_HUMAN	sp|P02787|TRFE_HUMAN	6.80188e-35	1.38264e+06	_ADRDQYELLC[Carbamidomethyl (C)]LDNTR_.3	1.31654e-52	1.67945e+06
3w_S1	20210218AT_cell1_DIA_400_650Da_01	1	sp|P02787|TRFE_HUMAN	sp|P02787|TRFE_HUMAN	6.80188e-35	1.38264e+06	_KPVEEYANC[Carbamidomethyl (C)]HLAR_.3	4.33632e-47	967610
3w_S1	20210218AT_cell1_DIA_400_650Da_01	1	sp|P02787|TRFE_HUMAN	sp|P02787|TRFE_HUMAN	6.80188e-35	1.38264e+06	_DGAGDVAFVK_.2	1.84723e-50	1.02437e+06
3w_S1	20210218AT_cell1_DIA_400_650Da_01	1	sp|P02787|TRFE_HUMAN	sp|P02787|TRFE_HUMAN	6.80188e-35	1.38264e+06	_YLGEEYVK_.2	2.14934e-54	831728
3w_S1	20210218AT_cell1_DIA_400_650Da_01	1	sp|P02787|TRFE_HUMAN	sp|P02787|TRFE_HUMAN	6.80188e-35	1.38264e+06	_DDTVC[Carbamidomethyl (C)]LAK_.2	6.7907e-06	643801
3w_S1	20210218AT_cell1_DIA_400_650Da_01	1	sp|P02787|TRFE_HUMAN	sp|P02787|TRFE_HUMAN	6.80188e-35	1.38264e+06	_DC[Carbamidomethyl (C)]HLAQVPSHTVVAR_.4	4.35876e-50	461170
3w_S1	20210218AT_cell1_DIA_400_650Da_01	1	sp|P02787|TRFE_HUMAN	sp|P02787|TRFE_HUMAN	6.80188e-35	1.38264e+06	_DC[Carbamidomethyl (C)]HLAQVPSHTVVAR_.3	1.35283e-27	188098
3w_S1	20210218AT_cell1_DIA_400_650Da_01	1	sp|P02787|TRFE_HUMAN	sp|P02787|TRFE_HUMAN	6.80188e-35	1.38264e+06	_WC[Carbamidomethyl (C)]ALSHHER_.3	5.50507e-48	572083
3w_S1	20210218AT_cell1_DIA_400_650Da_01	1	sp|P02787|TRFE_HUMAN	sp|P02787|TRFE_HUMAN	6.80188e-35	1.38264e+06	_WC[Carbamidomethyl (C)]ALSHHER_.2	0.000107435	48313.3
3w_S1	20210218AT_cell1_DIA_400_650Da_01	1	sp|P02787|TRFE_HUMAN	sp|P02787|TRFE_HUMAN	6.80188e-35	1.38264e+06	_DSAHGFLK_.2	9.67975e-40	403212
3w_S1	20210218AT_cell1_DIA_400_650Da_01	1	sp|P02787|TRFE_HUMAN	sp|P02787|TRFE_HUMAN	6.80188e-35	1.38264e+06	_KPVDEYKDC[Carbamidomethyl (C)]HLAQVPSHTVVAR_.5	6.71304e-19	229936
3w_S1	20210218AT_cell1_DIA_400_650Da_01	1	sp|P02787|TRFE_HUMAN	sp|P02787|TRFE_HUMAN	6.80188e-35	1.38264e+06	_KPVDEYKDC[Carbamidomethyl (C)]HLAQVPSHTVVAR_.4	2.59314e-40	152388
3w_S1	20210218AT_cell1_DIA_400_650Da_01	1	sp|P02787|TRFE_HUMAN	sp|P02787|TRFE_HUMAN	6.80188e-35	1.38264e+06	_EGTC[Carbamidomethyl (C)]PEAPTDEC[Carbamidomethyl (C)]KPVK_.3	2.57053e-09	387212
3w_S1	20210218AT_cell1_DIA_400_650Da_01	1	sp|P02787|TRFE_HUMAN	sp|P02787|TRFE_HUMAN	6.80188e-35	1.38264e+06	_EFQLFSSPHGK_.2	3.42249e-12	239224
3w_S1	20210218AT_cell1_DIA_400_650Da_01	1	sp|P02787|TRFE_HUMAN	sp|P02787|TRFE_HUMAN	6.80188e-35	1.38264e+06	_EFQLFSSPHGK_.3	2.84671e-20	161432
3w_S1	20210218AT_cell1_DIA_400_650Da_01	1	sp|P02787|TRFE_HUMAN	sp|P02787|TRFE_HUMAN	6.80188e-35	1.38264e+06	_C[Carbamidomethyl (C)]DEWSVNSVGK_.2	9.23226e-22	347062
3w_S1	20210218AT_cell1_DIA_400_650Da_01	1	sp|P02787|TRFE_HUMAN	sp|P02787|TRFE_HUMAN	6.80188e-35	1.38264e+06	_SASDLTWDNLK_.2	3.63287e-43	324541
3w_S1	20210218AT_cell1_DIA_400_650Da_01	1	sp|P02787|TRFE_HUMAN	sp|P02787|TRFE_HUMAN	6.80188e-35	1.38264e+06	_KASYLDC[Carbamidomethyl (C)]IR_.2	4.46464e-38	254784
3w_S1	20210218AT_cell1_DIA_400_650Da_01	1	sp|P02787|TRFE_HUMAN	sp|P02787|TRFE_HUMAN	6.80188e-35	1.38264e+06	_WC[Carbamidomethyl (C)]AVSEHEATK_.3	5.22976e-30	265601
3w_S1	20210218AT_cell1_DIA_400_650Da_01	1	sp|P02787|TRFE_HUMAN	sp|P02787|TRFE_HUMAN	6.80188e-35	1.38264e+06	_LKC[Carbamidomethyl (C)]DEWSVNSVGK_.3	7.16997e-10	82284.2
3w_S1	20210218AT_cell1_DIA_400_650Da_01	1	sp|P02787|TRFE_HUMAN	sp|P02787|TRFE_HUMAN	6.80188e-35	1.38264e+06	_DSGFQMNQLR_.2	1.01397e-48	743075
3w_S1	20210218AT_cell1_DIA_400_650Da_01	1	sp|P02787|TRFE_HUMAN	sp|P02787|TRFE_HUMAN	6.80188e-35	1.38264e+06	_DSGFQM[Oxidation (M)]NQLR_.2	8.31484e-20	25550.2
3w_S1	20210218AT_cell1_DIA_400_650Da_01	1	sp|P02787|TRFE_HUMAN	sp|P02787|TRFE_HUMAN	6.80188e-35	1.38264e+06	_APNHAVVTR_.2	7.90253e-08	10075.3
3w_S1	20210218AT_cell1_DIA_400_650Da_01	1	sp|P02787|TRFE_HUMAN	sp|P02787|TRFE_HUMAN	6.80188e-35	1.38264e+06	_HSTIFENLANK_.2	4.58348e-21	633220
3w_S1	20210218AT_cell1_DIA_400_650Da_01	1	sp|P02787|TRFE_HUMAN	sp|P02787|TRFE_HUMAN	6.80188e-35	1.38264e+06	_HSTIFENLANK_.3	0.00620138	5023.24
3w_S1	20210218AT_cell1_DIA_400_650Da_01	1	sp|P02787|TRFE_HUMAN	sp|P02787|TRFE_HUMAN	6.80188e-35	1.38264e+06	_KSASDLTWDNLK_.3	0.000119237	41991.5
3w_S1	20210218AT_cell1_DIA_400_650Da_01	1	sp|P02787|TRFE_HUMAN	sp|P02787|TRFE_HUMAN	6.80188e-35	1.38264e+06	_KPVDEYK_.2	0.000286414	3606.06
3w_S1	20210218AT_cell1_DIA_400_650Da_01	1	sp|P02787|TRFE_HUMAN	sp|P02787|TRFE_HUMAN	6.80188e-35	1.38264e+06	_KDSGFQMNQLR_.3	4.46086e-31	77515.8
3w_S1	20210218AT_cell1_DIA_400_650Da_01	1	sp|P02787|TRFE_HUMAN	sp|P02787|TRFE_HUMAN	6.80188e-35	1.38264e+06	_SKEFQLFSSPHGK_.3	3.47053e-06	48983
3w_S1	20210218AT_cell1_DIA_400_650Da_01	1	sp|P02787|TRFE_HUMAN	sp|P02787|TRFE_HUMAN	6.80188e-35	1.38264e+06	_PVEEYANC[Carbamidomethyl (C)]HLAR_.3	7.82308e-13	58312
3w_S1	20210218AT_cell1_DIA_400_650Da_01	1	sp|P02787|TRFE_HUMAN	sp|P02787|TRFE_HUMAN	6.80188e-35	1.38264e+06	_PVVAEFYGSK_.2	1.79905e-05	8744.75
3w_S1	20210218AT_cell1_DIA_400_650Da_01	1	sp|P02787|TRFE_HUMAN	sp|P02787|TRFE_HUMAN	6.80188e-35	1.38264e+06	_HQTVPQNTGGK_.2	0.000289087	3793.64
3w_S1	20210218AT_cell1_DIA_400_650Da_02	2	sp|P02787|TRFE_HUMAN	sp|P02787|TRFE_HUMAN	6.80188e-35	1.2812e+06	_NLNEKDYELLC[Carbamidomethyl (C)]LDGTR_.3	1.77585e-06	224861
3w_S1	20210218AT_cell1_DIA_400_650Da_02	2	sp|P02787|TRFE_HUMAN	sp|P02787|TRFE_HUMAN	6.80188e-35	1.2812e+06	_EGYYGYTGAFR_.2	2.48756e-09	2050110
3w_S1	20210218AT_cell1_DIA_400_650Da_02	2	sp|P02787|TRFE_HUMAN	sp|P02787|TRFE_HUMAN	6.80188e-35	1.2812e+06	_ASYLDC[Carbamidomethyl (C)]IR_.2	1.32273e-12	1.56862e+06
3w_S1	20210218AT_cell1_DIA_400_650Da_02	2	sp|P02787|TRFE_HUMAN	sp|P02787|TRFE_HUMAN	6.80188e-35	1.2812e+06	_ADRDQYELLC[Carbamidomethyl (C)]LDNTR_.3	3.19693e-12	1.5433e+06
3w_S1	20210218AT_cell1_DIA_400_650Da_02	2	sp|P02787|TRFE_HUMAN	sp|P02787|TRFE_HUMAN	6.80188e-35	1.2812e+06	_KPVEEYANC[Carbamidomethyl (C)]HLAR_.3	6.16396e-11	966601
3w_S1	20210218AT_cell1_DIA_400_650Da_02	2	sp|P02787|TRFE_HUMAN	sp|P02787|TRFE_HUMAN	6.80188e-35	1.2812e+06	_DGAGDVAFVK_.2	1.16862e-11	896199
3w_S1	20210218AT_cell1_DIA_400_650Da_02	2	sp|P02787|TRFE_HUMAN	sp|P02787|TRFE_HUMAN	6.80188e-35	1.2812e+06	_YLGEEYVK_.2	7.08935e-12	663705
3w_S1	20210218AT_cell1_DIA_400_650Da_02	2	sp|P02787|TRFE_HUMAN	sp|P02787|TRFE_HUMAN	6.80188e-35	1.2812e+06	_DDTVC[Carbamidomethyl (C)]LAK_.2	0.000177242	635526
3w_S1	20210218AT_cell1_DIA_400_650Da_02	2	sp|P02787|TRFE_HUMAN	sp|P02787|TRFE_HUMAN	6.80188e-35	1.2812e+06	_DC[Carbamidomethyl (C)]HLAQVPSHTVVAR_.4	2.12477e-11	417444
3w_S1	20210218AT_cell1_DIA_400_650Da_02	2	sp|P02787|TRFE_HUMAN	sp|P02787|TRFE_HUMAN	6.80188e-35	1.2812e+06	_DC[Carbamidomethyl (C)]HLAQVPSHTVVAR_.3	5.24721e-09	195506
3w_S1	20210218AT_cell1_DIA_400_650Da_02	2	sp|P02787|TRFE_HUMAN	sp|P02787|TRFE_HUMAN	6.80188e-35	1.2812e+06	_WC[Carbamidomethyl (C)]ALSHHER_.3	4.41237e-11	549749
3w_S1	20210218AT_cell1_DIA_400_650Da_02	2	sp|P02787|TRFE_HUMAN	sp|P02787|TRFE_HUMAN	6.80188e-35	1.2812e+06	_WC[Carbamidomethyl (C)]ALSHHER_.2	6.88036e-06	41716.2
3w_S1	20210218AT_cell1_DIA_400_650Da_02	2	sp|P02787|TRFE_HUMAN	sp|P02787|TRFE_HUMAN	6.80188e-35	1.2812e+06	_DSAHGFLK_.2	9.29955e-09	415781
3w_S1	20210218AT_cell1_DIA_400_650Da_02	2	sp|P02787|TRFE_HUMAN	sp|P02787|TRFE_HUMAN	6.80188e-35	1.2812e+06	_KPVDEYKDC[Carbamidomethyl (C)]HLAQVPSHTVVAR_.5	6.31439e-07	221268
3w_S1	20210218AT_cell1_DIA_400_650Da_02	2	sp|P02787|TRFE_HUMAN	sp|P02787|TRFE_HUMAN	6.80188e-35	1.2812e+06	_KPVDEYKDC[Carbamidomethyl (C)]HLAQVPSHTVVAR_.4	7.97235e-10	150692
3w_S1	20210218AT_cell1_DIA_400_650Da_02	2	sp|P02787|TRFE_HUMAN	sp|P02787|TRFE_HUMAN	6.80188e-35	1.2812e+06	_EGTC[Carbamidomethyl (C)]PEAPTDEC[Carbamidomethyl (C)]KPVK_.3	1.18591e-05	369306
3w_S1	20210218AT_cell1_DIA_400_650Da_02	2	sp|P02787|TRFE_HUMAN	sp|P02787|TRFE_HUMAN	6.80188e-35	1.2812e+06	_EFQLFSSPHGK_.2	1.48819e-05	233035
3w_S1	20210218AT_cell1_DIA_400_650Da_02	2	sp|P02787|TRFE_HUMAN	sp|P02787|TRFE_HUMAN	6.80188e-35	1.2812e+06	_EFQLFSSPHGK_.3	8.2395e-07	125637
3w_S1	20210218AT_cell1_DIA_400_650Da_02	2	sp|P02787|TRFE_HUMAN	sp|P02787|TRFE_HUMAN	6.80188e-35	1.2812e+06	_C[Carbamidomethyl (C)]DEWSVNSVGK_.2	3.16388e-07	306923
3w_S1	20210218AT_cell1_DIA_400_650Da_02	2	sp|P02787|TRFE_HUMAN	sp|P02787|TRFE_HUMAN	6.80188e-35	1.2812e+06	_SASDLTWDNLK_.2	1.2686e-10	286000
3w_S1	20210218AT_cell1_DIA_400_650Da_02	2	sp|P02787|TRFE_HUMAN	sp|P02787|TRFE_HUMAN	6.80188e-35	1.2812e+06	_KASYLDC[Carbamidomethyl (C)]IR_.2	2.63609e-10	271906
3w_S1	20210218AT_cell1_DIA_400_650Da_02	2	sp|P02787|TRFE_HUMAN	sp|P02787|TRFE_HUMAN	6.80188e-35	1.2812e+06	_WC[Carbamidomethyl (C)]AVSEHEATK_.3	3.85344e-06	239850
3w_S1	20210218AT_cell1_DIA_400_650Da_02	2	sp|P02787|TRFE_HUMAN	sp|P02787|TRFE_HUMAN	6.80188e-35	1.2812e+06	_LKC[Carbamidomethyl (C)]DEWSVNSVGK_.3	9.62392e-06	78528.5
3w_S1	20210218AT_cell1_DIA_400_650Da_02	2	sp|P02787|TRFE_HUMAN	sp|P02787|TRFE_HUMAN	6.80188e-35	1.2812e+06	_DSGFQMNQLR_.2	1.976e-11	664985
3w_S1	20210218AT_cell1_DIA_400_650Da_02	2	sp|P02787|TRFE_HUMAN	sp|P02787|TRFE_HUMAN	6.80188e-35	1.2812e+06	_DSGFQM[Oxidation (M)]NQLR_.2	6.36458e-07	23447.8
3w_S1	20210218AT_cell1_DIA_400_650Da_02	2	sp|P02787|TRFE_HUMAN	sp|P02787|TRFE_HUMAN	6.80188e-35	1.2812e+06	_APNHAVVTR_.2	3.70485e-05	8557.01
3w_S1	20210218AT_cell1_DIA_400_650Da_02	2	sp|P02787|TRFE_HUMAN	sp|P02787|TRFE_HUMAN	6.80188e-35	1.2812e+06	_HSTIFENLANK_.2	1.10372e-07	629958
3w_S1	20210218AT_cell1_DIA_400_650Da_02	2	sp|P02787|TRFE_HUMAN	sp|P02787|TRFE_HUMAN	6.80188e-35	1.2812e+06	_KSASDLTWDNLK_.3	1.78485e-05	31968.8
3w_S1	20210218AT_cell1_DIA_400_650Da_02	2	sp|P02787|TRFE_HUMAN	sp|P02787|TRFE_HUMAN	6.80188e-35	1.2812e+06	_KPVDEYK_.2	7.44245e-05	3551.28
3w_S1	20210218AT_cell1_DIA_400_650Da_02	2	sp|P02787|TRFE_HUMAN	sp|P02787|TRFE_HUMAN	6.80188e-35	1.2812e+06	_KDSGFQMNQLR_.3	1.58701e-08	62111.7
3w_S1	20210218AT_cell1_DIA_400_650Da_02	2	sp|P02787|TRFE_HUMAN	sp|P02787|TRFE_HUMAN	6.80188e-35	1.2812e+06	_SKEFQLFSSPHGK_.3	4.4747e-06	62962
3w_S1	20210218AT_cell1_DIA_400_650Da_02	2	sp|P02787|TRFE_HUMAN	sp|P02787|TRFE_HUMAN	6.80188e-35	1.2812e+06	_PVEEYANC[Carbamidomethyl (C)]HLAR_.3	5.82825e-06	48373.5
3w_S1	20210218AT_cell1_DIA_400_650Da_02	2	sp|P02787|TRFE_HUMAN	sp|P02787|TRFE_HUMAN	6.80188e-35	1.2812e+06	_PVVAEFYGSK_.2	3.25885e-05	8808.33
3w_S1	20210218AT_cell1_DIA_400_650Da_02	2	sp|P02787|TRFE_HUMAN	sp|P02787|TRFE_HUMAN	6.80188e-35	1.2812e+06	_HQTVPQNTGGK_.2	0.000939501	1992.54
3w_S1	20210218AT_cell1_DIA_400_650Da_03	3	sp|P02787|TRFE_HUMAN	sp|P02787|TRFE_HUMAN	6.80188e-35	1.69715e+06	_NLNEKDYELLC[Carbamidomethyl (C)]LDGTR_.3	3.59798e-07	294621
3w_S1	20210218AT_cell1_DIA_400_650Da_03	3	sp|P02787|TRFE_HUMAN	sp|P02787|TRFE_HUMAN	6.80188e-35	1.69715e+06	_EGYYGYTGAFR_.2	9.24956e-09	2707230
3w_S1	20210218AT_cell1_DIA_400_650Da_03	3	sp|P02787|TRFE_HUMAN	sp|P02787|TRFE_HUMAN	6.80188e-35	1.69715e+06	_ASYLDC[Carbamidomethyl (C)]IR_.2	4.59906e-10	2.08959e+06
3w_S1	20210218AT_cell1_DIA_400_650Da_03	3	sp|P02787|TRFE_HUMAN	sp|P02787|TRFE_HUMAN	6.80188e-35	1.69715e+06	_ADRDQYELLC[Carbamidomethyl (C)]LDNTR_.3	3.14156e-10	2.0049e+06
3w_S1	20210218AT_cell1_DIA_400_650Da_03	3	sp|P02787|TRFE_HUMAN	sp|P02787|TRFE_HUMAN	6.80188e-35	1.69715e+06	_KPVEEYANC[Carbamidomethyl (C)]HLAR_.3	1.27439e-09	1.20252e+06
3w_S1	20210218AT_cell1_DIA_400_650Da_03	3	sp|P02787|TRFE_HUMAN	sp|P02787|TRFE_HUMAN	6.80188e-35	1.69715e+06	_DGAGDVAFVK_.2	6.87204e-10	1.12337e+06
3w_S1	20210218AT_cell1_DIA_400_650Da_03	3	sp|P02787|TRFE_HUMAN	sp|P02787|TRFE_HUMAN	6.80188e-35	1.69715e+06	_YLGEEYVK_.2	4.79546e-10	870182
3w_S1	20210218AT_cell1_DIA_400_650Da_03	3	sp|P02787|TRFE_HUMAN	sp|P02787|TRFE_HUMAN	6.80188e-35	1.69715e+06	_DDTVC[Carbamidomethyl (C)]LAK_.2	5.99432e-05	795477
3w_S1	20210218AT_cell1_DIA_400_650Da_03	3	sp|P02787|TRFE_HUMAN	sp|P02787|TRFE_HUMAN	6.80188e-35	1.69715e+06	_DC[Carbamidomethyl (C)]HLAQVPSHTVVAR_.4	1.81377e-09	541746
3w_S1	20210218AT_cell1_DIA_400_650Da_03	3	sp|P02787|TRFE_HUMAN	sp|P02787|TRFE_HUMAN	6.80188e-35	1.69715e+06	_DC[Carbamidomethyl (C)]HLAQVPSHTVVAR_.3	1.61924e-08	239946
3w_S1	20210218AT_cell1_DIA_400_650Da_03	3	sp|P02787|TRFE_HUMAN	sp|P02787|TRFE_HUMAN	6.80188e-35	1.69715e+06	_WC[Carbamidomethyl (C)]ALSHHER_.3	5.58825e-10	698797
3w_S1	20210218AT_cell1_DIA_400_650Da_03	3	sp|P02787|TRFE_HUMAN	sp|P02787|TRFE_HUMAN	6.80188e-35	1.69715e+06	_WC[Carbamidomethyl (C)]ALSHHER_.2	3.85512e-07	56948.9
3w_S1	20210218AT_cell1_DIA_400_650Da_03	3	sp|P02787|TRFE_HUMAN	sp|P02787|TRFE_HUMAN	6.80188e-35	1.69715e+06	_DSAHGFLK_.2	4.14098e-08	526052
3w_S1	20210218AT_cell1_DIA_400_650Da_03	3	sp|P02787|TRFE_HUMAN	sp|P02787|TRFE_HUMAN	6.80188e-35	1.69715e+06	_KPVDEYKDC[Carbamidomethyl (C)]HLAQVPSHTVVAR_.5	7.27414e-06	286367
3w_S1	20210218AT_cell1_DIA_400_650Da_03	3	sp|P02787|TRFE_HUMAN	sp|P02787|TRFE_HUMAN	6.80188e-35	1.69715e+06	_KPVDEYKDC[Carbamidomethyl (C)]HLAQVPSHTVVAR_.4	7.30806e-09	196139
3w_S1	20210218AT_cell1_DIA_400_650Da_03	3	sp|P02787|TRFE_HUMAN	sp|P02787|TRFE_HUMAN	6.80188e-35	1.69715e+06	_EGTC[Carbamidomethyl (C)]PEAPTDEC[Carbamidomethyl (C)]KPVK_.3	1.57524e-06	458893
3w_S1	20210218AT_cell1_DIA_400_650Da_03	3	sp|P02787|TRFE_HUMAN	sp|P02787|TRFE_HUMAN	6.80188e-35	1.69715e+06	_EFQLFSSPHGK_.2	1.33526e-05	314800
3w_S1	20210218AT_cell1_DIA_400_650Da_03	3	sp|P02787|TRFE_HUMAN	sp|P02787|TRFE_HUMAN	6.80188e-35	1.69715e+06	_EFQLFSSPHGK_.3	6.88128e-08	151162
3w_S1	20210218AT_cell1_DIA_400_650Da_03	3	sp|P02787|TRFE_HUMAN	sp|P02787|TRFE_HUMAN	6.80188e-35	1.69715e+06	_C[Carbamidomethyl (C)]DEWSVNSVGK_.2	6.47112e-07	385303
3w_S1	20210218AT_cell1_DIA_400_650Da_03	3	sp|P02787|TRFE_HUMAN	sp|P02787|TRFE_HUMAN	6.80188e-35	1.69715e+06	_SASDLTWDNLK_.2	1.14275e-09	355738
3w_S1	20210218AT_cell1_DIA_400_650Da_03	3	sp|P02787|TRFE_HUMAN	sp|P02787|TRFE_HUMAN	6.80188e-35	1.69715e+06	_KASYLDC[Carbamidomethyl (C)]IR_.2	4.38885e-09	354106
3w_S1	20210218AT_cell1_DIA_400_650Da_03	3	sp|P02787|TRFE_HUMAN	sp|P02787|TRFE_HUMAN	6.80188e-35	1.69715e+06	_WC[Carbamidomethyl (C)]AVSEHEATK_.3	2.42924e-06	298888
3w_S1	20210218AT_cell1_DIA_400_650Da_03	3	sp|P02787|TRFE_HUMAN	sp|P02787|TRFE_HUMAN	6.80188e-35	1.69715e+06	_LKC[Carbamidomethyl (C)]DEWSVNSVGK_.3	1.0499e-05	99204.4
3w_S1	20210218AT_cell1_DIA_400_650Da_03	3	sp|P02787|TRFE_HUMAN	sp|P02787|TRFE_HUMAN	6.80188e-35	1.69715e+06	_DSGFQMNQLR_.2	6.04778e-10	903820
3w_S1	20210218AT_cell1_DIA_400_650Da_03	3	sp|P02787|TRFE_HUMAN	sp|P02787|TRFE_HUMAN	6.80188e-35	1.69715e+06	_DSGFQM[Oxidation (M)]NQLR_.2	1.62398e-06	28423.3
3w_S1	20210218AT_cell1_DIA_400_650Da_03	3	sp|P02787|TRFE_HUMAN	sp|P02787|TRFE_HUMAN	6.80188e-35	1.69715e+06	_APNHAVVTR_.2	1.72549e-05	9768.58
3w_S1	20210218AT_cell1_DIA_400_650Da_03	3	sp|P02787|TRFE_HUMAN	sp|P02787|TRFE_HUMAN	6.80188e-35	1.69715e+06	_HSTIFENLANK_.2	5.01224e-07	862966
3w_S1	20210218AT_cell1_DIA_400_650Da_03	3	sp|P02787|TRFE_HUMAN	sp|P02787|TRFE_HUMAN	6.80188e-35	1.69715e+06	_KSASDLTWDNLK_.3	2.27725e-05	34411.6
3w_S1	20210218AT_cell1_DIA_400_650Da_03	3	sp|P02787|TRFE_HUMAN	sp|P02787|TRFE_HUMAN	6.80188e-35	1.69715e+06	_KPVDEYK_.2	2.92494e-05	5062.93
3w_S1	20210218AT_cell1_DIA_400_650Da_03	3	sp|P02787|TRFE_HUMAN	sp|P02787|TRFE_HUMAN	6.80188e-35	1.69715e+06	_KDSGFQMNQLR_.3	2.48703e-08	76809.2
3w_S1	20210218AT_cell1_DIA_400_650Da_03	3	sp|P02787|TRFE_HUMAN	sp|P02787|TRFE_HUMAN	6.80188e-35	1.69715e+06	_SKEFQLFSSPHGK_.3	1.05962e-05	78147.4
3w_S1	20210218AT_cell1_DIA_400_650Da_03	3	sp|P02787|TRFE_HUMAN	sp|P02787|TRFE_HUMAN	6.80188e-35	1.69715e+06	_PVEEYANC[Carbamidomethyl (C)]HLAR_.3	5.17841e-06	62958.5
3w_S1	20210218AT_cell1_DIA_400_650Da_03	3	sp|P02787|TRFE_HUMAN	sp|P02787|TRFE_HUMAN	6.80188e-35	1.69715e+06	_PVVAEFYGSK_.2	2.08298e-05	12163
3w_S1	20210218AT_cell1_DIA_650_900Da_01	1	sp|P02787|TRFE_HUMAN	sp|P02787|TRFE_HUMAN	6.80188e-35	1.11863e+06	_NLNEKDYELLC[Carbamidomethyl (C)]LDGTR_.3	4.40871e-08	245191
3w_S1	20210218AT_cell1_DIA_650_900Da_01	1	sp|P02787|TRFE_HUMAN	sp|P02787|TRFE_HUMAN	6.80188e-35	1.11863e+06	_FDEFFSEGC[Carbamidomethyl (C)]APGSK_.2	4.87982e-08	1.58671e+06
3w_S1	20210218AT_cell1_DIA_650_900Da_01	1	sp|P02787|TRFE_HUMAN	sp|P02787|TRFE_HUMAN	6.80188e-35	1.11863e+06	_SVIPSDGPSVAC[Carbamidomethyl (C)]VK_.2	1.22708e-07	1.52398e+06
3w_S1	20210218AT_cell1_DIA_650_900Da_01	1	sp|P02787|TRFE_HUMAN	sp|P02787|TRFE_HUMAN	6.80188e-35	1.11863e+06	_C[Carbamidomethyl (C)]STSSLLEAC[Carbamidomethyl (C)]TFR_.2	4.70787e-08	984009
3w_S1	20210218AT_cell1_DIA_650_900Da_01	1	sp|P02787|TRFE_HUMAN	sp|P02787|TRFE_HUMAN	6.80188e-35	1.11863e+06	_DYELLC[Carbamidomethyl (C)]LDGTR_.2	9.82055e-07	850193
3w_S1	20210218AT_cell1_DIA_650_900Da_01	1	sp|P02787|TRFE_HUMAN	sp|P02787|TRFE_HUMAN	6.80188e-35	1.11863e+06	_IEC[Carbamidomethyl (C)]VSAETTEDC[Carbamidomethyl (C)]IAK_.2	4.76955e-08	636305
3w_S1	20210218AT_cell1_DIA_650_900Da_01	1	sp|P02787|TRFE_HUMAN	sp|P02787|TRFE_HUMAN	6.80188e-35	1.11863e+06	_LC[Carbamidomethyl (C)]MGSGLNLC[Carbamidomethyl (C)]EPNNK_.2	5.7268e-08	364297
3w_S1	20210218AT_cell1_DIA_650_900Da_01	1	sp|P02787|TRFE_HUMAN	sp|P02787|TRFE_HUMAN	6.80188e-35	1.11863e+06	_LC[Carbamidomethyl (C)]M[Oxidation (M)]GSGLNLC[Carbamidomethyl (C)]EPNNK_.2	1.87008e-07	83675.6
3w_S1	20210218AT_cell1_DIA_650_900Da_01	1	sp|P02787|TRFE_HUMAN	sp|P02787|TRFE_HUMAN	6.80188e-35	1.11863e+06	_DQYELLC[Carbamidomethyl (C)]LDNTR_.2	4.14356e-08	234274
3w_S1	20210218AT_cell1_DIA_650_900Da_01	1	sp|P02787|TRFE_HUMAN	sp|P02787|TRFE_HUMAN	6.80188e-35	1.11863e+06	_EDPQTFYYAVAVVK_.2	5.37466e-08	227137
3w_S1	20210218AT_cell1_DIA_650_900Da_01	1	sp|P02787|TRFE_HUMAN	sp|P02787|TRFE_HUMAN	6.80188e-35	1.11863e+06	_WC[Carbamidomethyl (C)]AVSEHEATK_.2	1.24827e-07	126124
3w_S1	20210218AT_cell1_DIA_650_900Da_01	1	sp|P02787|TRFE_HUMAN	sp|P02787|TRFE_HUMAN	6.80188e-35	1.11863e+06	_NPDPWAK_.1	4.60609e-07	120251
3w_S1	20210218AT_cell1_DIA_650_900Da_01	1	sp|P02787|TRFE_HUMAN	sp|P02787|TRFE_HUMAN	6.80188e-35	1.11863e+06	_GDVAFVK_.1	1.68031e-05	73471.5
3w_S1	20210218AT_cell1_DIA_650_900Da_01	1	sp|P02787|TRFE_HUMAN	sp|P02787|TRFE_HUMAN	6.80188e-35	1.11863e+06	_KPVEEYANC[Carbamidomethyl (C)]HLAR_.2	2.18891e-07	47336.8
3w_S1	20210218AT_cell1_DIA_650_900Da_01	1	sp|P02787|TRFE_HUMAN	sp|P02787|TRFE_HUMAN	6.80188e-35	1.11863e+06	_DSAHGFLK_.1	1.54546e-07	35322.7
3w_S1	20210218AT_cell1_DIA_650_900Da_01	1	sp|P02787|TRFE_HUMAN	sp|P02787|TRFE_HUMAN	6.80188e-35	1.11863e+06	_LKC[Carbamidomethyl (C)]DEWSVNSVGK_.2	8.47407e-06	18910.8
3w_S1	20210218AT_cell1_DIA_650_900Da_01	1	sp|P02787|TRFE_HUMAN	sp|P02787|TRFE_HUMAN	6.80188e-35	1.11863e+06	_DC[Carbamidomethyl (C)]HLAQVPSHTVVAR_.2	1.31119e-06	20870.2
3w_S1	20210218AT_cell1_DIA_650_900Da_01	1	sp|P02787|TRFE_HUMAN	sp|P02787|TRFE_HUMAN	6.80188e-35	1.11863e+06	_KPVDEYKDC[Carbamidomethyl (C)]HLAQVPSHTVVAR_.3	1.33913e-06	12348.8
3w_S1	20210218AT_cell1_DIA_650_900Da_01	1	sp|P02787|TRFE_HUMAN	sp|P02787|TRFE_HUMAN	6.80188e-35	1.11863e+06	_MYLGYEYVTAIR_.2	4.03355e-08	857163
3w_S1	20210218AT_cell1_DIA_650_900Da_01	1	sp|P02787|TRFE_HUMAN	sp|P02787|TRFE_HUMAN	6.80188e-35	1.11863e+06	_M[Oxidation (M)]YLGYEYVTAIR_.2	5.06e-08	134026
3w_S1	20210218AT_cell1_DIA_650_900Da_01	1	sp|P02787|TRFE_HUMAN	sp|P02787|TRFE_HUMAN	6.80188e-35	1.11863e+06	_KC[Carbamidomethyl (C)]STSSLLEAC[Carbamidomethyl (C)]TFR_.2	2.07488e-05	9768.16
3w_S1	20210218AT_cell1_DIA_650_900Da_01	1	sp|P02787|TRFE_HUMAN	sp|P02787|TRFE_HUMAN	6.80188e-35	1.11863e+06	_SKEFQLFSSPHGK_.2	9.29372e-07	6250.62
3w_S1	20210218AT_cell1_DIA_650_900Da_01	1	sp|P02787|TRFE_HUMAN	sp|P02787|TRFE_HUMAN	6.80188e-35	1.11863e+06	_KSASDLTWDNLK_.2	2.91723e-05	9664.4
3w_S1	20210218AT_cell1_DIA_650_900Da_01	1	sp|P02787|TRFE_HUMAN	sp|P02787|TRFE_HUMAN	6.80188e-35	1.11863e+06	_EGTC[Carbamidomethyl (C)]PEAPTDEC[Carbamidomethyl (C)]K_.2	0.000330669	99183.3
3w_S1	20210218AT_cell1_DIA_650_900Da_01	1	sp|P02787|TRFE_HUMAN	sp|P02787|TRFE_HUMAN	6.80188e-35	1.11863e+06	_KDSGFQMNQLR_.2	1.49039e-05	20826.5
3w_S1	20210218AT_cell1_DIA_650_900Da_02	2	sp|P02787|TRFE_HUMAN	sp|P02787|TRFE_HUMAN	6.80188e-35	1.09933e+06	_NLNEKDYELLC[Carbamidomethyl (C)]LDGTR_.3	2.19039e-135	237183
3w_S1	20210218AT_cell1_DIA_650_900Da_02	2	sp|P02787|TRFE_HUMAN	sp|P02787|TRFE_HUMAN	6.80188e-35	1.09933e+06	_FDEFFSEGC[Carbamidomethyl (C)]APGSK_.2	1.39551e-172	1566691
3w_S1	20210218AT_cell1_DIA_650_900Da_02	2	sp|P02787|TRFE_HUMAN	sp|P02787|TRFE_HUMAN	6.80188e-35	1.09933e+06	_SVIPSDGPSVAC[Carbamidomethyl (C)]VK_.2	2.53077e-118	1.49412e+06
3w_S1	20210218AT_cell1_DIA_650_900Da_02	2	sp|P02787|TRFE_HUMAN	sp|P02787|TRFE_HUMAN	6.80188e-35	1.09933e+06	_C[Carbamidomethyl (C)]STSSLLEAC[Carbamidomethyl (C)]TFR_.2	3.51104e-156	996732
3w_S1	20210218AT_cell1_DIA_650_900Da_02	2	sp|P02787|TRFE_HUMAN	sp|P02787|TRFE_HUMAN	6.80188e-35	1.09933e+06	_DYELLC[Carbamidomethyl (C)]LDGTR_.2	5.04673e-105	922261
3w_S1	20210218AT_cell1_DIA_650_900Da_02	2	sp|P02787|TRFE_HUMAN	sp|P02787|TRFE_HUMAN	6.80188e-35	1.09933e+06	_IEC[Carbamidomethyl (C)]VSAETTEDC[Carbamidomethyl (C)]IAK_.2	2.37649e-140	625887
3w_S1	20210218AT_cell1_DIA_650_900Da_02	2	sp|P02787|TRFE_HUMAN	sp|P02787|TRFE_HUMAN	6.80188e-35	1.09933e+06	_LC[Carbamidomethyl (C)]MGSGLNLC[Carbamidomethyl (C)]EPNNK_.2	5.0064e-136	355968
3w_S1	20210218AT_cell1_DIA_650_900Da_02	2	sp|P02787|TRFE_HUMAN	sp|P02787|TRFE_HUMAN	6.80188e-35	1.09933e+06	_LC[Carbamidomethyl (C)]M[Oxidation (M)]GSGLNLC[Carbamidomethyl (C)]EPNNK_.2	9.41437e-115	80893.1
3w_S1	20210218AT_cell1_DIA_650_900Da_02	2	sp|P02787|TRFE_HUMAN	sp|P02787|TRFE_HUMAN	6.80188e-35	1.09933e+06	_DQYELLC[Carbamidomethyl (C)]LDNTR_.2	1.38047e-151	238191
3w_S1	20210218AT_cell1_DIA_650_900Da_02	2	sp|P02787|TRFE_HUMAN	sp|P02787|TRFE_HUMAN	6.80188e-35	1.09933e+06	_EDPQTFYYAVAVVK_.2	2.18952e-139	224234
3w_S1	20210218AT_cell1_DIA_650_900Da_02	2	sp|P02787|TRFE_HUMAN	sp|P02787|TRFE_HUMAN	6.80188e-35	1.09933e+06	_WC[Carbamidomethyl (C)]AVSEHEATK_.2	2.13535e-132	133853
3w_S1	20210218AT_cell1_DIA_650_900Da_02	2	sp|P02787|TRFE_HUMAN	sp|P02787|TRFE_HUMAN	6.80188e-35	1.09933e+06	_NPDPWAK_.1	9.88158e-62	108956
3w_S1	20210218AT_cell1_DIA_650_900Da_02	2	sp|P02787|TRFE_HUMAN	sp|P02787|TRFE_HUMAN	6.80188e-35	1.09933e+06	_GDVAFVK_.1	1.9334e-40	75141.1
3w_S1	20210218AT_cell1_DIA_650_900Da_02	2	sp|P02787|TRFE_HUMAN	sp|P02787|TRFE_HUMAN	6.80188e-35	1.09933e+06	_KPVEEYANC[Carbamidomethyl (C)]HLAR_.2	3.47392e-98	41662.1
3w_S1	20210218AT_cell1_DIA_650_900Da_02	2	sp|P02787|TRFE_HUMAN	sp|P02787|TRFE_HUMAN	6.80188e-35	1.09933e+06	_DSAHGFLK_.1	1.03107e-95	33025.2
3w_S1	20210218AT_cell1_DIA_650_900Da_02	2	sp|P02787|TRFE_HUMAN	sp|P02787|TRFE_HUMAN	6.80188e-35	1.09933e+06	_LKC[Carbamidomethyl (C)]DEWSVNSVGK_.2	6.22039e-48	24656.1
3w_S1	20210218AT_cell1_DIA_650_900Da_02	2	sp|P02787|TRFE_HUMAN	sp|P02787|TRFE_HUMAN	6.80188e-35	1.09933e+06	_DC[Carbamidomethyl (C)]HLAQVPSHTVVAR_.2	5.95674e-74	17802
3w_S1	20210218AT_cell1_DIA_650_900Da_02	2	sp|P02787|TRFE_HUMAN	sp|P02787|TRFE_HUMAN	6.80188e-35	1.09933e+06	_KPVDEYKDC[Carbamidomethyl (C)]HLAQVPSHTVVAR_.3	9.51526e-40	11238.2
3w_S1	20210218AT_cell1_DIA_650_900Da_02	2	sp|P02787|TRFE_HUMAN	sp|P02787|TRFE_HUMAN	6.80188e-35	1.09933e+06	_MYLGYEYVTAIR_.2	2.12035e-164	861158
3w_S1	20210218AT_cell1_DIA_650_900Da_02	2	sp|P02787|TRFE_HUMAN	sp|P02787|TRFE_HUMAN	6.80188e-35	1.09933e+06	_M[Oxidation (M)]YLGYEYVTAIR_.2	5.75446e-134	124537
3w_S1	20210218AT_cell1_DIA_650_900Da_02	2	sp|P02787|TRFE_HUMAN	sp|P02787|TRFE_HUMAN	6.80188e-35	1.09933e+06	_KC[Carbamidomethyl (C)]STSSLLEAC[Carbamidomethyl (C)]TFR_.2	1.13958e-50	7913.97
3w_S1	20210218AT_cell1_DIA_650_900Da_02	2	sp|P02787|TRFE_HUMAN	sp|P02787|TRFE_HUMAN	6.80188e-35	1.09933e+06	_SKEFQLFSSPHGK_.2	9.32701e-80	7173.08
3w_S1	20210218AT_cell1_DIA_650_900Da_02	2	sp|P02787|TRFE_HUMAN	sp|P02787|TRFE_HUMAN	6.80188e-35	1.09933e+06	_KSASDLTWDNLK_.2	3.13117e-20	9476.77
3w_S1	20210218AT_cell1_DIA_650_900Da_02	2	sp|P02787|TRFE_HUMAN	sp|P02787|TRFE_HUMAN	6.80188e-35	1.09933e+06	_EGTC[Carbamidomethyl (C)]PEAPTDEC[Carbamidomethyl (C)]K_.2	7.02544e-07	200182
3w_S1	20210218AT_cell1_DIA_650_900Da_02	2	sp|P02787|TRFE_HUMAN	sp|P02787|TRFE_HUMAN	6.80188e-35	1.09933e+06	_KDSGFQMNQLR_.2	2.14469e-69	21314.3
3w_S1	20210218AT_cell1_DIA_650_900Da_03	3	sp|P02787|TRFE_HUMAN	sp|P02787|TRFE_HUMAN	6.80188e-35	1.41111e+06	_NLNEKDYELLC[Carbamidomethyl (C)]LDGTR_.3	2.32198e-122	301308
3w_S1	20210218AT_cell1_DIA_650_900Da_03	3	sp|P02787|TRFE_HUMAN	sp|P02787|TRFE_HUMAN	6.80188e-35	1.41111e+06	_FDEFFSEGC[Carbamidomethyl (C)]APGSK_.2	3.727e-160	1.99245e+06
3w_S1	20210218AT_cell1_DIA_650_900Da_03	3	sp|P02787|TRFE_HUMAN	sp|P02787|TRFE_HUMAN	6.80188e-35	1.41111e+06	_SVIPSDGPSVAC[Carbamidomethyl (C)]VK_.2	5.13973e-113	1.93956e+06
3w_S1	20210218AT_cell1_DIA_650_900Da_03	3	sp|P02787|TRFE_HUMAN	sp|P02787|TRFE_HUMAN	6.80188e-35	1.41111e+06	_C[Carbamidomethyl (C)]STSSLLEAC[Carbamidomethyl (C)]TFR_.2	4.57782e-151	1.23907e+06
3w_S1	20210218AT_cell1_DIA_650_900Da_03	3	sp|P02787|TRFE_HUMAN	sp|P02787|TRFE_HUMAN	6.80188e-35	1.41111e+06	_DYELLC[Carbamidomethyl (C)]LDGTR_.2	9.67379e-60	1084692
3w_S1	20210218AT_cell1_DIA_650_900Da_03	3	sp|P02787|TRFE_HUMAN	sp|P02787|TRFE_HUMAN	6.80188e-35	1.41111e+06	_IEC[Carbamidomethyl (C)]VSAETTEDC[Carbamidomethyl (C)]IAK_.2	1.248e-128	769922
3w_S1	20210218AT_cell1_DIA_650_900Da_03	3	sp|P02787|TRFE_HUMAN	sp|P02787|TRFE_HUMAN	6.80188e-35	1.41111e+06	_LC[Carbamidomethyl (C)]MGSGLNLC[Carbamidomethyl (C)]EPNNK_.2	4.34795e-131	448536
3w_S1	20210218AT_cell1_DIA_650_900Da_03	3	sp|P02787|TRFE_HUMAN	sp|P02787|TRFE_HUMAN	6.80188e-35	1.41111e+06	_LC[Carbamidomethyl (C)]M[Oxidation (M)]GSGLNLC[Carbamidomethyl (C)]EPNNK_.2	2.39662e-107	104391
3w_S1	20210218AT_cell1_DIA_650_900Da_03	3	sp|P02787|TRFE_HUMAN	sp|P02787|TRFE_HUMAN	6.80188e-35	1.41111e+06	_DQYELLC[Carbamidomethyl (C)]LDNTR_.2	8.7472e-137	277151
3w_S1	20210218AT_cell1_DIA_650_900Da_03	3	sp|P02787|TRFE_HUMAN	sp|P02787|TRFE_HUMAN	6.80188e-35	1.41111e+06	_EDPQTFYYAVAVVK_.2	1.688e-137	276238
3w_S1	20210218AT_cell1_DIA_650_900Da_03	3	sp|P02787|TRFE_HUMAN	sp|P02787|TRFE_HUMAN	6.80188e-35	1.41111e+06	_WC[Carbamidomethyl (C)]AVSEHEATK_.2	6.95312e-122	162261
3w_S1	20210218AT_cell1_DIA_650_900Da_03	3	sp|P02787|TRFE_HUMAN	sp|P02787|TRFE_HUMAN	6.80188e-35	1.41111e+06	_NPDPWAK_.1	3.86982e-103	151592
3w_S1	20210218AT_cell1_DIA_650_900Da_03	3	sp|P02787|TRFE_HUMAN	sp|P02787|TRFE_HUMAN	6.80188e-35	1.41111e+06	_GDVAFVK_.1	3.25509e-31	93194.4
3w_S1	20210218AT_cell1_DIA_650_900Da_03	3	sp|P02787|TRFE_HUMAN	sp|P02787|TRFE_HUMAN	6.80188e-35	1.41111e+06	_KPVEEYANC[Carbamidomethyl (C)]HLAR_.2	8.42325e-94	51646.3
3w_S1	20210218AT_cell1_DIA_650_900Da_03	3	sp|P02787|TRFE_HUMAN	sp|P02787|TRFE_HUMAN	6.80188e-35	1.41111e+06	_DSAHGFLK_.1	5.60129e-97	45959.4
3w_S1	20210218AT_cell1_DIA_650_900Da_03	3	sp|P02787|TRFE_HUMAN	sp|P02787|TRFE_HUMAN	6.80188e-35	1.41111e+06	_LKC[Carbamidomethyl (C)]DEWSVNSVGK_.2	6.82481e-35	29259.8
3w_S1	20210218AT_cell1_DIA_650_900Da_03	3	sp|P02787|TRFE_HUMAN	sp|P02787|TRFE_HUMAN	6.80188e-35	1.41111e+06	_DC[Carbamidomethyl (C)]HLAQVPSHTVVAR_.2	7.83145e-65	23968.3
3w_S1	20210218AT_cell1_DIA_650_900Da_03	3	sp|P02787|TRFE_HUMAN	sp|P02787|TRFE_HUMAN	6.80188e-35	1.41111e+06	_KPVDEYKDC[Carbamidomethyl (C)]HLAQVPSHTVVAR_.3	1.62957e-45	14702.3
3w_S1	20210218AT_cell1_DIA_650_900Da_03	3	sp|P02787|TRFE_HUMAN	sp|P02787|TRFE_HUMAN	6.80188e-35	1.41111e+06	_MYLGYEYVTAIR_.2	2.91166e-156	1.03252e+06
3w_S1	20210218AT_cell1_DIA_650_900Da_03	3	sp|P02787|TRFE_HUMAN	sp|P02787|TRFE_HUMAN	6.80188e-35	1.41111e+06	_M[Oxidation (M)]YLGYEYVTAIR_.2	3.61876e-85	172468
3w_S1	20210218AT_cell1_DIA_650_900Da_03	3	sp|P02787|TRFE_HUMAN	sp|P02787|TRFE_HUMAN	6.80188e-35	1.41111e+06	_KC[Carbamidomethyl (C)]STSSLLEAC[Carbamidomethyl (C)]TFR_.2	1.15794e-70	11331.7
3w_S1	20210218AT_cell1_DIA_650_900Da_03	3	sp|P02787|TRFE_HUMAN	sp|P02787|TRFE_HUMAN	6.80188e-35	1.41111e+06	_SKEFQLFSSPHGK_.2	4.64531e-84	10475.3
3w_S1	20210218AT_cell1_DIA_650_900Da_03	3	sp|P02787|TRFE_HUMAN	sp|P02787|TRFE_HUMAN	6.80188e-35	1.41111e+06	_KSASDLTWDNLK_.2	0.000652711	10266.1
3w_S1	20210218AT_cell1_DIA_650_900Da_03	3	sp|P02787|TRFE_HUMAN	sp|P02787|TRFE_HUMAN	6.80188e-35	1.41111e+06	_EGTC[Carbamidomethyl (C)]PEAPTDEC[Carbamidomethyl (C)]K_.2	1.28452e-05	224630
3w_S1	20210218AT_cell1_DIA_650_900Da_03	3	sp|P02787|TRFE_HUMAN	sp|P02787|TRFE_HUMAN	6.80188e-35	1.41111e+06	_KDSGFQMNQLR_.2	8.60208e-46	27849.3
3w_S1	20210218AT_cell1_DIA_650_900Da_03	3	sp|P02787|TRFE_HUMAN	sp|P02787|TRFE_HUMAN	6.80188e-35	1.41111e+06	_TAGWNIPMGLLYNK_.2	1.26428e-09	8659.22
3w_S1	20210218AT_cell1_DIA_900_1200Da_01	1	sp|P02787|TRFE_HUMAN	sp|P02787|TRFE_HUMAN	6.80188e-35	81312.8	_EGTC[Carbamidomethyl (C)]PEAPTDEC[Carbamidomethyl (C)]KPVK_.2	4.05806e-62	119154
3w_S1	20210218AT_cell1_DIA_900_1200Da_01	1	sp|P02787|TRFE_HUMAN	sp|P02787|TRFE_HUMAN	6.80188e-35	81312.8	_DDTVC[Carbamidomethyl (C)]LAK_.1	3.106e-30	83889.8
3w_S1	20210218AT_cell1_DIA_900_1200Da_01	1	sp|P02787|TRFE_HUMAN	sp|P02787|TRFE_HUMAN	6.80188e-35	81312.8	_YLGEEYVK_.1	1.11784e-96	40894.9
3w_S1	20210218AT_cell1_DIA_900_1200Da_01	1	sp|P02787|TRFE_HUMAN	sp|P02787|TRFE_HUMAN	6.80188e-35	81312.8	_DGAGDVAFVK_.1	6.37095e-89	29840.1
3w_S1	20210218AT_cell1_DIA_900_1200Da_01	1	sp|P02787|TRFE_HUMAN	sp|P02787|TRFE_HUMAN	6.80188e-35	81312.8	_ASYLDC[Carbamidomethyl (C)]IR_.1	6.08783e-32	12877.9
3w_S1	20210218AT_cell1_DIA_900_1200Da_01	1	sp|P02787|TRFE_HUMAN	sp|P02787|TRFE_HUMAN	6.80188e-35	81312.8	_NLNEKDYELLC[Carbamidomethyl (C)]LDGTR_.2	9.17641e-38	27807.4
3w_S1	20210218AT_cell1_DIA_900_1200Da_01	1	sp|P02787|TRFE_HUMAN	sp|P02787|TRFE_HUMAN	6.80188e-35	81312.8	_WC[Carbamidomethyl (C)]ALSHHER_.1	2.52078e-08	487.468
3w_S1	20210218AT_cell1_DIA_900_1200Da_01	1	sp|P02787|TRFE_HUMAN	sp|P02787|TRFE_HUMAN	6.80188e-35	81312.8	_IMNGEADAMSLDGGFVYIAGK_.2	0.00127259	3158.8
3w_S1	20210218AT_cell1_DIA_900_1200Da_02	2	sp|P02787|TRFE_HUMAN	sp|P02787|TRFE_HUMAN	6.80188e-35	76668.5	_EGTC[Carbamidomethyl (C)]PEAPTDEC[Carbamidomethyl (C)]KPVK_.2	2.73477e-77	101508
3w_S1	20210218AT_cell1_DIA_900_1200Da_02	2	sp|P02787|TRFE_HUMAN	sp|P02787|TRFE_HUMAN	6.80188e-35	76668.5	_DDTVC[Carbamidomethyl (C)]LAK_.1	1.77365e-28	84668.4
3w_S1	20210218AT_cell1_DIA_900_1200Da_02	2	sp|P02787|TRFE_HUMAN	sp|P02787|TRFE_HUMAN	6.80188e-35	76668.5	_YLGEEYVK_.1	6.18961e-105	43828.6
3w_S1	20210218AT_cell1_DIA_900_1200Da_02	2	sp|P02787|TRFE_HUMAN	sp|P02787|TRFE_HUMAN	6.80188e-35	76668.5	_DGAGDVAFVK_.1	5.28891e-15	31381.8
3w_S1	20210218AT_cell1_DIA_900_1200Da_02	2	sp|P02787|TRFE_HUMAN	sp|P02787|TRFE_HUMAN	6.80188e-35	76668.5	_ASYLDC[Carbamidomethyl (C)]IR_.1	5.23201e-41	13233.1
3w_S1	20210218AT_cell1_DIA_900_1200Da_02	2	sp|P02787|TRFE_HUMAN	sp|P02787|TRFE_HUMAN	6.80188e-35	76668.5	_NLNEKDYELLC[Carbamidomethyl (C)]LDGTR_.2	1.98734e-44	30028.3
3w_S1	20210218AT_cell1_DIA_900_1200Da_02	2	sp|P02787|TRFE_HUMAN	sp|P02787|TRFE_HUMAN	6.80188e-35	76668.5	_IMNGEADAMSLDGGFVYIAGK_.2	7.41439e-09	2480.88
3w_S1	20210218AT_cell1_DIA_900_1200Da_03	3	sp|P02787|TRFE_HUMAN	sp|P02787|TRFE_HUMAN	6.80188e-35	102000	_EGTC[Carbamidomethyl (C)]PEAPTDEC[Carbamidomethyl (C)]KPVK_.2	1.0352e-23	144479
3w_S1	20210218AT_cell1_DIA_900_1200Da_03	3	sp|P02787|TRFE_HUMAN	sp|P02787|TRFE_HUMAN	6.80188e-35	102000	_DDTVC[Carbamidomethyl (C)]LAK_.1	7.52163e-20	104613
3w_S1	20210218AT_cell1_DIA_900_1200Da_03	3	sp|P02787|TRFE_HUMAN	sp|P02787|TRFE_HUMAN	6.80188e-35	102000	_YLGEEYVK_.1	2.11414e-24	56906.9
3w_S1	20210218AT_cell1_DIA_900_1200Da_03	3	sp|P02787|TRFE_HUMAN	sp|P02787|TRFE_HUMAN	6.80188e-35	102000	_DGAGDVAFVK_.1	6.43686e-17	43552.1
3w_S1	20210218AT_cell1_DIA_900_1200Da_03	3	sp|P02787|TRFE_HUMAN	sp|P02787|TRFE_HUMAN	6.80188e-35	102000	_ASYLDC[Carbamidomethyl (C)]IR_.1	3.5406e-17	17785.7
3w_S1	20210218AT_cell1_DIA_900_1200Da_03	3	sp|P02787|TRFE_HUMAN	sp|P02787|TRFE_HUMAN	6.80188e-35	102000	_NLNEKDYELLC[Carbamidomethyl (C)]LDGTR_.2	1.40086e-21	39224.1
3w_S1	20210218AT_cell1_DIA_900_1200Da_03	3	sp|P02787|TRFE_HUMAN	sp|P02787|TRFE_HUMAN	6.80188e-35	102000	_WC[Carbamidomethyl (C)]ALSHHER_.1	1.88148e-09	598.005
3w_S1	20210218AT_cell1_DIA_900_1200Da_03	3	sp|P02787|TRFE_HUMAN	sp|P02787|TRFE_HUMAN	6.80188e-35	102000	_IMNGEADAMSLDGGFVYIAGK_.2	6.08241e-16	5459.77
3w_S2	20210218AT_cell2_DIA_400_650Da_01	1	sp|P02787|TRFE_HUMAN	sp|P02787|TRFE_HUMAN	6.80188e-35	199542	_NLNEKDYELLC[Carbamidomethyl (C)]LDGTR_.3	2.33388e-05	33106.5
3w_S2	20210218AT_cell2_DIA_400_650Da_01	1	sp|P02787|TRFE_HUMAN	sp|P02787|TRFE_HUMAN	6.80188e-35	199542	_EGYYGYTGAFR_.2	6.94834e-39	312742
3w_S2	20210218AT_cell2_DIA_400_650Da_01	1	sp|P02787|TRFE_HUMAN	sp|P02787|TRFE_HUMAN	6.80188e-35	199542	_ASYLDC[Carbamidomethyl (C)]IR_.2	5.56579e-53	252778
3w_S2	20210218AT_cell2_DIA_400_650Da_01	1	sp|P02787|TRFE_HUMAN	sp|P02787|TRFE_HUMAN	6.80188e-35	199542	_ADRDQYELLC[Carbamidomethyl (C)]LDNTR_.3	5.49183e-41	243137
3w_S2	20210218AT_cell2_DIA_400_650Da_01	1	sp|P02787|TRFE_HUMAN	sp|P02787|TRFE_HUMAN	6.80188e-35	199542	_KPVEEYANC[Carbamidomethyl (C)]HLAR_.3	6.04649e-43	148739
3w_S2	20210218AT_cell2_DIA_400_650Da_01	1	sp|P02787|TRFE_HUMAN	sp|P02787|TRFE_HUMAN	6.80188e-35	199542	_DGAGDVAFVK_.2	3.89871e-27	130566
3w_S2	20210218AT_cell2_DIA_400_650Da_01	1	sp|P02787|TRFE_HUMAN	sp|P02787|TRFE_HUMAN	6.80188e-35	199542	_YLGEEYVK_.2	2.20884e-36	73067
3w_S2	20210218AT_cell2_DIA_400_650Da_01	1	sp|P02787|TRFE_HUMAN	sp|P02787|TRFE_HUMAN	6.80188e-35	199542	_DDTVC[Carbamidomethyl (C)]LAK_.2	0.000274653	81850.1
3w_S2	20210218AT_cell2_DIA_400_650Da_01	1	sp|P02787|TRFE_HUMAN	sp|P02787|TRFE_HUMAN	6.80188e-35	199542	_DC[Carbamidomethyl (C)]HLAQVPSHTVVAR_.4	4.14269e-28	70283.3
3w_S2	20210218AT_cell2_DIA_400_650Da_01	1	sp|P02787|TRFE_HUMAN	sp|P02787|TRFE_HUMAN	6.80188e-35	199542	_DC[Carbamidomethyl (C)]HLAQVPSHTVVAR_.3	2.30424e-15	23173.9
3w_S2	20210218AT_cell2_DIA_400_650Da_01	1	sp|P02787|TRFE_HUMAN	sp|P02787|TRFE_HUMAN	6.80188e-35	199542	_WC[Carbamidomethyl (C)]ALSHHER_.3	2.39197e-16	79905.3
3w_S2	20210218AT_cell2_DIA_400_650Da_01	1	sp|P02787|TRFE_HUMAN	sp|P02787|TRFE_HUMAN	6.80188e-35	199542	_WC[Carbamidomethyl (C)]ALSHHER_.2	9.27716e-05	6235.52
3w_S2	20210218AT_cell2_DIA_400_650Da_01	1	sp|P02787|TRFE_HUMAN	sp|P02787|TRFE_HUMAN	6.80188e-35	199542	_DSAHGFLK_.2	0.000256926	55974
3w_S2	20210218AT_cell2_DIA_400_650Da_01	1	sp|P02787|TRFE_HUMAN	sp|P02787|TRFE_HUMAN	6.80188e-35	199542	_KPVDEYKDC[Carbamidomethyl (C)]HLAQVPSHTVVAR_.5	9.27698e-05	30843.5
3w_S2	20210218AT_cell2_DIA_400_650Da_01	1	sp|P02787|TRFE_HUMAN	sp|P02787|TRFE_HUMAN	6.80188e-35	199542	_KPVDEYKDC[Carbamidomethyl (C)]HLAQVPSHTVVAR_.4	7.89142e-31	20120.4
3w_S2	20210218AT_cell2_DIA_400_650Da_01	1	sp|P02787|TRFE_HUMAN	sp|P02787|TRFE_HUMAN	6.80188e-35	199542	_EGTC[Carbamidomethyl (C)]PEAPTDEC[Carbamidomethyl (C)]KPVK_.3	9.09659e-05	39375.3
3w_S2	20210218AT_cell2_DIA_400_650Da_01	1	sp|P02787|TRFE_HUMAN	sp|P02787|TRFE_HUMAN	6.80188e-35	199542	_EFQLFSSPHGK_.2	6.81788e-06	31471.6
3w_S2	20210218AT_cell2_DIA_400_650Da_01	1	sp|P02787|TRFE_HUMAN	sp|P02787|TRFE_HUMAN	6.80188e-35	199542	_EFQLFSSPHGK_.3	0.0024171	6692.81
3w_S2	20210218AT_cell2_DIA_400_650Da_01	1	sp|P02787|TRFE_HUMAN	sp|P02787|TRFE_HUMAN	6.80188e-35	199542	_C[Carbamidomethyl (C)]DEWSVNSVGK_.2	6.19531e-07	39680.1
3w_S2	20210218AT_cell2_DIA_400_650Da_01	1	sp|P02787|TRFE_HUMAN	sp|P02787|TRFE_HUMAN	6.80188e-35	199542	_SASDLTWDNLK_.2	6.18186e-07	38378.8
3w_S2	20210218AT_cell2_DIA_400_650Da_01	1	sp|P02787|TRFE_HUMAN	sp|P02787|TRFE_HUMAN	6.80188e-35	199542	_KASYLDC[Carbamidomethyl (C)]IR_.2	0.000237908	53413
3w_S2	20210218AT_cell2_DIA_400_650Da_01	1	sp|P02787|TRFE_HUMAN	sp|P02787|TRFE_HUMAN	6.80188e-35	199542	_WC[Carbamidomethyl (C)]AVSEHEATK_.3	3.73055e-10	24451.8
3w_S2	20210218AT_cell2_DIA_400_650Da_01	1	sp|P02787|TRFE_HUMAN	sp|P02787|TRFE_HUMAN	6.80188e-35	199542	_LKC[Carbamidomethyl (C)]DEWSVNSVGK_.3	0.000201751	6980.45
3w_S2	20210218AT_cell2_DIA_400_650Da_01	1	sp|P02787|TRFE_HUMAN	sp|P02787|TRFE_HUMAN	6.80188e-35	199542	_DSGFQMNQLR_.2	2.71373e-22	76662.1
3w_S2	20210218AT_cell2_DIA_400_650Da_01	1	sp|P02787|TRFE_HUMAN	sp|P02787|TRFE_HUMAN	6.80188e-35	199542	_HSTIFENLANK_.2	3.94497e-08	81255.7
3w_S2	20210218AT_cell2_DIA_400_650Da_01	1	sp|P02787|TRFE_HUMAN	sp|P02787|TRFE_HUMAN	6.80188e-35	199542	_KPVDEYK_.2	0.00695115	486.956
3w_S2	20210218AT_cell2_DIA_400_650Da_01	1	sp|P02787|TRFE_HUMAN	sp|P02787|TRFE_HUMAN	6.80188e-35	199542	_KDSGFQMNQLR_.3	1.52431e-10	6875.16
3w_S2	20210218AT_cell2_DIA_400_650Da_02	2	sp|P02787|TRFE_HUMAN	sp|P02787|TRFE_HUMAN	6.80188e-35	188602	_NLNEKDYELLC[Carbamidomethyl (C)]LDGTR_.3	0.007915	20060.6
3w_S2	20210218AT_cell2_DIA_400_650Da_02	2	sp|P02787|TRFE_HUMAN	sp|P02787|TRFE_HUMAN	6.80188e-35	188602	_EGYYGYTGAFR_.2	9.79079e-09	305000
3w_S2	20210218AT_cell2_DIA_400_650Da_02	2	sp|P02787|TRFE_HUMAN	sp|P02787|TRFE_HUMAN	6.80188e-35	188602	_ASYLDC[Carbamidomethyl (C)]IR_.2	7.7579e-15	240746
3w_S2	20210218AT_cell2_DIA_400_650Da_02	2	sp|P02787|TRFE_HUMAN	sp|P02787|TRFE_HUMAN	6.80188e-35	188602	_ADRDQYELLC[Carbamidomethyl (C)]LDNTR_.3	9.95677e-10	248512
3w_S2	20210218AT_cell2_DIA_400_650Da_02	2	sp|P02787|TRFE_HUMAN	sp|P02787|TRFE_HUMAN	6.80188e-35	188602	_KPVEEYANC[Carbamidomethyl (C)]HLAR_.3	3.76418e-10	141932
3w_S2	20210218AT_cell2_DIA_400_650Da_02	2	sp|P02787|TRFE_HUMAN	sp|P02787|TRFE_HUMAN	6.80188e-35	188602	_DGAGDVAFVK_.2	2.02348e-09	113577
3w_S2	20210218AT_cell2_DIA_400_650Da_02	2	sp|P02787|TRFE_HUMAN	sp|P02787|TRFE_HUMAN	6.80188e-35	188602	_YLGEEYVK_.2	1.53682e-10	75035
3w_S2	20210218AT_cell2_DIA_400_650Da_02	2	sp|P02787|TRFE_HUMAN	sp|P02787|TRFE_HUMAN	6.80188e-35	188602	_DDTVC[Carbamidomethyl (C)]LAK_.2	0.000191946	115013
3w_S2	20210218AT_cell2_DIA_400_650Da_02	2	sp|P02787|TRFE_HUMAN	sp|P02787|TRFE_HUMAN	6.80188e-35	188602	_DC[Carbamidomethyl (C)]HLAQVPSHTVVAR_.4	7.93377e-06	66887.2
3w_S2	20210218AT_cell2_DIA_400_650Da_02	2	sp|P02787|TRFE_HUMAN	sp|P02787|TRFE_HUMAN	6.80188e-35	188602	_DC[Carbamidomethyl (C)]HLAQVPSHTVVAR_.3	1.78064e-05	20053.6
3w_S2	20210218AT_cell2_DIA_400_650Da_02	2	sp|P02787|TRFE_HUMAN	sp|P02787|TRFE_HUMAN	6.80188e-35	188602	_WC[Carbamidomethyl (C)]ALSHHER_.3	1.62673e-06	79739.8
3w_S2	20210218AT_cell2_DIA_400_650Da_02	2	sp|P02787|TRFE_HUMAN	sp|P02787|TRFE_HUMAN	6.80188e-35	188602	_WC[Carbamidomethyl (C)]ALSHHER_.2	0.00108763	4795.43
3w_S2	20210218AT_cell2_DIA_400_650Da_02	2	sp|P02787|TRFE_HUMAN	sp|P02787|TRFE_HUMAN	6.80188e-35	188602	_DSAHGFLK_.2	8.44376e-07	56766.9
3w_S2	20210218AT_cell2_DIA_400_650Da_02	2	sp|P02787|TRFE_HUMAN	sp|P02787|TRFE_HUMAN	6.80188e-35	188602	_KPVDEYKDC[Carbamidomethyl (C)]HLAQVPSHTVVAR_.5	3.70275e-05	30735.3
3w_S2	20210218AT_cell2_DIA_400_650Da_02	2	sp|P02787|TRFE_HUMAN	sp|P02787|TRFE_HUMAN	6.80188e-35	188602	_KPVDEYKDC[Carbamidomethyl (C)]HLAQVPSHTVVAR_.4	3.7474e-05	17831.6
3w_S2	20210218AT_cell2_DIA_400_650Da_02	2	sp|P02787|TRFE_HUMAN	sp|P02787|TRFE_HUMAN	6.80188e-35	188602	_EGTC[Carbamidomethyl (C)]PEAPTDEC[Carbamidomethyl (C)]KPVK_.3	5.35711e-05	49052.3
3w_S2	20210218AT_cell2_DIA_400_650Da_02	2	sp|P02787|TRFE_HUMAN	sp|P02787|TRFE_HUMAN	6.80188e-35	188602	_EFQLFSSPHGK_.2	3.32521e-05	34956.2
3w_S2	20210218AT_cell2_DIA_400_650Da_02	2	sp|P02787|TRFE_HUMAN	sp|P02787|TRFE_HUMAN	6.80188e-35	188602	_EFQLFSSPHGK_.3	0.00729786	8290.9
3w_S2	20210218AT_cell2_DIA_400_650Da_02	2	sp|P02787|TRFE_HUMAN	sp|P02787|TRFE_HUMAN	6.80188e-35	188602	_C[Carbamidomethyl (C)]DEWSVNSVGK_.2	2.99838e-05	43272.8
3w_S2	20210218AT_cell2_DIA_400_650Da_02	2	sp|P02787|TRFE_HUMAN	sp|P02787|TRFE_HUMAN	6.80188e-35	188602	_SASDLTWDNLK_.2	5.21063e-06	39229
3w_S2	20210218AT_cell2_DIA_400_650Da_02	2	sp|P02787|TRFE_HUMAN	sp|P02787|TRFE_HUMAN	6.80188e-35	188602	_KASYLDC[Carbamidomethyl (C)]IR_.2	0.0012467	42461
3w_S2	20210218AT_cell2_DIA_400_650Da_02	2	sp|P02787|TRFE_HUMAN	sp|P02787|TRFE_HUMAN	6.80188e-35	188602	_WC[Carbamidomethyl (C)]AVSEHEATK_.3	3.59818e-05	33116.1
3w_S2	20210218AT_cell2_DIA_400_650Da_02	2	sp|P02787|TRFE_HUMAN	sp|P02787|TRFE_HUMAN	6.80188e-35	188602	_LKC[Carbamidomethyl (C)]DEWSVNSVGK_.3	0.000361938	11507.4
3w_S2	20210218AT_cell2_DIA_400_650Da_02	2	sp|P02787|TRFE_HUMAN	sp|P02787|TRFE_HUMAN	6.80188e-35	188602	_DSGFQMNQLR_.2	1.36883e-06	82645.6
3w_S2	20210218AT_cell2_DIA_400_650Da_02	2	sp|P02787|TRFE_HUMAN	sp|P02787|TRFE_HUMAN	6.80188e-35	188602	_APNHAVVTR_.2	0.00125847	921.902
3w_S2	20210218AT_cell2_DIA_400_650Da_02	2	sp|P02787|TRFE_HUMAN	sp|P02787|TRFE_HUMAN	6.80188e-35	188602	_HSTIFENLANK_.2	8.46483e-06	85111.1
3w_S2	20210218AT_cell2_DIA_400_650Da_02	2	sp|P02787|TRFE_HUMAN	sp|P02787|TRFE_HUMAN	6.80188e-35	188602	_KSASDLTWDNLK_.3	0.00513404	1439.16
3w_S2	20210218AT_cell2_DIA_400_650Da_02	2	sp|P02787|TRFE_HUMAN	sp|P02787|TRFE_HUMAN	6.80188e-35	188602	_KDSGFQMNQLR_.3	0.00208734	8263.56
3w_S2	20210218AT_cell2_DIA_400_650Da_03	3	sp|P02787|TRFE_HUMAN	sp|P02787|TRFE_HUMAN	6.80188e-35	201377	_NLNEKDYELLC[Carbamidomethyl (C)]LDGTR_.3	0.00065234	35121
3w_S2	20210218AT_cell2_DIA_400_650Da_03	3	sp|P02787|TRFE_HUMAN	sp|P02787|TRFE_HUMAN	6.80188e-35	201377	_EGYYGYTGAFR_.2	1.85472e-39	321698
3w_S2	20210218AT_cell2_DIA_400_650Da_03	3	sp|P02787|TRFE_HUMAN	sp|P02787|TRFE_HUMAN	6.80188e-35	201377	_ASYLDC[Carbamidomethyl (C)]IR_.2	1.42118e-55	247311
3w_S2	20210218AT_cell2_DIA_400_650Da_03	3	sp|P02787|TRFE_HUMAN	sp|P02787|TRFE_HUMAN	6.80188e-35	201377	_ADRDQYELLC[Carbamidomethyl (C)]LDNTR_.3	2.9751e-38	276836
3w_S2	20210218AT_cell2_DIA_400_650Da_03	3	sp|P02787|TRFE_HUMAN	sp|P02787|TRFE_HUMAN	6.80188e-35	201377	_KPVEEYANC[Carbamidomethyl (C)]HLAR_.3	4.23465e-45	155602
3w_S2	20210218AT_cell2_DIA_400_650Da_03	3	sp|P02787|TRFE_HUMAN	sp|P02787|TRFE_HUMAN	6.80188e-35	201377	_DGAGDVAFVK_.2	3.82969e-53	133388
3w_S2	20210218AT_cell2_DIA_400_650Da_03	3	sp|P02787|TRFE_HUMAN	sp|P02787|TRFE_HUMAN	6.80188e-35	201377	_YLGEEYVK_.2	1.1927e-35	92725.9
3w_S2	20210218AT_cell2_DIA_400_650Da_03	3	sp|P02787|TRFE_HUMAN	sp|P02787|TRFE_HUMAN	6.80188e-35	201377	_DDTVC[Carbamidomethyl (C)]LAK_.2	0.000264155	113053
3w_S2	20210218AT_cell2_DIA_400_650Da_03	3	sp|P02787|TRFE_HUMAN	sp|P02787|TRFE_HUMAN	6.80188e-35	201377	_DC[Carbamidomethyl (C)]HLAQVPSHTVVAR_.4	9.45563e-33	80985.4
3w_S2	20210218AT_cell2_DIA_400_650Da_03	3	sp|P02787|TRFE_HUMAN	sp|P02787|TRFE_HUMAN	6.80188e-35	201377	_DC[Carbamidomethyl (C)]HLAQVPSHTVVAR_.3	3.69504e-05	23128.5
3w_S2	20210218AT_cell2_DIA_400_650Da_03	3	sp|P02787|TRFE_HUMAN	sp|P02787|TRFE_HUMAN	6.80188e-35	201377	_WC[Carbamidomethyl (C)]ALSHHER_.3	1.6134e-23	89197.9
3w_S2	20210218AT_cell2_DIA_400_650Da_03	3	sp|P02787|TRFE_HUMAN	sp|P02787|TRFE_HUMAN	6.80188e-35	201377	_DSAHGFLK_.2	2.25745e-34	56073.2
3w_S2	20210218AT_cell2_DIA_400_650Da_03	3	sp|P02787|TRFE_HUMAN	sp|P02787|TRFE_HUMAN	6.80188e-35	201377	_KPVDEYKDC[Carbamidomethyl (C)]HLAQVPSHTVVAR_.5	3.77624e-05	33299.4
3w_S2	20210218AT_cell2_DIA_400_650Da_03	3	sp|P02787|TRFE_HUMAN	sp|P02787|TRFE_HUMAN	6.80188e-35	201377	_KPVDEYKDC[Carbamidomethyl (C)]HLAQVPSHTVVAR_.4	3.06203e-36	19877.5
3w_S2	20210218AT_cell2_DIA_400_650Da_03	3	sp|P02787|TRFE_HUMAN	sp|P02787|TRFE_HUMAN	6.80188e-35	201377	_EGTC[Carbamidomethyl (C)]PEAPTDEC[Carbamidomethyl (C)]KPVK_.3	3.69486e-05	49731.7
3w_S2	20210218AT_cell2_DIA_400_650Da_03	3	sp|P02787|TRFE_HUMAN	sp|P02787|TRFE_HUMAN	6.80188e-35	201377	_EFQLFSSPHGK_.2	7.81882e-06	32429.4
3w_S2	20210218AT_cell2_DIA_400_650Da_03	3	sp|P02787|TRFE_HUMAN	sp|P02787|TRFE_HUMAN	6.80188e-35	201377	_EFQLFSSPHGK_.3	0.0061554	7468.31
3w_S2	20210218AT_cell2_DIA_400_650Da_03	3	sp|P02787|TRFE_HUMAN	sp|P02787|TRFE_HUMAN	6.80188e-35	201377	_C[Carbamidomethyl (C)]DEWSVNSVGK_.2	3.6954e-05	46941.1
3w_S2	20210218AT_cell2_DIA_400_650Da_03	3	sp|P02787|TRFE_HUMAN	sp|P02787|TRFE_HUMAN	6.80188e-35	201377	_SASDLTWDNLK_.2	5.97818e-25	44805
3w_S2	20210218AT_cell2_DIA_400_650Da_03	3	sp|P02787|TRFE_HUMAN	sp|P02787|TRFE_HUMAN	6.80188e-35	201377	_KASYLDC[Carbamidomethyl (C)]IR_.2	0.00174942	39654.6
3w_S2	20210218AT_cell2_DIA_400_650Da_03	3	sp|P02787|TRFE_HUMAN	sp|P02787|TRFE_HUMAN	6.80188e-35	201377	_WC[Carbamidomethyl (C)]AVSEHEATK_.3	5.76333e-20	35421.8
3w_S2	20210218AT_cell2_DIA_400_650Da_03	3	sp|P02787|TRFE_HUMAN	sp|P02787|TRFE_HUMAN	6.80188e-35	201377	_LKC[Carbamidomethyl (C)]DEWSVNSVGK_.3	0.000591129	15459.4
3w_S2	20210218AT_cell2_DIA_400_650Da_03	3	sp|P02787|TRFE_HUMAN	sp|P02787|TRFE_HUMAN	6.80188e-35	201377	_DSGFQMNQLR_.2	2.07333e-24	93643.5
3w_S2	20210218AT_cell2_DIA_400_650Da_03	3	sp|P02787|TRFE_HUMAN	sp|P02787|TRFE_HUMAN	6.80188e-35	201377	_DSGFQM[Oxidation (M)]NQLR_.2	0.001238	1066.72
3w_S2	20210218AT_cell2_DIA_400_650Da_03	3	sp|P02787|TRFE_HUMAN	sp|P02787|TRFE_HUMAN	6.80188e-35	201377	_APNHAVVTR_.2	0.00845099	372.243
3w_S2	20210218AT_cell2_DIA_400_650Da_03	3	sp|P02787|TRFE_HUMAN	sp|P02787|TRFE_HUMAN	6.80188e-35	201377	_HSTIFENLANK_.2	1.68802e-22	91752.8
3w_S2	20210218AT_cell2_DIA_400_650Da_03	3	sp|P02787|TRFE_HUMAN	sp|P02787|TRFE_HUMAN	6.80188e-35	201377	_KDSGFQMNQLR_.3	0.000261497	6806.35
3w_S2	20210218AT_cell2_DIA_400_650Da_03	3	sp|P02787|TRFE_HUMAN	sp|P02787|TRFE_HUMAN	6.80188e-35	201377	_C[Carbamidomethyl (C)]STSSLLEAC[Carbamidomethyl (C)]TFR_.3	0.00935886	12152
3w_S2	20210218AT_cell2_DIA_650_900Da_01	1	sp|P02787|TRFE_HUMAN	sp|P02787|TRFE_HUMAN	6.80188e-35	153513	_NLNEKDYELLC[Carbamidomethyl (C)]LDGTR_.3	0.000105305	15825.2
3w_S2	20210218AT_cell2_DIA_650_900Da_01	1	sp|P02787|TRFE_HUMAN	sp|P02787|TRFE_HUMAN	6.80188e-35	153513	_FDEFFSEGC[Carbamidomethyl (C)]APGSK_.2	2.04546e-53	211687
3w_S2	20210218AT_cell2_DIA_650_900Da_01	1	sp|P02787|TRFE_HUMAN	sp|P02787|TRFE_HUMAN	6.80188e-35	153513	_SVIPSDGPSVAC[Carbamidomethyl (C)]VK_.2	3.90302e-20	233027
3w_S2	20210218AT_cell2_DIA_650_900Da_01	1	sp|P02787|TRFE_HUMAN	sp|P02787|TRFE_HUMAN	6.80188e-35	153513	_C[Carbamidomethyl (C)]STSSLLEAC[Carbamidomethyl (C)]TFR_.2	3.18496e-49	141814
3w_S2	20210218AT_cell2_DIA_650_900Da_01	1	sp|P02787|TRFE_HUMAN	sp|P02787|TRFE_HUMAN	6.80188e-35	153513	_DYELLC[Carbamidomethyl (C)]LDGTR_.2	1.84807e-07	123502
3w_S2	20210218AT_cell2_DIA_650_900Da_01	1	sp|P02787|TRFE_HUMAN	sp|P02787|TRFE_HUMAN	6.80188e-35	153513	_IEC[Carbamidomethyl (C)]VSAETTEDC[Carbamidomethyl (C)]IAK_.2	1.50778e-40	92077.9
3w_S2	20210218AT_cell2_DIA_650_900Da_01	1	sp|P02787|TRFE_HUMAN	sp|P02787|TRFE_HUMAN	6.80188e-35	153513	_LC[Carbamidomethyl (C)]MGSGLNLC[Carbamidomethyl (C)]EPNNK_.2	3.56665e-41	50871
3w_S2	20210218AT_cell2_DIA_650_900Da_01	1	sp|P02787|TRFE_HUMAN	sp|P02787|TRFE_HUMAN	6.80188e-35	153513	_LC[Carbamidomethyl (C)]M[Oxidation (M)]GSGLNLC[Carbamidomethyl (C)]EPNNK_.2	1.96484e-21	11905.3
3w_S2	20210218AT_cell2_DIA_650_900Da_01	1	sp|P02787|TRFE_HUMAN	sp|P02787|TRFE_HUMAN	6.80188e-35	153513	_DQYELLC[Carbamidomethyl (C)]LDNTR_.2	1.87034e-40	29022.4
3w_S2	20210218AT_cell2_DIA_650_900Da_01	1	sp|P02787|TRFE_HUMAN	sp|P02787|TRFE_HUMAN	6.80188e-35	153513	_EDPQTFYYAVAVVK_.2	7.56324e-36	21581.4
3w_S2	20210218AT_cell2_DIA_650_900Da_01	1	sp|P02787|TRFE_HUMAN	sp|P02787|TRFE_HUMAN	6.80188e-35	153513	_WC[Carbamidomethyl (C)]AVSEHEATK_.2	5.33178e-24	19128.5
3w_S2	20210218AT_cell2_DIA_650_900Da_01	1	sp|P02787|TRFE_HUMAN	sp|P02787|TRFE_HUMAN	6.80188e-35	153513	_NPDPWAK_.1	2.32798e-13	10689.8
3w_S2	20210218AT_cell2_DIA_650_900Da_01	1	sp|P02787|TRFE_HUMAN	sp|P02787|TRFE_HUMAN	6.80188e-35	153513	_GDVAFVK_.1	0.000108526	10996.2
3w_S2	20210218AT_cell2_DIA_650_900Da_01	1	sp|P02787|TRFE_HUMAN	sp|P02787|TRFE_HUMAN	6.80188e-35	153513	_KPVEEYANC[Carbamidomethyl (C)]HLAR_.2	0.00217945	5213.57
3w_S2	20210218AT_cell2_DIA_650_900Da_01	1	sp|P02787|TRFE_HUMAN	sp|P02787|TRFE_HUMAN	6.80188e-35	153513	_DSAHGFLK_.1	1.82369e-13	4716.34
3w_S2	20210218AT_cell2_DIA_650_900Da_01	1	sp|P02787|TRFE_HUMAN	sp|P02787|TRFE_HUMAN	6.80188e-35	153513	_LKC[Carbamidomethyl (C)]DEWSVNSVGK_.2	9.12598e-07	2404.59
3w_S2	20210218AT_cell2_DIA_650_900Da_01	1	sp|P02787|TRFE_HUMAN	sp|P02787|TRFE_HUMAN	6.80188e-35	153513	_DC[Carbamidomethyl (C)]HLAQVPSHTVVAR_.2	9.80497e-05	1650.34
3w_S2	20210218AT_cell2_DIA_650_900Da_01	1	sp|P02787|TRFE_HUMAN	sp|P02787|TRFE_HUMAN	6.80188e-35	153513	_KPVDEYKDC[Carbamidomethyl (C)]HLAQVPSHTVVAR_.3	0.00694401	726.398
3w_S2	20210218AT_cell2_DIA_650_900Da_01	1	sp|P02787|TRFE_HUMAN	sp|P02787|TRFE_HUMAN	6.80188e-35	153513	_MYLGYEYVTAIR_.2	2.40652e-27	150362
3w_S2	20210218AT_cell2_DIA_650_900Da_01	1	sp|P02787|TRFE_HUMAN	sp|P02787|TRFE_HUMAN	6.80188e-35	153513	_M[Oxidation (M)]YLGYEYVTAIR_.2	0.00607701	6755.67
3w_S2	20210218AT_cell2_DIA_650_900Da_01	1	sp|P02787|TRFE_HUMAN	sp|P02787|TRFE_HUMAN	6.80188e-35	153513	_KC[Carbamidomethyl (C)]STSSLLEAC[Carbamidomethyl (C)]TFR_.2	0.00239218	1028.85
3w_S2	20210218AT_cell2_DIA_650_900Da_01	1	sp|P02787|TRFE_HUMAN	sp|P02787|TRFE_HUMAN	6.80188e-35	153513	_SKEFQLFSSPHGK_.2	0.00602543	247.759
3w_S2	20210218AT_cell2_DIA_650_900Da_02	2	sp|P02787|TRFE_HUMAN	sp|P02787|TRFE_HUMAN	6.80188e-35	153400	_NLNEKDYELLC[Carbamidomethyl (C)]LDGTR_.3	0.00196264	26507.5
3w_S2	20210218AT_cell2_DIA_650_900Da_02	2	sp|P02787|TRFE_HUMAN	sp|P02787|TRFE_HUMAN	6.80188e-35	153400	_FDEFFSEGC[Carbamidomethyl (C)]APGSK_.2	3.66254e-116	205233
3w_S2	20210218AT_cell2_DIA_650_900Da_02	2	sp|P02787|TRFE_HUMAN	sp|P02787|TRFE_HUMAN	6.80188e-35	153400	_SVIPSDGPSVAC[Carbamidomethyl (C)]VK_.2	9.65225e-67	228459
3w_S2	20210218AT_cell2_DIA_650_900Da_02	2	sp|P02787|TRFE_HUMAN	sp|P02787|TRFE_HUMAN	6.80188e-35	153400	_C[Carbamidomethyl (C)]STSSLLEAC[Carbamidomethyl (C)]TFR_.2	2.15889e-119	145601
3w_S2	20210218AT_cell2_DIA_650_900Da_02	2	sp|P02787|TRFE_HUMAN	sp|P02787|TRFE_HUMAN	6.80188e-35	153400	_DYELLC[Carbamidomethyl (C)]LDGTR_.2	1.05494e-29	131010
3w_S2	20210218AT_cell2_DIA_650_900Da_02	2	sp|P02787|TRFE_HUMAN	sp|P02787|TRFE_HUMAN	6.80188e-35	153400	_IEC[Carbamidomethyl (C)]VSAETTEDC[Carbamidomethyl (C)]IAK_.2	1.41401e-97	97710.2
3w_S2	20210218AT_cell2_DIA_650_900Da_02	2	sp|P02787|TRFE_HUMAN	sp|P02787|TRFE_HUMAN	6.80188e-35	153400	_LC[Carbamidomethyl (C)]MGSGLNLC[Carbamidomethyl (C)]EPNNK_.2	3.51055e-103	55498.1
3w_S2	20210218AT_cell2_DIA_650_900Da_02	2	sp|P02787|TRFE_HUMAN	sp|P02787|TRFE_HUMAN	6.80188e-35	153400	_LC[Carbamidomethyl (C)]M[Oxidation (M)]GSGLNLC[Carbamidomethyl (C)]EPNNK_.2	4.75737e-43	11360.3
3w_S2	20210218AT_cell2_DIA_650_900Da_02	2	sp|P02787|TRFE_HUMAN	sp|P02787|TRFE_HUMAN	6.80188e-35	153400	_DQYELLC[Carbamidomethyl (C)]LDNTR_.2	3.2761e-57	31983.2
3w_S2	20210218AT_cell2_DIA_650_900Da_02	2	sp|P02787|TRFE_HUMAN	sp|P02787|TRFE_HUMAN	6.80188e-35	153400	_EDPQTFYYAVAVVK_.2	2.68704e-77	27404.8
3w_S2	20210218AT_cell2_DIA_650_900Da_02	2	sp|P02787|TRFE_HUMAN	sp|P02787|TRFE_HUMAN	6.80188e-35	153400	_WC[Carbamidomethyl (C)]AVSEHEATK_.2	1.12122e-71	18237.6
3w_S2	20210218AT_cell2_DIA_650_900Da_02	2	sp|P02787|TRFE_HUMAN	sp|P02787|TRFE_HUMAN	6.80188e-35	153400	_NPDPWAK_.1	1.05605e-09	8924.55
3w_S2	20210218AT_cell2_DIA_650_900Da_02	2	sp|P02787|TRFE_HUMAN	sp|P02787|TRFE_HUMAN	6.80188e-35	153400	_GDVAFVK_.1	0.00256882	7687.3
3w_S2	20210218AT_cell2_DIA_650_900Da_02	2	sp|P02787|TRFE_HUMAN	sp|P02787|TRFE_HUMAN	6.80188e-35	153400	_KPVEEYANC[Carbamidomethyl (C)]HLAR_.2	6.95873e-42	5523.18
3w_S2	20210218AT_cell2_DIA_650_900Da_02	2	sp|P02787|TRFE_HUMAN	sp|P02787|TRFE_HUMAN	6.80188e-35	153400	_DSAHGFLK_.1	1.27772e-15	4223.68
3w_S2	20210218AT_cell2_DIA_650_900Da_02	2	sp|P02787|TRFE_HUMAN	sp|P02787|TRFE_HUMAN	6.80188e-35	153400	_LKC[Carbamidomethyl (C)]DEWSVNSVGK_.2	1.56731e-12	2638.86
3w_S2	20210218AT_cell2_DIA_650_900Da_02	2	sp|P02787|TRFE_HUMAN	sp|P02787|TRFE_HUMAN	6.80188e-35	153400	_DC[Carbamidomethyl (C)]HLAQVPSHTVVAR_.2	0.00208217	1575.96
3w_S2	20210218AT_cell2_DIA_650_900Da_02	2	sp|P02787|TRFE_HUMAN	sp|P02787|TRFE_HUMAN	6.80188e-35	153400	_KPVDEYKDC[Carbamidomethyl (C)]HLAQVPSHTVVAR_.3	0.00286858	926.963
3w_S2	20210218AT_cell2_DIA_650_900Da_02	2	sp|P02787|TRFE_HUMAN	sp|P02787|TRFE_HUMAN	6.80188e-35	153400	_MYLGYEYVTAIR_.2	8.35749e-68	145145
3w_S2	20210218AT_cell2_DIA_650_900Da_02	2	sp|P02787|TRFE_HUMAN	sp|P02787|TRFE_HUMAN	6.80188e-35	153400	_SKEFQLFSSPHGK_.2	0.00739226	1
3w_S2	20210218AT_cell2_DIA_650_900Da_02	2	sp|P02787|TRFE_HUMAN	sp|P02787|TRFE_HUMAN	6.80188e-35	153400	_KSASDLTWDNLK_.2	0.00923442	1902.42
3w_S2	20210218AT_cell2_DIA_650_900Da_03	3	sp|P02787|TRFE_HUMAN	sp|P02787|TRFE_HUMAN	6.80188e-35	211143	_FDEFFSEGC[Carbamidomethyl (C)]APGSK_.2	9.69268e-44	218479
3w_S2	20210218AT_cell2_DIA_650_900Da_03	3	sp|P02787|TRFE_HUMAN	sp|P02787|TRFE_HUMAN	6.80188e-35	211143	_SVIPSDGPSVAC[Carbamidomethyl (C)]VK_.2	2.80219e-72	261058
3w_S2	20210218AT_cell2_DIA_650_900Da_03	3	sp|P02787|TRFE_HUMAN	sp|P02787|TRFE_HUMAN	6.80188e-35	211143	_C[Carbamidomethyl (C)]STSSLLEAC[Carbamidomethyl (C)]TFR_.2	1.9038e-101	153893
3w_S2	20210218AT_cell2_DIA_650_900Da_03	3	sp|P02787|TRFE_HUMAN	sp|P02787|TRFE_HUMAN	6.80188e-35	211143	_DYELLC[Carbamidomethyl (C)]LDGTR_.2	1.29708e-48	128508
3w_S2	20210218AT_cell2_DIA_650_900Da_03	3	sp|P02787|TRFE_HUMAN	sp|P02787|TRFE_HUMAN	6.80188e-35	211143	_IEC[Carbamidomethyl (C)]VSAETTEDC[Carbamidomethyl (C)]IAK_.2	7.83012e-92	108483
3w_S2	20210218AT_cell2_DIA_650_900Da_03	3	sp|P02787|TRFE_HUMAN	sp|P02787|TRFE_HUMAN	6.80188e-35	211143	_LC[Carbamidomethyl (C)]MGSGLNLC[Carbamidomethyl (C)]EPNNK_.2	7.00615e-88	53354.4
3w_S2	20210218AT_cell2_DIA_650_900Da_03	3	sp|P02787|TRFE_HUMAN	sp|P02787|TRFE_HUMAN	6.80188e-35	211143	_LC[Carbamidomethyl (C)]M[Oxidation (M)]GSGLNLC[Carbamidomethyl (C)]EPNNK_.2	2.43026e-49	12956.4
3w_S2	20210218AT_cell2_DIA_650_900Da_03	3	sp|P02787|TRFE_HUMAN	sp|P02787|TRFE_HUMAN	6.80188e-35	211143	_DQYELLC[Carbamidomethyl (C)]LDNTR_.2	9.59392e-34	33212.1
3w_S2	20210218AT_cell2_DIA_650_900Da_03	3	sp|P02787|TRFE_HUMAN	sp|P02787|TRFE_HUMAN	6.80188e-35	211143	_EDPQTFYYAVAVVK_.2	4.28896e-71	30253.2
3w_S2	20210218AT_cell2_DIA_650_900Da_03	3	sp|P02787|TRFE_HUMAN	sp|P02787|TRFE_HUMAN	6.80188e-35	211143	_WC[Carbamidomethyl (C)]AVSEHEATK_.2	2.9212e-26	18322.3
3w_S2	20210218AT_cell2_DIA_650_900Da_03	3	sp|P02787|TRFE_HUMAN	sp|P02787|TRFE_HUMAN	6.80188e-35	211143	_NPDPWAK_.1	1.64525e-41	13430.2
3w_S2	20210218AT_cell2_DIA_650_900Da_03	3	sp|P02787|TRFE_HUMAN	sp|P02787|TRFE_HUMAN	6.80188e-35	211143	_GDVAFVK_.1	0.000997808	11033.5
3w_S2	20210218AT_cell2_DIA_650_900Da_03	3	sp|P02787|TRFE_HUMAN	sp|P02787|TRFE_HUMAN	6.80188e-35	211143	_KPVEEYANC[Carbamidomethyl (C)]HLAR_.2	4.76755e-57	5587.97
3w_S2	20210218AT_cell2_DIA_650_900Da_03	3	sp|P02787|TRFE_HUMAN	sp|P02787|TRFE_HUMAN	6.80188e-35	211143	_DSAHGFLK_.1	1.86805e-38	5429.16
3w_S2	20210218AT_cell2_DIA_650_900Da_03	3	sp|P02787|TRFE_HUMAN	sp|P02787|TRFE_HUMAN	6.80188e-35	211143	_LKC[Carbamidomethyl (C)]DEWSVNSVGK_.2	5.89937e-05	2091.77
3w_S2	20210218AT_cell2_DIA_650_900Da_03	3	sp|P02787|TRFE_HUMAN	sp|P02787|TRFE_HUMAN	6.80188e-35	211143	_DC[Carbamidomethyl (C)]HLAQVPSHTVVAR_.2	0.000469826	1471.18
3w_S2	20210218AT_cell2_DIA_650_900Da_03	3	sp|P02787|TRFE_HUMAN	sp|P02787|TRFE_HUMAN	6.80188e-35	211143	_KPVDEYKDC[Carbamidomethyl (C)]HLAQVPSHTVVAR_.3	0.0011156	794.002
3w_S2	20210218AT_cell2_DIA_650_900Da_03	3	sp|P02787|TRFE_HUMAN	sp|P02787|TRFE_HUMAN	6.80188e-35	211143	_MYLGYEYVTAIR_.2	4.55547e-65	165392
3w_S2	20210218AT_cell2_DIA_650_900Da_03	3	sp|P02787|TRFE_HUMAN	sp|P02787|TRFE_HUMAN	6.80188e-35	211143	_KC[Carbamidomethyl (C)]STSSLLEAC[Carbamidomethyl (C)]TFR_.2	0.00914343	840.717
3w_S2	20210218AT_cell2_DIA_900_1200Da_01	1	sp|P02787|TRFE_HUMAN	sp|P02787|TRFE_HUMAN	6.80188e-35	9365.25	_EGTC[Carbamidomethyl (C)]PEAPTDEC[Carbamidomethyl (C)]KPVK_.2	1.15431e-06	12602.3
3w_S2	20210218AT_cell2_DIA_900_1200Da_01	1	sp|P02787|TRFE_HUMAN	sp|P02787|TRFE_HUMAN	6.80188e-35	9365.25	_DDTVC[Carbamidomethyl (C)]LAK_.1	1.41289e-06	10494.4
3w_S2	20210218AT_cell2_DIA_900_1200Da_01	1	sp|P02787|TRFE_HUMAN	sp|P02787|TRFE_HUMAN	6.80188e-35	9365.25	_YLGEEYVK_.1	7.4592e-16	4999.06
3w_S2	20210218AT_cell2_DIA_900_1200Da_01	1	sp|P02787|TRFE_HUMAN	sp|P02787|TRFE_HUMAN	6.80188e-35	9365.25	_DGAGDVAFVK_.1	7.75824e-05	3226.33
3w_S2	20210218AT_cell2_DIA_900_1200Da_01	1	sp|P02787|TRFE_HUMAN	sp|P02787|TRFE_HUMAN	6.80188e-35	9365.25	_ASYLDC[Carbamidomethyl (C)]IR_.1	0.00277816	1020.01
3w_S2	20210218AT_cell2_DIA_900_1200Da_01	1	sp|P02787|TRFE_HUMAN	sp|P02787|TRFE_HUMAN	6.80188e-35	9365.25	_NLNEKDYELLC[Carbamidomethyl (C)]LDGTR_.2	0.00346007	2896.97
3w_S2	20210218AT_cell2_DIA_900_1200Da_02	2	sp|P02787|TRFE_HUMAN	sp|P02787|TRFE_HUMAN	6.80188e-35	10465	_EGTC[Carbamidomethyl (C)]PEAPTDEC[Carbamidomethyl (C)]KPVK_.2	4.42116e-14	13754.1
3w_S2	20210218AT_cell2_DIA_900_1200Da_02	2	sp|P02787|TRFE_HUMAN	sp|P02787|TRFE_HUMAN	6.80188e-35	10465	_DDTVC[Carbamidomethyl (C)]LAK_.1	5.07897e-36	11638
3w_S2	20210218AT_cell2_DIA_900_1200Da_02	2	sp|P02787|TRFE_HUMAN	sp|P02787|TRFE_HUMAN	6.80188e-35	10465	_YLGEEYVK_.1	2.19816e-58	6002.83
3w_S2	20210218AT_cell2_DIA_900_1200Da_02	2	sp|P02787|TRFE_HUMAN	sp|P02787|TRFE_HUMAN	6.80188e-35	10465	_DGAGDVAFVK_.1	3.72494e-28	3998.15
3w_S2	20210218AT_cell2_DIA_900_1200Da_02	2	sp|P02787|TRFE_HUMAN	sp|P02787|TRFE_HUMAN	6.80188e-35	10465	_ASYLDC[Carbamidomethyl (C)]IR_.1	0.00421358	934.198
3w_S2	20210218AT_cell2_DIA_900_1200Da_02	2	sp|P02787|TRFE_HUMAN	sp|P02787|TRFE_HUMAN	6.80188e-35	10465	_NLNEKDYELLC[Carbamidomethyl (C)]LDGTR_.2	0.0004483	2920.43
3w_S2	20210218AT_cell2_DIA_900_1200Da_02	2	sp|P02787|TRFE_HUMAN	sp|P02787|TRFE_HUMAN	6.80188e-35	10465	_ADRDQYELLC[Carbamidomethyl (C)]LDNTR_.2	0.00951346	1
3w_S2	20210218AT_cell2_DIA_900_1200Da_03	3	sp|P02787|TRFE_HUMAN	sp|P02787|TRFE_HUMAN	6.80188e-35	11499.7	_EGTC[Carbamidomethyl (C)]PEAPTDEC[Carbamidomethyl (C)]KPVK_.2	2.2333e-05	15634.5
3w_S2	20210218AT_cell2_DIA_900_1200Da_03	3	sp|P02787|TRFE_HUMAN	sp|P02787|TRFE_HUMAN	6.80188e-35	11499.7	_DDTVC[Carbamidomethyl (C)]LAK_.1	1.41018e-08	13514.1
3w_S2	20210218AT_cell2_DIA_900_1200Da_03	3	sp|P02787|TRFE_HUMAN	sp|P02787|TRFE_HUMAN	6.80188e-35	11499.7	_YLGEEYVK_.1	5.04905e-22	5350.35
3w_S2	20210218AT_cell2_DIA_900_1200Da_03	3	sp|P02787|TRFE_HUMAN	sp|P02787|TRFE_HUMAN	6.80188e-35	11499.7	_DGAGDVAFVK_.1	9.0428e-08	4213.31
3w_S2	20210218AT_cell2_DIA_900_1200Da_03	3	sp|P02787|TRFE_HUMAN	sp|P02787|TRFE_HUMAN	6.80188e-35	11499.7	_ASYLDC[Carbamidomethyl (C)]IR_.1	4.77611e-05	1115.73
3w_S2	20210218AT_cell2_DIA_900_1200Da_03	3	sp|P02787|TRFE_HUMAN	sp|P02787|TRFE_HUMAN	6.80188e-35	11499.7	_ADRDQYELLC[Carbamidomethyl (C)]LDNTR_.2	0.00603127	1631.66
3w_S2	20210218AT_cell2_DIA_900_1200Da_03	3	sp|P02787|TRFE_HUMAN	sp|P02787|TRFE_HUMAN	6.80188e-35	11499.7	_IMNGEADAMSLDGGFVYIAGK_.2	0.00709951	588.439
3w_S1	20210218AT_cell1_DIA_400_650Da_01	1	sp|P02769|ALBU_BOVIN	sp|P02769|ALBU_BOVIN	1.58476e-37	2.04627e+06	_YLYEIAR_.2	6.81196e-64	2.35581e+06
3w_S1	20210218AT_cell1_DIA_400_650Da_01	1	sp|P02769|ALBU_BOVIN	sp|P02769|ALBU_BOVIN	1.58476e-37	2.04627e+06	_KVPQVSTPTLVEVSR_.3	4.58888e-31	1.98176e+06
3w_S1	20210218AT_cell1_DIA_400_650Da_01	1	sp|P02769|ALBU_BOVIN	sp|P02769|ALBU_BOVIN	1.58476e-37	2.04627e+06	_RHPEYAVSVLLR_.3	2.29148e-29	1801243
3w_S1	20210218AT_cell1_DIA_400_650Da_01	1	sp|P02769|ALBU_BOVIN	sp|P02769|ALBU_BOVIN	1.58476e-37	2.04627e+06	_C[Carbamidomethyl (C)]C[Carbamidomethyl (C)]TESLVNR_.2	7.11706e-57	1.71172e+06
3w_S1	20210218AT_cell1_DIA_400_650Da_01	1	sp|P02769|ALBU_BOVIN	sp|P02769|ALBU_BOVIN	1.58476e-37	2.04627e+06	_RPC[Carbamidomethyl (C)]FSALTPDETYVPK_.3	6.71396e-46	1.3815e+06
3w_S1	20210218AT_cell1_DIA_400_650Da_01	1	sp|P02769|ALBU_BOVIN	sp|P02769|ALBU_BOVIN	1.58476e-37	2.04627e+06	_EC[Carbamidomethyl (C)]C[Carbamidomethyl (C)]HGDLLEC[Carbamidomethyl (C)]ADDR_.3	2.10401e-53	1.3435e+06
3w_S1	20210218AT_cell1_DIA_400_650Da_01	1	sp|P02769|ALBU_BOVIN	sp|P02769|ALBU_BOVIN	1.58476e-37	2.04627e+06	_SLHTLFGDELC[Carbamidomethyl (C)]K_.3	2.3365e-28	1.17784e+06
3w_S1	20210218AT_cell1_DIA_400_650Da_01	1	sp|P02769|ALBU_BOVIN	sp|P02769|ALBU_BOVIN	1.58476e-37	2.04627e+06	_LVNELTEFAK_.2	2.08105e-54	1.17347e+06
3w_S1	20210218AT_cell1_DIA_400_650Da_01	1	sp|P02769|ALBU_BOVIN	sp|P02769|ALBU_BOVIN	1.58476e-37	2.04627e+06	_AEFVEVTK_.2	8.9838e-37	1147901
3w_S1	20210218AT_cell1_DIA_400_650Da_01	1	sp|P02769|ALBU_BOVIN	sp|P02769|ALBU_BOVIN	1.58476e-37	2.04627e+06	_SHC[Carbamidomethyl (C)]IAEVEK_.2	1.15229e-50	530682
3w_S1	20210218AT_cell1_DIA_400_650Da_01	1	sp|P02769|ALBU_BOVIN	sp|P02769|ALBU_BOVIN	1.58476e-37	2.04627e+06	_QTALVELLK_.2	5.89481e-41	493854
3w_S1	20210218AT_cell1_DIA_400_650Da_01	1	sp|P02769|ALBU_BOVIN	sp|P02769|ALBU_BOVIN	1.58476e-37	2.04627e+06	_LC[Carbamidomethyl (C)]VLHEK_.2	7.23839e-50	472092
3w_S1	20210218AT_cell1_DIA_400_650Da_01	1	sp|P02769|ALBU_BOVIN	sp|P02769|ALBU_BOVIN	1.58476e-37	2.04627e+06	_C[Carbamidomethyl (C)]C[Carbamidomethyl (C)]AADDKEAC[Carbamidomethyl (C)]FAVEGPK_.3	2.17434e-50	478790
3w_S1	20210218AT_cell1_DIA_400_650Da_01	1	sp|P02769|ALBU_BOVIN	sp|P02769|ALBU_BOVIN	1.58476e-37	2.04627e+06	_LKPDPNTLC[Carbamidomethyl (C)]DEFK_.3	2.85666e-37	457699
3w_S1	20210218AT_cell1_DIA_400_650Da_01	1	sp|P02769|ALBU_BOVIN	sp|P02769|ALBU_BOVIN	1.58476e-37	2.04627e+06	_FKDLGEEHFK_.2	5.62346e-12	49867
3w_S1	20210218AT_cell1_DIA_400_650Da_01	1	sp|P02769|ALBU_BOVIN	sp|P02769|ALBU_BOVIN	1.58476e-37	2.04627e+06	_FKDLGEEHFK_.3	2.30528e-45	285923
3w_S1	20210218AT_cell1_DIA_400_650Da_01	1	sp|P02769|ALBU_BOVIN	sp|P02769|ALBU_BOVIN	1.58476e-37	2.04627e+06	_EAC[Carbamidomethyl (C)]FAVEGPK_.2	5.91818e-26	259271
3w_S1	20210218AT_cell1_DIA_400_650Da_01	1	sp|P02769|ALBU_BOVIN	sp|P02769|ALBU_BOVIN	1.58476e-37	2.04627e+06	_DDSPDLPK_.2	2.42787e-20	259526
3w_S1	20210218AT_cell1_DIA_400_650Da_01	1	sp|P02769|ALBU_BOVIN	sp|P02769|ALBU_BOVIN	1.58476e-37	2.04627e+06	_LFTFHADIC[Carbamidomethyl (C)]TLPDTEK_.3	5.20664e-33	166518
3w_S1	20210218AT_cell1_DIA_400_650Da_01	1	sp|P02769|ALBU_BOVIN	sp|P02769|ALBU_BOVIN	1.58476e-37	2.04627e+06	_DLGEEHFK_.2	3.45402e-52	170843
3w_S1	20210218AT_cell1_DIA_400_650Da_01	1	sp|P02769|ALBU_BOVIN	sp|P02769|ALBU_BOVIN	1.58476e-37	2.04627e+06	_EC[Carbamidomethyl (C)]C[Carbamidomethyl (C)]DKPLLEK_.2	1.82745e-34	40223
3w_S1	20210218AT_cell1_DIA_400_650Da_01	1	sp|P02769|ALBU_BOVIN	sp|P02769|ALBU_BOVIN	1.58476e-37	2.04627e+06	_EC[Carbamidomethyl (C)]C[Carbamidomethyl (C)]DKPLLEK_.3	1.99831e-05	100257
3w_S1	20210218AT_cell1_DIA_400_650Da_01	1	sp|P02769|ALBU_BOVIN	sp|P02769|ALBU_BOVIN	1.58476e-37	2.04627e+06	_NEC[Carbamidomethyl (C)]FLSHK_.2	3.93333e-40	84749.5
3w_S1	20210218AT_cell1_DIA_400_650Da_01	1	sp|P02769|ALBU_BOVIN	sp|P02769|ALBU_BOVIN	1.58476e-37	2.04627e+06	_NEC[Carbamidomethyl (C)]FLSHKDDSPDLPK_.3	3.07775e-43	64010.7
3w_S1	20210218AT_cell1_DIA_400_650Da_01	1	sp|P02769|ALBU_BOVIN	sp|P02769|ALBU_BOVIN	1.58476e-37	2.04627e+06	_NEC[Carbamidomethyl (C)]FLSHKDDSPDLPK_.4	6.73847e-25	28277.1
3w_S1	20210218AT_cell1_DIA_400_650Da_01	1	sp|P02769|ALBU_BOVIN	sp|P02769|ALBU_BOVIN	1.58476e-37	2.04627e+06	_HPYFYAPELLYYANK_.3	3.24672e-24	47643.8
3w_S1	20210218AT_cell1_DIA_400_650Da_01	1	sp|P02769|ALBU_BOVIN	sp|P02769|ALBU_BOVIN	1.58476e-37	2.04627e+06	_QNC[Carbamidomethyl (C)]DQFEK_.2	1.10813e-30	63713.8
3w_S1	20210218AT_cell1_DIA_400_650Da_01	1	sp|P02769|ALBU_BOVIN	sp|P02769|ALBU_BOVIN	1.58476e-37	2.04627e+06	_KQTALVELLK_.2	3.84868e-39	266330
3w_S1	20210218AT_cell1_DIA_400_650Da_01	1	sp|P02769|ALBU_BOVIN	sp|P02769|ALBU_BOVIN	1.58476e-37	2.04627e+06	_LKEC[Carbamidomethyl (C)]C[Carbamidomethyl (C)]DKPLLEK_.3	2.71211e-41	167514
3w_S1	20210218AT_cell1_DIA_400_650Da_01	1	sp|P02769|ALBU_BOVIN	sp|P02769|ALBU_BOVIN	1.58476e-37	2.04627e+06	_TC[Carbamidomethyl (C)]VADESHAGC[Carbamidomethyl (C)]EK_.3	0.00753203	7347.61
3w_S1	20210218AT_cell1_DIA_400_650Da_01	1	sp|P02769|ALBU_BOVIN	sp|P02769|ALBU_BOVIN	1.58476e-37	2.04627e+06	_RHPYFYAPELLYYANK_.4	0.00047346	61634.5
3w_S1	20210218AT_cell1_DIA_400_650Da_01	1	sp|P02769|ALBU_BOVIN	sp|P02769|ALBU_BOVIN	1.58476e-37	2.04627e+06	_ATEEQLK_.2	0.000275875	16495.1
3w_S1	20210218AT_cell1_DIA_400_650Da_01	1	sp|P02769|ALBU_BOVIN	sp|P02769|ALBU_BOVIN	1.58476e-37	2.04627e+06	_HPEYAVSVLLR_.2	6.51417e-17	77445.1
3w_S1	20210218AT_cell1_DIA_400_650Da_01	1	sp|P02769|ALBU_BOVIN	sp|P02769|ALBU_BOVIN	1.58476e-37	2.04627e+06	_HPEYAVSVLLR_.3	0.000542762	3349.19
3w_S1	20210218AT_cell1_DIA_400_650Da_01	1	sp|P02769|ALBU_BOVIN	sp|P02769|ALBU_BOVIN	1.58476e-37	2.04627e+06	_EC[Carbamidomethyl (C)]C[Carbamidomethyl (C)]HGDLLEC[Carbamidomethyl (C)]ADDRADLAK_.4	7.74852e-07	30768.6
3w_S1	20210218AT_cell1_DIA_400_650Da_01	1	sp|P02769|ALBU_BOVIN	sp|P02769|ALBU_BOVIN	1.58476e-37	2.04627e+06	_C[Carbamidomethyl (C)]C[Carbamidomethyl (C)]TKPESER_.2	0.00296021	17143.3
3w_S1	20210218AT_cell1_DIA_400_650Da_01	1	sp|P02769|ALBU_BOVIN	sp|P02769|ALBU_BOVIN	1.58476e-37	2.04627e+06	_QEPERNEC[Carbamidomethyl (C)]FLSHK_.3	6.40773e-08	8352.44
3w_S1	20210218AT_cell1_DIA_400_650Da_01	1	sp|P02769|ALBU_BOVIN	sp|P02769|ALBU_BOVIN	1.58476e-37	2.04627e+06	_QEPERNEC[Carbamidomethyl (C)]FLSHKDDSPDLPK_.4	0.00074698	31770.3
3w_S1	20210218AT_cell1_DIA_400_650Da_02	2	sp|P02769|ALBU_BOVIN	sp|P02769|ALBU_BOVIN	1.58476e-37	1.91869e+06	_YLYEIAR_.2	3.38655e-13	2.12854e+06
3w_S1	20210218AT_cell1_DIA_400_650Da_02	2	sp|P02769|ALBU_BOVIN	sp|P02769|ALBU_BOVIN	1.58476e-37	1.91869e+06	_KVPQVSTPTLVEVSR_.3	1.0736e-07	1.79431e+06
3w_S1	20210218AT_cell1_DIA_400_650Da_02	2	sp|P02769|ALBU_BOVIN	sp|P02769|ALBU_BOVIN	1.58476e-37	1.91869e+06	_RHPEYAVSVLLR_.3	2.63047e-08	1.83323e+06
3w_S1	20210218AT_cell1_DIA_400_650Da_02	2	sp|P02769|ALBU_BOVIN	sp|P02769|ALBU_BOVIN	1.58476e-37	1.91869e+06	_C[Carbamidomethyl (C)]C[Carbamidomethyl (C)]TESLVNR_.2	6.59021e-12	1.62363e+06
3w_S1	20210218AT_cell1_DIA_400_650Da_02	2	sp|P02769|ALBU_BOVIN	sp|P02769|ALBU_BOVIN	1.58476e-37	1.91869e+06	_RPC[Carbamidomethyl (C)]FSALTPDETYVPK_.3	1.13572e-11	1.23406e+06
3w_S1	20210218AT_cell1_DIA_400_650Da_02	2	sp|P02769|ALBU_BOVIN	sp|P02769|ALBU_BOVIN	1.58476e-37	1.91869e+06	_EC[Carbamidomethyl (C)]C[Carbamidomethyl (C)]HGDLLEC[Carbamidomethyl (C)]ADDR_.3	5.85408e-12	1.27093e+06
3w_S1	20210218AT_cell1_DIA_400_650Da_02	2	sp|P02769|ALBU_BOVIN	sp|P02769|ALBU_BOVIN	1.58476e-37	1.91869e+06	_SLHTLFGDELC[Carbamidomethyl (C)]K_.3	4.65084e-09	1.04026e+06
3w_S1	20210218AT_cell1_DIA_400_650Da_02	2	sp|P02769|ALBU_BOVIN	sp|P02769|ALBU_BOVIN	1.58476e-37	1.91869e+06	_LVNELTEFAK_.2	2.41034e-12	1.00229e+06
3w_S1	20210218AT_cell1_DIA_400_650Da_02	2	sp|P02769|ALBU_BOVIN	sp|P02769|ALBU_BOVIN	1.58476e-37	1.91869e+06	_AEFVEVTK_.2	1.8592e-08	1.01046e+06
3w_S1	20210218AT_cell1_DIA_400_650Da_02	2	sp|P02769|ALBU_BOVIN	sp|P02769|ALBU_BOVIN	1.58476e-37	1.91869e+06	_SHC[Carbamidomethyl (C)]IAEVEK_.2	1.03444e-11	534209
3w_S1	20210218AT_cell1_DIA_400_650Da_02	2	sp|P02769|ALBU_BOVIN	sp|P02769|ALBU_BOVIN	1.58476e-37	1.91869e+06	_QTALVELLK_.2	3.33739e-10	452224
3w_S1	20210218AT_cell1_DIA_400_650Da_02	2	sp|P02769|ALBU_BOVIN	sp|P02769|ALBU_BOVIN	1.58476e-37	1.91869e+06	_LC[Carbamidomethyl (C)]VLHEK_.2	0.00182888	370472
3w_S1	20210218AT_cell1_DIA_400_650Da_02	2	sp|P02769|ALBU_BOVIN	sp|P02769|ALBU_BOVIN	1.58476e-37	1.91869e+06	_C[Carbamidomethyl (C)]C[Carbamidomethyl (C)]AADDKEAC[Carbamidomethyl (C)]FAVEGPK_.3	6.91556e-11	439218
3w_S1	20210218AT_cell1_DIA_400_650Da_02	2	sp|P02769|ALBU_BOVIN	sp|P02769|ALBU_BOVIN	1.58476e-37	1.91869e+06	_LKPDPNTLC[Carbamidomethyl (C)]DEFK_.3	2.38045e-08	389630
3w_S1	20210218AT_cell1_DIA_400_650Da_02	2	sp|P02769|ALBU_BOVIN	sp|P02769|ALBU_BOVIN	1.58476e-37	1.91869e+06	_FKDLGEEHFK_.2	2.56164e-05	55817.2
3w_S1	20210218AT_cell1_DIA_400_650Da_02	2	sp|P02769|ALBU_BOVIN	sp|P02769|ALBU_BOVIN	1.58476e-37	1.91869e+06	_FKDLGEEHFK_.3	6.30102e-11	274902
3w_S1	20210218AT_cell1_DIA_400_650Da_02	2	sp|P02769|ALBU_BOVIN	sp|P02769|ALBU_BOVIN	1.58476e-37	1.91869e+06	_EAC[Carbamidomethyl (C)]FAVEGPK_.2	4.72177e-08	238277
3w_S1	20210218AT_cell1_DIA_400_650Da_02	2	sp|P02769|ALBU_BOVIN	sp|P02769|ALBU_BOVIN	1.58476e-37	1.91869e+06	_DDSPDLPK_.2	1.66579e-09	248146
3w_S1	20210218AT_cell1_DIA_400_650Da_02	2	sp|P02769|ALBU_BOVIN	sp|P02769|ALBU_BOVIN	1.58476e-37	1.91869e+06	_LFTFHADIC[Carbamidomethyl (C)]TLPDTEK_.3	1.41814e-08	142366
3w_S1	20210218AT_cell1_DIA_400_650Da_02	2	sp|P02769|ALBU_BOVIN	sp|P02769|ALBU_BOVIN	1.58476e-37	1.91869e+06	_DLGEEHFK_.2	2.41509e-11	161819
3w_S1	20210218AT_cell1_DIA_400_650Da_02	2	sp|P02769|ALBU_BOVIN	sp|P02769|ALBU_BOVIN	1.58476e-37	1.91869e+06	_EC[Carbamidomethyl (C)]C[Carbamidomethyl (C)]DKPLLEK_.2	2.3218e-09	39722.3
3w_S1	20210218AT_cell1_DIA_400_650Da_02	2	sp|P02769|ALBU_BOVIN	sp|P02769|ALBU_BOVIN	1.58476e-37	1.91869e+06	_EC[Carbamidomethyl (C)]C[Carbamidomethyl (C)]DKPLLEK_.3	5.79112e-05	97767.3
3w_S1	20210218AT_cell1_DIA_400_650Da_02	2	sp|P02769|ALBU_BOVIN	sp|P02769|ALBU_BOVIN	1.58476e-37	1.91869e+06	_NEC[Carbamidomethyl (C)]FLSHK_.2	2.46173e-09	132547
3w_S1	20210218AT_cell1_DIA_400_650Da_02	2	sp|P02769|ALBU_BOVIN	sp|P02769|ALBU_BOVIN	1.58476e-37	1.91869e+06	_NEC[Carbamidomethyl (C)]FLSHKDDSPDLPK_.3	6.45438e-10	66620.8
3w_S1	20210218AT_cell1_DIA_400_650Da_02	2	sp|P02769|ALBU_BOVIN	sp|P02769|ALBU_BOVIN	1.58476e-37	1.91869e+06	_NEC[Carbamidomethyl (C)]FLSHKDDSPDLPK_.4	1.05714e-06	22456.9
3w_S1	20210218AT_cell1_DIA_400_650Da_02	2	sp|P02769|ALBU_BOVIN	sp|P02769|ALBU_BOVIN	1.58476e-37	1.91869e+06	_HPYFYAPELLYYANK_.3	1.7025e-06	41875.2
3w_S1	20210218AT_cell1_DIA_400_650Da_02	2	sp|P02769|ALBU_BOVIN	sp|P02769|ALBU_BOVIN	1.58476e-37	1.91869e+06	_QNC[Carbamidomethyl (C)]DQFEK_.2	4.13933e-08	37902.5
3w_S1	20210218AT_cell1_DIA_400_650Da_02	2	sp|P02769|ALBU_BOVIN	sp|P02769|ALBU_BOVIN	1.58476e-37	1.91869e+06	_DDPHAC[Carbamidomethyl (C)]YSTVFDK_.3	5.58779e-06	67926
3w_S1	20210218AT_cell1_DIA_400_650Da_02	2	sp|P02769|ALBU_BOVIN	sp|P02769|ALBU_BOVIN	1.58476e-37	1.91869e+06	_KQTALVELLK_.2	9.66063e-10	279202
3w_S1	20210218AT_cell1_DIA_400_650Da_02	2	sp|P02769|ALBU_BOVIN	sp|P02769|ALBU_BOVIN	1.58476e-37	1.91869e+06	_LKEC[Carbamidomethyl (C)]C[Carbamidomethyl (C)]DKPLLEK_.3	4.13107e-10	181376
3w_S1	20210218AT_cell1_DIA_400_650Da_02	2	sp|P02769|ALBU_BOVIN	sp|P02769|ALBU_BOVIN	1.58476e-37	1.91869e+06	_TC[Carbamidomethyl (C)]VADESHAGC[Carbamidomethyl (C)]EK_.3	0.00249678	1825.75
3w_S1	20210218AT_cell1_DIA_400_650Da_02	2	sp|P02769|ALBU_BOVIN	sp|P02769|ALBU_BOVIN	1.58476e-37	1.91869e+06	_HPEYAVSVLLR_.2	2.96144e-05	74286.1
3w_S1	20210218AT_cell1_DIA_400_650Da_02	2	sp|P02769|ALBU_BOVIN	sp|P02769|ALBU_BOVIN	1.58476e-37	1.91869e+06	_EC[Carbamidomethyl (C)]C[Carbamidomethyl (C)]HGDLLEC[Carbamidomethyl (C)]ADDRADLAK_.4	3.83253e-05	29034.5
3w_S1	20210218AT_cell1_DIA_400_650Da_02	2	sp|P02769|ALBU_BOVIN	sp|P02769|ALBU_BOVIN	1.58476e-37	1.91869e+06	_C[Carbamidomethyl (C)]C[Carbamidomethyl (C)]TKPESER_.2	0.0016658	14934
3w_S1	20210218AT_cell1_DIA_400_650Da_02	2	sp|P02769|ALBU_BOVIN	sp|P02769|ALBU_BOVIN	1.58476e-37	1.91869e+06	_QEPERNEC[Carbamidomethyl (C)]FLSHK_.3	0.00246692	2084.03
3w_S1	20210218AT_cell1_DIA_400_650Da_02	2	sp|P02769|ALBU_BOVIN	sp|P02769|ALBU_BOVIN	1.58476e-37	1.91869e+06	_QEPERNEC[Carbamidomethyl (C)]FLSHKDDSPDLPK_.4	0.000297631	33991.3
3w_S1	20210218AT_cell1_DIA_400_650Da_03	3	sp|P02769|ALBU_BOVIN	sp|P02769|ALBU_BOVIN	1.58476e-37	2431331	_YLYEIAR_.2	6.54347e-11	2.74232e+06
3w_S1	20210218AT_cell1_DIA_400_650Da_03	3	sp|P02769|ALBU_BOVIN	sp|P02769|ALBU_BOVIN	1.58476e-37	2431331	_KVPQVSTPTLVEVSR_.3	2.12616e-05	2.18905e+06
3w_S1	20210218AT_cell1_DIA_400_650Da_03	3	sp|P02769|ALBU_BOVIN	sp|P02769|ALBU_BOVIN	1.58476e-37	2431331	_RHPEYAVSVLLR_.3	1.24554e-06	2.36262e+06
3w_S1	20210218AT_cell1_DIA_400_650Da_03	3	sp|P02769|ALBU_BOVIN	sp|P02769|ALBU_BOVIN	1.58476e-37	2431331	_C[Carbamidomethyl (C)]C[Carbamidomethyl (C)]TESLVNR_.2	6.56768e-10	1.983e+06
3w_S1	20210218AT_cell1_DIA_400_650Da_03	3	sp|P02769|ALBU_BOVIN	sp|P02769|ALBU_BOVIN	1.58476e-37	2431331	_RPC[Carbamidomethyl (C)]FSALTPDETYVPK_.3	6.38258e-10	1.64447e+06
3w_S1	20210218AT_cell1_DIA_400_650Da_03	3	sp|P02769|ALBU_BOVIN	sp|P02769|ALBU_BOVIN	1.58476e-37	2431331	_EC[Carbamidomethyl (C)]C[Carbamidomethyl (C)]HGDLLEC[Carbamidomethyl (C)]ADDR_.3	2.31985e-10	1.63068e+06
3w_S1	20210218AT_cell1_DIA_400_650Da_03	3	sp|P02769|ALBU_BOVIN	sp|P02769|ALBU_BOVIN	1.58476e-37	2431331	_SLHTLFGDELC[Carbamidomethyl (C)]K_.3	7.05073e-07	1320609
3w_S1	20210218AT_cell1_DIA_400_650Da_03	3	sp|P02769|ALBU_BOVIN	sp|P02769|ALBU_BOVIN	1.58476e-37	2431331	_LVNELTEFAK_.2	3.11794e-10	1.37301e+06
3w_S1	20210218AT_cell1_DIA_400_650Da_03	3	sp|P02769|ALBU_BOVIN	sp|P02769|ALBU_BOVIN	1.58476e-37	2431331	_AEFVEVTK_.2	1.74151e-08	1.2922e+06
3w_S1	20210218AT_cell1_DIA_400_650Da_03	3	sp|P02769|ALBU_BOVIN	sp|P02769|ALBU_BOVIN	1.58476e-37	2431331	_SHC[Carbamidomethyl (C)]IAEVEK_.2	7.63181e-10	690760
3w_S1	20210218AT_cell1_DIA_400_650Da_03	3	sp|P02769|ALBU_BOVIN	sp|P02769|ALBU_BOVIN	1.58476e-37	2431331	_QTALVELLK_.2	1.65185e-09	574801
3w_S1	20210218AT_cell1_DIA_400_650Da_03	3	sp|P02769|ALBU_BOVIN	sp|P02769|ALBU_BOVIN	1.58476e-37	2431331	_LC[Carbamidomethyl (C)]VLHEK_.2	1.27642e-05	656665
3w_S1	20210218AT_cell1_DIA_400_650Da_03	3	sp|P02769|ALBU_BOVIN	sp|P02769|ALBU_BOVIN	1.58476e-37	2431331	_C[Carbamidomethyl (C)]C[Carbamidomethyl (C)]AADDKEAC[Carbamidomethyl (C)]FAVEGPK_.3	1.72507e-09	554509
3w_S1	20210218AT_cell1_DIA_400_650Da_03	3	sp|P02769|ALBU_BOVIN	sp|P02769|ALBU_BOVIN	1.58476e-37	2431331	_LKPDPNTLC[Carbamidomethyl (C)]DEFK_.3	1.72842e-08	515289
3w_S1	20210218AT_cell1_DIA_400_650Da_03	3	sp|P02769|ALBU_BOVIN	sp|P02769|ALBU_BOVIN	1.58476e-37	2431331	_FKDLGEEHFK_.2	5.77139e-05	70233.4
3w_S1	20210218AT_cell1_DIA_400_650Da_03	3	sp|P02769|ALBU_BOVIN	sp|P02769|ALBU_BOVIN	1.58476e-37	2431331	_FKDLGEEHFK_.3	5.87512e-09	336377
3w_S1	20210218AT_cell1_DIA_400_650Da_03	3	sp|P02769|ALBU_BOVIN	sp|P02769|ALBU_BOVIN	1.58476e-37	2431331	_EAC[Carbamidomethyl (C)]FAVEGPK_.2	1.13509e-06	298635
3w_S1	20210218AT_cell1_DIA_400_650Da_03	3	sp|P02769|ALBU_BOVIN	sp|P02769|ALBU_BOVIN	1.58476e-37	2431331	_DDSPDLPK_.2	2.30397e-09	311041
3w_S1	20210218AT_cell1_DIA_400_650Da_03	3	sp|P02769|ALBU_BOVIN	sp|P02769|ALBU_BOVIN	1.58476e-37	2431331	_LFTFHADIC[Carbamidomethyl (C)]TLPDTEK_.3	2.65865e-08	182967
3w_S1	20210218AT_cell1_DIA_400_650Da_03	3	sp|P02769|ALBU_BOVIN	sp|P02769|ALBU_BOVIN	1.58476e-37	2431331	_DLGEEHFK_.2	3.50862e-10	187032
3w_S1	20210218AT_cell1_DIA_400_650Da_03	3	sp|P02769|ALBU_BOVIN	sp|P02769|ALBU_BOVIN	1.58476e-37	2431331	_EC[Carbamidomethyl (C)]C[Carbamidomethyl (C)]DKPLLEK_.2	2.00085e-08	49512.8
3w_S1	20210218AT_cell1_DIA_400_650Da_03	3	sp|P02769|ALBU_BOVIN	sp|P02769|ALBU_BOVIN	1.58476e-37	2431331	_EC[Carbamidomethyl (C)]C[Carbamidomethyl (C)]DKPLLEK_.3	6.73803e-06	131628
3w_S1	20210218AT_cell1_DIA_400_650Da_03	3	sp|P02769|ALBU_BOVIN	sp|P02769|ALBU_BOVIN	1.58476e-37	2431331	_NEC[Carbamidomethyl (C)]FLSHK_.2	6.92501e-09	168562
3w_S1	20210218AT_cell1_DIA_400_650Da_03	3	sp|P02769|ALBU_BOVIN	sp|P02769|ALBU_BOVIN	1.58476e-37	2431331	_NEC[Carbamidomethyl (C)]FLSHKDDSPDLPK_.3	1.05478e-08	88714.7
3w_S1	20210218AT_cell1_DIA_400_650Da_03	3	sp|P02769|ALBU_BOVIN	sp|P02769|ALBU_BOVIN	1.58476e-37	2431331	_NEC[Carbamidomethyl (C)]FLSHKDDSPDLPK_.4	1.16331e-06	30916.6
3w_S1	20210218AT_cell1_DIA_400_650Da_03	3	sp|P02769|ALBU_BOVIN	sp|P02769|ALBU_BOVIN	1.58476e-37	2431331	_HPYFYAPELLYYANK_.3	1.2099e-06	56354
3w_S1	20210218AT_cell1_DIA_400_650Da_03	3	sp|P02769|ALBU_BOVIN	sp|P02769|ALBU_BOVIN	1.58476e-37	2431331	_QNC[Carbamidomethyl (C)]DQFEK_.2	1.17336e-07	49423.8
3w_S1	20210218AT_cell1_DIA_400_650Da_03	3	sp|P02769|ALBU_BOVIN	sp|P02769|ALBU_BOVIN	1.58476e-37	2431331	_DDPHAC[Carbamidomethyl (C)]YSTVFDK_.3	1.01883e-07	111055
3w_S1	20210218AT_cell1_DIA_400_650Da_03	3	sp|P02769|ALBU_BOVIN	sp|P02769|ALBU_BOVIN	1.58476e-37	2431331	_KQTALVELLK_.2	1.59288e-09	390138
3w_S1	20210218AT_cell1_DIA_400_650Da_03	3	sp|P02769|ALBU_BOVIN	sp|P02769|ALBU_BOVIN	1.58476e-37	2431331	_LKEC[Carbamidomethyl (C)]C[Carbamidomethyl (C)]DKPLLEK_.3	4.93695e-09	219886
3w_S1	20210218AT_cell1_DIA_400_650Da_03	3	sp|P02769|ALBU_BOVIN	sp|P02769|ALBU_BOVIN	1.58476e-37	2431331	_ATEEQLK_.2	3.24776e-05	16958.2
3w_S1	20210218AT_cell1_DIA_400_650Da_03	3	sp|P02769|ALBU_BOVIN	sp|P02769|ALBU_BOVIN	1.58476e-37	2431331	_HPEYAVSVLLR_.2	5.93887e-06	94037
3w_S1	20210218AT_cell1_DIA_400_650Da_03	3	sp|P02769|ALBU_BOVIN	sp|P02769|ALBU_BOVIN	1.58476e-37	2431331	_EC[Carbamidomethyl (C)]C[Carbamidomethyl (C)]HGDLLEC[Carbamidomethyl (C)]ADDRADLAK_.4	9.92192e-05	37499.9
3w_S1	20210218AT_cell1_DIA_400_650Da_03	3	sp|P02769|ALBU_BOVIN	sp|P02769|ALBU_BOVIN	1.58476e-37	2431331	_C[Carbamidomethyl (C)]C[Carbamidomethyl (C)]TKPESER_.2	0.00287496	17588.2
3w_S1	20210218AT_cell1_DIA_400_650Da_03	3	sp|P02769|ALBU_BOVIN	sp|P02769|ALBU_BOVIN	1.58476e-37	2431331	_QEPERNEC[Carbamidomethyl (C)]FLSHK_.3	0.00134434	5850.72
3w_S1	20210218AT_cell1_DIA_400_650Da_03	3	sp|P02769|ALBU_BOVIN	sp|P02769|ALBU_BOVIN	1.58476e-37	2431331	_QEPERNEC[Carbamidomethyl (C)]FLSHKDDSPDLPK_.4	3.48993e-05	40221.4
3w_S1	20210218AT_cell1_DIA_650_900Da_01	1	sp|P02769|ALBU_BOVIN	sp|P02769|ALBU_BOVIN	1.58476e-37	505356	_LC[Carbamidomethyl (C)]VLHEK_.1	2.62277e-06	19509.9
3w_S1	20210218AT_cell1_DIA_650_900Da_01	1	sp|P02769|ALBU_BOVIN	sp|P02769|ALBU_BOVIN	1.58476e-37	505356	_ETYGDMADC[Carbamidomethyl (C)]C[Carbamidomethyl (C)]EK_.2	4.5183e-08	958284
3w_S1	20210218AT_cell1_DIA_650_900Da_01	1	sp|P02769|ALBU_BOVIN	sp|P02769|ALBU_BOVIN	1.58476e-37	505356	_ETYGDM[Oxidation (M)]ADC[Carbamidomethyl (C)]C[Carbamidomethyl (C)]EK_.2	1.13474e-06	35564.2
3w_S1	20210218AT_cell1_DIA_650_900Da_01	1	sp|P02769|ALBU_BOVIN	sp|P02769|ALBU_BOVIN	1.58476e-37	505356	_HLVDEPQNLIK_.2	3.44915e-08	999633
3w_S1	20210218AT_cell1_DIA_650_900Da_01	1	sp|P02769|ALBU_BOVIN	sp|P02769|ALBU_BOVIN	1.58476e-37	505356	_YIC[Carbamidomethyl (C)]DNQDTISSK_.2	4.61206e-07	799399
3w_S1	20210218AT_cell1_DIA_650_900Da_01	1	sp|P02769|ALBU_BOVIN	sp|P02769|ALBU_BOVIN	1.58476e-37	505356	_EYEATLEEC[Carbamidomethyl (C)]C[Carbamidomethyl (C)]AK_.2	1.18952e-07	574378
3w_S1	20210218AT_cell1_DIA_650_900Da_01	1	sp|P02769|ALBU_BOVIN	sp|P02769|ALBU_BOVIN	1.58476e-37	505356	_DDPHAC[Carbamidomethyl (C)]YSTVFDK_.2	7.22315e-08	436079
3w_S1	20210218AT_cell1_DIA_650_900Da_01	1	sp|P02769|ALBU_BOVIN	sp|P02769|ALBU_BOVIN	1.58476e-37	505356	_KVPQVSTPTLVEVSR_.2	6.58016e-08	450544
3w_S1	20210218AT_cell1_DIA_650_900Da_01	1	sp|P02769|ALBU_BOVIN	sp|P02769|ALBU_BOVIN	1.58476e-37	505356	_TC[Carbamidomethyl (C)]VADESHAGC[Carbamidomethyl (C)]EK_.2	8.28175e-08	420945
3w_S1	20210218AT_cell1_DIA_650_900Da_01	1	sp|P02769|ALBU_BOVIN	sp|P02769|ALBU_BOVIN	1.58476e-37	505356	_RHPYFYAPELLYYANK_.3	3.40765e-08	411670
3w_S1	20210218AT_cell1_DIA_650_900Da_01	1	sp|P02769|ALBU_BOVIN	sp|P02769|ALBU_BOVIN	1.58476e-37	505356	_YNGVFQEC[Carbamidomethyl (C)]C[Carbamidomethyl (C)]QAEDK_.2	6.88364e-06	364704
3w_S1	20210218AT_cell1_DIA_650_900Da_01	1	sp|P02769|ALBU_BOVIN	sp|P02769|ALBU_BOVIN	1.58476e-37	505356	_TVMENFVAFVDK_.2	8.32198e-08	213965
3w_S1	20210218AT_cell1_DIA_650_900Da_01	1	sp|P02769|ALBU_BOVIN	sp|P02769|ALBU_BOVIN	1.58476e-37	505356	_DAIPENLPPLTADFAEDKDVC[Carbamidomethyl (C)]K_.3	1.08975e-07	211732
3w_S1	20210218AT_cell1_DIA_650_900Da_01	1	sp|P02769|ALBU_BOVIN	sp|P02769|ALBU_BOVIN	1.58476e-37	505356	_SLHTLFGDELC[Carbamidomethyl (C)]K_.2	1.40805e-05	188832
3w_S1	20210218AT_cell1_DIA_650_900Da_01	1	sp|P02769|ALBU_BOVIN	sp|P02769|ALBU_BOVIN	1.58476e-37	505356	_EC[Carbamidomethyl (C)]C[Carbamidomethyl (C)]HGDLLEC[Carbamidomethyl (C)]ADDR_.2	8.52369e-08	181014
3w_S1	20210218AT_cell1_DIA_650_900Da_01	1	sp|P02769|ALBU_BOVIN	sp|P02769|ALBU_BOVIN	1.58476e-37	505356	_GAC[Carbamidomethyl (C)]LLPK_.1	7.26047e-08	173086
3w_S1	20210218AT_cell1_DIA_650_900Da_01	1	sp|P02769|ALBU_BOVIN	sp|P02769|ALBU_BOVIN	1.58476e-37	505356	_LKPDPNTLC[Carbamidomethyl (C)]DEFK_.2	3.69828e-07	156991
3w_S1	20210218AT_cell1_DIA_650_900Da_01	1	sp|P02769|ALBU_BOVIN	sp|P02769|ALBU_BOVIN	1.58476e-37	505356	_LVTDLTK_.1	1.33903e-07	76667.4
3w_S1	20210218AT_cell1_DIA_650_900Da_01	1	sp|P02769|ALBU_BOVIN	sp|P02769|ALBU_BOVIN	1.58476e-37	505356	_DDSPDLPK_.1	1.49867e-06	48790.1
3w_S1	20210218AT_cell1_DIA_650_900Da_01	1	sp|P02769|ALBU_BOVIN	sp|P02769|ALBU_BOVIN	1.58476e-37	505356	_LKEC[Carbamidomethyl (C)]C[Carbamidomethyl (C)]DKPLLEK_.2	3.23162e-07	27775.6
3w_S1	20210218AT_cell1_DIA_650_900Da_01	1	sp|P02769|ALBU_BOVIN	sp|P02769|ALBU_BOVIN	1.58476e-37	505356	_LKPDPNTLC[Carbamidomethyl (C)]DEFKADEK_.3	9.95043e-06	25393.9
3w_S1	20210218AT_cell1_DIA_650_900Da_01	1	sp|P02769|ALBU_BOVIN	sp|P02769|ALBU_BOVIN	1.58476e-37	505356	_RHPEYAVSVLLR_.2	5.00489e-06	20243.4
3w_S1	20210218AT_cell1_DIA_650_900Da_01	1	sp|P02769|ALBU_BOVIN	sp|P02769|ALBU_BOVIN	1.58476e-37	505356	_VPQVSTPTLVEVSR_.2	1.03164e-05	56108.8
3w_S1	20210218AT_cell1_DIA_650_900Da_01	1	sp|P02769|ALBU_BOVIN	sp|P02769|ALBU_BOVIN	1.58476e-37	505356	_EC[Carbamidomethyl (C)]C[Carbamidomethyl (C)]HGDLLEC[Carbamidomethyl (C)]ADDRADLAK_.3	3.27502e-06	16500.6
3w_S1	20210218AT_cell1_DIA_650_900Da_01	1	sp|P02769|ALBU_BOVIN	sp|P02769|ALBU_BOVIN	1.58476e-37	505356	_QEPERNEC[Carbamidomethyl (C)]FLSHK_.2	2.27497e-06	3468.81
3w_S1	20210218AT_cell1_DIA_650_900Da_01	1	sp|P02769|ALBU_BOVIN	sp|P02769|ALBU_BOVIN	1.58476e-37	505356	_ATEEQLK_.1	6.42478e-06	2191.23
3w_S1	20210218AT_cell1_DIA_650_900Da_01	1	sp|P02769|ALBU_BOVIN	sp|P02769|ALBU_BOVIN	1.58476e-37	505356	_SHC[Carbamidomethyl (C)]IAEVEKDAIPENLPPLTADFAEDKDVC[Carbamidomethyl (C)]K_.4	2.94669e-07	9950
3w_S1	20210218AT_cell1_DIA_650_900Da_01	1	sp|P02769|ALBU_BOVIN	sp|P02769|ALBU_BOVIN	1.58476e-37	505356	_SHC[Carbamidomethyl (C)]IAEVEKDAIPENLPPLTADFAEDKDVC[Carbamidomethyl (C)]K_.5	7.3183e-18	3491.41
3w_S1	20210218AT_cell1_DIA_650_900Da_02	2	sp|P02769|ALBU_BOVIN	sp|P02769|ALBU_BOVIN	1.58476e-37	489494	_LC[Carbamidomethyl (C)]VLHEK_.1	2.28227e-35	19202.5
3w_S1	20210218AT_cell1_DIA_650_900Da_02	2	sp|P02769|ALBU_BOVIN	sp|P02769|ALBU_BOVIN	1.58476e-37	489494	_ETYGDMADC[Carbamidomethyl (C)]C[Carbamidomethyl (C)]EK_.2	6.46403e-156	978138
3w_S1	20210218AT_cell1_DIA_650_900Da_02	2	sp|P02769|ALBU_BOVIN	sp|P02769|ALBU_BOVIN	1.58476e-37	489494	_ETYGDM[Oxidation (M)]ADC[Carbamidomethyl (C)]C[Carbamidomethyl (C)]EK_.2	2.27824e-89	36616.8
3w_S1	20210218AT_cell1_DIA_650_900Da_02	2	sp|P02769|ALBU_BOVIN	sp|P02769|ALBU_BOVIN	1.58476e-37	489494	_HLVDEPQNLIK_.2	7.19447e-161	941903
3w_S1	20210218AT_cell1_DIA_650_900Da_02	2	sp|P02769|ALBU_BOVIN	sp|P02769|ALBU_BOVIN	1.58476e-37	489494	_YIC[Carbamidomethyl (C)]DNQDTISSK_.2	1.21328e-94	773520
3w_S1	20210218AT_cell1_DIA_650_900Da_02	2	sp|P02769|ALBU_BOVIN	sp|P02769|ALBU_BOVIN	1.58476e-37	489494	_EYEATLEEC[Carbamidomethyl (C)]C[Carbamidomethyl (C)]AK_.2	2.36849e-124	518643
3w_S1	20210218AT_cell1_DIA_650_900Da_02	2	sp|P02769|ALBU_BOVIN	sp|P02769|ALBU_BOVIN	1.58476e-37	489494	_DDPHAC[Carbamidomethyl (C)]YSTVFDK_.2	1.1513e-141	469081
3w_S1	20210218AT_cell1_DIA_650_900Da_02	2	sp|P02769|ALBU_BOVIN	sp|P02769|ALBU_BOVIN	1.58476e-37	489494	_KVPQVSTPTLVEVSR_.2	1.23386e-136	405453
3w_S1	20210218AT_cell1_DIA_650_900Da_02	2	sp|P02769|ALBU_BOVIN	sp|P02769|ALBU_BOVIN	1.58476e-37	489494	_TC[Carbamidomethyl (C)]VADESHAGC[Carbamidomethyl (C)]EK_.2	3.64833e-130	427445
3w_S1	20210218AT_cell1_DIA_650_900Da_02	2	sp|P02769|ALBU_BOVIN	sp|P02769|ALBU_BOVIN	1.58476e-37	489494	_RHPYFYAPELLYYANK_.3	5.80146e-145	422845
3w_S1	20210218AT_cell1_DIA_650_900Da_02	2	sp|P02769|ALBU_BOVIN	sp|P02769|ALBU_BOVIN	1.58476e-37	489494	_YNGVFQEC[Carbamidomethyl (C)]C[Carbamidomethyl (C)]QAEDK_.2	3.67594e-51	353133
3w_S1	20210218AT_cell1_DIA_650_900Da_02	2	sp|P02769|ALBU_BOVIN	sp|P02769|ALBU_BOVIN	1.58476e-37	489494	_TVMENFVAFVDK_.2	3.57673e-142	212051
3w_S1	20210218AT_cell1_DIA_650_900Da_02	2	sp|P02769|ALBU_BOVIN	sp|P02769|ALBU_BOVIN	1.58476e-37	489494	_DAIPENLPPLTADFAEDKDVC[Carbamidomethyl (C)]K_.3	1.19305e-137	202053
3w_S1	20210218AT_cell1_DIA_650_900Da_02	2	sp|P02769|ALBU_BOVIN	sp|P02769|ALBU_BOVIN	1.58476e-37	489494	_SLHTLFGDELC[Carbamidomethyl (C)]K_.2	3.56081e-29	188219
3w_S1	20210218AT_cell1_DIA_650_900Da_02	2	sp|P02769|ALBU_BOVIN	sp|P02769|ALBU_BOVIN	1.58476e-37	489494	_EC[Carbamidomethyl (C)]C[Carbamidomethyl (C)]HGDLLEC[Carbamidomethyl (C)]ADDR_.2	1.12897e-120	176693
3w_S1	20210218AT_cell1_DIA_650_900Da_02	2	sp|P02769|ALBU_BOVIN	sp|P02769|ALBU_BOVIN	1.58476e-37	489494	_GAC[Carbamidomethyl (C)]LLPK_.1	3.85772e-139	182009
3w_S1	20210218AT_cell1_DIA_650_900Da_02	2	sp|P02769|ALBU_BOVIN	sp|P02769|ALBU_BOVIN	1.58476e-37	489494	_LKPDPNTLC[Carbamidomethyl (C)]DEFK_.2	2.89011e-53	160399
3w_S1	20210218AT_cell1_DIA_650_900Da_02	2	sp|P02769|ALBU_BOVIN	sp|P02769|ALBU_BOVIN	1.58476e-37	489494	_LVTDLTK_.1	7.92953e-107	79952.2
3w_S1	20210218AT_cell1_DIA_650_900Da_02	2	sp|P02769|ALBU_BOVIN	sp|P02769|ALBU_BOVIN	1.58476e-37	489494	_DDSPDLPK_.1	7.45765e-68	54392.8
3w_S1	20210218AT_cell1_DIA_650_900Da_02	2	sp|P02769|ALBU_BOVIN	sp|P02769|ALBU_BOVIN	1.58476e-37	489494	_LKEC[Carbamidomethyl (C)]C[Carbamidomethyl (C)]DKPLLEK_.2	2.06579e-93	24984.7
3w_S1	20210218AT_cell1_DIA_650_900Da_02	2	sp|P02769|ALBU_BOVIN	sp|P02769|ALBU_BOVIN	1.58476e-37	489494	_LKPDPNTLC[Carbamidomethyl (C)]DEFKADEK_.3	4.97185e-68	69637.9
3w_S1	20210218AT_cell1_DIA_650_900Da_02	2	sp|P02769|ALBU_BOVIN	sp|P02769|ALBU_BOVIN	1.58476e-37	489494	_RHPEYAVSVLLR_.2	2.55672e-37	15733.8
3w_S1	20210218AT_cell1_DIA_650_900Da_02	2	sp|P02769|ALBU_BOVIN	sp|P02769|ALBU_BOVIN	1.58476e-37	489494	_VPQVSTPTLVEVSR_.2	1.3013e-51	52840.3
3w_S1	20210218AT_cell1_DIA_650_900Da_02	2	sp|P02769|ALBU_BOVIN	sp|P02769|ALBU_BOVIN	1.58476e-37	489494	_EC[Carbamidomethyl (C)]C[Carbamidomethyl (C)]HGDLLEC[Carbamidomethyl (C)]ADDRADLAK_.3	2.93832e-56	15393.4
3w_S1	20210218AT_cell1_DIA_650_900Da_02	2	sp|P02769|ALBU_BOVIN	sp|P02769|ALBU_BOVIN	1.58476e-37	489494	_QEPERNEC[Carbamidomethyl (C)]FLSHK_.2	9.24515e-56	2551.84
3w_S1	20210218AT_cell1_DIA_650_900Da_02	2	sp|P02769|ALBU_BOVIN	sp|P02769|ALBU_BOVIN	1.58476e-37	489494	_ATEEQLK_.1	3.90377e-54	2931.69
3w_S1	20210218AT_cell1_DIA_650_900Da_02	2	sp|P02769|ALBU_BOVIN	sp|P02769|ALBU_BOVIN	1.58476e-37	489494	_SHC[Carbamidomethyl (C)]IAEVEKDAIPENLPPLTADFAEDKDVC[Carbamidomethyl (C)]K_.4	7.15905e-12	7751.24
3w_S1	20210218AT_cell1_DIA_650_900Da_03	3	sp|P02769|ALBU_BOVIN	sp|P02769|ALBU_BOVIN	1.58476e-37	625930	_LC[Carbamidomethyl (C)]VLHEK_.1	4.15227e-22	24324.7
3w_S1	20210218AT_cell1_DIA_650_900Da_03	3	sp|P02769|ALBU_BOVIN	sp|P02769|ALBU_BOVIN	1.58476e-37	625930	_ETYGDMADC[Carbamidomethyl (C)]C[Carbamidomethyl (C)]EK_.2	2.34299e-148	1.22509e+06
3w_S1	20210218AT_cell1_DIA_650_900Da_03	3	sp|P02769|ALBU_BOVIN	sp|P02769|ALBU_BOVIN	1.58476e-37	625930	_ETYGDM[Oxidation (M)]ADC[Carbamidomethyl (C)]C[Carbamidomethyl (C)]EK_.2	4.1118e-82	46300.5
3w_S1	20210218AT_cell1_DIA_650_900Da_03	3	sp|P02769|ALBU_BOVIN	sp|P02769|ALBU_BOVIN	1.58476e-37	625930	_HLVDEPQNLIK_.2	9.09699e-158	1.21777e+06
3w_S1	20210218AT_cell1_DIA_650_900Da_03	3	sp|P02769|ALBU_BOVIN	sp|P02769|ALBU_BOVIN	1.58476e-37	625930	_YIC[Carbamidomethyl (C)]DNQDTISSK_.2	9.29213e-70	1.00729e+06
3w_S1	20210218AT_cell1_DIA_650_900Da_03	3	sp|P02769|ALBU_BOVIN	sp|P02769|ALBU_BOVIN	1.58476e-37	625930	_EYEATLEEC[Carbamidomethyl (C)]C[Carbamidomethyl (C)]AK_.2	7.71528e-114	665424
3w_S1	20210218AT_cell1_DIA_650_900Da_03	3	sp|P02769|ALBU_BOVIN	sp|P02769|ALBU_BOVIN	1.58476e-37	625930	_DDPHAC[Carbamidomethyl (C)]YSTVFDK_.2	1.75006e-122	563991
3w_S1	20210218AT_cell1_DIA_650_900Da_03	3	sp|P02769|ALBU_BOVIN	sp|P02769|ALBU_BOVIN	1.58476e-37	625930	_KVPQVSTPTLVEVSR_.2	1.02009e-128	546566
3w_S1	20210218AT_cell1_DIA_650_900Da_03	3	sp|P02769|ALBU_BOVIN	sp|P02769|ALBU_BOVIN	1.58476e-37	625930	_TC[Carbamidomethyl (C)]VADESHAGC[Carbamidomethyl (C)]EK_.2	4.14559e-110	540084
3w_S1	20210218AT_cell1_DIA_650_900Da_03	3	sp|P02769|ALBU_BOVIN	sp|P02769|ALBU_BOVIN	1.58476e-37	625930	_RHPYFYAPELLYYANK_.3	1.92569e-154	515917
3w_S1	20210218AT_cell1_DIA_650_900Da_03	3	sp|P02769|ALBU_BOVIN	sp|P02769|ALBU_BOVIN	1.58476e-37	625930	_YNGVFQEC[Carbamidomethyl (C)]C[Carbamidomethyl (C)]QAEDK_.2	1.22454e-37	457231
3w_S1	20210218AT_cell1_DIA_650_900Da_03	3	sp|P02769|ALBU_BOVIN	sp|P02769|ALBU_BOVIN	1.58476e-37	625930	_TVMENFVAFVDK_.2	7.90895e-134	264941
3w_S1	20210218AT_cell1_DIA_650_900Da_03	3	sp|P02769|ALBU_BOVIN	sp|P02769|ALBU_BOVIN	1.58476e-37	625930	_DAIPENLPPLTADFAEDKDVC[Carbamidomethyl (C)]K_.3	2.46788e-123	250994
3w_S1	20210218AT_cell1_DIA_650_900Da_03	3	sp|P02769|ALBU_BOVIN	sp|P02769|ALBU_BOVIN	1.58476e-37	625930	_SLHTLFGDELC[Carbamidomethyl (C)]K_.2	7.40384e-17	235994
3w_S1	20210218AT_cell1_DIA_650_900Da_03	3	sp|P02769|ALBU_BOVIN	sp|P02769|ALBU_BOVIN	1.58476e-37	625930	_EC[Carbamidomethyl (C)]C[Carbamidomethyl (C)]HGDLLEC[Carbamidomethyl (C)]ADDR_.2	2.45288e-117	227973
3w_S1	20210218AT_cell1_DIA_650_900Da_03	3	sp|P02769|ALBU_BOVIN	sp|P02769|ALBU_BOVIN	1.58476e-37	625930	_GAC[Carbamidomethyl (C)]LLPK_.1	8.89206e-116	226600
3w_S1	20210218AT_cell1_DIA_650_900Da_03	3	sp|P02769|ALBU_BOVIN	sp|P02769|ALBU_BOVIN	1.58476e-37	625930	_LKPDPNTLC[Carbamidomethyl (C)]DEFK_.2	4.1663e-77	192972
3w_S1	20210218AT_cell1_DIA_650_900Da_03	3	sp|P02769|ALBU_BOVIN	sp|P02769|ALBU_BOVIN	1.58476e-37	625930	_LVTDLTK_.1	5.39549e-118	96536.5
3w_S1	20210218AT_cell1_DIA_650_900Da_03	3	sp|P02769|ALBU_BOVIN	sp|P02769|ALBU_BOVIN	1.58476e-37	625930	_DDSPDLPK_.1	1.26066e-55	70778.1
3w_S1	20210218AT_cell1_DIA_650_900Da_03	3	sp|P02769|ALBU_BOVIN	sp|P02769|ALBU_BOVIN	1.58476e-37	625930	_LKEC[Carbamidomethyl (C)]C[Carbamidomethyl (C)]DKPLLEK_.2	1.19199e-76	32566.1
3w_S1	20210218AT_cell1_DIA_650_900Da_03	3	sp|P02769|ALBU_BOVIN	sp|P02769|ALBU_BOVIN	1.58476e-37	625930	_LKPDPNTLC[Carbamidomethyl (C)]DEFKADEK_.3	8.13282e-32	95601.3
3w_S1	20210218AT_cell1_DIA_650_900Da_03	3	sp|P02769|ALBU_BOVIN	sp|P02769|ALBU_BOVIN	1.58476e-37	625930	_RHPEYAVSVLLR_.2	9.07246e-42	23345.6
3w_S1	20210218AT_cell1_DIA_650_900Da_03	3	sp|P02769|ALBU_BOVIN	sp|P02769|ALBU_BOVIN	1.58476e-37	625930	_VPQVSTPTLVEVSR_.2	3.23987e-43	69295.6
3w_S1	20210218AT_cell1_DIA_650_900Da_03	3	sp|P02769|ALBU_BOVIN	sp|P02769|ALBU_BOVIN	1.58476e-37	625930	_EC[Carbamidomethyl (C)]C[Carbamidomethyl (C)]HGDLLEC[Carbamidomethyl (C)]ADDRADLAK_.3	4.93881e-39	20103.3
3w_S1	20210218AT_cell1_DIA_650_900Da_03	3	sp|P02769|ALBU_BOVIN	sp|P02769|ALBU_BOVIN	1.58476e-37	625930	_QEPERNEC[Carbamidomethyl (C)]FLSHK_.2	2.8706e-23	3878.57
3w_S1	20210218AT_cell1_DIA_650_900Da_03	3	sp|P02769|ALBU_BOVIN	sp|P02769|ALBU_BOVIN	1.58476e-37	625930	_ATEEQLK_.1	4.13625e-50	3273.51
3w_S1	20210218AT_cell1_DIA_900_1200Da_01	1	sp|P02769|ALBU_BOVIN	sp|P02769|ALBU_BOVIN	1.58476e-37	55388	_LC[Carbamidomethyl (C)]VLHEK_.1	6.84521e-33	15984.2
3w_S1	20210218AT_cell1_DIA_900_1200Da_01	1	sp|P02769|ALBU_BOVIN	sp|P02769|ALBU_BOVIN	1.58476e-37	55388	_C[Carbamidomethyl (C)]C[Carbamidomethyl (C)]AADDKEAC[Carbamidomethyl (C)]FAVEGPK_.2	1.65576e-44	78806.9
3w_S1	20210218AT_cell1_DIA_900_1200Da_01	1	sp|P02769|ALBU_BOVIN	sp|P02769|ALBU_BOVIN	1.58476e-37	55388	_AEFVEVTK_.1	2.77206e-18	71372.9
3w_S1	20210218AT_cell1_DIA_900_1200Da_01	1	sp|P02769|ALBU_BOVIN	sp|P02769|ALBU_BOVIN	1.58476e-37	55388	_YLYEIAR_.1	1.67242e-33	17378.3
3w_S1	20210218AT_cell1_DIA_900_1200Da_01	1	sp|P02769|ALBU_BOVIN	sp|P02769|ALBU_BOVIN	1.58476e-37	55388	_RHPYFYAPELLYYANK_.2	3.12101e-58	19313.2
3w_S1	20210218AT_cell1_DIA_900_1200Da_01	1	sp|P02769|ALBU_BOVIN	sp|P02769|ALBU_BOVIN	1.58476e-37	55388	_LVVSTQTALA_.1	5.19211e-25	11283.3
3w_S1	20210218AT_cell1_DIA_900_1200Da_01	1	sp|P02769|ALBU_BOVIN	sp|P02769|ALBU_BOVIN	1.58476e-37	55388	_LVNELTEFAK_.1	8.18737e-37	11986.7
3w_S1	20210218AT_cell1_DIA_900_1200Da_01	1	sp|P02769|ALBU_BOVIN	sp|P02769|ALBU_BOVIN	1.58476e-37	55388	_RPC[Carbamidomethyl (C)]FSALTPDETYVPK_.2	0.00411703	1618.34
3w_S1	20210218AT_cell1_DIA_900_1200Da_01	1	sp|P02769|ALBU_BOVIN	sp|P02769|ALBU_BOVIN	1.58476e-37	55388	_SHC[Carbamidomethyl (C)]IAEVEK_.1	1.84433e-86	24537.2
3w_S1	20210218AT_cell1_DIA_900_1200Da_01	1	sp|P02769|ALBU_BOVIN	sp|P02769|ALBU_BOVIN	1.58476e-37	55388	_C[Carbamidomethyl (C)]C[Carbamidomethyl (C)]TESLVNR_.1	2.42143e-68	3944.74
3w_S1	20210218AT_cell1_DIA_900_1200Da_01	1	sp|P02769|ALBU_BOVIN	sp|P02769|ALBU_BOVIN	1.58476e-37	55388	_DAIPENLPPLTADFAEDK_.2	1.65869e-23	46120
3w_S1	20210218AT_cell1_DIA_900_1200Da_01	1	sp|P02769|ALBU_BOVIN	sp|P02769|ALBU_BOVIN	1.58476e-37	55388	_DLGEEHFK_.1	1.21096e-18	4684.66
3w_S1	20210218AT_cell1_DIA_900_1200Da_01	1	sp|P02769|ALBU_BOVIN	sp|P02769|ALBU_BOVIN	1.58476e-37	55388	_NEC[Carbamidomethyl (C)]FLSHK_.1	5.98859e-50	3349.4
3w_S1	20210218AT_cell1_DIA_900_1200Da_01	1	sp|P02769|ALBU_BOVIN	sp|P02769|ALBU_BOVIN	1.58476e-37	55388	_NEC[Carbamidomethyl (C)]FLSHKDDSPDLPK_.2	2.59886e-25	3004.95
3w_S1	20210218AT_cell1_DIA_900_1200Da_01	1	sp|P02769|ALBU_BOVIN	sp|P02769|ALBU_BOVIN	1.58476e-37	55388	_EAC[Carbamidomethyl (C)]FAVEGPK_.1	1.00651e-21	1977.41
3w_S1	20210218AT_cell1_DIA_900_1200Da_01	1	sp|P02769|ALBU_BOVIN	sp|P02769|ALBU_BOVIN	1.58476e-37	55388	_KQTALVELLK_.1	3.03487e-49	1656.69
3w_S1	20210218AT_cell1_DIA_900_1200Da_01	1	sp|P02769|ALBU_BOVIN	sp|P02769|ALBU_BOVIN	1.58476e-37	55388	_SHC[Carbamidomethyl (C)]IAEVEKDAIPENLPPLTADFAEDKDVC[Carbamidomethyl (C)]K_.3	0.000150829	1259.57
3w_S1	20210218AT_cell1_DIA_900_1200Da_01	1	sp|P02769|ALBU_BOVIN	sp|P02769|ALBU_BOVIN	1.58476e-37	55388	_QNC[Carbamidomethyl (C)]DQFEK_.1	2.27271e-73	5457.04
3w_S1	20210218AT_cell1_DIA_900_1200Da_02	2	sp|P02769|ALBU_BOVIN	sp|P02769|ALBU_BOVIN	1.58476e-37	56460	_LC[Carbamidomethyl (C)]VLHEK_.1	4.37309e-11	18508.5
3w_S1	20210218AT_cell1_DIA_900_1200Da_02	2	sp|P02769|ALBU_BOVIN	sp|P02769|ALBU_BOVIN	1.58476e-37	56460	_C[Carbamidomethyl (C)]C[Carbamidomethyl (C)]AADDKEAC[Carbamidomethyl (C)]FAVEGPK_.2	6.66506e-53	76909.8
3w_S1	20210218AT_cell1_DIA_900_1200Da_02	2	sp|P02769|ALBU_BOVIN	sp|P02769|ALBU_BOVIN	1.58476e-37	56460	_AEFVEVTK_.1	1.00672e-12	73961.6
3w_S1	20210218AT_cell1_DIA_900_1200Da_02	2	sp|P02769|ALBU_BOVIN	sp|P02769|ALBU_BOVIN	1.58476e-37	56460	_YLYEIAR_.1	6.48932e-53	19247.9
3w_S1	20210218AT_cell1_DIA_900_1200Da_02	2	sp|P02769|ALBU_BOVIN	sp|P02769|ALBU_BOVIN	1.58476e-37	56460	_RHPYFYAPELLYYANK_.2	5.62774e-74	18701.9
3w_S1	20210218AT_cell1_DIA_900_1200Da_02	2	sp|P02769|ALBU_BOVIN	sp|P02769|ALBU_BOVIN	1.58476e-37	56460	_LVVSTQTALA_.1	6.84449e-35	13056.6
3w_S1	20210218AT_cell1_DIA_900_1200Da_02	2	sp|P02769|ALBU_BOVIN	sp|P02769|ALBU_BOVIN	1.58476e-37	56460	_LVNELTEFAK_.1	1.61238e-44	13600
3w_S1	20210218AT_cell1_DIA_900_1200Da_02	2	sp|P02769|ALBU_BOVIN	sp|P02769|ALBU_BOVIN	1.58476e-37	56460	_RPC[Carbamidomethyl (C)]FSALTPDETYVPK_.2	4.65425e-09	80702.2
3w_S1	20210218AT_cell1_DIA_900_1200Da_02	2	sp|P02769|ALBU_BOVIN	sp|P02769|ALBU_BOVIN	1.58476e-37	56460	_SHC[Carbamidomethyl (C)]IAEVEK_.1	2.33156e-64	4437.38
3w_S1	20210218AT_cell1_DIA_900_1200Da_02	2	sp|P02769|ALBU_BOVIN	sp|P02769|ALBU_BOVIN	1.58476e-37	56460	_C[Carbamidomethyl (C)]C[Carbamidomethyl (C)]TESLVNR_.1	9.84322e-68	4488.19
3w_S1	20210218AT_cell1_DIA_900_1200Da_02	2	sp|P02769|ALBU_BOVIN	sp|P02769|ALBU_BOVIN	1.58476e-37	56460	_DAIPENLPPLTADFAEDK_.2	0.000113561	41301.3
3w_S1	20210218AT_cell1_DIA_900_1200Da_02	2	sp|P02769|ALBU_BOVIN	sp|P02769|ALBU_BOVIN	1.58476e-37	56460	_DLGEEHFK_.1	1.38875e-15	5145.73
3w_S1	20210218AT_cell1_DIA_900_1200Da_02	2	sp|P02769|ALBU_BOVIN	sp|P02769|ALBU_BOVIN	1.58476e-37	56460	_NEC[Carbamidomethyl (C)]FLSHK_.1	2.36898e-42	2739.44
3w_S1	20210218AT_cell1_DIA_900_1200Da_02	2	sp|P02769|ALBU_BOVIN	sp|P02769|ALBU_BOVIN	1.58476e-37	56460	_NEC[Carbamidomethyl (C)]FLSHKDDSPDLPK_.2	9.22798e-11	2848.79
3w_S1	20210218AT_cell1_DIA_900_1200Da_02	2	sp|P02769|ALBU_BOVIN	sp|P02769|ALBU_BOVIN	1.58476e-37	56460	_EAC[Carbamidomethyl (C)]FAVEGPK_.1	1.61543e-22	2304.97
3w_S1	20210218AT_cell1_DIA_900_1200Da_02	2	sp|P02769|ALBU_BOVIN	sp|P02769|ALBU_BOVIN	1.58476e-37	56460	_KQTALVELLK_.1	8.40307e-25	2555.51
3w_S1	20210218AT_cell1_DIA_900_1200Da_02	2	sp|P02769|ALBU_BOVIN	sp|P02769|ALBU_BOVIN	1.58476e-37	56460	_SHC[Carbamidomethyl (C)]IAEVEKDAIPENLPPLTADFAEDKDVC[Carbamidomethyl (C)]K_.3	2.4439e-05	1716.82
3w_S1	20210218AT_cell1_DIA_900_1200Da_02	2	sp|P02769|ALBU_BOVIN	sp|P02769|ALBU_BOVIN	1.58476e-37	56460	_EC[Carbamidomethyl (C)]C[Carbamidomethyl (C)]HGDLLEC[Carbamidomethyl (C)]ADDRADLAK_.2	0.00957649	1575.95
3w_S1	20210218AT_cell1_DIA_900_1200Da_03	3	sp|P02769|ALBU_BOVIN	sp|P02769|ALBU_BOVIN	1.58476e-37	65275.7	_LC[Carbamidomethyl (C)]VLHEK_.1	1.11151e-15	18854.9
3w_S1	20210218AT_cell1_DIA_900_1200Da_03	3	sp|P02769|ALBU_BOVIN	sp|P02769|ALBU_BOVIN	1.58476e-37	65275.7	_C[Carbamidomethyl (C)]C[Carbamidomethyl (C)]AADDKEAC[Carbamidomethyl (C)]FAVEGPK_.2	7.85788e-20	93064.2
3w_S1	20210218AT_cell1_DIA_900_1200Da_03	3	sp|P02769|ALBU_BOVIN	sp|P02769|ALBU_BOVIN	1.58476e-37	65275.7	_AEFVEVTK_.1	5.26458e-17	83908
3w_S1	20210218AT_cell1_DIA_900_1200Da_03	3	sp|P02769|ALBU_BOVIN	sp|P02769|ALBU_BOVIN	1.58476e-37	65275.7	_YLYEIAR_.1	2.16423e-21	24855.6
3w_S1	20210218AT_cell1_DIA_900_1200Da_03	3	sp|P02769|ALBU_BOVIN	sp|P02769|ALBU_BOVIN	1.58476e-37	65275.7	_RHPYFYAPELLYYANK_.2	2.32859e-21	22613.9
3w_S1	20210218AT_cell1_DIA_900_1200Da_03	3	sp|P02769|ALBU_BOVIN	sp|P02769|ALBU_BOVIN	1.58476e-37	65275.7	_LVVSTQTALA_.1	7.97047e-18	19306.6
3w_S1	20210218AT_cell1_DIA_900_1200Da_03	3	sp|P02769|ALBU_BOVIN	sp|P02769|ALBU_BOVIN	1.58476e-37	65275.7	_LVNELTEFAK_.1	4.20602e-21	16743.2
3w_S1	20210218AT_cell1_DIA_900_1200Da_03	3	sp|P02769|ALBU_BOVIN	sp|P02769|ALBU_BOVIN	1.58476e-37	65275.7	_RPC[Carbamidomethyl (C)]FSALTPDETYVPK_.2	1.32239e-05	123622
3w_S1	20210218AT_cell1_DIA_900_1200Da_03	3	sp|P02769|ALBU_BOVIN	sp|P02769|ALBU_BOVIN	1.58476e-37	65275.7	_SHC[Carbamidomethyl (C)]IAEVEK_.1	1.26015e-22	27416.2
3w_S1	20210218AT_cell1_DIA_900_1200Da_03	3	sp|P02769|ALBU_BOVIN	sp|P02769|ALBU_BOVIN	1.58476e-37	65275.7	_C[Carbamidomethyl (C)]C[Carbamidomethyl (C)]TESLVNR_.1	4.33257e-22	5250.9
3w_S1	20210218AT_cell1_DIA_900_1200Da_03	3	sp|P02769|ALBU_BOVIN	sp|P02769|ALBU_BOVIN	1.58476e-37	65275.7	_DLGEEHFK_.1	0.000223033	6872.94
3w_S1	20210218AT_cell1_DIA_900_1200Da_03	3	sp|P02769|ALBU_BOVIN	sp|P02769|ALBU_BOVIN	1.58476e-37	65275.7	_NEC[Carbamidomethyl (C)]FLSHK_.1	2.14974e-16	4218.35
3w_S1	20210218AT_cell1_DIA_900_1200Da_03	3	sp|P02769|ALBU_BOVIN	sp|P02769|ALBU_BOVIN	1.58476e-37	65275.7	_NEC[Carbamidomethyl (C)]FLSHKDDSPDLPK_.2	3.16848e-18	3876.77
3w_S1	20210218AT_cell1_DIA_900_1200Da_03	3	sp|P02769|ALBU_BOVIN	sp|P02769|ALBU_BOVIN	1.58476e-37	65275.7	_EAC[Carbamidomethyl (C)]FAVEGPK_.1	2.3825e-17	2235.93
3w_S1	20210218AT_cell1_DIA_900_1200Da_03	3	sp|P02769|ALBU_BOVIN	sp|P02769|ALBU_BOVIN	1.58476e-37	65275.7	_KQTALVELLK_.1	1.27036e-16	1865.79
3w_S1	20210218AT_cell1_DIA_900_1200Da_03	3	sp|P02769|ALBU_BOVIN	sp|P02769|ALBU_BOVIN	1.58476e-37	65275.7	_SHC[Carbamidomethyl (C)]IAEVEKDAIPENLPPLTADFAEDKDVC[Carbamidomethyl (C)]K_.3	9.71593e-10	1090.69
3w_S1	20210218AT_cell1_DIA_900_1200Da_03	3	sp|P02769|ALBU_BOVIN	sp|P02769|ALBU_BOVIN	1.58476e-37	65275.7	_QNC[Carbamidomethyl (C)]DQFEK_.1	1.15648e-21	5446.29
3w_S1	20210218AT_cell1_DIA_900_1200Da_03	3	sp|P02769|ALBU_BOVIN	sp|P02769|ALBU_BOVIN	1.58476e-37	65275.7	_EC[Carbamidomethyl (C)]C[Carbamidomethyl (C)]HGDLLEC[Carbamidomethyl (C)]ADDRADLAK_.2	0.000503107	1776.82
3w_S1	20210218AT_cell1_DIA_900_1200Da_03	3	sp|P02769|ALBU_BOVIN	sp|P02769|ALBU_BOVIN	1.58476e-37	65275.7	_QTALVELLK_.1	6.92448e-10	9750.43
3w_S2	20210218AT_cell2_DIA_400_650Da_01	1	sp|P02769|ALBU_BOVIN	sp|P02769|ALBU_BOVIN	1.58476e-37	316227	_YLYEIAR_.2	5.11164e-53	344333
3w_S2	20210218AT_cell2_DIA_400_650Da_01	1	sp|P02769|ALBU_BOVIN	sp|P02769|ALBU_BOVIN	1.58476e-37	316227	_KVPQVSTPTLVEVSR_.3	7.25759e-28	326584
3w_S2	20210218AT_cell2_DIA_400_650Da_01	1	sp|P02769|ALBU_BOVIN	sp|P02769|ALBU_BOVIN	1.58476e-37	316227	_RHPEYAVSVLLR_.3	1.50344e-17	277764
3w_S2	20210218AT_cell2_DIA_400_650Da_01	1	sp|P02769|ALBU_BOVIN	sp|P02769|ALBU_BOVIN	1.58476e-37	316227	_C[Carbamidomethyl (C)]C[Carbamidomethyl (C)]TESLVNR_.2	1.38241e-36	253619
3w_S2	20210218AT_cell2_DIA_400_650Da_01	1	sp|P02769|ALBU_BOVIN	sp|P02769|ALBU_BOVIN	1.58476e-37	316227	_RPC[Carbamidomethyl (C)]FSALTPDETYVPK_.3	5.2983e-26	217647
3w_S2	20210218AT_cell2_DIA_400_650Da_01	1	sp|P02769|ALBU_BOVIN	sp|P02769|ALBU_BOVIN	1.58476e-37	316227	_EC[Carbamidomethyl (C)]C[Carbamidomethyl (C)]HGDLLEC[Carbamidomethyl (C)]ADDR_.3	4.86002e-48	188765
3w_S2	20210218AT_cell2_DIA_400_650Da_01	1	sp|P02769|ALBU_BOVIN	sp|P02769|ALBU_BOVIN	1.58476e-37	316227	_SLHTLFGDELC[Carbamidomethyl (C)]K_.3	1.17287e-24	182741
3w_S2	20210218AT_cell2_DIA_400_650Da_01	1	sp|P02769|ALBU_BOVIN	sp|P02769|ALBU_BOVIN	1.58476e-37	316227	_LVNELTEFAK_.2	4.66381e-21	149642
3w_S2	20210218AT_cell2_DIA_400_650Da_01	1	sp|P02769|ALBU_BOVIN	sp|P02769|ALBU_BOVIN	1.58476e-37	316227	_AEFVEVTK_.2	6.71632e-17	136880
3w_S2	20210218AT_cell2_DIA_400_650Da_01	1	sp|P02769|ALBU_BOVIN	sp|P02769|ALBU_BOVIN	1.58476e-37	316227	_SHC[Carbamidomethyl (C)]IAEVEK_.2	1.49964e-60	85393.5
3w_S2	20210218AT_cell2_DIA_400_650Da_01	1	sp|P02769|ALBU_BOVIN	sp|P02769|ALBU_BOVIN	1.58476e-37	316227	_QTALVELLK_.2	1.08146e-34	72899.1
3w_S2	20210218AT_cell2_DIA_400_650Da_01	1	sp|P02769|ALBU_BOVIN	sp|P02769|ALBU_BOVIN	1.58476e-37	316227	_LC[Carbamidomethyl (C)]VLHEK_.2	1.17854e-43	73504.3
3w_S2	20210218AT_cell2_DIA_400_650Da_01	1	sp|P02769|ALBU_BOVIN	sp|P02769|ALBU_BOVIN	1.58476e-37	316227	_C[Carbamidomethyl (C)]C[Carbamidomethyl (C)]AADDKEAC[Carbamidomethyl (C)]FAVEGPK_.3	1.40216e-43	76065.5
3w_S2	20210218AT_cell2_DIA_400_650Da_01	1	sp|P02769|ALBU_BOVIN	sp|P02769|ALBU_BOVIN	1.58476e-37	316227	_LKPDPNTLC[Carbamidomethyl (C)]DEFK_.3	7.91686e-15	40909.9
3w_S2	20210218AT_cell2_DIA_400_650Da_01	1	sp|P02769|ALBU_BOVIN	sp|P02769|ALBU_BOVIN	1.58476e-37	316227	_FKDLGEEHFK_.2	9.27715e-05	12123.3
3w_S2	20210218AT_cell2_DIA_400_650Da_01	1	sp|P02769|ALBU_BOVIN	sp|P02769|ALBU_BOVIN	1.58476e-37	316227	_FKDLGEEHFK_.3	1.63173e-08	26102.5
3w_S2	20210218AT_cell2_DIA_400_650Da_01	1	sp|P02769|ALBU_BOVIN	sp|P02769|ALBU_BOVIN	1.58476e-37	316227	_EAC[Carbamidomethyl (C)]FAVEGPK_.2	9.72577e-05	51214.5
3w_S2	20210218AT_cell2_DIA_400_650Da_01	1	sp|P02769|ALBU_BOVIN	sp|P02769|ALBU_BOVIN	1.58476e-37	316227	_DDSPDLPK_.2	5.56239e-09	31488.8
3w_S2	20210218AT_cell2_DIA_400_650Da_01	1	sp|P02769|ALBU_BOVIN	sp|P02769|ALBU_BOVIN	1.58476e-37	316227	_LFTFHADIC[Carbamidomethyl (C)]TLPDTEK_.3	0.000147321	27601.1
3w_S2	20210218AT_cell2_DIA_400_650Da_01	1	sp|P02769|ALBU_BOVIN	sp|P02769|ALBU_BOVIN	1.58476e-37	316227	_DLGEEHFK_.2	4.62701e-29	19024.1
3w_S2	20210218AT_cell2_DIA_400_650Da_01	1	sp|P02769|ALBU_BOVIN	sp|P02769|ALBU_BOVIN	1.58476e-37	316227	_EC[Carbamidomethyl (C)]C[Carbamidomethyl (C)]DKPLLEK_.2	0.000269739	6396.94
3w_S2	20210218AT_cell2_DIA_400_650Da_01	1	sp|P02769|ALBU_BOVIN	sp|P02769|ALBU_BOVIN	1.58476e-37	316227	_EC[Carbamidomethyl (C)]C[Carbamidomethyl (C)]DKPLLEK_.3	0.000826582	12070.9
3w_S2	20210218AT_cell2_DIA_400_650Da_01	1	sp|P02769|ALBU_BOVIN	sp|P02769|ALBU_BOVIN	1.58476e-37	316227	_NEC[Carbamidomethyl (C)]FLSHK_.2	0.000821042	23800.8
3w_S2	20210218AT_cell2_DIA_400_650Da_01	1	sp|P02769|ALBU_BOVIN	sp|P02769|ALBU_BOVIN	1.58476e-37	316227	_NEC[Carbamidomethyl (C)]FLSHKDDSPDLPK_.3	9.19249e-05	5448.68
3w_S2	20210218AT_cell2_DIA_400_650Da_01	1	sp|P02769|ALBU_BOVIN	sp|P02769|ALBU_BOVIN	1.58476e-37	316227	_NEC[Carbamidomethyl (C)]FLSHKDDSPDLPK_.4	0.00227778	3645.92
3w_S2	20210218AT_cell2_DIA_400_650Da_01	1	sp|P02769|ALBU_BOVIN	sp|P02769|ALBU_BOVIN	1.58476e-37	316227	_HPYFYAPELLYYANK_.3	0.00219889	3687.78
3w_S2	20210218AT_cell2_DIA_400_650Da_01	1	sp|P02769|ALBU_BOVIN	sp|P02769|ALBU_BOVIN	1.58476e-37	316227	_QNC[Carbamidomethyl (C)]DQFEK_.2	1.2697e-07	1259.66
3w_S2	20210218AT_cell2_DIA_400_650Da_01	1	sp|P02769|ALBU_BOVIN	sp|P02769|ALBU_BOVIN	1.58476e-37	316227	_DDPHAC[Carbamidomethyl (C)]YSTVFDK_.3	0.00601112	4819.53
3w_S2	20210218AT_cell2_DIA_400_650Da_01	1	sp|P02769|ALBU_BOVIN	sp|P02769|ALBU_BOVIN	1.58476e-37	316227	_RHPYFYAPELLYYANK_.4	0.00460127	9671.52
3w_S2	20210218AT_cell2_DIA_400_650Da_01	1	sp|P02769|ALBU_BOVIN	sp|P02769|ALBU_BOVIN	1.58476e-37	316227	_ATEEQLK_.2	0.00458245	1410.89
3w_S2	20210218AT_cell2_DIA_400_650Da_01	1	sp|P02769|ALBU_BOVIN	sp|P02769|ALBU_BOVIN	1.58476e-37	316227	_HPEYAVSVLLR_.2	0.000662619	3298.84
3w_S2	20210218AT_cell2_DIA_400_650Da_02	2	sp|P02769|ALBU_BOVIN	sp|P02769|ALBU_BOVIN	1.58476e-37	328143	_YLYEIAR_.2	4.5881e-17	338211
3w_S2	20210218AT_cell2_DIA_400_650Da_02	2	sp|P02769|ALBU_BOVIN	sp|P02769|ALBU_BOVIN	1.58476e-37	328143	_KVPQVSTPTLVEVSR_.3	1.84123e-07	340975
3w_S2	20210218AT_cell2_DIA_400_650Da_02	2	sp|P02769|ALBU_BOVIN	sp|P02769|ALBU_BOVIN	1.58476e-37	328143	_RHPEYAVSVLLR_.3	1.01924e-05	305243
3w_S2	20210218AT_cell2_DIA_400_650Da_02	2	sp|P02769|ALBU_BOVIN	sp|P02769|ALBU_BOVIN	1.58476e-37	328143	_C[Carbamidomethyl (C)]C[Carbamidomethyl (C)]TESLVNR_.2	3.42309e-07	261320
3w_S2	20210218AT_cell2_DIA_400_650Da_02	2	sp|P02769|ALBU_BOVIN	sp|P02769|ALBU_BOVIN	1.58476e-37	328143	_RPC[Carbamidomethyl (C)]FSALTPDETYVPK_.3	9.35865e-09	208970
3w_S2	20210218AT_cell2_DIA_400_650Da_02	2	sp|P02769|ALBU_BOVIN	sp|P02769|ALBU_BOVIN	1.58476e-37	328143	_EC[Carbamidomethyl (C)]C[Carbamidomethyl (C)]HGDLLEC[Carbamidomethyl (C)]ADDR_.3	1.27608e-11	194222
3w_S2	20210218AT_cell2_DIA_400_650Da_02	2	sp|P02769|ALBU_BOVIN	sp|P02769|ALBU_BOVIN	1.58476e-37	328143	_SLHTLFGDELC[Carbamidomethyl (C)]K_.3	1.71415e-08	179729
3w_S2	20210218AT_cell2_DIA_400_650Da_02	2	sp|P02769|ALBU_BOVIN	sp|P02769|ALBU_BOVIN	1.58476e-37	328143	_LVNELTEFAK_.2	2.87948e-09	158024
3w_S2	20210218AT_cell2_DIA_400_650Da_02	2	sp|P02769|ALBU_BOVIN	sp|P02769|ALBU_BOVIN	1.58476e-37	328143	_AEFVEVTK_.2	2.94762e-06	156567
3w_S2	20210218AT_cell2_DIA_400_650Da_02	2	sp|P02769|ALBU_BOVIN	sp|P02769|ALBU_BOVIN	1.58476e-37	328143	_SHC[Carbamidomethyl (C)]IAEVEK_.2	6.78941e-21	91303.7
3w_S2	20210218AT_cell2_DIA_400_650Da_02	2	sp|P02769|ALBU_BOVIN	sp|P02769|ALBU_BOVIN	1.58476e-37	328143	_QTALVELLK_.2	1.26542e-09	78720.6
3w_S2	20210218AT_cell2_DIA_400_650Da_02	2	sp|P02769|ALBU_BOVIN	sp|P02769|ALBU_BOVIN	1.58476e-37	328143	_LC[Carbamidomethyl (C)]VLHEK_.2	2.80799e-09	79510
3w_S2	20210218AT_cell2_DIA_400_650Da_02	2	sp|P02769|ALBU_BOVIN	sp|P02769|ALBU_BOVIN	1.58476e-37	328143	_C[Carbamidomethyl (C)]C[Carbamidomethyl (C)]AADDKEAC[Carbamidomethyl (C)]FAVEGPK_.3	2.02536e-09	72815.5
3w_S2	20210218AT_cell2_DIA_400_650Da_02	2	sp|P02769|ALBU_BOVIN	sp|P02769|ALBU_BOVIN	1.58476e-37	328143	_LKPDPNTLC[Carbamidomethyl (C)]DEFK_.3	3.14028e-05	35887.2
3w_S2	20210218AT_cell2_DIA_400_650Da_02	2	sp|P02769|ALBU_BOVIN	sp|P02769|ALBU_BOVIN	1.58476e-37	328143	_FKDLGEEHFK_.2	0.000214757	11234.4
3w_S2	20210218AT_cell2_DIA_400_650Da_02	2	sp|P02769|ALBU_BOVIN	sp|P02769|ALBU_BOVIN	1.58476e-37	328143	_EAC[Carbamidomethyl (C)]FAVEGPK_.2	0.000259708	54448.6
3w_S2	20210218AT_cell2_DIA_400_650Da_02	2	sp|P02769|ALBU_BOVIN	sp|P02769|ALBU_BOVIN	1.58476e-37	328143	_DDSPDLPK_.2	1.91103e-05	39534.9
3w_S2	20210218AT_cell2_DIA_400_650Da_02	2	sp|P02769|ALBU_BOVIN	sp|P02769|ALBU_BOVIN	1.58476e-37	328143	_LFTFHADIC[Carbamidomethyl (C)]TLPDTEK_.3	2.07099e-05	31507.3
3w_S2	20210218AT_cell2_DIA_400_650Da_02	2	sp|P02769|ALBU_BOVIN	sp|P02769|ALBU_BOVIN	1.58476e-37	328143	_DLGEEHFK_.2	8.3328e-06	19437
3w_S2	20210218AT_cell2_DIA_400_650Da_02	2	sp|P02769|ALBU_BOVIN	sp|P02769|ALBU_BOVIN	1.58476e-37	328143	_EC[Carbamidomethyl (C)]C[Carbamidomethyl (C)]DKPLLEK_.2	3.70277e-05	7322.98
3w_S2	20210218AT_cell2_DIA_400_650Da_02	2	sp|P02769|ALBU_BOVIN	sp|P02769|ALBU_BOVIN	1.58476e-37	328143	_EC[Carbamidomethyl (C)]C[Carbamidomethyl (C)]DKPLLEK_.3	0.00256745	18997.5
3w_S2	20210218AT_cell2_DIA_400_650Da_02	2	sp|P02769|ALBU_BOVIN	sp|P02769|ALBU_BOVIN	1.58476e-37	328143	_NEC[Carbamidomethyl (C)]FLSHK_.2	3.70276e-05	25048.8
3w_S2	20210218AT_cell2_DIA_400_650Da_02	2	sp|P02769|ALBU_BOVIN	sp|P02769|ALBU_BOVIN	1.58476e-37	328143	_NEC[Carbamidomethyl (C)]FLSHKDDSPDLPK_.3	7.19378e-06	8653.23
3w_S2	20210218AT_cell2_DIA_400_650Da_02	2	sp|P02769|ALBU_BOVIN	sp|P02769|ALBU_BOVIN	1.58476e-37	328143	_NEC[Carbamidomethyl (C)]FLSHKDDSPDLPK_.4	0.00315546	3404.99
3w_S2	20210218AT_cell2_DIA_400_650Da_02	2	sp|P02769|ALBU_BOVIN	sp|P02769|ALBU_BOVIN	1.58476e-37	328143	_HPYFYAPELLYYANK_.3	5.4934e-05	6118.95
3w_S2	20210218AT_cell2_DIA_400_650Da_02	2	sp|P02769|ALBU_BOVIN	sp|P02769|ALBU_BOVIN	1.58476e-37	328143	_QNC[Carbamidomethyl (C)]DQFEK_.2	3.38796e-05	2452.73
3w_S2	20210218AT_cell2_DIA_400_650Da_02	2	sp|P02769|ALBU_BOVIN	sp|P02769|ALBU_BOVIN	1.58476e-37	328143	_DDPHAC[Carbamidomethyl (C)]YSTVFDK_.3	0.00139151	7170.11
3w_S2	20210218AT_cell2_DIA_400_650Da_02	2	sp|P02769|ALBU_BOVIN	sp|P02769|ALBU_BOVIN	1.58476e-37	328143	_KQTALVELLK_.2	8.34499e-06	38177.4
3w_S2	20210218AT_cell2_DIA_400_650Da_02	2	sp|P02769|ALBU_BOVIN	sp|P02769|ALBU_BOVIN	1.58476e-37	328143	_TC[Carbamidomethyl (C)]VADESHAGC[Carbamidomethyl (C)]EK_.3	5.58355e-08	72287.9
3w_S2	20210218AT_cell2_DIA_400_650Da_02	2	sp|P02769|ALBU_BOVIN	sp|P02769|ALBU_BOVIN	1.58476e-37	328143	_RHPYFYAPELLYYANK_.4	0.00478053	5906.82
3w_S2	20210218AT_cell2_DIA_400_650Da_03	3	sp|P02769|ALBU_BOVIN	sp|P02769|ALBU_BOVIN	1.58476e-37	348745	_YLYEIAR_.2	2.85605e-64	362300
3w_S2	20210218AT_cell2_DIA_400_650Da_03	3	sp|P02769|ALBU_BOVIN	sp|P02769|ALBU_BOVIN	1.58476e-37	348745	_KVPQVSTPTLVEVSR_.3	7.8483e-32	355306
3w_S2	20210218AT_cell2_DIA_400_650Da_03	3	sp|P02769|ALBU_BOVIN	sp|P02769|ALBU_BOVIN	1.58476e-37	348745	_RHPEYAVSVLLR_.3	2.83559e-27	328630
3w_S2	20210218AT_cell2_DIA_400_650Da_03	3	sp|P02769|ALBU_BOVIN	sp|P02769|ALBU_BOVIN	1.58476e-37	348745	_C[Carbamidomethyl (C)]C[Carbamidomethyl (C)]TESLVNR_.2	7.1863e-37	281135
3w_S2	20210218AT_cell2_DIA_400_650Da_03	3	sp|P02769|ALBU_BOVIN	sp|P02769|ALBU_BOVIN	1.58476e-37	348745	_RPC[Carbamidomethyl (C)]FSALTPDETYVPK_.3	1.085e-41	225533
3w_S2	20210218AT_cell2_DIA_400_650Da_03	3	sp|P02769|ALBU_BOVIN	sp|P02769|ALBU_BOVIN	1.58476e-37	348745	_EC[Carbamidomethyl (C)]C[Carbamidomethyl (C)]HGDLLEC[Carbamidomethyl (C)]ADDR_.3	3.50355e-54	210193
3w_S2	20210218AT_cell2_DIA_400_650Da_03	3	sp|P02769|ALBU_BOVIN	sp|P02769|ALBU_BOVIN	1.58476e-37	348745	_SLHTLFGDELC[Carbamidomethyl (C)]K_.3	1.07463e-33	187992
3w_S2	20210218AT_cell2_DIA_400_650Da_03	3	sp|P02769|ALBU_BOVIN	sp|P02769|ALBU_BOVIN	1.58476e-37	348745	_LVNELTEFAK_.2	3.46026e-35	184371
3w_S2	20210218AT_cell2_DIA_400_650Da_03	3	sp|P02769|ALBU_BOVIN	sp|P02769|ALBU_BOVIN	1.58476e-37	348745	_AEFVEVTK_.2	2.89562e-21	161959
3w_S2	20210218AT_cell2_DIA_400_650Da_03	3	sp|P02769|ALBU_BOVIN	sp|P02769|ALBU_BOVIN	1.58476e-37	348745	_SHC[Carbamidomethyl (C)]IAEVEK_.2	6.02262e-58	90571.2
3w_S2	20210218AT_cell2_DIA_400_650Da_03	3	sp|P02769|ALBU_BOVIN	sp|P02769|ALBU_BOVIN	1.58476e-37	348745	_QTALVELLK_.2	5.35088e-46	72780.1
3w_S2	20210218AT_cell2_DIA_400_650Da_03	3	sp|P02769|ALBU_BOVIN	sp|P02769|ALBU_BOVIN	1.58476e-37	348745	_LC[Carbamidomethyl (C)]VLHEK_.2	5.8936e-06	62609.9
3w_S2	20210218AT_cell2_DIA_400_650Da_03	3	sp|P02769|ALBU_BOVIN	sp|P02769|ALBU_BOVIN	1.58476e-37	348745	_C[Carbamidomethyl (C)]C[Carbamidomethyl (C)]AADDKEAC[Carbamidomethyl (C)]FAVEGPK_.3	2.89057e-48	80334
3w_S2	20210218AT_cell2_DIA_400_650Da_03	3	sp|P02769|ALBU_BOVIN	sp|P02769|ALBU_BOVIN	1.58476e-37	348745	_LKPDPNTLC[Carbamidomethyl (C)]DEFK_.3	8.78739e-17	44613.9
3w_S2	20210218AT_cell2_DIA_400_650Da_03	3	sp|P02769|ALBU_BOVIN	sp|P02769|ALBU_BOVIN	1.58476e-37	348745	_FKDLGEEHFK_.2	0.000312781	11048.8
3w_S2	20210218AT_cell2_DIA_400_650Da_03	3	sp|P02769|ALBU_BOVIN	sp|P02769|ALBU_BOVIN	1.58476e-37	348745	_FKDLGEEHFK_.3	0.00302139	33031.5
3w_S2	20210218AT_cell2_DIA_400_650Da_03	3	sp|P02769|ALBU_BOVIN	sp|P02769|ALBU_BOVIN	1.58476e-37	348745	_EAC[Carbamidomethyl (C)]FAVEGPK_.2	6.51563e-14	55186.2
3w_S2	20210218AT_cell2_DIA_400_650Da_03	3	sp|P02769|ALBU_BOVIN	sp|P02769|ALBU_BOVIN	1.58476e-37	348745	_DDSPDLPK_.2	1.2645e-17	44145.8
3w_S2	20210218AT_cell2_DIA_400_650Da_03	3	sp|P02769|ALBU_BOVIN	sp|P02769|ALBU_BOVIN	1.58476e-37	348745	_LFTFHADIC[Carbamidomethyl (C)]TLPDTEK_.3	3.55548e-05	39492.2
3w_S2	20210218AT_cell2_DIA_400_650Da_03	3	sp|P02769|ALBU_BOVIN	sp|P02769|ALBU_BOVIN	1.58476e-37	348745	_DLGEEHFK_.2	2.55429e-28	15497
3w_S2	20210218AT_cell2_DIA_400_650Da_03	3	sp|P02769|ALBU_BOVIN	sp|P02769|ALBU_BOVIN	1.58476e-37	348745	_EC[Carbamidomethyl (C)]C[Carbamidomethyl (C)]DKPLLEK_.2	0.00031846	6355.41
3w_S2	20210218AT_cell2_DIA_400_650Da_03	3	sp|P02769|ALBU_BOVIN	sp|P02769|ALBU_BOVIN	1.58476e-37	348745	_NEC[Carbamidomethyl (C)]FLSHK_.2	3.69516e-05	27787
3w_S2	20210218AT_cell2_DIA_400_650Da_03	3	sp|P02769|ALBU_BOVIN	sp|P02769|ALBU_BOVIN	1.58476e-37	348745	_NEC[Carbamidomethyl (C)]FLSHKDDSPDLPK_.3	7.17539e-14	9653.61
3w_S2	20210218AT_cell2_DIA_400_650Da_03	3	sp|P02769|ALBU_BOVIN	sp|P02769|ALBU_BOVIN	1.58476e-37	348745	_NEC[Carbamidomethyl (C)]FLSHKDDSPDLPK_.4	0.0022677	4247.99
3w_S2	20210218AT_cell2_DIA_400_650Da_03	3	sp|P02769|ALBU_BOVIN	sp|P02769|ALBU_BOVIN	1.58476e-37	348745	_HPYFYAPELLYYANK_.3	0.000559276	6206.52
3w_S2	20210218AT_cell2_DIA_400_650Da_03	3	sp|P02769|ALBU_BOVIN	sp|P02769|ALBU_BOVIN	1.58476e-37	348745	_QNC[Carbamidomethyl (C)]DQFEK_.2	2.86122e-23	2708.37
3w_S2	20210218AT_cell2_DIA_400_650Da_03	3	sp|P02769|ALBU_BOVIN	sp|P02769|ALBU_BOVIN	1.58476e-37	348745	_DDPHAC[Carbamidomethyl (C)]YSTVFDK_.3	0.000413847	6157.54
3w_S2	20210218AT_cell2_DIA_400_650Da_03	3	sp|P02769|ALBU_BOVIN	sp|P02769|ALBU_BOVIN	1.58476e-37	348745	_LKEC[Carbamidomethyl (C)]C[Carbamidomethyl (C)]DKPLLEK_.3	0.00322746	13595.8
3w_S2	20210218AT_cell2_DIA_400_650Da_03	3	sp|P02769|ALBU_BOVIN	sp|P02769|ALBU_BOVIN	1.58476e-37	348745	_TC[Carbamidomethyl (C)]VADESHAGC[Carbamidomethyl (C)]EK_.3	6.73382e-36	75631.2
3w_S2	20210218AT_cell2_DIA_400_650Da_03	3	sp|P02769|ALBU_BOVIN	sp|P02769|ALBU_BOVIN	1.58476e-37	348745	_RHPYFYAPELLYYANK_.4	0.000282099	10265.1
3w_S2	20210218AT_cell2_DIA_400_650Da_03	3	sp|P02769|ALBU_BOVIN	sp|P02769|ALBU_BOVIN	1.58476e-37	348745	_ATEEQLK_.2	0.00361929	1751.09
3w_S2	20210218AT_cell2_DIA_400_650Da_03	3	sp|P02769|ALBU_BOVIN	sp|P02769|ALBU_BOVIN	1.58476e-37	348745	_HPEYAVSVLLR_.2	0.00115194	6984.86
3w_S2	20210218AT_cell2_DIA_650_900Da_01	1	sp|P02769|ALBU_BOVIN	sp|P02769|ALBU_BOVIN	1.58476e-37	79131.7	_LC[Carbamidomethyl (C)]VLHEK_.1	0.000293724	2642.1
3w_S2	20210218AT_cell2_DIA_650_900Da_01	1	sp|P02769|ALBU_BOVIN	sp|P02769|ALBU_BOVIN	1.58476e-37	79131.7	_ETYGDMADC[Carbamidomethyl (C)]C[Carbamidomethyl (C)]EK_.2	5.09825e-43	149610
3w_S2	20210218AT_cell2_DIA_650_900Da_01	1	sp|P02769|ALBU_BOVIN	sp|P02769|ALBU_BOVIN	1.58476e-37	79131.7	_ETYGDM[Oxidation (M)]ADC[Carbamidomethyl (C)]C[Carbamidomethyl (C)]EK_.2	1.56633e-13	5791.86
3w_S2	20210218AT_cell2_DIA_650_900Da_01	1	sp|P02769|ALBU_BOVIN	sp|P02769|ALBU_BOVIN	1.58476e-37	79131.7	_HLVDEPQNLIK_.2	1.68548e-40	157052
3w_S2	20210218AT_cell2_DIA_650_900Da_01	1	sp|P02769|ALBU_BOVIN	sp|P02769|ALBU_BOVIN	1.58476e-37	79131.7	_YIC[Carbamidomethyl (C)]DNQDTISSK_.2	3.31262e-23	116240
3w_S2	20210218AT_cell2_DIA_650_900Da_01	1	sp|P02769|ALBU_BOVIN	sp|P02769|ALBU_BOVIN	1.58476e-37	79131.7	_EYEATLEEC[Carbamidomethyl (C)]C[Carbamidomethyl (C)]AK_.2	4.83397e-29	76892.6
3w_S2	20210218AT_cell2_DIA_650_900Da_01	1	sp|P02769|ALBU_BOVIN	sp|P02769|ALBU_BOVIN	1.58476e-37	79131.7	_DDPHAC[Carbamidomethyl (C)]YSTVFDK_.2	6.22533e-12	66469.7
3w_S2	20210218AT_cell2_DIA_650_900Da_01	1	sp|P02769|ALBU_BOVIN	sp|P02769|ALBU_BOVIN	1.58476e-37	79131.7	_KVPQVSTPTLVEVSR_.2	5.51691e-45	79287.8
3w_S2	20210218AT_cell2_DIA_650_900Da_01	1	sp|P02769|ALBU_BOVIN	sp|P02769|ALBU_BOVIN	1.58476e-37	79131.7	_TC[Carbamidomethyl (C)]VADESHAGC[Carbamidomethyl (C)]EK_.2	6.17762e-33	65831.7
3w_S2	20210218AT_cell2_DIA_650_900Da_01	1	sp|P02769|ALBU_BOVIN	sp|P02769|ALBU_BOVIN	1.58476e-37	79131.7	_RHPYFYAPELLYYANK_.3	0.000505998	69463.8
3w_S2	20210218AT_cell2_DIA_650_900Da_01	1	sp|P02769|ALBU_BOVIN	sp|P02769|ALBU_BOVIN	1.58476e-37	79131.7	_YNGVFQEC[Carbamidomethyl (C)]C[Carbamidomethyl (C)]QAEDK_.2	1.84625e-17	54641.3
3w_S2	20210218AT_cell2_DIA_650_900Da_01	1	sp|P02769|ALBU_BOVIN	sp|P02769|ALBU_BOVIN	1.58476e-37	79131.7	_TVMENFVAFVDK_.2	4.63563e-28	38427.5
3w_S2	20210218AT_cell2_DIA_650_900Da_01	1	sp|P02769|ALBU_BOVIN	sp|P02769|ALBU_BOVIN	1.58476e-37	79131.7	_DAIPENLPPLTADFAEDKDVC[Carbamidomethyl (C)]K_.3	1.60376e-09	30892.1
3w_S2	20210218AT_cell2_DIA_650_900Da_01	1	sp|P02769|ALBU_BOVIN	sp|P02769|ALBU_BOVIN	1.58476e-37	79131.7	_SLHTLFGDELC[Carbamidomethyl (C)]K_.2	9.7193e-09	31440
3w_S2	20210218AT_cell2_DIA_650_900Da_01	1	sp|P02769|ALBU_BOVIN	sp|P02769|ALBU_BOVIN	1.58476e-37	79131.7	_EC[Carbamidomethyl (C)]C[Carbamidomethyl (C)]HGDLLEC[Carbamidomethyl (C)]ADDR_.2	1.56865e-35	28044.7
3w_S2	20210218AT_cell2_DIA_650_900Da_01	1	sp|P02769|ALBU_BOVIN	sp|P02769|ALBU_BOVIN	1.58476e-37	79131.7	_GAC[Carbamidomethyl (C)]LLPK_.1	3.19693e-21	24916.9
3w_S2	20210218AT_cell2_DIA_650_900Da_01	1	sp|P02769|ALBU_BOVIN	sp|P02769|ALBU_BOVIN	1.58476e-37	79131.7	_LKPDPNTLC[Carbamidomethyl (C)]DEFK_.2	9.53342e-05	26055.3
3w_S2	20210218AT_cell2_DIA_650_900Da_01	1	sp|P02769|ALBU_BOVIN	sp|P02769|ALBU_BOVIN	1.58476e-37	79131.7	_LVTDLTK_.1	8.20239e-12	11596.6
3w_S2	20210218AT_cell2_DIA_650_900Da_01	1	sp|P02769|ALBU_BOVIN	sp|P02769|ALBU_BOVIN	1.58476e-37	79131.7	_DDSPDLPK_.1	0.000128553	5539.1
3w_S2	20210218AT_cell2_DIA_650_900Da_01	1	sp|P02769|ALBU_BOVIN	sp|P02769|ALBU_BOVIN	1.58476e-37	79131.7	_LKEC[Carbamidomethyl (C)]C[Carbamidomethyl (C)]DKPLLEK_.2	1.07715e-18	2568.82
3w_S2	20210218AT_cell2_DIA_650_900Da_01	1	sp|P02769|ALBU_BOVIN	sp|P02769|ALBU_BOVIN	1.58476e-37	79131.7	_LKPDPNTLC[Carbamidomethyl (C)]DEFKADEK_.3	0.00275441	1701.84
3w_S2	20210218AT_cell2_DIA_650_900Da_02	2	sp|P02769|ALBU_BOVIN	sp|P02769|ALBU_BOVIN	1.58476e-37	78936.9	_LC[Carbamidomethyl (C)]VLHEK_.1	4.49056e-05	2860.32
3w_S2	20210218AT_cell2_DIA_650_900Da_02	2	sp|P02769|ALBU_BOVIN	sp|P02769|ALBU_BOVIN	1.58476e-37	78936.9	_ETYGDMADC[Carbamidomethyl (C)]C[Carbamidomethyl (C)]EK_.2	9.22958e-108	147849
3w_S2	20210218AT_cell2_DIA_650_900Da_02	2	sp|P02769|ALBU_BOVIN	sp|P02769|ALBU_BOVIN	1.58476e-37	78936.9	_ETYGDM[Oxidation (M)]ADC[Carbamidomethyl (C)]C[Carbamidomethyl (C)]EK_.2	2.7897e-28	5666.12
3w_S2	20210218AT_cell2_DIA_650_900Da_02	2	sp|P02769|ALBU_BOVIN	sp|P02769|ALBU_BOVIN	1.58476e-37	78936.9	_HLVDEPQNLIK_.2	4.78934e-81	157193
3w_S2	20210218AT_cell2_DIA_650_900Da_02	2	sp|P02769|ALBU_BOVIN	sp|P02769|ALBU_BOVIN	1.58476e-37	78936.9	_YIC[Carbamidomethyl (C)]DNQDTISSK_.2	1.35509e-48	120379
3w_S2	20210218AT_cell2_DIA_650_900Da_02	2	sp|P02769|ALBU_BOVIN	sp|P02769|ALBU_BOVIN	1.58476e-37	78936.9	_EYEATLEEC[Carbamidomethyl (C)]C[Carbamidomethyl (C)]AK_.2	3.09224e-82	76598.8
3w_S2	20210218AT_cell2_DIA_650_900Da_02	2	sp|P02769|ALBU_BOVIN	sp|P02769|ALBU_BOVIN	1.58476e-37	78936.9	_DDPHAC[Carbamidomethyl (C)]YSTVFDK_.2	2.30747e-70	70913.1
3w_S2	20210218AT_cell2_DIA_650_900Da_02	2	sp|P02769|ALBU_BOVIN	sp|P02769|ALBU_BOVIN	1.58476e-37	78936.9	_KVPQVSTPTLVEVSR_.2	1.58709e-114	72721.4
3w_S2	20210218AT_cell2_DIA_650_900Da_02	2	sp|P02769|ALBU_BOVIN	sp|P02769|ALBU_BOVIN	1.58476e-37	78936.9	_TC[Carbamidomethyl (C)]VADESHAGC[Carbamidomethyl (C)]EK_.2	1.36875e-88	64944.6
3w_S2	20210218AT_cell2_DIA_650_900Da_02	2	sp|P02769|ALBU_BOVIN	sp|P02769|ALBU_BOVIN	1.58476e-37	78936.9	_RHPYFYAPELLYYANK_.3	5.51255e-08	58187
3w_S2	20210218AT_cell2_DIA_650_900Da_02	2	sp|P02769|ALBU_BOVIN	sp|P02769|ALBU_BOVIN	1.58476e-37	78936.9	_YNGVFQEC[Carbamidomethyl (C)]C[Carbamidomethyl (C)]QAEDK_.2	5.38741e-38	56342.8
3w_S2	20210218AT_cell2_DIA_650_900Da_02	2	sp|P02769|ALBU_BOVIN	sp|P02769|ALBU_BOVIN	1.58476e-37	78936.9	_TVMENFVAFVDK_.2	3.5184e-69	39607.2
3w_S2	20210218AT_cell2_DIA_650_900Da_02	2	sp|P02769|ALBU_BOVIN	sp|P02769|ALBU_BOVIN	1.58476e-37	78936.9	_DAIPENLPPLTADFAEDKDVC[Carbamidomethyl (C)]K_.3	6.58033e-61	25851.2
3w_S2	20210218AT_cell2_DIA_650_900Da_02	2	sp|P02769|ALBU_BOVIN	sp|P02769|ALBU_BOVIN	1.58476e-37	78936.9	_SLHTLFGDELC[Carbamidomethyl (C)]K_.2	7.97646e-25	31052.9
3w_S2	20210218AT_cell2_DIA_650_900Da_02	2	sp|P02769|ALBU_BOVIN	sp|P02769|ALBU_BOVIN	1.58476e-37	78936.9	_EC[Carbamidomethyl (C)]C[Carbamidomethyl (C)]HGDLLEC[Carbamidomethyl (C)]ADDR_.2	6.25642e-100	26457.4
3w_S2	20210218AT_cell2_DIA_650_900Da_02	2	sp|P02769|ALBU_BOVIN	sp|P02769|ALBU_BOVIN	1.58476e-37	78936.9	_GAC[Carbamidomethyl (C)]LLPK_.1	2.89641e-51	21636.9
3w_S2	20210218AT_cell2_DIA_650_900Da_02	2	sp|P02769|ALBU_BOVIN	sp|P02769|ALBU_BOVIN	1.58476e-37	78936.9	_LKPDPNTLC[Carbamidomethyl (C)]DEFK_.2	9.33137e-22	23401.5
3w_S2	20210218AT_cell2_DIA_650_900Da_02	2	sp|P02769|ALBU_BOVIN	sp|P02769|ALBU_BOVIN	1.58476e-37	78936.9	_LVTDLTK_.1	4.86992e-06	11448.8
3w_S2	20210218AT_cell2_DIA_650_900Da_02	2	sp|P02769|ALBU_BOVIN	sp|P02769|ALBU_BOVIN	1.58476e-37	78936.9	_DDSPDLPK_.1	3.68581e-22	6429.09
3w_S2	20210218AT_cell2_DIA_650_900Da_02	2	sp|P02769|ALBU_BOVIN	sp|P02769|ALBU_BOVIN	1.58476e-37	78936.9	_LKEC[Carbamidomethyl (C)]C[Carbamidomethyl (C)]DKPLLEK_.2	5.77752e-15	1860.2
3w_S2	20210218AT_cell2_DIA_650_900Da_02	2	sp|P02769|ALBU_BOVIN	sp|P02769|ALBU_BOVIN	1.58476e-37	78936.9	_LKPDPNTLC[Carbamidomethyl (C)]DEFKADEK_.3	2.74427e-05	1127.69
3w_S2	20210218AT_cell2_DIA_650_900Da_02	2	sp|P02769|ALBU_BOVIN	sp|P02769|ALBU_BOVIN	1.58476e-37	78936.9	_RHPEYAVSVLLR_.2	0.00173411	1736.69
3w_S2	20210218AT_cell2_DIA_650_900Da_03	3	sp|P02769|ALBU_BOVIN	sp|P02769|ALBU_BOVIN	1.58476e-37	82584.7	_LC[Carbamidomethyl (C)]VLHEK_.1	0.000499101	2729.91
3w_S2	20210218AT_cell2_DIA_650_900Da_03	3	sp|P02769|ALBU_BOVIN	sp|P02769|ALBU_BOVIN	1.58476e-37	82584.7	_ETYGDMADC[Carbamidomethyl (C)]C[Carbamidomethyl (C)]EK_.2	5.05954e-91	159192
3w_S2	20210218AT_cell2_DIA_650_900Da_03	3	sp|P02769|ALBU_BOVIN	sp|P02769|ALBU_BOVIN	1.58476e-37	82584.7	_ETYGDM[Oxidation (M)]ADC[Carbamidomethyl (C)]C[Carbamidomethyl (C)]EK_.2	2.15441e-22	5664.21
3w_S2	20210218AT_cell2_DIA_650_900Da_03	3	sp|P02769|ALBU_BOVIN	sp|P02769|ALBU_BOVIN	1.58476e-37	82584.7	_HLVDEPQNLIK_.2	4.11607e-55	162596
3w_S2	20210218AT_cell2_DIA_650_900Da_03	3	sp|P02769|ALBU_BOVIN	sp|P02769|ALBU_BOVIN	1.58476e-37	82584.7	_YIC[Carbamidomethyl (C)]DNQDTISSK_.2	2.94331e-66	122629
3w_S2	20210218AT_cell2_DIA_650_900Da_03	3	sp|P02769|ALBU_BOVIN	sp|P02769|ALBU_BOVIN	1.58476e-37	82584.7	_EYEATLEEC[Carbamidomethyl (C)]C[Carbamidomethyl (C)]AK_.2	6.75508e-74	90912.2
3w_S2	20210218AT_cell2_DIA_650_900Da_03	3	sp|P02769|ALBU_BOVIN	sp|P02769|ALBU_BOVIN	1.58476e-37	82584.7	_DDPHAC[Carbamidomethyl (C)]YSTVFDK_.2	1.17137e-58	71658.8
3w_S2	20210218AT_cell2_DIA_650_900Da_03	3	sp|P02769|ALBU_BOVIN	sp|P02769|ALBU_BOVIN	1.58476e-37	82584.7	_KVPQVSTPTLVEVSR_.2	4.18872e-90	72113.2
3w_S2	20210218AT_cell2_DIA_650_900Da_03	3	sp|P02769|ALBU_BOVIN	sp|P02769|ALBU_BOVIN	1.58476e-37	82584.7	_TC[Carbamidomethyl (C)]VADESHAGC[Carbamidomethyl (C)]EK_.2	1.69582e-78	74978.9
3w_S2	20210218AT_cell2_DIA_650_900Da_03	3	sp|P02769|ALBU_BOVIN	sp|P02769|ALBU_BOVIN	1.58476e-37	82584.7	_RHPYFYAPELLYYANK_.3	2.16224e-36	66225.1
3w_S2	20210218AT_cell2_DIA_650_900Da_03	3	sp|P02769|ALBU_BOVIN	sp|P02769|ALBU_BOVIN	1.58476e-37	82584.7	_YNGVFQEC[Carbamidomethyl (C)]C[Carbamidomethyl (C)]QAEDK_.2	4.55705e-44	59572.3
3w_S2	20210218AT_cell2_DIA_650_900Da_03	3	sp|P02769|ALBU_BOVIN	sp|P02769|ALBU_BOVIN	1.58476e-37	82584.7	_TVMENFVAFVDK_.2	6.41574e-50	41679.1
3w_S2	20210218AT_cell2_DIA_650_900Da_03	3	sp|P02769|ALBU_BOVIN	sp|P02769|ALBU_BOVIN	1.58476e-37	82584.7	_DAIPENLPPLTADFAEDKDVC[Carbamidomethyl (C)]K_.3	8.53446e-46	32626.9
3w_S2	20210218AT_cell2_DIA_650_900Da_03	3	sp|P02769|ALBU_BOVIN	sp|P02769|ALBU_BOVIN	1.58476e-37	82584.7	_SLHTLFGDELC[Carbamidomethyl (C)]K_.2	3.78693e-27	31330.8
3w_S2	20210218AT_cell2_DIA_650_900Da_03	3	sp|P02769|ALBU_BOVIN	sp|P02769|ALBU_BOVIN	1.58476e-37	82584.7	_EC[Carbamidomethyl (C)]C[Carbamidomethyl (C)]HGDLLEC[Carbamidomethyl (C)]ADDR_.2	4.26669e-71	27158.7
3w_S2	20210218AT_cell2_DIA_650_900Da_03	3	sp|P02769|ALBU_BOVIN	sp|P02769|ALBU_BOVIN	1.58476e-37	82584.7	_GAC[Carbamidomethyl (C)]LLPK_.1	2.52311e-31	12092
3w_S2	20210218AT_cell2_DIA_650_900Da_03	3	sp|P02769|ALBU_BOVIN	sp|P02769|ALBU_BOVIN	1.58476e-37	82584.7	_LKPDPNTLC[Carbamidomethyl (C)]DEFK_.2	5.84421e-15	22714.1
3w_S2	20210218AT_cell2_DIA_650_900Da_03	3	sp|P02769|ALBU_BOVIN	sp|P02769|ALBU_BOVIN	1.58476e-37	82584.7	_LVTDLTK_.1	5.11266e-51	10875.2
3w_S2	20210218AT_cell2_DIA_650_900Da_03	3	sp|P02769|ALBU_BOVIN	sp|P02769|ALBU_BOVIN	1.58476e-37	82584.7	_DDSPDLPK_.1	8.29111e-21	7864.1
3w_S2	20210218AT_cell2_DIA_650_900Da_03	3	sp|P02769|ALBU_BOVIN	sp|P02769|ALBU_BOVIN	1.58476e-37	82584.7	_LKEC[Carbamidomethyl (C)]C[Carbamidomethyl (C)]DKPLLEK_.2	1.13567e-47	4539.72
3w_S2	20210218AT_cell2_DIA_900_1200Da_01	1	sp|P02769|ALBU_BOVIN	sp|P02769|ALBU_BOVIN	1.58476e-37	7789.53	_LC[Carbamidomethyl (C)]VLHEK_.1	0.000576771	2102.32
3w_S2	20210218AT_cell2_DIA_900_1200Da_01	1	sp|P02769|ALBU_BOVIN	sp|P02769|ALBU_BOVIN	1.58476e-37	7789.53	_C[Carbamidomethyl (C)]C[Carbamidomethyl (C)]AADDKEAC[Carbamidomethyl (C)]FAVEGPK_.2	5.54358e-10	11453.2
3w_S2	20210218AT_cell2_DIA_900_1200Da_01	1	sp|P02769|ALBU_BOVIN	sp|P02769|ALBU_BOVIN	1.58476e-37	7789.53	_AEFVEVTK_.1	0.000169561	9813.05
3w_S2	20210218AT_cell2_DIA_900_1200Da_01	1	sp|P02769|ALBU_BOVIN	sp|P02769|ALBU_BOVIN	1.58476e-37	7789.53	_YLYEIAR_.1	0.000198166	2578.75
3w_S2	20210218AT_cell2_DIA_900_1200Da_01	1	sp|P02769|ALBU_BOVIN	sp|P02769|ALBU_BOVIN	1.58476e-37	7789.53	_RHPYFYAPELLYYANK_.2	2.78148e-05	2325.15
3w_S2	20210218AT_cell2_DIA_900_1200Da_01	1	sp|P02769|ALBU_BOVIN	sp|P02769|ALBU_BOVIN	1.58476e-37	7789.53	_LVVSTQTALA_.1	0.000156439	1004.23
3w_S2	20210218AT_cell2_DIA_900_1200Da_01	1	sp|P02769|ALBU_BOVIN	sp|P02769|ALBU_BOVIN	1.58476e-37	7789.53	_LVNELTEFAK_.1	0.00112388	917.162
3w_S2	20210218AT_cell2_DIA_900_1200Da_01	1	sp|P02769|ALBU_BOVIN	sp|P02769|ALBU_BOVIN	1.58476e-37	7789.53	_RPC[Carbamidomethyl (C)]FSALTPDETYVPK_.2	0.000484459	17298
3w_S2	20210218AT_cell2_DIA_900_1200Da_01	1	sp|P02769|ALBU_BOVIN	sp|P02769|ALBU_BOVIN	1.58476e-37	7789.53	_SHC[Carbamidomethyl (C)]IAEVEK_.1	3.11411e-11	2722.12
3w_S2	20210218AT_cell2_DIA_900_1200Da_01	1	sp|P02769|ALBU_BOVIN	sp|P02769|ALBU_BOVIN	1.58476e-37	7789.53	_C[Carbamidomethyl (C)]C[Carbamidomethyl (C)]TESLVNR_.1	0.00214244	343.162
3w_S2	20210218AT_cell2_DIA_900_1200Da_01	1	sp|P02769|ALBU_BOVIN	sp|P02769|ALBU_BOVIN	1.58476e-37	7789.53	_DLGEEHFK_.1	0.00792483	385.649
3w_S2	20210218AT_cell2_DIA_900_1200Da_02	2	sp|P02769|ALBU_BOVIN	sp|P02769|ALBU_BOVIN	1.58476e-37	7706.12	_LC[Carbamidomethyl (C)]VLHEK_.1	0.0086253	1733.54
3w_S2	20210218AT_cell2_DIA_900_1200Da_02	2	sp|P02769|ALBU_BOVIN	sp|P02769|ALBU_BOVIN	1.58476e-37	7706.12	_C[Carbamidomethyl (C)]C[Carbamidomethyl (C)]AADDKEAC[Carbamidomethyl (C)]FAVEGPK_.2	1.79337e-31	13030.4
3w_S2	20210218AT_cell2_DIA_900_1200Da_02	2	sp|P02769|ALBU_BOVIN	sp|P02769|ALBU_BOVIN	1.58476e-37	7706.12	_AEFVEVTK_.1	4.85299e-23	8354.39
3w_S2	20210218AT_cell2_DIA_900_1200Da_02	2	sp|P02769|ALBU_BOVIN	sp|P02769|ALBU_BOVIN	1.58476e-37	7706.12	_YLYEIAR_.1	0.00415271	2595.01
3w_S2	20210218AT_cell2_DIA_900_1200Da_02	2	sp|P02769|ALBU_BOVIN	sp|P02769|ALBU_BOVIN	1.58476e-37	7706.12	_RHPYFYAPELLYYANK_.2	7.98277e-10	3616.99
3w_S2	20210218AT_cell2_DIA_900_1200Da_02	2	sp|P02769|ALBU_BOVIN	sp|P02769|ALBU_BOVIN	1.58476e-37	7706.12	_LVVSTQTALA_.1	0.00115987	1620.51
3w_S2	20210218AT_cell2_DIA_900_1200Da_02	2	sp|P02769|ALBU_BOVIN	sp|P02769|ALBU_BOVIN	1.58476e-37	7706.12	_LVNELTEFAK_.1	1.48335e-12	956.903
3w_S2	20210218AT_cell2_DIA_900_1200Da_02	2	sp|P02769|ALBU_BOVIN	sp|P02769|ALBU_BOVIN	1.58476e-37	7706.12	_DAIPENLPPLTADFAEDK_.2	0.0055954	10212.5
3w_S2	20210218AT_cell2_DIA_900_1200Da_03	3	sp|P02769|ALBU_BOVIN	sp|P02769|ALBU_BOVIN	1.58476e-37	8600.88	_C[Carbamidomethyl (C)]C[Carbamidomethyl (C)]AADDKEAC[Carbamidomethyl (C)]FAVEGPK_.2	4.94264e-14	12230.6
3w_S2	20210218AT_cell2_DIA_900_1200Da_03	3	sp|P02769|ALBU_BOVIN	sp|P02769|ALBU_BOVIN	1.58476e-37	8600.88	_AEFVEVTK_.1	1.98038e-05	11027.1
3w_S2	20210218AT_cell2_DIA_900_1200Da_03	3	sp|P02769|ALBU_BOVIN	sp|P02769|ALBU_BOVIN	1.58476e-37	8600.88	_YLYEIAR_.1	4.58055e-05	2544.92
3w_S2	20210218AT_cell2_DIA_900_1200Da_03	3	sp|P02769|ALBU_BOVIN	sp|P02769|ALBU_BOVIN	1.58476e-37	8600.88	_RHPYFYAPELLYYANK_.2	5.15011e-05	2243.94
3w_S2	20210218AT_cell2_DIA_900_1200Da_03	3	sp|P02769|ALBU_BOVIN	sp|P02769|ALBU_BOVIN	1.58476e-37	8600.88	_LVVSTQTALA_.1	3.6593e-05	1080.59
3w_S2	20210218AT_cell2_DIA_900_1200Da_03	3	sp|P02769|ALBU_BOVIN	sp|P02769|ALBU_BOVIN	1.58476e-37	8600.88	_LVNELTEFAK_.1	3.92551e-05	1235.39
3w_S2	20210218AT_cell2_DIA_900_1200Da_03	3	sp|P02769|ALBU_BOVIN	sp|P02769|ALBU_BOVIN	1.58476e-37	8600.88	_RPC[Carbamidomethyl (C)]FSALTPDETYVPK_.2	1.69224e-07	23679.9
3w_S2	20210218AT_cell2_DIA_900_1200Da_03	3	sp|P02769|ALBU_BOVIN	sp|P02769|ALBU_BOVIN	1.58476e-37	8600.88	_SHC[Carbamidomethyl (C)]IAEVEK_.1	6.8349e-22	3946.62
3w_S2	20210218AT_cell2_DIA_900_1200Da_03	3	sp|P02769|ALBU_BOVIN	sp|P02769|ALBU_BOVIN	1.58476e-37	8600.88	_C[Carbamidomethyl (C)]C[Carbamidomethyl (C)]TESLVNR_.1	0.00839489	315.322
3w_S2	20210218AT_cell2_DIA_900_1200Da_03	3	sp|P02769|ALBU_BOVIN	sp|P02769|ALBU_BOVIN	1.58476e-37	8600.88	_DAIPENLPPLTADFAEDK_.2	0.009419	3883.92
3w_S2	20210218AT_cell2_DIA_900_1200Da_03	3	sp|P02769|ALBU_BOVIN	sp|P02769|ALBU_BOVIN	1.58476e-37	8600.88	_HPYFYAPELLYYANK_.2	0.00346365	586.545
3w_S1	20210218AT_cell1_DIA_400_650Da_01	1	sp|P01012|OVAL_CHICK	sp|P01012|OVAL_CHICK	4.04152e-43	863871	_AFKDEDTQAMPFR_.3	4.87252e-56	3.02938e+06
3w_S1	20210218AT_cell1_DIA_400_650Da_01	1	sp|P01012|OVAL_CHICK	sp|P01012|OVAL_CHICK	4.04152e-43	863871	_AFKDEDTQAM[Oxidation (M)]PFR_.3	2.25124e-09	52886.3
3w_S1	20210218AT_cell1_DIA_400_650Da_01	1	sp|P01012|OVAL_CHICK	sp|P01012|OVAL_CHICK	4.04152e-43	863871	_ADHPFLFC[Carbamidomethyl (C)]IK_.3	4.66262e-26	962428
3w_S1	20210218AT_cell1_DIA_400_650Da_01	1	sp|P01012|OVAL_CHICK	sp|P01012|OVAL_CHICK	4.04152e-43	863871	_ADHPFLFC[Carbamidomethyl (C)]IK_.2	1.21558e-09	534131
3w_S1	20210218AT_cell1_DIA_400_650Da_01	1	sp|P01012|OVAL_CHICK	sp|P01012|OVAL_CHICK	4.04152e-43	863871	_DEDTQAMPFR_.2	6.46627e-40	302199
3w_S1	20210218AT_cell1_DIA_400_650Da_01	1	sp|P01012|OVAL_CHICK	sp|P01012|OVAL_CHICK	4.04152e-43	863871	_ELINSWVESQTNGIIR_.3	2.52557e-36	457900
3w_S1	20210218AT_cell1_DIA_400_650Da_01	1	sp|P01012|OVAL_CHICK	sp|P01012|OVAL_CHICK	4.04152e-43	863871	_HIATNAVLFFGR_.3	3.50808e-53	1462764
3w_S1	20210218AT_cell1_DIA_400_650Da_01	1	sp|P01012|OVAL_CHICK	sp|P01012|OVAL_CHICK	4.04152e-43	863871	_GGLEPINFQTAADQAR_.3	6.91394e-10	63200
3w_S1	20210218AT_cell1_DIA_400_650Da_01	1	sp|P01012|OVAL_CHICK	sp|P01012|OVAL_CHICK	4.04152e-43	863871	_ISQAVHAAHAEINEAGR_.3	5.47131e-62	1.7508e+06
3w_S1	20210218AT_cell1_DIA_400_650Da_01	1	sp|P01012|OVAL_CHICK	sp|P01012|OVAL_CHICK	4.04152e-43	863871	_ISQAVHAAHAEINEAGR_.4	2.33941e-26	820917
3w_S1	20210218AT_cell1_DIA_400_650Da_01	1	sp|P01012|OVAL_CHICK	sp|P01012|OVAL_CHICK	4.04152e-43	863871	_VASMASEK_.2	4.205e-23	35235.6
3w_S1	20210218AT_cell1_DIA_400_650Da_01	1	sp|P01012|OVAL_CHICK	sp|P01012|OVAL_CHICK	4.04152e-43	863871	_VASM[Oxidation (M)]ASEK_.2	0.00167401	3917.35
3w_S1	20210218AT_cell1_DIA_400_650Da_02	2	sp|P01012|OVAL_CHICK	sp|P01012|OVAL_CHICK	4.04152e-43	805740	_AFKDEDTQAMPFR_.3	3.89441e-13	2.81691e+06
3w_S1	20210218AT_cell1_DIA_400_650Da_02	2	sp|P01012|OVAL_CHICK	sp|P01012|OVAL_CHICK	4.04152e-43	805740	_AFKDEDTQAM[Oxidation (M)]PFR_.3	0.000491227	38372.4
3w_S1	20210218AT_cell1_DIA_400_650Da_02	2	sp|P01012|OVAL_CHICK	sp|P01012|OVAL_CHICK	4.04152e-43	805740	_ADHPFLFC[Carbamidomethyl (C)]IK_.3	4.77945e-08	863151
3w_S1	20210218AT_cell1_DIA_400_650Da_02	2	sp|P01012|OVAL_CHICK	sp|P01012|OVAL_CHICK	4.04152e-43	805740	_ADHPFLFC[Carbamidomethyl (C)]IK_.2	5.56538e-07	545120
3w_S1	20210218AT_cell1_DIA_400_650Da_02	2	sp|P01012|OVAL_CHICK	sp|P01012|OVAL_CHICK	4.04152e-43	805740	_DEDTQAMPFR_.2	6.96512e-10	285445
3w_S1	20210218AT_cell1_DIA_400_650Da_02	2	sp|P01012|OVAL_CHICK	sp|P01012|OVAL_CHICK	4.04152e-43	805740	_ELINSWVESQTNGIIR_.3	7.16938e-09	288618
3w_S1	20210218AT_cell1_DIA_400_650Da_02	2	sp|P01012|OVAL_CHICK	sp|P01012|OVAL_CHICK	4.04152e-43	805740	_HIATNAVLFFGR_.3	9.25423e-07	1.12462e+06
3w_S1	20210218AT_cell1_DIA_400_650Da_02	2	sp|P01012|OVAL_CHICK	sp|P01012|OVAL_CHICK	4.04152e-43	805740	_GGLEPINFQTAADQAR_.3	0.000677552	19319.2
3w_S1	20210218AT_cell1_DIA_400_650Da_02	2	sp|P01012|OVAL_CHICK	sp|P01012|OVAL_CHICK	4.04152e-43	805740	_ISQAVHAAHAEINEAGR_.3	7.83653e-07	1.47728e+06
3w_S1	20210218AT_cell1_DIA_400_650Da_02	2	sp|P01012|OVAL_CHICK	sp|P01012|OVAL_CHICK	4.04152e-43	805740	_ISQAVHAAHAEINEAGR_.4	3.40669e-05	591954
3w_S1	20210218AT_cell1_DIA_400_650Da_02	2	sp|P01012|OVAL_CHICK	sp|P01012|OVAL_CHICK	4.04152e-43	805740	_VASMASEK_.2	2.15326e-07	28980.4
3w_S1	20210218AT_cell1_DIA_400_650Da_03	3	sp|P01012|OVAL_CHICK	sp|P01012|OVAL_CHICK	4.04152e-43	851029	_AFKDEDTQAMPFR_.3	5.89436e-11	2.96938e+06
3w_S1	20210218AT_cell1_DIA_400_650Da_03	3	sp|P01012|OVAL_CHICK	sp|P01012|OVAL_CHICK	4.04152e-43	851029	_AFKDEDTQAM[Oxidation (M)]PFR_.3	2.60329e-05	55470.1
3w_S1	20210218AT_cell1_DIA_400_650Da_03	3	sp|P01012|OVAL_CHICK	sp|P01012|OVAL_CHICK	4.04152e-43	851029	_ADHPFLFC[Carbamidomethyl (C)]IK_.3	1.50063e-06	873306
3w_S1	20210218AT_cell1_DIA_400_650Da_03	3	sp|P01012|OVAL_CHICK	sp|P01012|OVAL_CHICK	4.04152e-43	851029	_ADHPFLFC[Carbamidomethyl (C)]IK_.2	6.14102e-07	566677
3w_S1	20210218AT_cell1_DIA_400_650Da_03	3	sp|P01012|OVAL_CHICK	sp|P01012|OVAL_CHICK	4.04152e-43	851029	_DEDTQAMPFR_.2	6.2468e-08	320672
3w_S1	20210218AT_cell1_DIA_400_650Da_03	3	sp|P01012|OVAL_CHICK	sp|P01012|OVAL_CHICK	4.04152e-43	851029	_ELINSWVESQTNGIIR_.3	2.04483e-08	326064
3w_S1	20210218AT_cell1_DIA_400_650Da_03	3	sp|P01012|OVAL_CHICK	sp|P01012|OVAL_CHICK	4.04152e-43	851029	_HIATNAVLFFGR_.3	7.64379e-05	80871.3
3w_S1	20210218AT_cell1_DIA_400_650Da_03	3	sp|P01012|OVAL_CHICK	sp|P01012|OVAL_CHICK	4.04152e-43	851029	_GGLEPINFQTAADQAR_.3	3.4665e-05	26967.7
3w_S1	20210218AT_cell1_DIA_400_650Da_03	3	sp|P01012|OVAL_CHICK	sp|P01012|OVAL_CHICK	4.04152e-43	851029	_ISQAVHAAHAEINEAGR_.3	1.11813e-07	1.50502e+06
3w_S1	20210218AT_cell1_DIA_400_650Da_03	3	sp|P01012|OVAL_CHICK	sp|P01012|OVAL_CHICK	4.04152e-43	851029	_ISQAVHAAHAEINEAGR_.4	1.55329e-07	697155
3w_S1	20210218AT_cell1_DIA_400_650Da_03	3	sp|P01012|OVAL_CHICK	sp|P01012|OVAL_CHICK	4.04152e-43	851029	_VASMASEK_.2	4.97552e-07	34585.5
3w_S1	20210218AT_cell1_DIA_650_900Da_01	1	sp|P01012|OVAL_CHICK	sp|P01012|OVAL_CHICK	4.04152e-43	4085701	_GGLEPINFQTAADQAR_.2	3.40717e-08	5984395
3w_S1	20210218AT_cell1_DIA_650_900Da_01	1	sp|P01012|OVAL_CHICK	sp|P01012|OVAL_CHICK	4.04152e-43	4085701	_YPILPEYLQC[Carbamidomethyl (C)]VK_.2	3.35874e-08	4925330
3w_S1	20210218AT_cell1_DIA_650_900Da_01	1	sp|P01012|OVAL_CHICK	sp|P01012|OVAL_CHICK	4.04152e-43	4085701	_LTEWTSSNVMEER_.2	4.41705e-08	2643651
3w_S1	20210218AT_cell1_DIA_650_900Da_01	1	sp|P01012|OVAL_CHICK	sp|P01012|OVAL_CHICK	4.04152e-43	4085701	_LTEWTSSNVM[Oxidation (M)]EER_.2	4.16616e-06	51105
3w_S1	20210218AT_cell1_DIA_650_900Da_01	1	sp|P01012|OVAL_CHICK	sp|P01012|OVAL_CHICK	4.04152e-43	4085701	_HIATNAVLFFGR_.2	4.47793e-08	2.07754e+06
3w_S1	20210218AT_cell1_DIA_650_900Da_01	1	sp|P01012|OVAL_CHICK	sp|P01012|OVAL_CHICK	4.04152e-43	4085701	_DILNQITKPNDVYSFSLASR_.3	3.35874e-08	1800243
3w_S1	20210218AT_cell1_DIA_650_900Da_01	1	sp|P01012|OVAL_CHICK	sp|P01012|OVAL_CHICK	4.04152e-43	4085701	_AFKDEDTQAMPFR_.2	5.31065e-08	632196
3w_S1	20210218AT_cell1_DIA_650_900Da_01	1	sp|P01012|OVAL_CHICK	sp|P01012|OVAL_CHICK	4.04152e-43	4085701	_AFKDEDTQAM[Oxidation (M)]PFR_.2	7.23519e-06	5998.01
3w_S1	20210218AT_cell1_DIA_650_900Da_01	1	sp|P01012|OVAL_CHICK	sp|P01012|OVAL_CHICK	4.04152e-43	4085701	_ISQAVHAAHAEINEAGR_.2	1.94573e-07	357336
3w_S1	20210218AT_cell1_DIA_650_900Da_01	1	sp|P01012|OVAL_CHICK	sp|P01012|OVAL_CHICK	4.04152e-43	4085701	_PVQMMYQIGLFR_.2	2.35741e-07	69135.1
3w_S1	20210218AT_cell1_DIA_650_900Da_01	1	sp|P01012|OVAL_CHICK	sp|P01012|OVAL_CHICK	4.04152e-43	4085701	_FDKLPGFGDSIEAQC[Carbamidomethyl (C)]GTSVNVHSSLR_.4	9.39425e-08	56040.6
3w_S1	20210218AT_cell1_DIA_650_900Da_01	1	sp|P01012|OVAL_CHICK	sp|P01012|OVAL_CHICK	4.04152e-43	4085701	_LPGFGDSIEAQC[Carbamidomethyl (C)]GTSVNVHSSLR_.3	9.93834e-07	35701.7
3w_S1	20210218AT_cell1_DIA_650_900Da_01	1	sp|P01012|OVAL_CHICK	sp|P01012|OVAL_CHICK	4.04152e-43	4085701	_EVVGSAEAGVDAASVSEEFR_.3	1.95047e-06	30788.2
3w_S1	20210218AT_cell1_DIA_650_900Da_01	1	sp|P01012|OVAL_CHICK	sp|P01012|OVAL_CHICK	4.04152e-43	4085701	_PNDVYSFSLASR_.2	2.81864e-05	20996.8
3w_S1	20210218AT_cell1_DIA_650_900Da_01	1	sp|P01012|OVAL_CHICK	sp|P01012|OVAL_CHICK	4.04152e-43	4085701	_LYAEERYPILPEYLQC[Carbamidomethyl (C)]VK_.3	0.00229186	1378.51
3w_S1	20210218AT_cell1_DIA_650_900Da_01	1	sp|P01012|OVAL_CHICK	sp|P01012|OVAL_CHICK	4.04152e-43	4085701	_VTEQESKPVQMMYQIGLFR_.3	3.4075e-08	1.5708e+06
3w_S1	20210218AT_cell1_DIA_650_900Da_02	2	sp|P01012|OVAL_CHICK	sp|P01012|OVAL_CHICK	4.04152e-43	4.01649e+06	_GGLEPINFQTAADQAR_.2	1.08127e-184	5.78723e+06
3w_S1	20210218AT_cell1_DIA_650_900Da_02	2	sp|P01012|OVAL_CHICK	sp|P01012|OVAL_CHICK	4.04152e-43	4.01649e+06	_YPILPEYLQC[Carbamidomethyl (C)]VK_.2	1.41461e-195	4.96352e+06
3w_S1	20210218AT_cell1_DIA_650_900Da_02	2	sp|P01012|OVAL_CHICK	sp|P01012|OVAL_CHICK	4.04152e-43	4.01649e+06	_LTEWTSSNVMEER_.2	5.79062e-124	2548059
3w_S1	20210218AT_cell1_DIA_650_900Da_02	2	sp|P01012|OVAL_CHICK	sp|P01012|OVAL_CHICK	4.04152e-43	4.01649e+06	_LTEWTSSNVM[Oxidation (M)]EER_.2	2.62409e-34	49383.9
3w_S1	20210218AT_cell1_DIA_650_900Da_02	2	sp|P01012|OVAL_CHICK	sp|P01012|OVAL_CHICK	4.04152e-43	4.01649e+06	_HIATNAVLFFGR_.2	2.85607e-166	2.1877e+06
3w_S1	20210218AT_cell1_DIA_650_900Da_02	2	sp|P01012|OVAL_CHICK	sp|P01012|OVAL_CHICK	4.04152e-43	4.01649e+06	_DILNQITKPNDVYSFSLASR_.3	6.95585e-184	1.82277e+06
3w_S1	20210218AT_cell1_DIA_650_900Da_02	2	sp|P01012|OVAL_CHICK	sp|P01012|OVAL_CHICK	4.04152e-43	4.01649e+06	_AFKDEDTQAMPFR_.2	3.133e-150	617565
3w_S1	20210218AT_cell1_DIA_650_900Da_02	2	sp|P01012|OVAL_CHICK	sp|P01012|OVAL_CHICK	4.04152e-43	4.01649e+06	_AFKDEDTQAM[Oxidation (M)]PFR_.2	8.66325e-09	6061.16
3w_S1	20210218AT_cell1_DIA_650_900Da_02	2	sp|P01012|OVAL_CHICK	sp|P01012|OVAL_CHICK	4.04152e-43	4.01649e+06	_ISQAVHAAHAEINEAGR_.2	2.8484e-119	329973
3w_S1	20210218AT_cell1_DIA_650_900Da_02	2	sp|P01012|OVAL_CHICK	sp|P01012|OVAL_CHICK	4.04152e-43	4.01649e+06	_PVQMMYQIGLFR_.2	3.4325e-108	72197
3w_S1	20210218AT_cell1_DIA_650_900Da_02	2	sp|P01012|OVAL_CHICK	sp|P01012|OVAL_CHICK	4.04152e-43	4.01649e+06	_FDKLPGFGDSIEAQC[Carbamidomethyl (C)]GTSVNVHSSLR_.4	3.81041e-76	51266.7
3w_S1	20210218AT_cell1_DIA_650_900Da_02	2	sp|P01012|OVAL_CHICK	sp|P01012|OVAL_CHICK	4.04152e-43	4.01649e+06	_LPGFGDSIEAQC[Carbamidomethyl (C)]GTSVNVHSSLR_.3	2.3455e-85	34126.7
3w_S1	20210218AT_cell1_DIA_650_900Da_02	2	sp|P01012|OVAL_CHICK	sp|P01012|OVAL_CHICK	4.04152e-43	4.01649e+06	_EVVGSAEAGVDAASVSEEFR_.3	7.68782e-15	26264.6
3w_S1	20210218AT_cell1_DIA_650_900Da_02	2	sp|P01012|OVAL_CHICK	sp|P01012|OVAL_CHICK	4.04152e-43	4.01649e+06	_PNDVYSFSLASR_.2	0.000924045	16029.5
3w_S1	20210218AT_cell1_DIA_650_900Da_02	2	sp|P01012|OVAL_CHICK	sp|P01012|OVAL_CHICK	4.04152e-43	4.01649e+06	_LYAEERYPILPEYLQC[Carbamidomethyl (C)]VK_.3	0.00344533	4938.55
3w_S1	20210218AT_cell1_DIA_650_900Da_02	2	sp|P01012|OVAL_CHICK	sp|P01012|OVAL_CHICK	4.04152e-43	4.01649e+06	_VASMASEK_.1	6.83911e-10	2267.07
3w_S1	20210218AT_cell1_DIA_650_900Da_02	2	sp|P01012|OVAL_CHICK	sp|P01012|OVAL_CHICK	4.04152e-43	4.01649e+06	_VTEQESKPVQMMYQIGLFR_.3	1.82745e-178	1650097
3w_S1	20210218AT_cell1_DIA_650_900Da_03	3	sp|P01012|OVAL_CHICK	sp|P01012|OVAL_CHICK	4.04152e-43	4279140	_GGLEPINFQTAADQAR_.2	6.46337e-166	6310718
3w_S1	20210218AT_cell1_DIA_650_900Da_03	3	sp|P01012|OVAL_CHICK	sp|P01012|OVAL_CHICK	4.04152e-43	4279140	_YPILPEYLQC[Carbamidomethyl (C)]VK_.2	1.66511e-171	5047059
3w_S1	20210218AT_cell1_DIA_650_900Da_03	3	sp|P01012|OVAL_CHICK	sp|P01012|OVAL_CHICK	4.04152e-43	4279140	_LTEWTSSNVMEER_.2	2.24912e-123	2.90636e+06
3w_S1	20210218AT_cell1_DIA_650_900Da_03	3	sp|P01012|OVAL_CHICK	sp|P01012|OVAL_CHICK	4.04152e-43	4279140	_LTEWTSSNVM[Oxidation (M)]EER_.2	1.87661e-40	52927.1
3w_S1	20210218AT_cell1_DIA_650_900Da_03	3	sp|P01012|OVAL_CHICK	sp|P01012|OVAL_CHICK	4.04152e-43	4279140	_HIATNAVLFFGR_.2	1.6469e-150	2.29794e+06
3w_S1	20210218AT_cell1_DIA_650_900Da_03	3	sp|P01012|OVAL_CHICK	sp|P01012|OVAL_CHICK	4.04152e-43	4279140	_DILNQITKPNDVYSFSLASR_.3	2.19421e-165	1.9111e+06
3w_S1	20210218AT_cell1_DIA_650_900Da_03	3	sp|P01012|OVAL_CHICK	sp|P01012|OVAL_CHICK	4.04152e-43	4279140	_AFKDEDTQAMPFR_.2	1.80745e-126	654463
3w_S1	20210218AT_cell1_DIA_650_900Da_03	3	sp|P01012|OVAL_CHICK	sp|P01012|OVAL_CHICK	4.04152e-43	4279140	_AFKDEDTQAM[Oxidation (M)]PFR_.2	2.46496e-05	5482.68
3w_S1	20210218AT_cell1_DIA_650_900Da_03	3	sp|P01012|OVAL_CHICK	sp|P01012|OVAL_CHICK	4.04152e-43	4279140	_ISQAVHAAHAEINEAGR_.2	1.65395e-119	357511
3w_S1	20210218AT_cell1_DIA_650_900Da_03	3	sp|P01012|OVAL_CHICK	sp|P01012|OVAL_CHICK	4.04152e-43	4279140	_PVQMMYQIGLFR_.2	2.9865e-104	70165.6
3w_S1	20210218AT_cell1_DIA_650_900Da_03	3	sp|P01012|OVAL_CHICK	sp|P01012|OVAL_CHICK	4.04152e-43	4279140	_FDKLPGFGDSIEAQC[Carbamidomethyl (C)]GTSVNVHSSLR_.4	1.36104e-92	58541.1
3w_S1	20210218AT_cell1_DIA_650_900Da_03	3	sp|P01012|OVAL_CHICK	sp|P01012|OVAL_CHICK	4.04152e-43	4279140	_LPGFGDSIEAQC[Carbamidomethyl (C)]GTSVNVHSSLR_.3	7.10246e-44	35478.2
3w_S1	20210218AT_cell1_DIA_650_900Da_03	3	sp|P01012|OVAL_CHICK	sp|P01012|OVAL_CHICK	4.04152e-43	4279140	_EVVGSAEAGVDAASVSEEFR_.3	6.27336e-13	33990.4
3w_S1	20210218AT_cell1_DIA_650_900Da_03	3	sp|P01012|OVAL_CHICK	sp|P01012|OVAL_CHICK	4.04152e-43	4279140	_PNDVYSFSLASR_.2	0.000355935	21646.7
3w_S1	20210218AT_cell1_DIA_650_900Da_03	3	sp|P01012|OVAL_CHICK	sp|P01012|OVAL_CHICK	4.04152e-43	4279140	_VASMASEK_.1	9.96979e-24	2443.71
3w_S1	20210218AT_cell1_DIA_650_900Da_03	3	sp|P01012|OVAL_CHICK	sp|P01012|OVAL_CHICK	4.04152e-43	4279140	_VTEQESKPVQMMYQIGLFR_.3	3.42287e-156	1.76069e+06
3w_S1	20210218AT_cell1_DIA_900_1200Da_01	1	sp|P01012|OVAL_CHICK	sp|P01012|OVAL_CHICK	4.04152e-43	262696	_EVVGSAEAGVDAASVSEEFR_.2	1.79212e-117	384637
3w_S1	20210218AT_cell1_DIA_900_1200Da_01	1	sp|P01012|OVAL_CHICK	sp|P01012|OVAL_CHICK	4.04152e-43	262696	_DILNQITKPNDVYSFSLASR_.2	1.0951e-69	399699
3w_S1	20210218AT_cell1_DIA_900_1200Da_01	1	sp|P01012|OVAL_CHICK	sp|P01012|OVAL_CHICK	4.04152e-43	262696	_FDKLPGFGDSIEAQC[Carbamidomethyl (C)]GTSVNVHSSLR_.3	1.86736e-55	3750.05
3w_S1	20210218AT_cell1_DIA_900_1200Da_01	1	sp|P01012|OVAL_CHICK	sp|P01012|OVAL_CHICK	4.04152e-43	262696	_VTEQESKPVQMMYQIGLFR_.2	8.78588e-119	288926
3w_S1	20210218AT_cell1_DIA_900_1200Da_01	1	sp|P01012|OVAL_CHICK	sp|P01012|OVAL_CHICK	4.04152e-43	262696	_VTEQESKPVQMM[Oxidation (M)]YQIGLFR_.2	1.49259e-22	1268.73
3w_S1	20210218AT_cell1_DIA_900_1200Da_01	1	sp|P01012|OVAL_CHICK	sp|P01012|OVAL_CHICK	4.04152e-43	262696	_VTEQESKPVQM[Oxidation (M)]MYQIGLFR_.2	0.00267308	336.648
3w_S1	20210218AT_cell1_DIA_900_1200Da_02	2	sp|P01012|OVAL_CHICK	sp|P01012|OVAL_CHICK	4.04152e-43	242526	_EVVGSAEAGVDAASVSEEFR_.2	1.62646e-120	353101
3w_S1	20210218AT_cell1_DIA_900_1200Da_02	2	sp|P01012|OVAL_CHICK	sp|P01012|OVAL_CHICK	4.04152e-43	242526	_DILNQITKPNDVYSFSLASR_.2	2.74429e-82	371512
3w_S1	20210218AT_cell1_DIA_900_1200Da_02	2	sp|P01012|OVAL_CHICK	sp|P01012|OVAL_CHICK	4.04152e-43	242526	_FDKLPGFGDSIEAQC[Carbamidomethyl (C)]GTSVNVHSSLR_.3	7.09418e-11	2963.54
3w_S1	20210218AT_cell1_DIA_900_1200Da_02	2	sp|P01012|OVAL_CHICK	sp|P01012|OVAL_CHICK	4.04152e-43	242526	_VTEQESKPVQMMYQIGLFR_.2	9.03134e-124	285730
3w_S1	20210218AT_cell1_DIA_900_1200Da_02	2	sp|P01012|OVAL_CHICK	sp|P01012|OVAL_CHICK	4.04152e-43	242526	_VTEQESKPVQMM[Oxidation (M)]YQIGLFR_.2	3.66237e-13	1133.67
3w_S1	20210218AT_cell1_DIA_900_1200Da_02	2	sp|P01012|OVAL_CHICK	sp|P01012|OVAL_CHICK	4.04152e-43	242526	_ELINSWVESQTNGIIR_.2	5.7535e-05	6461.46
3w_S1	20210218AT_cell1_DIA_900_1200Da_03	3	sp|P01012|OVAL_CHICK	sp|P01012|OVAL_CHICK	4.04152e-43	261019	_EVVGSAEAGVDAASVSEEFR_.2	4.79576e-25	390266
3w_S1	20210218AT_cell1_DIA_900_1200Da_03	3	sp|P01012|OVAL_CHICK	sp|P01012|OVAL_CHICK	4.04152e-43	261019	_DILNQITKPNDVYSFSLASR_.2	6.21665e-21	390098
3w_S1	20210218AT_cell1_DIA_900_1200Da_03	3	sp|P01012|OVAL_CHICK	sp|P01012|OVAL_CHICK	4.04152e-43	261019	_FDKLPGFGDSIEAQC[Carbamidomethyl (C)]GTSVNVHSSLR_.3	0.000336715	2691.48
3w_S1	20210218AT_cell1_DIA_900_1200Da_03	3	sp|P01012|OVAL_CHICK	sp|P01012|OVAL_CHICK	4.04152e-43	261019	_VTEQESKPVQMMYQIGLFR_.2	1.51482e-24	304419
3w_S1	20210218AT_cell1_DIA_900_1200Da_03	3	sp|P01012|OVAL_CHICK	sp|P01012|OVAL_CHICK	4.04152e-43	261019	_VTEQESKPVQMM[Oxidation (M)]YQIGLFR_.2	0.00033527	1146.36
3w_S1	20210218AT_cell1_DIA_900_1200Da_03	3	sp|P01012|OVAL_CHICK	sp|P01012|OVAL_CHICK	4.04152e-43	261019	_ELINSWVESQTNGIIR_.2	0.00531754	9070.02
3w_S2	20210218AT_cell2_DIA_400_650Da_01	1	sp|P01012|OVAL_CHICK	sp|P01012|OVAL_CHICK	4.04152e-43	5.04784e+06	_AFKDEDTQAMPFR_.3	7.75904e-78	17999134
3w_S2	20210218AT_cell2_DIA_400_650Da_01	1	sp|P01012|OVAL_CHICK	sp|P01012|OVAL_CHICK	4.04152e-43	5.04784e+06	_AFKDEDTQAM[Oxidation (M)]PFR_.3	2.40852e-45	384235
3w_S2	20210218AT_cell2_DIA_400_650Da_01	1	sp|P01012|OVAL_CHICK	sp|P01012|OVAL_CHICK	4.04152e-43	5.04784e+06	_ADHPFLFC[Carbamidomethyl (C)]IK_.3	3.8991e-38	4.80551e+06
3w_S2	20210218AT_cell2_DIA_400_650Da_01	1	sp|P01012|OVAL_CHICK	sp|P01012|OVAL_CHICK	4.04152e-43	5.04784e+06	_ADHPFLFC[Carbamidomethyl (C)]IK_.2	4.27602e-29	3.92815e+06
3w_S2	20210218AT_cell2_DIA_400_650Da_01	1	sp|P01012|OVAL_CHICK	sp|P01012|OVAL_CHICK	4.04152e-43	5.04784e+06	_DEDTQAMPFR_.2	1.30316e-22	1.58499e+06
3w_S2	20210218AT_cell2_DIA_400_650Da_01	1	sp|P01012|OVAL_CHICK	sp|P01012|OVAL_CHICK	4.04152e-43	5.04784e+06	_ELINSWVESQTNGIIR_.3	2.42666e-53	1079320
3w_S2	20210218AT_cell2_DIA_400_650Da_01	1	sp|P01012|OVAL_CHICK	sp|P01012|OVAL_CHICK	4.04152e-43	5.04784e+06	_HIATNAVLFFGR_.3	9.29895e-05	194491
3w_S2	20210218AT_cell2_DIA_400_650Da_01	1	sp|P01012|OVAL_CHICK	sp|P01012|OVAL_CHICK	4.04152e-43	5.04784e+06	_GGLEPINFQTAADQAR_.3	2.38911e-24	77199.9
3w_S2	20210218AT_cell2_DIA_400_650Da_01	1	sp|P01012|OVAL_CHICK	sp|P01012|OVAL_CHICK	4.04152e-43	5.04784e+06	_ISQAVHAAHAEINEAGR_.3	2.37042e-08	114430
3w_S2	20210218AT_cell2_DIA_400_650Da_01	1	sp|P01012|OVAL_CHICK	sp|P01012|OVAL_CHICK	4.04152e-43	5.04784e+06	_VASMASEK_.2	6.28823e-40	133088
3w_S2	20210218AT_cell2_DIA_400_650Da_02	2	sp|P01012|OVAL_CHICK	sp|P01012|OVAL_CHICK	4.04152e-43	5.03126e+06	_AFKDEDTQAMPFR_.3	4.2039e-28	17608450
3w_S2	20210218AT_cell2_DIA_400_650Da_02	2	sp|P01012|OVAL_CHICK	sp|P01012|OVAL_CHICK	4.04152e-43	5.03126e+06	_AFKDEDTQAM[Oxidation (M)]PFR_.3	1.34009e-07	382044
3w_S2	20210218AT_cell2_DIA_400_650Da_02	2	sp|P01012|OVAL_CHICK	sp|P01012|OVAL_CHICK	4.04152e-43	5.03126e+06	_ADHPFLFC[Carbamidomethyl (C)]IK_.3	1.81603e-09	4777016
3w_S2	20210218AT_cell2_DIA_400_650Da_02	2	sp|P01012|OVAL_CHICK	sp|P01012|OVAL_CHICK	4.04152e-43	5.03126e+06	_ADHPFLFC[Carbamidomethyl (C)]IK_.2	7.37822e-08	3.66003e+06
3w_S2	20210218AT_cell2_DIA_400_650Da_02	2	sp|P01012|OVAL_CHICK	sp|P01012|OVAL_CHICK	4.04152e-43	5.03126e+06	_DEDTQAMPFR_.2	1.07252e-16	1.88001e+06
3w_S2	20210218AT_cell2_DIA_400_650Da_02	2	sp|P01012|OVAL_CHICK	sp|P01012|OVAL_CHICK	4.04152e-43	5.03126e+06	_ELINSWVESQTNGIIR_.3	1.05353e-17	1.4121e+06
3w_S2	20210218AT_cell2_DIA_400_650Da_02	2	sp|P01012|OVAL_CHICK	sp|P01012|OVAL_CHICK	4.04152e-43	5.03126e+06	_HIATNAVLFFGR_.3	3.70276e-05	28707.3
3w_S2	20210218AT_cell2_DIA_400_650Da_02	2	sp|P01012|OVAL_CHICK	sp|P01012|OVAL_CHICK	4.04152e-43	5.03126e+06	_GGLEPINFQTAADQAR_.3	1.02669e-05	74726.1
3w_S2	20210218AT_cell2_DIA_400_650Da_02	2	sp|P01012|OVAL_CHICK	sp|P01012|OVAL_CHICK	4.04152e-43	5.03126e+06	_ISQAVHAAHAEINEAGR_.3	3.70278e-05	118289
3w_S2	20210218AT_cell2_DIA_400_650Da_02	2	sp|P01012|OVAL_CHICK	sp|P01012|OVAL_CHICK	4.04152e-43	5.03126e+06	_VASMASEK_.2	5.4511e-10	143419
3w_S2	20210218AT_cell2_DIA_400_650Da_03	3	sp|P01012|OVAL_CHICK	sp|P01012|OVAL_CHICK	4.04152e-43	4747122	_AFKDEDTQAMPFR_.3	4.76113e-92	16744326
3w_S2	20210218AT_cell2_DIA_400_650Da_03	3	sp|P01012|OVAL_CHICK	sp|P01012|OVAL_CHICK	4.04152e-43	4747122	_AFKDEDTQAM[Oxidation (M)]PFR_.3	2.11668e-28	389969
3w_S2	20210218AT_cell2_DIA_400_650Da_03	3	sp|P01012|OVAL_CHICK	sp|P01012|OVAL_CHICK	4.04152e-43	4747122	_ADHPFLFC[Carbamidomethyl (C)]IK_.3	4.63489e-38	4675267
3w_S2	20210218AT_cell2_DIA_400_650Da_03	3	sp|P01012|OVAL_CHICK	sp|P01012|OVAL_CHICK	4.04152e-43	4747122	_ADHPFLFC[Carbamidomethyl (C)]IK_.2	5.21412e-29	3196503
3w_S2	20210218AT_cell2_DIA_400_650Da_03	3	sp|P01012|OVAL_CHICK	sp|P01012|OVAL_CHICK	4.04152e-43	4747122	_DEDTQAMPFR_.2	4.73817e-67	1.73833e+06
3w_S2	20210218AT_cell2_DIA_400_650Da_03	3	sp|P01012|OVAL_CHICK	sp|P01012|OVAL_CHICK	4.04152e-43	4747122	_ELINSWVESQTNGIIR_.3	7.80614e-60	1.62223e+06
3w_S2	20210218AT_cell2_DIA_400_650Da_03	3	sp|P01012|OVAL_CHICK	sp|P01012|OVAL_CHICK	4.04152e-43	4747122	_HIATNAVLFFGR_.3	3.69538e-05	82297.9
3w_S2	20210218AT_cell2_DIA_400_650Da_03	3	sp|P01012|OVAL_CHICK	sp|P01012|OVAL_CHICK	4.04152e-43	4747122	_GGLEPINFQTAADQAR_.3	4.06141e-31	132573
3w_S2	20210218AT_cell2_DIA_400_650Da_03	3	sp|P01012|OVAL_CHICK	sp|P01012|OVAL_CHICK	4.04152e-43	4747122	_ISQAVHAAHAEINEAGR_.3	6.75466e-05	91773
3w_S2	20210218AT_cell2_DIA_400_650Da_03	3	sp|P01012|OVAL_CHICK	sp|P01012|OVAL_CHICK	4.04152e-43	4747122	_ISQAVHAAHAEINEAGR_.4	0.00080318	14661.2
3w_S2	20210218AT_cell2_DIA_400_650Da_03	3	sp|P01012|OVAL_CHICK	sp|P01012|OVAL_CHICK	4.04152e-43	4747122	_VASMASEK_.2	1.01304e-41	155953
3w_S2	20210218AT_cell2_DIA_400_650Da_03	3	sp|P01012|OVAL_CHICK	sp|P01012|OVAL_CHICK	4.04152e-43	4747122	_VASM[Oxidation (M)]ASEK_.2	0.00172957	347.692
3w_S2	20210218AT_cell2_DIA_650_900Da_01	1	sp|P01012|OVAL_CHICK	sp|P01012|OVAL_CHICK	4.04152e-43	23119748	_GGLEPINFQTAADQAR_.2	5.23002e-82	34188708
3w_S2	20210218AT_cell2_DIA_650_900Da_01	1	sp|P01012|OVAL_CHICK	sp|P01012|OVAL_CHICK	4.04152e-43	23119748	_YPILPEYLQC[Carbamidomethyl (C)]VK_.2	1.27299e-91	28218428
3w_S2	20210218AT_cell2_DIA_650_900Da_01	1	sp|P01012|OVAL_CHICK	sp|P01012|OVAL_CHICK	4.04152e-43	23119748	_LTEWTSSNVMEER_.2	9.5079e-48	13637853
3w_S2	20210218AT_cell2_DIA_650_900Da_01	1	sp|P01012|OVAL_CHICK	sp|P01012|OVAL_CHICK	4.04152e-43	23119748	_LTEWTSSNVM[Oxidation (M)]EER_.2	1.30575e-22	266368
3w_S2	20210218AT_cell2_DIA_650_900Da_01	1	sp|P01012|OVAL_CHICK	sp|P01012|OVAL_CHICK	4.04152e-43	23119748	_HIATNAVLFFGR_.2	3.10218e-65	12747429
3w_S2	20210218AT_cell2_DIA_650_900Da_01	1	sp|P01012|OVAL_CHICK	sp|P01012|OVAL_CHICK	4.04152e-43	23119748	_DILNQITKPNDVYSFSLASR_.3	1.31596e-81	9733929
3w_S2	20210218AT_cell2_DIA_650_900Da_01	1	sp|P01012|OVAL_CHICK	sp|P01012|OVAL_CHICK	4.04152e-43	23119748	_AFKDEDTQAMPFR_.2	5.14059e-68	4338487
3w_S2	20210218AT_cell2_DIA_650_900Da_01	1	sp|P01012|OVAL_CHICK	sp|P01012|OVAL_CHICK	4.04152e-43	23119748	_AFKDEDTQAM[Oxidation (M)]PFR_.2	4.00798e-28	40316.6
3w_S2	20210218AT_cell2_DIA_650_900Da_01	1	sp|P01012|OVAL_CHICK	sp|P01012|OVAL_CHICK	4.04152e-43	23119748	_ISQAVHAAHAEINEAGR_.2	1.19172e-48	1.65548e+06
3w_S2	20210218AT_cell2_DIA_650_900Da_01	1	sp|P01012|OVAL_CHICK	sp|P01012|OVAL_CHICK	4.04152e-43	23119748	_PVQMMYQIGLFR_.2	7.04947e-54	341136
3w_S2	20210218AT_cell2_DIA_650_900Da_01	1	sp|P01012|OVAL_CHICK	sp|P01012|OVAL_CHICK	4.04152e-43	23119748	_FDKLPGFGDSIEAQC[Carbamidomethyl (C)]GTSVNVHSSLR_.4	2.56084e-44	328800
3w_S2	20210218AT_cell2_DIA_650_900Da_01	1	sp|P01012|OVAL_CHICK	sp|P01012|OVAL_CHICK	4.04152e-43	23119748	_LPGFGDSIEAQC[Carbamidomethyl (C)]GTSVNVHSSLR_.3	3.4891e-33	219813
3w_S2	20210218AT_cell2_DIA_650_900Da_01	1	sp|P01012|OVAL_CHICK	sp|P01012|OVAL_CHICK	4.04152e-43	23119748	_EVVGSAEAGVDAASVSEEFR_.3	8.19627e-47	167302
3w_S2	20210218AT_cell2_DIA_650_900Da_01	1	sp|P01012|OVAL_CHICK	sp|P01012|OVAL_CHICK	4.04152e-43	23119748	_PNDVYSFSLASR_.2	1.10333e-10	168342
3w_S2	20210218AT_cell2_DIA_650_900Da_01	1	sp|P01012|OVAL_CHICK	sp|P01012|OVAL_CHICK	4.04152e-43	23119748	_LYAEERYPILPEYLQC[Carbamidomethyl (C)]VK_.3	5.81451e-16	18904.3
3w_S2	20210218AT_cell2_DIA_650_900Da_01	1	sp|P01012|OVAL_CHICK	sp|P01012|OVAL_CHICK	4.04152e-43	23119748	_VASMASEK_.1	2.70753e-22	5450.08
3w_S2	20210218AT_cell2_DIA_650_900Da_01	1	sp|P01012|OVAL_CHICK	sp|P01012|OVAL_CHICK	4.04152e-43	23119748	_VTEQESKPVQMMYQIGLFR_.3	5.18618e-80	8692629
3w_S2	20210218AT_cell2_DIA_650_900Da_01	1	sp|P01012|OVAL_CHICK	sp|P01012|OVAL_CHICK	4.04152e-43	23119748	_VTEQESKPVQM[Oxidation (M)]MYQIGLFR_.3	9.85096e-17	52325.7
3w_S2	20210218AT_cell2_DIA_650_900Da_01	1	sp|P01012|OVAL_CHICK	sp|P01012|OVAL_CHICK	4.04152e-43	23119748	_VTEQESKPVQMM[Oxidation (M)]YQIGLFR_.3	8.0838e-15	34548.2
3w_S2	20210218AT_cell2_DIA_650_900Da_02	2	sp|P01012|OVAL_CHICK	sp|P01012|OVAL_CHICK	4.04152e-43	22197568	_GGLEPINFQTAADQAR_.2	3.23982e-181	32536234
3w_S2	20210218AT_cell2_DIA_650_900Da_02	2	sp|P01012|OVAL_CHICK	sp|P01012|OVAL_CHICK	4.04152e-43	22197568	_YPILPEYLQC[Carbamidomethyl (C)]VK_.2	3.79984e-200	27089978
3w_S2	20210218AT_cell2_DIA_650_900Da_02	2	sp|P01012|OVAL_CHICK	sp|P01012|OVAL_CHICK	4.04152e-43	22197568	_LTEWTSSNVMEER_.2	2.36124e-102	13668098
3w_S2	20210218AT_cell2_DIA_650_900Da_02	2	sp|P01012|OVAL_CHICK	sp|P01012|OVAL_CHICK	4.04152e-43	22197568	_LTEWTSSNVM[Oxidation (M)]EER_.2	1.32966e-57	264886
3w_S2	20210218AT_cell2_DIA_650_900Da_02	2	sp|P01012|OVAL_CHICK	sp|P01012|OVAL_CHICK	4.04152e-43	22197568	_HIATNAVLFFGR_.2	1.11738e-126	12352301
3w_S2	20210218AT_cell2_DIA_650_900Da_02	2	sp|P01012|OVAL_CHICK	sp|P01012|OVAL_CHICK	4.04152e-43	22197568	_DILNQITKPNDVYSFSLASR_.3	2.90729e-192	10800400
3w_S2	20210218AT_cell2_DIA_650_900Da_02	2	sp|P01012|OVAL_CHICK	sp|P01012|OVAL_CHICK	4.04152e-43	22197568	_AFKDEDTQAMPFR_.2	3.46944e-159	4.15256e+06
3w_S2	20210218AT_cell2_DIA_650_900Da_02	2	sp|P01012|OVAL_CHICK	sp|P01012|OVAL_CHICK	4.04152e-43	22197568	_AFKDEDTQAM[Oxidation (M)]PFR_.2	1.18342e-66	40089.8
3w_S2	20210218AT_cell2_DIA_650_900Da_02	2	sp|P01012|OVAL_CHICK	sp|P01012|OVAL_CHICK	4.04152e-43	22197568	_ISQAVHAAHAEINEAGR_.2	3.12007e-118	1.60167e+06
3w_S2	20210218AT_cell2_DIA_650_900Da_02	2	sp|P01012|OVAL_CHICK	sp|P01012|OVAL_CHICK	4.04152e-43	22197568	_PVQMMYQIGLFR_.2	5.20731e-131	394877
3w_S2	20210218AT_cell2_DIA_650_900Da_02	2	sp|P01012|OVAL_CHICK	sp|P01012|OVAL_CHICK	4.04152e-43	22197568	_FDKLPGFGDSIEAQC[Carbamidomethyl (C)]GTSVNVHSSLR_.4	1.2541e-108	354569
3w_S2	20210218AT_cell2_DIA_650_900Da_02	2	sp|P01012|OVAL_CHICK	sp|P01012|OVAL_CHICK	4.04152e-43	22197568	_LPGFGDSIEAQC[Carbamidomethyl (C)]GTSVNVHSSLR_.3	7.29543e-94	231377
3w_S2	20210218AT_cell2_DIA_650_900Da_02	2	sp|P01012|OVAL_CHICK	sp|P01012|OVAL_CHICK	4.04152e-43	22197568	_EVVGSAEAGVDAASVSEEFR_.3	7.27159e-120	176424
3w_S2	20210218AT_cell2_DIA_650_900Da_02	2	sp|P01012|OVAL_CHICK	sp|P01012|OVAL_CHICK	4.04152e-43	22197568	_PNDVYSFSLASR_.2	3.94477e-30	176362
3w_S2	20210218AT_cell2_DIA_650_900Da_02	2	sp|P01012|OVAL_CHICK	sp|P01012|OVAL_CHICK	4.04152e-43	22197568	_LYAEERYPILPEYLQC[Carbamidomethyl (C)]VK_.3	4.11116e-78	17384.2
3w_S2	20210218AT_cell2_DIA_650_900Da_02	2	sp|P01012|OVAL_CHICK	sp|P01012|OVAL_CHICK	4.04152e-43	22197568	_VASMASEK_.1	9.32108e-84	11990.4
3w_S2	20210218AT_cell2_DIA_650_900Da_02	2	sp|P01012|OVAL_CHICK	sp|P01012|OVAL_CHICK	4.04152e-43	22197568	_VTEQESKPVQMMYQIGLFR_.3	1.16498e-179	9358263
3w_S2	20210218AT_cell2_DIA_650_900Da_02	2	sp|P01012|OVAL_CHICK	sp|P01012|OVAL_CHICK	4.04152e-43	22197568	_VTEQESKPVQM[Oxidation (M)]MYQIGLFR_.3	2.64064e-43	55385.1
3w_S2	20210218AT_cell2_DIA_650_900Da_02	2	sp|P01012|OVAL_CHICK	sp|P01012|OVAL_CHICK	4.04152e-43	22197568	_VTEQESKPVQMM[Oxidation (M)]YQIGLFR_.3	2.85322e-16	32948.5
3w_S2	20210218AT_cell2_DIA_650_900Da_03	3	sp|P01012|OVAL_CHICK	sp|P01012|OVAL_CHICK	4.04152e-43	22294258	_GGLEPINFQTAADQAR_.2	2.33775e-133	31577628
3w_S2	20210218AT_cell2_DIA_650_900Da_03	3	sp|P01012|OVAL_CHICK	sp|P01012|OVAL_CHICK	4.04152e-43	22294258	_YPILPEYLQC[Carbamidomethyl (C)]VK_.2	3.45517e-143	27990538
3w_S2	20210218AT_cell2_DIA_650_900Da_03	3	sp|P01012|OVAL_CHICK	sp|P01012|OVAL_CHICK	4.04152e-43	22294258	_LTEWTSSNVMEER_.2	9.47511e-115	14356233
3w_S2	20210218AT_cell2_DIA_650_900Da_03	3	sp|P01012|OVAL_CHICK	sp|P01012|OVAL_CHICK	4.04152e-43	22294258	_LTEWTSSNVM[Oxidation (M)]EER_.2	5.28641e-60	272981
3w_S2	20210218AT_cell2_DIA_650_900Da_03	3	sp|P01012|OVAL_CHICK	sp|P01012|OVAL_CHICK	4.04152e-43	22294258	_HIATNAVLFFGR_.2	1.29954e-72	11100125
3w_S2	20210218AT_cell2_DIA_650_900Da_03	3	sp|P01012|OVAL_CHICK	sp|P01012|OVAL_CHICK	4.04152e-43	22294258	_DILNQITKPNDVYSFSLASR_.3	8.5564e-130	10425126
3w_S2	20210218AT_cell2_DIA_650_900Da_03	3	sp|P01012|OVAL_CHICK	sp|P01012|OVAL_CHICK	4.04152e-43	22294258	_AFKDEDTQAMPFR_.2	4.82937e-118	3785343
3w_S2	20210218AT_cell2_DIA_650_900Da_03	3	sp|P01012|OVAL_CHICK	sp|P01012|OVAL_CHICK	4.04152e-43	22294258	_AFKDEDTQAM[Oxidation (M)]PFR_.2	4.37424e-52	35623.3
3w_S2	20210218AT_cell2_DIA_650_900Da_03	3	sp|P01012|OVAL_CHICK	sp|P01012|OVAL_CHICK	4.04152e-43	22294258	_ISQAVHAAHAEINEAGR_.2	1.20391e-86	1.63473e+06
3w_S2	20210218AT_cell2_DIA_650_900Da_03	3	sp|P01012|OVAL_CHICK	sp|P01012|OVAL_CHICK	4.04152e-43	22294258	_PVQMMYQIGLFR_.2	2.88962e-98	381469
3w_S2	20210218AT_cell2_DIA_650_900Da_03	3	sp|P01012|OVAL_CHICK	sp|P01012|OVAL_CHICK	4.04152e-43	22294258	_FDKLPGFGDSIEAQC[Carbamidomethyl (C)]GTSVNVHSSLR_.4	1.90329e-101	322809
3w_S2	20210218AT_cell2_DIA_650_900Da_03	3	sp|P01012|OVAL_CHICK	sp|P01012|OVAL_CHICK	4.04152e-43	22294258	_LPGFGDSIEAQC[Carbamidomethyl (C)]GTSVNVHSSLR_.3	7.9734e-74	215309
3w_S2	20210218AT_cell2_DIA_650_900Da_03	3	sp|P01012|OVAL_CHICK	sp|P01012|OVAL_CHICK	4.04152e-43	22294258	_EVVGSAEAGVDAASVSEEFR_.3	5.97309e-88	167329
3w_S2	20210218AT_cell2_DIA_650_900Da_03	3	sp|P01012|OVAL_CHICK	sp|P01012|OVAL_CHICK	4.04152e-43	22294258	_PNDVYSFSLASR_.2	6.03749e-30	176001
3w_S2	20210218AT_cell2_DIA_650_900Da_03	3	sp|P01012|OVAL_CHICK	sp|P01012|OVAL_CHICK	4.04152e-43	22294258	_LYAEERYPILPEYLQC[Carbamidomethyl (C)]VK_.3	9.08855e-60	18529.6
3w_S2	20210218AT_cell2_DIA_650_900Da_03	3	sp|P01012|OVAL_CHICK	sp|P01012|OVAL_CHICK	4.04152e-43	22294258	_VASMASEK_.1	1.59059e-64	15033.4
3w_S2	20210218AT_cell2_DIA_650_900Da_03	3	sp|P01012|OVAL_CHICK	sp|P01012|OVAL_CHICK	4.04152e-43	22294258	_VTEQESKPVQMMYQIGLFR_.3	3.75782e-123	9161439
3w_S2	20210218AT_cell2_DIA_650_900Da_03	3	sp|P01012|OVAL_CHICK	sp|P01012|OVAL_CHICK	4.04152e-43	22294258	_VTEQESKPVQM[Oxidation (M)]MYQIGLFR_.3	7.80405e-29	52517
3w_S2	20210218AT_cell2_DIA_650_900Da_03	3	sp|P01012|OVAL_CHICK	sp|P01012|OVAL_CHICK	4.04152e-43	22294258	_VTEQESKPVQMM[Oxidation (M)]YQIGLFR_.3	3.3528e-31	42646.4
3w_S2	20210218AT_cell2_DIA_900_1200Da_01	1	sp|P01012|OVAL_CHICK	sp|P01012|OVAL_CHICK	4.04152e-43	1.30042e+06	_EVVGSAEAGVDAASVSEEFR_.2	1.02893e-34	2.05724e+06
3w_S2	20210218AT_cell2_DIA_900_1200Da_01	1	sp|P01012|OVAL_CHICK	sp|P01012|OVAL_CHICK	4.04152e-43	1.30042e+06	_DILNQITKPNDVYSFSLASR_.2	4.58498e-21	1.82227e+06
3w_S2	20210218AT_cell2_DIA_900_1200Da_01	1	sp|P01012|OVAL_CHICK	sp|P01012|OVAL_CHICK	4.04152e-43	1.30042e+06	_FDKLPGFGDSIEAQC[Carbamidomethyl (C)]GTSVNVHSSLR_.3	1.23938e-16	21737.4
3w_S2	20210218AT_cell2_DIA_900_1200Da_01	1	sp|P01012|OVAL_CHICK	sp|P01012|OVAL_CHICK	4.04152e-43	1.30042e+06	_VTEQESKPVQMMYQIGLFR_.2	5.2284e-34	1.49922e+06
3w_S2	20210218AT_cell2_DIA_900_1200Da_01	1	sp|P01012|OVAL_CHICK	sp|P01012|OVAL_CHICK	4.04152e-43	1.30042e+06	_VTEQESKPVQMM[Oxidation (M)]YQIGLFR_.2	1.93256e-13	5120.58
3w_S2	20210218AT_cell2_DIA_900_1200Da_01	1	sp|P01012|OVAL_CHICK	sp|P01012|OVAL_CHICK	4.04152e-43	1.30042e+06	_VTEQESKPVQM[Oxidation (M)]MYQIGLFR_.2	6.84523e-06	2617.71
3w_S2	20210218AT_cell2_DIA_900_1200Da_01	1	sp|P01012|OVAL_CHICK	sp|P01012|OVAL_CHICK	4.04152e-43	1.30042e+06	_ELINSWVESQTNGIIR_.2	3.4209e-08	65913.3
3w_S2	20210218AT_cell2_DIA_900_1200Da_01	1	sp|P01012|OVAL_CHICK	sp|P01012|OVAL_CHICK	4.04152e-43	1.30042e+06	_LYAEERYPILPEYLQC[Carbamidomethyl (C)]VK_.2	0.000162669	2977.94
3w_S2	20210218AT_cell2_DIA_900_1200Da_02	2	sp|P01012|OVAL_CHICK	sp|P01012|OVAL_CHICK	4.04152e-43	1.42704e+06	_EVVGSAEAGVDAASVSEEFR_.2	1.56558e-145	2.24872e+06
3w_S2	20210218AT_cell2_DIA_900_1200Da_02	2	sp|P01012|OVAL_CHICK	sp|P01012|OVAL_CHICK	4.04152e-43	1.42704e+06	_DILNQITKPNDVYSFSLASR_.2	3.71912e-87	2.00733e+06
3w_S2	20210218AT_cell2_DIA_900_1200Da_02	2	sp|P01012|OVAL_CHICK	sp|P01012|OVAL_CHICK	4.04152e-43	1.42704e+06	_FDKLPGFGDSIEAQC[Carbamidomethyl (C)]GTSVNVHSSLR_.3	1.00701e-87	25063
3w_S2	20210218AT_cell2_DIA_900_1200Da_02	2	sp|P01012|OVAL_CHICK	sp|P01012|OVAL_CHICK	4.04152e-43	1.42704e+06	_VTEQESKPVQMMYQIGLFR_.2	1.51718e-151	1.55883e+06
3w_S2	20210218AT_cell2_DIA_900_1200Da_02	2	sp|P01012|OVAL_CHICK	sp|P01012|OVAL_CHICK	4.04152e-43	1.42704e+06	_VTEQESKPVQMM[Oxidation (M)]YQIGLFR_.2	2.91304e-46	5114.8
3w_S2	20210218AT_cell2_DIA_900_1200Da_02	2	sp|P01012|OVAL_CHICK	sp|P01012|OVAL_CHICK	4.04152e-43	1.42704e+06	_VTEQESKPVQM[Oxidation (M)]MYQIGLFR_.2	0.00666321	2782.97
3w_S2	20210218AT_cell2_DIA_900_1200Da_02	2	sp|P01012|OVAL_CHICK	sp|P01012|OVAL_CHICK	4.04152e-43	1.42704e+06	_ELINSWVESQTNGIIR_.2	5.33009e-30	73761.5
3w_S2	20210218AT_cell2_DIA_900_1200Da_02	2	sp|P01012|OVAL_CHICK	sp|P01012|OVAL_CHICK	4.04152e-43	1.42704e+06	_LYAEERYPILPEYLQC[Carbamidomethyl (C)]VK_.2	6.59776e-26	4429.9
3w_S2	20210218AT_cell2_DIA_900_1200Da_03	3	sp|P01012|OVAL_CHICK	sp|P01012|OVAL_CHICK	4.04152e-43	1.29983e+06	_EVVGSAEAGVDAASVSEEFR_.2	6.33893e-46	2.05831e+06
3w_S2	20210218AT_cell2_DIA_900_1200Da_03	3	sp|P01012|OVAL_CHICK	sp|P01012|OVAL_CHICK	4.04152e-43	1.29983e+06	_DILNQITKPNDVYSFSLASR_.2	2.3747e-20	1.81854e+06
3w_S2	20210218AT_cell2_DIA_900_1200Da_03	3	sp|P01012|OVAL_CHICK	sp|P01012|OVAL_CHICK	4.04152e-43	1.29983e+06	_FDKLPGFGDSIEAQC[Carbamidomethyl (C)]GTSVNVHSSLR_.3	8.5973e-25	22640.3
3w_S2	20210218AT_cell2_DIA_900_1200Da_03	3	sp|P01012|OVAL_CHICK	sp|P01012|OVAL_CHICK	4.04152e-43	1.29983e+06	_VTEQESKPVQMMYQIGLFR_.2	3.4311e-46	1.45581e+06
3w_S2	20210218AT_cell2_DIA_900_1200Da_03	3	sp|P01012|OVAL_CHICK	sp|P01012|OVAL_CHICK	4.04152e-43	1.29983e+06	_VTEQESKPVQMM[Oxidation (M)]YQIGLFR_.2	1.27241e-13	4223.97
3w_S2	20210218AT_cell2_DIA_900_1200Da_03	3	sp|P01012|OVAL_CHICK	sp|P01012|OVAL_CHICK	4.04152e-43	1.29983e+06	_VTEQESKPVQM[Oxidation (M)]MYQIGLFR_.2	1.93019e-07	4964.11
3w_S2	20210218AT_cell2_DIA_900_1200Da_03	3	sp|P01012|OVAL_CHICK	sp|P01012|OVAL_CHICK	4.04152e-43	1.29983e+06	_ELINSWVESQTNGIIR_.2	1.16433e-10	73581.3
3w_S2	20210218AT_cell2_DIA_900_1200Da_03	3	sp|P01012|OVAL_CHICK	sp|P01012|OVAL_CHICK	4.04152e-43	1.29983e+06	_LYAEERYPILPEYLQC[Carbamidomethyl (C)]VK_.2	1.01652e-07	4173.29
3w_S1	20210218AT_cell1_DIA_400_650Da_01	1	sp|P00698|LYSC_CHICK	sp|P00698|LYSC_CHICK	1.55217e-42	6.12415e+06	_GTDVQAWIR_.2	3.62546e-70	13131361
3w_S1	20210218AT_cell1_DIA_400_650Da_01	1	sp|P00698|LYSC_CHICK	sp|P00698|LYSC_CHICK	1.55217e-42	6.12415e+06	_WWC[Carbamidomethyl (C)]NDGR_.2	2.04359e-26	4327330
3w_S1	20210218AT_cell1_DIA_400_650Da_01	1	sp|P00698|LYSC_CHICK	sp|P00698|LYSC_CHICK	1.55217e-42	6.12415e+06	_C[Carbamidomethyl (C)]ELAAAMK_.2	2.12158e-29	1.78652e+06
3w_S1	20210218AT_cell1_DIA_400_650Da_01	1	sp|P00698|LYSC_CHICK	sp|P00698|LYSC_CHICK	1.55217e-42	6.12415e+06	_C[Carbamidomethyl (C)]ELAAAM[Oxidation (M)]K_.2	3.30495e-33	41008.2
3w_S1	20210218AT_cell1_DIA_400_650Da_01	1	sp|P00698|LYSC_CHICK	sp|P00698|LYSC_CHICK	1.55217e-42	6.12415e+06	_HGLDNYR_.2	1.26591e-46	1407387
3w_S1	20210218AT_cell1_DIA_400_650Da_01	1	sp|P00698|LYSC_CHICK	sp|P00698|LYSC_CHICK	1.55217e-42	6.12415e+06	_KIVSDGNGMNAWVAWR_.3	9.2711e-40	503294
3w_S1	20210218AT_cell1_DIA_400_650Da_01	1	sp|P00698|LYSC_CHICK	sp|P00698|LYSC_CHICK	1.55217e-42	6.12415e+06	_KIVSDGNGM[Oxidation (M)]NAWVAWR_.3	5.41642e-11	28913.3
3w_S1	20210218AT_cell1_DIA_400_650Da_01	1	sp|P00698|LYSC_CHICK	sp|P00698|LYSC_CHICK	1.55217e-42	6.12415e+06	_C[Carbamidomethyl (C)]KGTDVQAWIR_.3	9.28025e-43	190347
3w_S1	20210218AT_cell1_DIA_400_650Da_01	1	sp|P00698|LYSC_CHICK	sp|P00698|LYSC_CHICK	1.55217e-42	6.12415e+06	_NTDGSTDYGILQINSR_.3	5.55929e-38	320272
3w_S1	20210218AT_cell1_DIA_400_650Da_01	1	sp|P00698|LYSC_CHICK	sp|P00698|LYSC_CHICK	1.55217e-42	6.12415e+06	_FESNFNTQATNR_.3	0.00301922	14317.9
3w_S1	20210218AT_cell1_DIA_400_650Da_01	1	sp|P00698|LYSC_CHICK	sp|P00698|LYSC_CHICK	1.55217e-42	6.12415e+06	_C[Carbamidomethyl (C)]ELAAAM[Oxidation (M)]KR_.2	0.00486605	3897.42
3w_S1	20210218AT_cell1_DIA_400_650Da_02	2	sp|P00698|LYSC_CHICK	sp|P00698|LYSC_CHICK	1.55217e-42	5.75681e+06	_GTDVQAWIR_.2	2.4351e-14	11845164
3w_S1	20210218AT_cell1_DIA_400_650Da_02	2	sp|P00698|LYSC_CHICK	sp|P00698|LYSC_CHICK	1.55217e-42	5.75681e+06	_WWC[Carbamidomethyl (C)]NDGR_.2	2.26968e-08	4.5941e+06
3w_S1	20210218AT_cell1_DIA_400_650Da_02	2	sp|P00698|LYSC_CHICK	sp|P00698|LYSC_CHICK	1.55217e-42	5.75681e+06	_C[Carbamidomethyl (C)]ELAAAMK_.2	8.40275e-08	1.62306e+06
3w_S1	20210218AT_cell1_DIA_400_650Da_02	2	sp|P00698|LYSC_CHICK	sp|P00698|LYSC_CHICK	1.55217e-42	5.75681e+06	_C[Carbamidomethyl (C)]ELAAAM[Oxidation (M)]K_.2	5.5382e-08	39311.5
3w_S1	20210218AT_cell1_DIA_400_650Da_02	2	sp|P00698|LYSC_CHICK	sp|P00698|LYSC_CHICK	1.55217e-42	5.75681e+06	_HGLDNYR_.2	4.04914e-11	987943
3w_S1	20210218AT_cell1_DIA_400_650Da_02	2	sp|P00698|LYSC_CHICK	sp|P00698|LYSC_CHICK	1.55217e-42	5.75681e+06	_KIVSDGNGMNAWVAWR_.3	1.26545e-09	438274
3w_S1	20210218AT_cell1_DIA_400_650Da_02	2	sp|P00698|LYSC_CHICK	sp|P00698|LYSC_CHICK	1.55217e-42	5.75681e+06	_KIVSDGNGM[Oxidation (M)]NAWVAWR_.3	1.88006e-05	30043.7
3w_S1	20210218AT_cell1_DIA_400_650Da_02	2	sp|P00698|LYSC_CHICK	sp|P00698|LYSC_CHICK	1.55217e-42	5.75681e+06	_C[Carbamidomethyl (C)]KGTDVQAWIR_.3	5.25969e-10	176272
3w_S1	20210218AT_cell1_DIA_400_650Da_02	2	sp|P00698|LYSC_CHICK	sp|P00698|LYSC_CHICK	1.55217e-42	5.75681e+06	_NTDGSTDYGILQINSR_.3	6.17918e-10	179092
3w_S1	20210218AT_cell1_DIA_400_650Da_02	2	sp|P00698|LYSC_CHICK	sp|P00698|LYSC_CHICK	1.55217e-42	5.75681e+06	_C[Carbamidomethyl (C)]ELAAAM[Oxidation (M)]KR_.2	0.00240824	3123.41
3w_S1	20210218AT_cell1_DIA_400_650Da_03	3	sp|P00698|LYSC_CHICK	sp|P00698|LYSC_CHICK	1.55217e-42	6.19745e+06	_GTDVQAWIR_.2	4.9095e-12	13080927
3w_S1	20210218AT_cell1_DIA_400_650Da_03	3	sp|P00698|LYSC_CHICK	sp|P00698|LYSC_CHICK	1.55217e-42	6.19745e+06	_WWC[Carbamidomethyl (C)]NDGR_.2	1.04973e-07	4658773
3w_S1	20210218AT_cell1_DIA_400_650Da_03	3	sp|P00698|LYSC_CHICK	sp|P00698|LYSC_CHICK	1.55217e-42	6.19745e+06	_C[Carbamidomethyl (C)]ELAAAMK_.2	1.10431e-06	1.66554e+06
3w_S1	20210218AT_cell1_DIA_400_650Da_03	3	sp|P00698|LYSC_CHICK	sp|P00698|LYSC_CHICK	1.55217e-42	6.19745e+06	_C[Carbamidomethyl (C)]ELAAAM[Oxidation (M)]K_.2	6.60973e-07	39759.3
3w_S1	20210218AT_cell1_DIA_400_650Da_03	3	sp|P00698|LYSC_CHICK	sp|P00698|LYSC_CHICK	1.55217e-42	6.19745e+06	_HGLDNYR_.2	1.17016e-09	1.05855e+06
3w_S1	20210218AT_cell1_DIA_400_650Da_03	3	sp|P00698|LYSC_CHICK	sp|P00698|LYSC_CHICK	1.55217e-42	6.19745e+06	_KIVSDGNGMNAWVAWR_.3	1.7361e-08	484200
3w_S1	20210218AT_cell1_DIA_400_650Da_03	3	sp|P00698|LYSC_CHICK	sp|P00698|LYSC_CHICK	1.55217e-42	6.19745e+06	_KIVSDGNGM[Oxidation (M)]NAWVAWR_.3	2.20735e-05	32620.6
3w_S1	20210218AT_cell1_DIA_400_650Da_03	3	sp|P00698|LYSC_CHICK	sp|P00698|LYSC_CHICK	1.55217e-42	6.19745e+06	_C[Carbamidomethyl (C)]KGTDVQAWIR_.3	4.53522e-09	189187
3w_S1	20210218AT_cell1_DIA_400_650Da_03	3	sp|P00698|LYSC_CHICK	sp|P00698|LYSC_CHICK	1.55217e-42	6.19745e+06	_NTDGSTDYGILQINSR_.3	1.5715e-08	220074
3w_S1	20210218AT_cell1_DIA_400_650Da_03	3	sp|P00698|LYSC_CHICK	sp|P00698|LYSC_CHICK	1.55217e-42	6.19745e+06	_C[Carbamidomethyl (C)]ELAAAM[Oxidation (M)]KR_.2	0.000125361	3500.95
3w_S1	20210218AT_cell1_DIA_650_900Da_01	1	sp|P00698|LYSC_CHICK	sp|P00698|LYSC_CHICK	1.55217e-42	4419062	_KIVSDGNGMNAWVAWR_.2	7.73085e-06	59102.8
3w_S1	20210218AT_cell1_DIA_650_900Da_01	1	sp|P00698|LYSC_CHICK	sp|P00698|LYSC_CHICK	1.55217e-42	4419062	_NTDGSTDYGILQINSR_.2	3.35874e-08	8730206
3w_S1	20210218AT_cell1_DIA_650_900Da_01	1	sp|P00698|LYSC_CHICK	sp|P00698|LYSC_CHICK	1.55217e-42	4419062	_GYSLGNWVC[Carbamidomethyl (C)]AAK_.2	3.35874e-08	4.46788e+06
3w_S1	20210218AT_cell1_DIA_650_900Da_01	1	sp|P00698|LYSC_CHICK	sp|P00698|LYSC_CHICK	1.55217e-42	4419062	_IVSDGNGMNAWVAWR_.2	3.40708e-08	3.0991e+06
3w_S1	20210218AT_cell1_DIA_650_900Da_01	1	sp|P00698|LYSC_CHICK	sp|P00698|LYSC_CHICK	1.55217e-42	4419062	_IVSDGNGM[Oxidation (M)]NAWVAWR_.2	0.000248387	3195.87
3w_S1	20210218AT_cell1_DIA_650_900Da_01	1	sp|P00698|LYSC_CHICK	sp|P00698|LYSC_CHICK	1.55217e-42	4419062	_NLC[Carbamidomethyl (C)]NIPC[Carbamidomethyl (C)]SALLSSDITASVNC[Carbamidomethyl (C)]AK_.3	3.40719e-08	1.03738e+06
3w_S1	20210218AT_cell1_DIA_650_900Da_01	1	sp|P00698|LYSC_CHICK	sp|P00698|LYSC_CHICK	1.55217e-42	4419062	_C[Carbamidomethyl (C)]ELAAAMK_.1	8.90097e-08	367383
3w_S1	20210218AT_cell1_DIA_650_900Da_01	1	sp|P00698|LYSC_CHICK	sp|P00698|LYSC_CHICK	1.55217e-42	4419062	_C[Carbamidomethyl (C)]KGTDVQAWIR_.2	1.84533e-07	76680.8
3w_S1	20210218AT_cell1_DIA_650_900Da_01	1	sp|P00698|LYSC_CHICK	sp|P00698|LYSC_CHICK	1.55217e-42	4419062	_FESNFNTQATNR_.2	1.05873e-06	10689.7
3w_S1	20210218AT_cell1_DIA_650_900Da_01	1	sp|P00698|LYSC_CHICK	sp|P00698|LYSC_CHICK	1.55217e-42	4419062	_HGLDNYR_.1	3.52281e-06	6038.93
3w_S1	20210218AT_cell1_DIA_650_900Da_02	2	sp|P00698|LYSC_CHICK	sp|P00698|LYSC_CHICK	1.55217e-42	4.35784e+06	_KIVSDGNGMNAWVAWR_.2	1.91982e-61	51247.2
3w_S1	20210218AT_cell1_DIA_650_900Da_02	2	sp|P00698|LYSC_CHICK	sp|P00698|LYSC_CHICK	1.55217e-42	4.35784e+06	_NTDGSTDYGILQINSR_.2	6.33916e-207	8478126
3w_S1	20210218AT_cell1_DIA_650_900Da_02	2	sp|P00698|LYSC_CHICK	sp|P00698|LYSC_CHICK	1.55217e-42	4.35784e+06	_GYSLGNWVC[Carbamidomethyl (C)]AAK_.2	3.38693e-196	4544137
3w_S1	20210218AT_cell1_DIA_650_900Da_02	2	sp|P00698|LYSC_CHICK	sp|P00698|LYSC_CHICK	1.55217e-42	4.35784e+06	_IVSDGNGMNAWVAWR_.2	1.48002e-201	2.90149e+06
3w_S1	20210218AT_cell1_DIA_650_900Da_02	2	sp|P00698|LYSC_CHICK	sp|P00698|LYSC_CHICK	1.55217e-42	4.35784e+06	_NLC[Carbamidomethyl (C)]NIPC[Carbamidomethyl (C)]SALLSSDITASVNC[Carbamidomethyl (C)]AK_.3	9.56561e-175	925921
3w_S1	20210218AT_cell1_DIA_650_900Da_02	2	sp|P00698|LYSC_CHICK	sp|P00698|LYSC_CHICK	1.55217e-42	4.35784e+06	_C[Carbamidomethyl (C)]ELAAAMK_.1	2.00217e-129	342003
3w_S1	20210218AT_cell1_DIA_650_900Da_02	2	sp|P00698|LYSC_CHICK	sp|P00698|LYSC_CHICK	1.55217e-42	4.35784e+06	_C[Carbamidomethyl (C)]KGTDVQAWIR_.2	3.14034e-87	77253.6
3w_S1	20210218AT_cell1_DIA_650_900Da_02	2	sp|P00698|LYSC_CHICK	sp|P00698|LYSC_CHICK	1.55217e-42	4.35784e+06	_FESNFNTQATNR_.2	1.89103e-60	12229
3w_S1	20210218AT_cell1_DIA_650_900Da_02	2	sp|P00698|LYSC_CHICK	sp|P00698|LYSC_CHICK	1.55217e-42	4.35784e+06	_HGLDNYR_.1	1.07947e-51	6585.35
3w_S1	20210218AT_cell1_DIA_650_900Da_03	3	sp|P00698|LYSC_CHICK	sp|P00698|LYSC_CHICK	1.55217e-42	4.60865e+06	_KIVSDGNGMNAWVAWR_.2	5.8914e-34	53392
3w_S1	20210218AT_cell1_DIA_650_900Da_03	3	sp|P00698|LYSC_CHICK	sp|P00698|LYSC_CHICK	1.55217e-42	4.60865e+06	_NTDGSTDYGILQINSR_.2	7.55007e-186	9171031
3w_S1	20210218AT_cell1_DIA_650_900Da_03	3	sp|P00698|LYSC_CHICK	sp|P00698|LYSC_CHICK	1.55217e-42	4.60865e+06	_GYSLGNWVC[Carbamidomethyl (C)]AAK_.2	2.59134e-179	4.60154e+06
3w_S1	20210218AT_cell1_DIA_650_900Da_03	3	sp|P00698|LYSC_CHICK	sp|P00698|LYSC_CHICK	1.55217e-42	4.60865e+06	_IVSDGNGMNAWVAWR_.2	1.67307e-178	3.05974e+06
3w_S1	20210218AT_cell1_DIA_650_900Da_03	3	sp|P00698|LYSC_CHICK	sp|P00698|LYSC_CHICK	1.55217e-42	4.60865e+06	_IVSDGNGM[Oxidation (M)]NAWVAWR_.2	0.000457836	7473.4
3w_S1	20210218AT_cell1_DIA_650_900Da_03	3	sp|P00698|LYSC_CHICK	sp|P00698|LYSC_CHICK	1.55217e-42	4.60865e+06	_NLC[Carbamidomethyl (C)]NIPC[Carbamidomethyl (C)]SALLSSDITASVNC[Carbamidomethyl (C)]AK_.3	3.16256e-159	1.06749e+06
3w_S1	20210218AT_cell1_DIA_650_900Da_03	3	sp|P00698|LYSC_CHICK	sp|P00698|LYSC_CHICK	1.55217e-42	4.60865e+06	_C[Carbamidomethyl (C)]ELAAAMK_.1	9.20158e-115	362286
3w_S1	20210218AT_cell1_DIA_650_900Da_03	3	sp|P00698|LYSC_CHICK	sp|P00698|LYSC_CHICK	1.55217e-42	4.60865e+06	_C[Carbamidomethyl (C)]KGTDVQAWIR_.2	1.36635e-51	79818.1
3w_S1	20210218AT_cell1_DIA_650_900Da_03	3	sp|P00698|LYSC_CHICK	sp|P00698|LYSC_CHICK	1.55217e-42	4.60865e+06	_FESNFNTQATNR_.2	1.96922e-73	10922.2
3w_S1	20210218AT_cell1_DIA_650_900Da_03	3	sp|P00698|LYSC_CHICK	sp|P00698|LYSC_CHICK	1.55217e-42	4.60865e+06	_HGLDNYR_.1	1.52445e-35	7506.01
3w_S1	20210218AT_cell1_DIA_900_1200Da_01	1	sp|P00698|LYSC_CHICK	sp|P00698|LYSC_CHICK	1.55217e-42	73538.8	_KIVSDGNGMNAWVAWR_.2	1.86979e-32	50257.6
3w_S1	20210218AT_cell1_DIA_900_1200Da_01	1	sp|P00698|LYSC_CHICK	sp|P00698|LYSC_CHICK	1.55217e-42	73538.8	_KIVSDGNGM[Oxidation (M)]NAWVAWR_.2	4.98153e-05	1452.22
3w_S1	20210218AT_cell1_DIA_900_1200Da_01	1	sp|P00698|LYSC_CHICK	sp|P00698|LYSC_CHICK	1.55217e-42	73538.8	_GTDVQAWIR_.1	5.89636e-107	153495
3w_S1	20210218AT_cell1_DIA_900_1200Da_01	1	sp|P00698|LYSC_CHICK	sp|P00698|LYSC_CHICK	1.55217e-42	73538.8	_WWC[Carbamidomethyl (C)]NDGR_.1	1.67747e-95	41266.8
3w_S1	20210218AT_cell1_DIA_900_1200Da_01	1	sp|P00698|LYSC_CHICK	sp|P00698|LYSC_CHICK	1.55217e-42	73538.8	_FESNFNTQATNRNTDGSTDYGILQINSR_.3	3.99758e-16	6427.91
3w_S1	20210218AT_cell1_DIA_900_1200Da_01	1	sp|P00698|LYSC_CHICK	sp|P00698|LYSC_CHICK	1.55217e-42	73538.8	_C[Carbamidomethyl (C)]ELAAAM[Oxidation (M)]K_.1	4.29622e-33	4614.72
3w_S1	20210218AT_cell1_DIA_900_1200Da_02	2	sp|P00698|LYSC_CHICK	sp|P00698|LYSC_CHICK	1.55217e-42	74431.1	_KIVSDGNGMNAWVAWR_.2	0.000685659	13340.5
3w_S1	20210218AT_cell1_DIA_900_1200Da_02	2	sp|P00698|LYSC_CHICK	sp|P00698|LYSC_CHICK	1.55217e-42	74431.1	_GTDVQAWIR_.1	4.59263e-111	166961
3w_S1	20210218AT_cell1_DIA_900_1200Da_02	2	sp|P00698|LYSC_CHICK	sp|P00698|LYSC_CHICK	1.55217e-42	74431.1	_WWC[Carbamidomethyl (C)]NDGR_.1	1.6946e-102	42992.2
3w_S1	20210218AT_cell1_DIA_900_1200Da_02	2	sp|P00698|LYSC_CHICK	sp|P00698|LYSC_CHICK	1.55217e-42	74431.1	_FESNFNTQATNRNTDGSTDYGILQINSR_.3	4.35043e-27	4499.31
3w_S1	20210218AT_cell1_DIA_900_1200Da_03	3	sp|P00698|LYSC_CHICK	sp|P00698|LYSC_CHICK	1.55217e-42	94081.8	_KIVSDGNGMNAWVAWR_.2	8.8909e-14	56684.4
3w_S1	20210218AT_cell1_DIA_900_1200Da_03	3	sp|P00698|LYSC_CHICK	sp|P00698|LYSC_CHICK	1.55217e-42	94081.8	_GTDVQAWIR_.1	1.73011e-24	176328
3w_S1	20210218AT_cell1_DIA_900_1200Da_03	3	sp|P00698|LYSC_CHICK	sp|P00698|LYSC_CHICK	1.55217e-42	94081.8	_WWC[Carbamidomethyl (C)]NDGR_.1	5.53532e-24	49232.8
3w_S1	20210218AT_cell1_DIA_900_1200Da_03	3	sp|P00698|LYSC_CHICK	sp|P00698|LYSC_CHICK	1.55217e-42	94081.8	_FESNFNTQATNRNTDGSTDYGILQINSR_.3	1.10077e-16	5231.88
3w_S1	20210218AT_cell1_DIA_900_1200Da_03	3	sp|P00698|LYSC_CHICK	sp|P00698|LYSC_CHICK	1.55217e-42	94081.8	_C[Carbamidomethyl (C)]ELAAAM[Oxidation (M)]K_.1	3.31732e-17	4509.09
3w_S2	20210218AT_cell2_DIA_400_650Da_01	1	sp|P00698|LYSC_CHICK	sp|P00698|LYSC_CHICK	1.55217e-42	35973804	_GTDVQAWIR_.2	3.95649e-85	73899640
3w_S2	20210218AT_cell2_DIA_400_650Da_01	1	sp|P00698|LYSC_CHICK	sp|P00698|LYSC_CHICK	1.55217e-42	35973804	_WWC[Carbamidomethyl (C)]NDGR_.2	3.28689e-55	29362938
3w_S2	20210218AT_cell2_DIA_400_650Da_01	1	sp|P00698|LYSC_CHICK	sp|P00698|LYSC_CHICK	1.55217e-42	35973804	_C[Carbamidomethyl (C)]ELAAAMK_.2	8.78478e-36	9103164
3w_S2	20210218AT_cell2_DIA_400_650Da_01	1	sp|P00698|LYSC_CHICK	sp|P00698|LYSC_CHICK	1.55217e-42	35973804	_C[Carbamidomethyl (C)]ELAAAM[Oxidation (M)]K_.2	3.79433e-56	214510
3w_S2	20210218AT_cell2_DIA_400_650Da_01	1	sp|P00698|LYSC_CHICK	sp|P00698|LYSC_CHICK	1.55217e-42	35973804	_HGLDNYR_.2	8.3219e-65	3.80901e+06
3w_S2	20210218AT_cell2_DIA_400_650Da_01	1	sp|P00698|LYSC_CHICK	sp|P00698|LYSC_CHICK	1.55217e-42	35973804	_KIVSDGNGMNAWVAWR_.3	7.54557e-62	2535571
3w_S2	20210218AT_cell2_DIA_400_650Da_01	1	sp|P00698|LYSC_CHICK	sp|P00698|LYSC_CHICK	1.55217e-42	35973804	_KIVSDGNGM[Oxidation (M)]NAWVAWR_.3	1.19592e-47	202121
3w_S2	20210218AT_cell2_DIA_400_650Da_01	1	sp|P00698|LYSC_CHICK	sp|P00698|LYSC_CHICK	1.55217e-42	35973804	_C[Carbamidomethyl (C)]KGTDVQAWIR_.3	1.03694e-59	1.08808e+06
3w_S2	20210218AT_cell2_DIA_400_650Da_01	1	sp|P00698|LYSC_CHICK	sp|P00698|LYSC_CHICK	1.55217e-42	35973804	_NTDGSTDYGILQINSR_.3	3.16497e-52	889918
3w_S2	20210218AT_cell2_DIA_400_650Da_01	1	sp|P00698|LYSC_CHICK	sp|P00698|LYSC_CHICK	1.55217e-42	35973804	_FESNFNTQATNR_.3	0.00590125	23445.1
3w_S2	20210218AT_cell2_DIA_400_650Da_01	1	sp|P00698|LYSC_CHICK	sp|P00698|LYSC_CHICK	1.55217e-42	35973804	_C[Carbamidomethyl (C)]ELAAAM[Oxidation (M)]KR_.2	5.92051e-10	4445.12
3w_S2	20210218AT_cell2_DIA_400_650Da_01	1	sp|P00698|LYSC_CHICK	sp|P00698|LYSC_CHICK	1.55217e-42	35973804	_RHGLDNYR_.2	7.72782e-07	1849.51
3w_S2	20210218AT_cell2_DIA_400_650Da_02	2	sp|P00698|LYSC_CHICK	sp|P00698|LYSC_CHICK	1.55217e-42	34459152	_GTDVQAWIR_.2	7.35236e-31	71132776
3w_S2	20210218AT_cell2_DIA_400_650Da_02	2	sp|P00698|LYSC_CHICK	sp|P00698|LYSC_CHICK	1.55217e-42	34459152	_WWC[Carbamidomethyl (C)]NDGR_.2	1.89053e-12	27498920
3w_S2	20210218AT_cell2_DIA_400_650Da_02	2	sp|P00698|LYSC_CHICK	sp|P00698|LYSC_CHICK	1.55217e-42	34459152	_C[Carbamidomethyl (C)]ELAAAMK_.2	6.94412e-12	9276820
3w_S2	20210218AT_cell2_DIA_400_650Da_02	2	sp|P00698|LYSC_CHICK	sp|P00698|LYSC_CHICK	1.55217e-42	34459152	_C[Carbamidomethyl (C)]ELAAAM[Oxidation (M)]K_.2	9.59056e-16	214696
3w_S2	20210218AT_cell2_DIA_400_650Da_02	2	sp|P00698|LYSC_CHICK	sp|P00698|LYSC_CHICK	1.55217e-42	34459152	_HGLDNYR_.2	3.81185e-21	4.3626e+06
3w_S2	20210218AT_cell2_DIA_400_650Da_02	2	sp|P00698|LYSC_CHICK	sp|P00698|LYSC_CHICK	1.55217e-42	34459152	_KIVSDGNGMNAWVAWR_.3	2.45616e-17	2638186
3w_S2	20210218AT_cell2_DIA_400_650Da_02	2	sp|P00698|LYSC_CHICK	sp|P00698|LYSC_CHICK	1.55217e-42	34459152	_KIVSDGNGM[Oxidation (M)]NAWVAWR_.3	1.33553e-10	198452
3w_S2	20210218AT_cell2_DIA_400_650Da_02	2	sp|P00698|LYSC_CHICK	sp|P00698|LYSC_CHICK	1.55217e-42	34459152	_C[Carbamidomethyl (C)]KGTDVQAWIR_.3	1.48743e-17	1087717
3w_S2	20210218AT_cell2_DIA_400_650Da_02	2	sp|P00698|LYSC_CHICK	sp|P00698|LYSC_CHICK	1.55217e-42	34459152	_NTDGSTDYGILQINSR_.3	2.76054e-15	966030
3w_S2	20210218AT_cell2_DIA_400_650Da_02	2	sp|P00698|LYSC_CHICK	sp|P00698|LYSC_CHICK	1.55217e-42	34459152	_C[Carbamidomethyl (C)]ELAAAM[Oxidation (M)]KR_.2	3.42066e-06	7962.54
3w_S2	20210218AT_cell2_DIA_400_650Da_02	2	sp|P00698|LYSC_CHICK	sp|P00698|LYSC_CHICK	1.55217e-42	34459152	_RHGLDNYR_.2	8.55358e-05	1822.92
3w_S2	20210218AT_cell2_DIA_400_650Da_03	3	sp|P00698|LYSC_CHICK	sp|P00698|LYSC_CHICK	1.55217e-42	32639606	_GTDVQAWIR_.2	8.38143e-95	67061736
3w_S2	20210218AT_cell2_DIA_400_650Da_03	3	sp|P00698|LYSC_CHICK	sp|P00698|LYSC_CHICK	1.55217e-42	32639606	_WWC[Carbamidomethyl (C)]NDGR_.2	6.9902e-52	26325234
3w_S2	20210218AT_cell2_DIA_400_650Da_03	3	sp|P00698|LYSC_CHICK	sp|P00698|LYSC_CHICK	1.55217e-42	32639606	_C[Carbamidomethyl (C)]ELAAAMK_.2	2.19987e-48	8858306
3w_S2	20210218AT_cell2_DIA_400_650Da_03	3	sp|P00698|LYSC_CHICK	sp|P00698|LYSC_CHICK	1.55217e-42	32639606	_C[Carbamidomethyl (C)]ELAAAM[Oxidation (M)]K_.2	1.77444e-61	205388
3w_S2	20210218AT_cell2_DIA_400_650Da_03	3	sp|P00698|LYSC_CHICK	sp|P00698|LYSC_CHICK	1.55217e-42	32639606	_HGLDNYR_.2	2.43554e-76	4.65725e+06
3w_S2	20210218AT_cell2_DIA_400_650Da_03	3	sp|P00698|LYSC_CHICK	sp|P00698|LYSC_CHICK	1.55217e-42	32639606	_KIVSDGNGMNAWVAWR_.3	3.07744e-65	2.41111e+06
3w_S2	20210218AT_cell2_DIA_400_650Da_03	3	sp|P00698|LYSC_CHICK	sp|P00698|LYSC_CHICK	1.55217e-42	32639606	_KIVSDGNGM[Oxidation (M)]NAWVAWR_.3	2.76799e-43	196260
3w_S2	20210218AT_cell2_DIA_400_650Da_03	3	sp|P00698|LYSC_CHICK	sp|P00698|LYSC_CHICK	1.55217e-42	32639606	_C[Carbamidomethyl (C)]KGTDVQAWIR_.3	1.48127e-68	1.02762e+06
3w_S2	20210218AT_cell2_DIA_400_650Da_03	3	sp|P00698|LYSC_CHICK	sp|P00698|LYSC_CHICK	1.55217e-42	32639606	_NTDGSTDYGILQINSR_.3	2.22498e-53	1.06774e+06
3w_S2	20210218AT_cell2_DIA_400_650Da_03	3	sp|P00698|LYSC_CHICK	sp|P00698|LYSC_CHICK	1.55217e-42	32639606	_FESNFNTQATNR_.3	0.00217104	22379.1
3w_S2	20210218AT_cell2_DIA_400_650Da_03	3	sp|P00698|LYSC_CHICK	sp|P00698|LYSC_CHICK	1.55217e-42	32639606	_C[Carbamidomethyl (C)]ELAAAM[Oxidation (M)]KR_.2	1.52859e-19	7795.72
3w_S2	20210218AT_cell2_DIA_400_650Da_03	3	sp|P00698|LYSC_CHICK	sp|P00698|LYSC_CHICK	1.55217e-42	32639606	_RHGLDNYR_.2	0.000472859	2164.9
3w_S2	20210218AT_cell2_DIA_650_900Da_01	1	sp|P00698|LYSC_CHICK	sp|P00698|LYSC_CHICK	1.55217e-42	23927356	_KIVSDGNGMNAWVAWR_.2	1.32554e-08	263577
3w_S2	20210218AT_cell2_DIA_650_900Da_01	1	sp|P00698|LYSC_CHICK	sp|P00698|LYSC_CHICK	1.55217e-42	23927356	_NTDGSTDYGILQINSR_.2	3.25052e-89	47383764
3w_S2	20210218AT_cell2_DIA_650_900Da_01	1	sp|P00698|LYSC_CHICK	sp|P00698|LYSC_CHICK	1.55217e-42	23927356	_GYSLGNWVC[Carbamidomethyl (C)]AAK_.2	1.87522e-79	24134724
3w_S2	20210218AT_cell2_DIA_650_900Da_01	1	sp|P00698|LYSC_CHICK	sp|P00698|LYSC_CHICK	1.55217e-42	23927356	_IVSDGNGMNAWVAWR_.2	1.03833e-82	15087135
3w_S2	20210218AT_cell2_DIA_650_900Da_01	1	sp|P00698|LYSC_CHICK	sp|P00698|LYSC_CHICK	1.55217e-42	23927356	_IVSDGNGM[Oxidation (M)]NAWVAWR_.2	2.4171e-40	56028.3
3w_S2	20210218AT_cell2_DIA_650_900Da_01	1	sp|P00698|LYSC_CHICK	sp|P00698|LYSC_CHICK	1.55217e-42	23927356	_NLC[Carbamidomethyl (C)]NIPC[Carbamidomethyl (C)]SALLSSDITASVNC[Carbamidomethyl (C)]AK_.3	1.09163e-77	4791952
3w_S2	20210218AT_cell2_DIA_650_900Da_01	1	sp|P00698|LYSC_CHICK	sp|P00698|LYSC_CHICK	1.55217e-42	23927356	_C[Carbamidomethyl (C)]ELAAAMK_.1	4.15645e-56	1.80267e+06
3w_S2	20210218AT_cell2_DIA_650_900Da_01	1	sp|P00698|LYSC_CHICK	sp|P00698|LYSC_CHICK	1.55217e-42	23927356	_C[Carbamidomethyl (C)]KGTDVQAWIR_.2	2.2389e-54	539776
3w_S2	20210218AT_cell2_DIA_650_900Da_01	1	sp|P00698|LYSC_CHICK	sp|P00698|LYSC_CHICK	1.55217e-42	23927356	_FESNFNTQATNR_.2	2.05879e-43	66208.9
3w_S2	20210218AT_cell2_DIA_650_900Da_01	1	sp|P00698|LYSC_CHICK	sp|P00698|LYSC_CHICK	1.55217e-42	23927356	_HGLDNYR_.1	2.3585e-25	12193.8
3w_S2	20210218AT_cell2_DIA_650_900Da_02	2	sp|P00698|LYSC_CHICK	sp|P00698|LYSC_CHICK	1.55217e-42	23011230	_KIVSDGNGMNAWVAWR_.2	9.03546e-43	259088
3w_S2	20210218AT_cell2_DIA_650_900Da_02	2	sp|P00698|LYSC_CHICK	sp|P00698|LYSC_CHICK	1.55217e-42	23011230	_NTDGSTDYGILQINSR_.2	1.07596e-180	44547628
3w_S2	20210218AT_cell2_DIA_650_900Da_02	2	sp|P00698|LYSC_CHICK	sp|P00698|LYSC_CHICK	1.55217e-42	23011230	_GYSLGNWVC[Carbamidomethyl (C)]AAK_.2	1.98685e-180	24226972
3w_S2	20210218AT_cell2_DIA_650_900Da_02	2	sp|P00698|LYSC_CHICK	sp|P00698|LYSC_CHICK	1.55217e-42	23011230	_IVSDGNGMNAWVAWR_.2	1.94305e-188	15854271
3w_S2	20210218AT_cell2_DIA_650_900Da_02	2	sp|P00698|LYSC_CHICK	sp|P00698|LYSC_CHICK	1.55217e-42	23011230	_IVSDGNGM[Oxidation (M)]NAWVAWR_.2	2.89141e-50	99030.3
3w_S2	20210218AT_cell2_DIA_650_900Da_02	2	sp|P00698|LYSC_CHICK	sp|P00698|LYSC_CHICK	1.55217e-42	23011230	_NLC[Carbamidomethyl (C)]NIPC[Carbamidomethyl (C)]SALLSSDITASVNC[Carbamidomethyl (C)]AK_.3	1.24907e-183	4.62411e+06
3w_S2	20210218AT_cell2_DIA_650_900Da_02	2	sp|P00698|LYSC_CHICK	sp|P00698|LYSC_CHICK	1.55217e-42	23011230	_C[Carbamidomethyl (C)]ELAAAMK_.1	2.99824e-141	1.68905e+06
3w_S2	20210218AT_cell2_DIA_650_900Da_02	2	sp|P00698|LYSC_CHICK	sp|P00698|LYSC_CHICK	1.55217e-42	23011230	_C[Carbamidomethyl (C)]KGTDVQAWIR_.2	4.32163e-130	510190
3w_S2	20210218AT_cell2_DIA_650_900Da_02	2	sp|P00698|LYSC_CHICK	sp|P00698|LYSC_CHICK	1.55217e-42	23011230	_FESNFNTQATNR_.2	1.96677e-109	66668.7
3w_S2	20210218AT_cell2_DIA_650_900Da_02	2	sp|P00698|LYSC_CHICK	sp|P00698|LYSC_CHICK	1.55217e-42	23011230	_HGLDNYR_.1	2.99861e-88	21853.7
3w_S2	20210218AT_cell2_DIA_650_900Da_03	3	sp|P00698|LYSC_CHICK	sp|P00698|LYSC_CHICK	1.55217e-42	21240560	_KIVSDGNGMNAWVAWR_.2	4.52558e-43	244898
3w_S2	20210218AT_cell2_DIA_650_900Da_03	3	sp|P00698|LYSC_CHICK	sp|P00698|LYSC_CHICK	1.55217e-42	21240560	_NTDGSTDYGILQINSR_.2	2.24486e-109	39593196
3w_S2	20210218AT_cell2_DIA_650_900Da_03	3	sp|P00698|LYSC_CHICK	sp|P00698|LYSC_CHICK	1.55217e-42	21240560	_GYSLGNWVC[Carbamidomethyl (C)]AAK_.2	2.73022e-132	23883586
3w_S2	20210218AT_cell2_DIA_650_900Da_03	3	sp|P00698|LYSC_CHICK	sp|P00698|LYSC_CHICK	1.55217e-42	21240560	_IVSDGNGMNAWVAWR_.2	3.08563e-135	15854037
3w_S2	20210218AT_cell2_DIA_650_900Da_03	3	sp|P00698|LYSC_CHICK	sp|P00698|LYSC_CHICK	1.55217e-42	21240560	_IVSDGNGM[Oxidation (M)]NAWVAWR_.2	3.32323e-44	116447
3w_S2	20210218AT_cell2_DIA_650_900Da_03	3	sp|P00698|LYSC_CHICK	sp|P00698|LYSC_CHICK	1.55217e-42	21240560	_NLC[Carbamidomethyl (C)]NIPC[Carbamidomethyl (C)]SALLSSDITASVNC[Carbamidomethyl (C)]AK_.3	3.08137e-132	4647958
3w_S2	20210218AT_cell2_DIA_650_900Da_03	3	sp|P00698|LYSC_CHICK	sp|P00698|LYSC_CHICK	1.55217e-42	21240560	_C[Carbamidomethyl (C)]ELAAAMK_.1	2.55634e-105	1.62606e+06
3w_S2	20210218AT_cell2_DIA_650_900Da_03	3	sp|P00698|LYSC_CHICK	sp|P00698|LYSC_CHICK	1.55217e-42	21240560	_C[Carbamidomethyl (C)]KGTDVQAWIR_.2	5.42694e-103	469135
3w_S2	20210218AT_cell2_DIA_650_900Da_03	3	sp|P00698|LYSC_CHICK	sp|P00698|LYSC_CHICK	1.55217e-42	21240560	_FESNFNTQATNR_.2	1.32198e-88	62908.3
3w_S2	20210218AT_cell2_DIA_650_900Da_03	3	sp|P00698|LYSC_CHICK	sp|P00698|LYSC_CHICK	1.55217e-42	21240560	_HGLDNYR_.1	2.44067e-72	25018.6
3w_S2	20210218AT_cell2_DIA_900_1200Da_01	1	sp|P00698|LYSC_CHICK	sp|P00698|LYSC_CHICK	1.55217e-42	412651	_KIVSDGNGMNAWVAWR_.2	1.69674e-08	230000
3w_S2	20210218AT_cell2_DIA_900_1200Da_01	1	sp|P00698|LYSC_CHICK	sp|P00698|LYSC_CHICK	1.55217e-42	412651	_KIVSDGNGM[Oxidation (M)]NAWVAWR_.2	6.21195e-13	7237.1
3w_S2	20210218AT_cell2_DIA_900_1200Da_01	1	sp|P00698|LYSC_CHICK	sp|P00698|LYSC_CHICK	1.55217e-42	412651	_GTDVQAWIR_.1	1.49346e-28	870590
3w_S2	20210218AT_cell2_DIA_900_1200Da_01	1	sp|P00698|LYSC_CHICK	sp|P00698|LYSC_CHICK	1.55217e-42	412651	_WWC[Carbamidomethyl (C)]NDGR_.1	1.77252e-28	248746
3w_S2	20210218AT_cell2_DIA_900_1200Da_01	1	sp|P00698|LYSC_CHICK	sp|P00698|LYSC_CHICK	1.55217e-42	412651	_FESNFNTQATNRNTDGSTDYGILQINSR_.3	3.0633e-07	29441.2
3w_S2	20210218AT_cell2_DIA_900_1200Da_01	1	sp|P00698|LYSC_CHICK	sp|P00698|LYSC_CHICK	1.55217e-42	412651	_C[Carbamidomethyl (C)]ELAAAM[Oxidation (M)]K_.1	1.44432e-17	30522.6
3w_S2	20210218AT_cell2_DIA_900_1200Da_02	2	sp|P00698|LYSC_CHICK	sp|P00698|LYSC_CHICK	1.55217e-42	413167	_KIVSDGNGM[Oxidation (M)]NAWVAWR_.2	1.11919e-57	9311.83
3w_S2	20210218AT_cell2_DIA_900_1200Da_02	2	sp|P00698|LYSC_CHICK	sp|P00698|LYSC_CHICK	1.55217e-42	413167	_GTDVQAWIR_.1	3.31978e-129	964366
3w_S2	20210218AT_cell2_DIA_900_1200Da_02	2	sp|P00698|LYSC_CHICK	sp|P00698|LYSC_CHICK	1.55217e-42	413167	_WWC[Carbamidomethyl (C)]NDGR_.1	9.52615e-122	265824
3w_S2	20210218AT_cell2_DIA_900_1200Da_02	2	sp|P00698|LYSC_CHICK	sp|P00698|LYSC_CHICK	1.55217e-42	413167	_FESNFNTQATNRNTDGSTDYGILQINSR_.3	1.85263e-37	35715.4
3w_S2	20210218AT_cell2_DIA_900_1200Da_03	3	sp|P00698|LYSC_CHICK	sp|P00698|LYSC_CHICK	1.55217e-42	411382	_KIVSDGNGMNAWVAWR_.2	5.40208e-17	246317
3w_S2	20210218AT_cell2_DIA_900_1200Da_03	3	sp|P00698|LYSC_CHICK	sp|P00698|LYSC_CHICK	1.55217e-42	411382	_KIVSDGNGM[Oxidation (M)]NAWVAWR_.2	2.21488e-18	8050.53
3w_S2	20210218AT_cell2_DIA_900_1200Da_03	3	sp|P00698|LYSC_CHICK	sp|P00698|LYSC_CHICK	1.55217e-42	411382	_GTDVQAWIR_.1	5.77192e-40	856031
3w_S2	20210218AT_cell2_DIA_900_1200Da_03	3	sp|P00698|LYSC_CHICK	sp|P00698|LYSC_CHICK	1.55217e-42	411382	_WWC[Carbamidomethyl (C)]NDGR_.1	1.70876e-40	250931
3w_S2	20210218AT_cell2_DIA_900_1200Da_03	3	sp|P00698|LYSC_CHICK	sp|P00698|LYSC_CHICK	1.55217e-42	411382	_FESNFNTQATNRNTDGSTDYGILQINSR_.3	2.12758e-09	31205.5
3w_S2	20210218AT_cell2_DIA_900_1200Da_03	3	sp|P00698|LYSC_CHICK	sp|P00698|LYSC_CHICK	1.55217e-42	411382	_C[Carbamidomethyl (C)]ELAAAM[Oxidation (M)]K_.1	2.66813e-24	31207.4
